# Supplementary material for: Transcriptomic landscape of posterior regeneration in the annelid Platynereis dumerilii
Source: BMC Genomics. 2023 Oct 2;24:583. doi: 10.1186/s12864-023-09602-z (PMC10546743; doi:10.1186/s12864-023-09602-z)
Supplement: Supplementary file 2 — Additional file 2. [file 12864_2023_9602_MOESM2_ESM.xlsx]

## Sheet: legend
Additional file 2: Accession and detailed information about the datasets used in this study
Detailed information for each dataset includes: (i) information about the biological structure that was sampled (name, type and stage of the structure), (ii) the name of each samples, (iii) the data type (long read, short read, read length etc.), (iv) the permanent links to data and accession numbers, as well as (v) the reference.

## Sheet: datasets
	Dataset name	Dataset type	Biological stage /structure	Sample name	Data type	Accession raw data	Accession transcriptome	Reference
	Embryonic	Embryonic development	2hpf	SS021	100bp pe	https://pdumbase2020.icob.sinica.edu.tw/platynereis/controller.php?action=download	https://pdumbase2020.icob.sinica.edu.tw/platynereis/controller.php?action=home	Chou et al. 2016
		Embryonic development	2hpf	SS022	100bp pe	https://pdumbase2020.icob.sinica.edu.tw/platynereis/controller.php?action=download
		Embryonic development	4hpf	SS041	100bp pe	https://pdumbase2020.icob.sinica.edu.tw/platynereis/controller.php?action=download
		Embryonic development	4hpf	SS042	100bp pe	https://pdumbase2020.icob.sinica.edu.tw/platynereis/controller.php?action=download
		Embryonic development	6hpf	SS061	100bp pe	https://pdumbase2020.icob.sinica.edu.tw/platynereis/controller.php?action=download
		Embryonic development	6hpf	SS062	100bp pe	https://pdumbase2020.icob.sinica.edu.tw/platynereis/controller.php?action=download
		Embryonic development	8hpf	SS081	100bp pe	https://pdumbase2020.icob.sinica.edu.tw/platynereis/controller.php?action=download
		Embryonic development	8hpf	SS082	100bp pe	https://pdumbase2020.icob.sinica.edu.tw/platynereis/controller.php?action=download
		Embryonic development	10hpf	SS101	75bp pe	https://pdumbase2020.icob.sinica.edu.tw/platynereis/controller.php?action=download
		Embryonic development	10hpf	SS102	75bp pe	https://pdumbase2020.icob.sinica.edu.tw/platynereis/controller.php?action=download
		Embryonic development	12hpf	SS121	75bp pe	https://pdumbase2020.icob.sinica.edu.tw/platynereis/controller.php?action=download
		Embryonic development	12hpf	SS122	75bp pe	https://pdumbase2020.icob.sinica.edu.tw/platynereis/controller.php?action=download
		Embryonic development	14hpf	SS141	100bp pe	https://pdumbase2020.icob.sinica.edu.tw/platynereis/controller.php?action=download
		Embryonic development	14hpf	SS142	100bp pe	https://pdumbase2020.icob.sinica.edu.tw/platynereis/controller.php?action=download
	Head	Immature worm	Head	IM_NM-FM	100bp pe	https://www.ebi.ac.uk/ena/browser/view/ERX2687761	https://www.ebi.ac.uk/ena/browser/view/HAMN01000000	Schenk et al. 2019
		Immature worm	Head	IM_FRFM	100bp se	https://www.ebi.ac.uk/ena/browser/view/ERX2687902
		Premature worm	Head	PM_Female_FRFM	100bp se	https://www.ebi.ac.uk/ena/browser/view/ERX2687903
		Premature worm	Head	PM_Male_FRFM	100bp se	https://www.ebi.ac.uk/ena/browser/view/ERX2687904
		Premature worm	Head	PM_Female_FM	100bp se	https://www.ebi.ac.uk/ena/browser/view/ERX2687905
		Mature worm	Head	Mat_Female_NM	100bp se	https://www.ebi.ac.uk/ena/browser/view/ERX2687906
		Premature worm	Head	PM_Female_NM	100bp se	https://www.ebi.ac.uk/ena/browser/view/ERX2687907
		Premature worm	Head	PM_Male_NM	100bp se	https://www.ebi.ac.uk/ena/browser/view/ERX2687908
		Mature worm	Head	Mat_Male_NM	100bp se	https://www.ebi.ac.uk/ena/browser/view/ERX2687909
		Premature worm	Head	PM_Male_FM	100bp se	https://www.ebi.ac.uk/ena/browser/view/ERX2687910
	Blastema	Posterior regeneration	2dpa	Bl2dpa_1	150bp pe	SAMEA112757503	https://www.ebi.ac.uk/ena/browser/view/HBZZ01000001	This study
		Posterior regeneration	2dpa	Bl2dpa_2	150bp pe	SAMEA112757504
		Posterior regeneration	2dpa	Bl2dpa_3	150bp pe	SAMEA112757505
		Posterior regeneration	3dpa	Bl3dpa_1	150bp pe	SAMEA112757506
		Posterior regeneration	3dpa	Bl3dpa_2	150bp pe	SAMEA112757507
		Posterior regeneration	3dpa	Bl3dpa_3	150bp pe	SAMEA112757508
	Long_read	Posterior regeneration	3dpa	Blastema_long_read	long read	SAMEA112757509
		Posterior regeneration	Non-amputated posterior part	Posterior_long_read	long read	SAMEA112757510
	Regeneration	Posterior regeneration	Non-amputated posterior part	NA_1	50bp se	SAMEA112757511
		Posterior regeneration	Non-amputated posterior part	NA_2	50bp se	SAMEA112757512
		Posterior regeneration	Non-amputated posterior part	NA_3	50bp se	SAMEA112757513
		Posterior regeneration	0dpa	0dpa_1	50bp se	SAMEA112757514
		Posterior regeneration	0dpa	0dpa_2	50bp se	SAMEA112757515
		Posterior regeneration	0dpa	0dpa_3	50bp se	SAMEA112757516
		Posterior regeneration	1dpa	1dpa_1	50bp se	SAMEA112757517
		Posterior regeneration	1dpa	1dpa_2	50bp se	SAMEA112757518
		Posterior regeneration	1dpa	1dpa_3	50bp se	SAMEA112757519
		Posterior regeneration	2dpa	2dpa_1	50bp se	SAMEA112757520
		Posterior regeneration	2dpa	2dpa_2	50bp se	SAMEA112757521
		Posterior regeneration	2dpa	2dpa_3	50bp se	SAMEA112757522
		Posterior regeneration	3dpa	3dpa_1	50bp se	SAMEA112757523
		Posterior regeneration	3dpa	3dpa_2	50bp se	SAMEA112757524
		Posterior regeneration	3dpa	3dpa_3	50bp se	SAMEA112757525
		Posterior regeneration	5dpa	5dpa_1	50bp se	SAMEA112757526
		Posterior regeneration	5dpa	5dpa_2	50bp se	SAMEA112757527
		Posterior regeneration	5dpa	5dpa_3	50bp se	SAMEA112757528
			hpf: hours post fertilization
			dpa: day post amputation
			bp: base pair
			pe: paired end
			se: single end
