# Supplementary material for: Transcriptomic landscape of posterior regeneration in the annelid Platynereis dumerilii
Source: BMC Genomics. 2023 Oct 2;24:583. doi: 10.1186/s12864-023-09602-z (PMC10546743; doi:10.1186/s12864-023-09602-z)
Supplement: Supplementary file 7 — Additional file 7. [file 12864_2023_9602_MOESM7_ESM.xlsx]

## Sheet: Legend
	Additional file 7: Trinotate annotation results for the de novo Reference transcriptome produced
	Default trinotate output containing for each transcript various information (Pfam domain, SignalP, BLAST results …).

## Sheet: trinotate_annotation_report
#gene_id	transcript_id	sprot_Top_BLASTX_hit	RNAMMER	prot_id	prot_coords	sprot_Top_BLASTP_hit	Pfam	SignalP	TmHMM	eggnog	Kegg	gene_ontology_BLASTX	gene_ontology_BLASTP	gene_ontology_Pfam
PladumEVm108000	PladumEVm108000t1	.	.	.	.	.	.	.	.	.	.	.	.	.
PladumEVm048558	PladumEVm048558t1	.	.	PladumEVm048558t1.p1	1-585[+]	.	.	.	.	.	.	.	.	.
PladumEVm037763	PladumEVm037763t1	CPN2_MOUSE^CPN2_MOUSE^Q:284-598,H:74-180^31.776%ID^E:2.49e-06^RecName: Full=Carboxypeptidase N subunit 2;^Eukaryota; Metazoa; Chordata; Craniata; Vertebrata; Euteleostomi; Mammalia; Eutheria; Euarchontoglires; Glires; Rodentia; Myomorpha; Muroidea; Muridae; Murinae; Mus; Mus	.	PladumEVm037763t1.p1	2-745[+]	CPN2_MOUSE^CPN2_MOUSE^Q:95-199,H:74-180^31.776%ID^E:2.24e-06^RecName: Full=Carboxypeptidase N subunit 2;^Eukaryota; Metazoa; Chordata; Craniata; Vertebrata; Euteleostomi; Mammalia; Eutheria; Euarchontoglires; Glires; Rodentia; Myomorpha; Muroidea; Muridae; Murinae; Mus; Mus	PF13306.8^LRR_5^BspA type Leucine rich repeat region (6 copies)^95-213^E:0.00054`PF13855.8^LRR_8^Leucine rich repeat^142-198^E:9.7e-07	.	.	.	KEGG:mmu:71756	GO:0062023^cellular_component^collagen-containing extracellular matrix`GO:0031012^cellular_component^extracellular matrix`GO:0005615^cellular_component^extracellular space	GO:0062023^cellular_component^collagen-containing extracellular matrix`GO:0031012^cellular_component^extracellular matrix`GO:0005615^cellular_component^extracellular space	GO:0005515^molecular_function^protein binding
PladumEVm060806	PladumEVm060806t1	SLIT3_RAT^SLIT3_RAT^Q:5-166,H:612-665^42.593%ID^E:4.9e-06^RecName: Full=Slit homolog 3 protein;^Eukaryota; Metazoa; Chordata; Craniata; Vertebrata; Euteleostomi; Mammalia; Eutheria; Euarchontoglires; Glires; Rodentia; Myomorpha; Muroidea; Muridae; Murinae; Rattus	.	PladumEVm060806t1.p1	2-499[+]	SLIT3_RAT^SLIT3_RAT^Q:2-55,H:612-665^42.593%ID^E:6.06e-06^RecName: Full=Slit homolog 3 protein;^Eukaryota; Metazoa; Chordata; Craniata; Vertebrata; Euteleostomi; Mammalia; Eutheria; Euarchontoglires; Glires; Rodentia; Myomorpha; Muroidea; Muridae; Murinae; Rattus	.	.	.	.	KEGG:rno:83467	GO:0005615^cellular_component^extracellular space`GO:0016020^cellular_component^membrane`GO:0005509^molecular_function^calcium ion binding`GO:0008201^molecular_function^heparin binding`GO:0048495^molecular_function^Roundabout binding`GO:0009887^biological_process^animal organ morphogenesis`GO:0003180^biological_process^aortic valve morphogenesis`GO:0061364^biological_process^apoptotic process inv…	GO:0005615^cellular_component^extracellular space`GO:0016020^cellular_component^membrane`GO:0005509^molecular_function^calcium ion binding`GO:0008201^molecular_function^heparin binding`GO:0048495^molecular_function^Roundabout binding`GO:0009887^biological_process^animal organ morphogenesis`GO:0003180^biological_process^aortic valve morphogenesis`GO:0061364^biological_process^apoptotic process inv…	.
PladumEVm049151	PladumEVm049151t1	.	.	PladumEVm049151t1.p1	1-588[+]	.	.	.	.	.	.	.	.	.
PladumEVm035122	PladumEVm035122t1	LIN1_NYCCO^LIN1_NYCCO^Q:24-692,H:378-612^23.77%ID^E:1.6e-12^RecName: Full=LINE-1 reverse transcriptase homolog;^Eukaryota; Metazoa; Chordata; Craniata; Vertebrata; Euteleostomi; Mammalia; Eutheria; Euarchontoglires; Primates; Strepsirrhini; Lorisiformes; Lorisidae; Nycticebus`LIN1_NYCCO^LIN1_NYCCO^Q:796-963,H:648-705^36.207%ID^E:1.6e-12^RecName: Full=LINE-1 reverse transcriptase homolog;^Eukaryot…	.	PladumEVm035122t1.p1	3-806[+]	LIN1_NYCCO^LIN1_NYCCO^Q:8-230,H:378-612^23.77%ID^E:2.57e-07^RecName: Full=LINE-1 reverse transcriptase homolog;^Eukaryota; Metazoa; Chordata; Craniata; Vertebrata; Euteleostomi; Mammalia; Eutheria; Euarchontoglires; Primates; Strepsirrhini; Lorisiformes; Lorisidae; Nycticebus	PF00078.29^RVT_1^Reverse transcriptase (RNA-dependent DNA polymerase)^139-236^E:2.2e-09	.	.	.	.	GO:0046872^molecular_function^metal ion binding`GO:0003964^molecular_function^RNA-directed DNA polymerase activity	GO:0046872^molecular_function^metal ion binding`GO:0003964^molecular_function^RNA-directed DNA polymerase activity	.
PladumEVm109127	PladumEVm109127t1	.	.	.	.	.	.	.	.	.	.	.	.	.
PladumEVm078376	PladumEVm078376t1	.	.	PladumEVm078376t1.p1	1-381[+]	.	.	.	.	.	.	.	.	.
PladumEVm155915	PladumEVm155915t1	.	.	.	.	.	.	.	.	.	.	.	.	.
PladumEVm086278	PladumEVm086278t1	.	.	PladumEVm086278t1.p1	3-356[+]	.	.	.	.	.	.	.	.	.
PladumEVm102938	PladumEVm102938t1	.	.	.	.	.	.	.	.	.	.	.	.	.
PladumEVm088762	PladumEVm088762t1	.	.	.	.	.	.	.	.	.	.	.	.	.
PladumEVm123683	PladumEVm123683t1	.	.	.	.	.	.	.	.	.	.	.	.	.
PladumEVm096049	PladumEVm096049t1	.	.	PladumEVm096049t1.p1	152-481[+]	.	.	.	.	.	.	.	.	.
PladumEVm054810	PladumEVm054810t1	.	.	PladumEVm054810t1.p1	1-525[+]	.	.	.	.	.	.	.	.	.
PladumEVm071058	PladumEVm071058t1	.	.	PladumEVm071058t1.p1	2-415[+]	COEA1_CHICK^COEA1_CHICK^Q:1-103,H:1085-1189^28.704%ID^E:0.000656^RecName: Full=Collagen alpha-1(XIV) chain;^Eukaryota; Metazoa; Chordata; Craniata; Vertebrata; Euteleostomi; Archelosauria; Archosauria; Dinosauria; Saurischia; Theropoda; Coelurosauria; Aves; Neognathae; Galloanserae; Galliformes; Phasianidae; Phasianinae; Gallus	PF00092.30^VWA^von Willebrand factor type A domain^1-77^E:8.5e-09	.	.	.	KEGG:gga:396276	.	GO:0005581^cellular_component^collagen trimer`GO:0005576^cellular_component^extracellular region`GO:0007155^biological_process^cell adhesion	.
PladumEVm068627	PladumEVm068627t1	.	.	PladumEVm068627t1.p1	72-503[+]	.	.	.	.	.	.	.	.	.
PladumEVm096873	PladumEVm096873t1	.	.	PladumEVm096873t1.p1	3-329[+]	.	.	.	.	.	.	.	.	.
PladumEVm099431	PladumEVm099431t1	.	.	PladumEVm099431t1.p1	3-323[+]	.	.	.	.	.	.	.	.	.
PladumEVm098449	PladumEVm098449t1	MDR1_RAT^MDR1_RAT^Q:1-345,H:717-832^45.69%ID^E:5.89e-30^RecName: Full=ATP-dependent translocase ABCB1 {ECO:0000250|UniProtKB:P08183};^Eukaryota; Metazoa; Chordata; Craniata; Vertebrata; Euteleostomi; Mammalia; Eutheria; Euarchontoglires; Glires; Rodentia; Myomorpha; Muroidea; Muridae; Murinae; Rattus`MDR1_RAT^MDR1_RAT^Q:1-345,H:57-190^23.529%ID^E:0.000349^RecName: Full=ATP-dependent translocase A…	.	PladumEVm098449t1.p1	1-348[+]	MDR1_RAT^MDR1_RAT^Q:1-115,H:717-832^45.69%ID^E:5.3e-30^RecName: Full=ATP-dependent translocase ABCB1 {ECO:0000250|UniProtKB:P08183};^Eukaryota; Metazoa; Chordata; Craniata; Vertebrata; Euteleostomi; Mammalia; Eutheria; Euarchontoglires; Glires; Rodentia; Myomorpha; Muroidea; Muridae; Murinae; Rattus`MDR1_RAT^MDR1_RAT^Q:1-115,H:57-190^23.529%ID^E:0.000314^RecName: Full=ATP-dependent translocase AB…	PF00664.25^ABC_membrane^ABC transporter transmembrane region^1-114^E:3.1e-24	.	.	.	.	GO:0016324^cellular_component^apical plasma membrane`GO:0098591^cellular_component^external side of apical plasma membrane`GO:0000139^cellular_component^Golgi membrane`GO:0016021^cellular_component^integral component of membrane`GO:0046581^cellular_component^intercellular canaliculus`GO:0005886^cellular_component^plasma membrane`GO:0008559^molecular_function^ABC-type xenobiotic transporter activi…	GO:0016324^cellular_component^apical plasma membrane`GO:0098591^cellular_component^external side of apical plasma membrane`GO:0000139^cellular_component^Golgi membrane`GO:0016021^cellular_component^integral component of membrane`GO:0046581^cellular_component^intercellular canaliculus`GO:0005886^cellular_component^plasma membrane`GO:0008559^molecular_function^ABC-type xenobiotic transporter activi…	GO:0005524^molecular_function^ATP binding`GO:0042626^molecular_function^ATPase-coupled transmembrane transporter activity`GO:0055085^biological_process^transmembrane transport`GO:0016021^cellular_component^integral component of membrane
PladumEVm102262	PladumEVm102262t1	.	.	PladumEVm102262t1.p1	2-316[+]	.	.	.	.	.	.	.	.	.
PladumEVm085305	PladumEVm085305t1	.	.	PladumEVm085305t1.p1	3-362[-]	.	.	.	.	.	.	.	.	.
PladumEVm061849	PladumEVm061849t1	ABCAH_RAT^ABCAH_RAT^Q:5-325,H:733-839^26.168%ID^E:2.97e-10^RecName: Full=ATP-binding cassette sub-family A member 17 {ECO:0000312|RGD:1560494};^Eukaryota; Metazoa; Chordata; Craniata; Vertebrata; Euteleostomi; Mammalia; Eutheria; Euarchontoglires; Glires; Rodentia; Myomorpha; Muroidea; Muridae; Murinae; Rattus	.	PladumEVm061849t1.p1	2-472[+]	ABCAH_RAT^ABCAH_RAT^Q:2-108,H:733-839^26.168%ID^E:2.68e-10^RecName: Full=ATP-binding cassette sub-family A member 17 {ECO:0000312|RGD:1560494};^Eukaryota; Metazoa; Chordata; Craniata; Vertebrata; Euteleostomi; Mammalia; Eutheria; Euarchontoglires; Glires; Rodentia; Myomorpha; Muroidea; Muridae; Murinae; Rattus	.	.	.	.	KEGG:rno:287112	GO:0005789^cellular_component^endoplasmic reticulum membrane`GO:0016021^cellular_component^integral component of membrane`GO:0043231^cellular_component^intracellular membrane-bounded organelle`GO:0005524^molecular_function^ATP binding`GO:0042626^molecular_function^ATPase-coupled transmembrane transporter activity`GO:0005319^molecular_function^lipid transporter activity`GO:0006869^biological_proce…	GO:0005789^cellular_component^endoplasmic reticulum membrane`GO:0016021^cellular_component^integral component of membrane`GO:0043231^cellular_component^intracellular membrane-bounded organelle`GO:0005524^molecular_function^ATP binding`GO:0042626^molecular_function^ATPase-coupled transmembrane transporter activity`GO:0005319^molecular_function^lipid transporter activity`GO:0006869^biological_proce…	.
PladumEVm102910	PladumEVm102910t1	.	.	PladumEVm102910t1.p1	1-318[+]	.	.	.	.	.	.	.	.	.
PladumEVm062695	PladumEVm062695t1	MAN1_SCHPO^MAN1_SCHPO^Q:20-427,H:486-631^42.282%ID^E:2.37e-19^RecName: Full=Alpha-mannosidase;^Eukaryota; Fungi; Dikarya; Ascomycota; Taphrinomycotina; Schizosaccharomycetes; Schizosaccharomycetales; Schizosaccharomycetaceae; Schizosaccharomyces	.	PladumEVm062695t1.p1	2-466[+]	MAN1_SCHPO^MAN1_SCHPO^Q:19-142,H:498-631^39.416%ID^E:1.93e-23^RecName: Full=Alpha-mannosidase;^Eukaryota; Fungi; Dikarya; Ascomycota; Taphrinomycotina; Schizosaccharomycetes; Schizosaccharomycetales; Schizosaccharomycetaceae; Schizosaccharomyces	PF01074.24^Glyco_hydro_38N^Glycosyl hydrolases family 38 N-terminal domain^4-61^E:2.3e-07`PF09261.13^Alpha-mann_mid^Alpha mannosidase middle domain^68-154^E:1.5e-24	.	.	.	KEGG:spo:SPAC513.05	GO:0005829^cellular_component^cytosol`GO:0000329^cellular_component^fungal-type vacuole membrane`GO:0004559^molecular_function^alpha-mannosidase activity`GO:0030246^molecular_function^carbohydrate binding`GO:0052767^molecular_function^mannosyl-oligosaccharide 1,6-alpha-mannosidase activity`GO:0046872^molecular_function^metal ion binding`GO:0006013^biological_process^mannose metabolic process`GO:0…	GO:0005829^cellular_component^cytosol`GO:0000329^cellular_component^fungal-type vacuole membrane`GO:0004559^molecular_function^alpha-mannosidase activity`GO:0030246^molecular_function^carbohydrate binding`GO:0052767^molecular_function^mannosyl-oligosaccharide 1,6-alpha-mannosidase activity`GO:0046872^molecular_function^metal ion binding`GO:0006013^biological_process^mannose metabolic process`GO:0…	GO:0004559^molecular_function^alpha-mannosidase activity`GO:0006013^biological_process^mannose metabolic process
PladumEVm077900	PladumEVm077900t1	.	.	PladumEVm077900t1.p1	3-410[+]	.	PF07748.15^Glyco_hydro_38C^Glycosyl hydrolases family 38 C-terminal domain^83-135^E:4.9e-05	.	.	.	.	.	.	GO:0004559^molecular_function^alpha-mannosidase activity`GO:0006013^biological_process^mannose metabolic process
PladumEVm061851	PladumEVm061851t1	.	.	PladumEVm061851t1.p1	1-471[+]	.	.	.	.	.	.	.	.	.
PladumEVm084360	PladumEVm084360t1	MOAC_STRGG^MOAC_STRGG^Q:2-358,H:29-147^61.345%ID^E:1.61e-22^RecName: Full=Cyclic pyranopterin monophosphate synthase {ECO:0000255|HAMAP-Rule:MF_01224};^Bacteria; Actinobacteria; Streptomycetales; Streptomycetaceae; Streptomyces	.	PladumEVm084360t1.p1	2-361[+]	MOAC_STRGG^MOAC_STRGG^Q:1-119,H:29-147^61.345%ID^E:3.14e-38^RecName: Full=Cyclic pyranopterin monophosphate synthase {ECO:0000255|HAMAP-Rule:MF_01224};^Bacteria; Actinobacteria; Streptomycetales; Streptomycetaceae; Streptomyces	PF01967.23^MoaC^MoaC family^1-119^E:8.1e-43	.	.	COG0315^Together with MoaA, is involved in the conversion of 5'- GTP to cyclic pyranopterin monophosphate (cPMP or molybdopterin precursor Z) (By similarity)	KEGG:sgr:SGR_4298	GO:0061799^molecular_function^cyclic pyranopterin monophosphate synthase activity`GO:0006777^biological_process^Mo-molybdopterin cofactor biosynthetic process	GO:0061799^molecular_function^cyclic pyranopterin monophosphate synthase activity`GO:0006777^biological_process^Mo-molybdopterin cofactor biosynthetic process	GO:0006777^biological_process^Mo-molybdopterin cofactor biosynthetic process
PladumEVm094101	PladumEVm094101t1	.	.	PladumEVm094101t1.p1	1-333[+]	.	PF02010.17^REJ^REJ domain^6-76^E:1.6e-07	.	.	.	.	.	.	.
PladumEVm066811	PladumEVm066811t1	.	.	PladumEVm066811t1.p1	2-439[+]	.	.	.	.	.	.	.	.	.
PladumEVm053078	PladumEVm053078t1	.	.	PladumEVm053078t1.p1	3-542[+]	.	.	.	.	.	.	.	.	.
PladumEVm089396	PladumEVm089396t1	.	.	PladumEVm089396t1.p1	40-345[+]	.	.	.	.	.	.	.	.	.
PladumEVm062698	PladumEVm062698t1	.	.	PladumEVm062698t1.p1	2-466[+]	.	.	.	.	.	.	.	.	.
PladumEVm054964	PladumEVm054964t1	.	.	PladumEVm054964t1.p1	38-562[+]	.	.	.	.	.	.	.	.	.
PladumEVm106357	PladumEVm106357t1	.	.	.	.	.	.	.	.	.	.	.	.	.
PladumEVm059841	PladumEVm059841t1	.	.	PladumEVm059841t1.p2	3-485[-]	.	.	.	.	.	.	.	.	.
PladumEVm087630	PladumEVm087630t1	GCH1L_MYCTU^GCH1L_MYCTU^Q:19-369,H:69-187^47.899%ID^E:1.45e-25^RecName: Full=GTP cyclohydrolase 1 type 2 homolog;^Bacteria; Actinobacteria; Corynebacteriales; Mycobacteriaceae; Mycobacterium; Mycobacterium tuberculosis complex	.	PladumEVm087630t1.p1	1-369[+]	GCH1L_MYCTU^GCH1L_MYCTU^Q:7-123,H:69-187^47.899%ID^E:1.31e-25^RecName: Full=GTP cyclohydrolase 1 type 2 homolog;^Bacteria; Actinobacteria; Corynebacteriales; Mycobacteriaceae; Mycobacterium; Mycobacterium tuberculosis complex	PF01784.20^NIF3^NIF3 (NGG1p interacting factor 3)^1-68^E:1.5e-18	.	.	COG0327^dinuclear metal center protein, YbgI`COG3323^ngg1p interacting factor 3 protein, nif3	KEGG:mtu:Rv2230c	GO:0005737^cellular_component^cytoplasm`GO:0046872^molecular_function^metal ion binding	GO:0005737^cellular_component^cytoplasm`GO:0046872^molecular_function^metal ion binding	.
PladumEVm067838	PladumEVm067838t1	HOBOT_DROME^HOBOT_DROME^Q:16-426,H:331-462^29.927%ID^E:1.64e-12^RecName: Full=Transposable element Hobo transposase;^Eukaryota; Metazoa; Ecdysozoa; Arthropoda; Hexapoda; Insecta; Pterygota; Neoptera; Endopterygota; Diptera; Brachycera; Muscomorpha; Ephydroidea; Drosophilidae; Drosophila; Sophophora	.	PladumEVm067838t1.p1	1-432[+]	HOBOT_DROME^HOBOT_DROME^Q:6-142,H:331-462^29.927%ID^E:1.47e-12^RecName: Full=Transposable element Hobo transposase;^Eukaryota; Metazoa; Ecdysozoa; Arthropoda; Hexapoda; Insecta; Pterygota; Neoptera; Endopterygota; Diptera; Brachycera; Muscomorpha; Ephydroidea; Drosophilidae; Drosophila; Sophophora	.	.	.	.	.	GO:0005634^cellular_component^nucleus`GO:0003677^molecular_function^DNA binding`GO:0046872^molecular_function^metal ion binding`GO:0046983^molecular_function^protein dimerization activity`GO:0015074^biological_process^DNA integration`GO:0006310^biological_process^DNA recombination	GO:0005634^cellular_component^nucleus`GO:0003677^molecular_function^DNA binding`GO:0046872^molecular_function^metal ion binding`GO:0046983^molecular_function^protein dimerization activity`GO:0015074^biological_process^DNA integration`GO:0006310^biological_process^DNA recombination	.
PladumEVm067733	PladumEVm067733t1	.	.	PladumEVm067733t1.p1	728-1162[+]	.	.	.	.	.	.	.	.	.
PladumEVm077626	PladumEVm077626t1	ASI4B_DANRE^ASI4B_DANRE^Q:92-313,H:404-480^42.308%ID^E:1.44e-11^RecName: Full=Acid-sensing ion channel 4-B {ECO:0000305};^Eukaryota; Metazoa; Chordata; Craniata; Vertebrata; Euteleostomi; Actinopterygii; Neopterygii; Teleostei; Ostariophysi; Cypriniformes; Danionidae; Danioninae; Danio	.	PladumEVm077626t1.p1	2-385[+]	ASI4B_DANRE^ASI4B_DANRE^Q:31-104,H:404-480^42.308%ID^E:1.3e-11^RecName: Full=Acid-sensing ion channel 4-B {ECO:0000305};^Eukaryota; Metazoa; Chordata; Craniata; Vertebrata; Euteleostomi; Actinopterygii; Neopterygii; Teleostei; Ostariophysi; Cypriniformes; Danionidae; Danioninae; Danio	PF00858.26^ASC^Amiloride-sensitive sodium channel^33-89^E:2.1e-15	.	.	.	KEGG:dre:407667	GO:0005887^cellular_component^integral component of plasma membrane`GO:0005261^molecular_function^cation channel activity`GO:0015280^molecular_function^ligand-gated sodium channel activity`GO:0048545^biological_process^response to steroid hormone`GO:0035725^biological_process^sodium ion transmembrane transport	GO:0005887^cellular_component^integral component of plasma membrane`GO:0005261^molecular_function^cation channel activity`GO:0015280^molecular_function^ligand-gated sodium channel activity`GO:0048545^biological_process^response to steroid hormone`GO:0035725^biological_process^sodium ion transmembrane transport	GO:0005272^molecular_function^sodium channel activity`GO:0006814^biological_process^sodium ion transport`GO:0016020^cellular_component^membrane
PladumEVm101645	PladumEVm101645t1	RIMO_CUTAK^RIMO_CUTAK^Q:4-318,H:377-481^100%ID^E:2e-61^RecName: Full=Ribosomal protein S12 methylthiotransferase RimO {ECO:0000255|HAMAP-Rule:MF_01865};^Bacteria; Actinobacteria; Propionibacteriales; Propionibacteriaceae; Cutibacterium	.	PladumEVm101645t1.p1	1-321[+]	RIMO_CUTAK^RIMO_CUTAK^Q:2-106,H:377-481^100%ID^E:1.41e-62^RecName: Full=Ribosomal protein S12 methylthiotransferase RimO {ECO:0000255|HAMAP-Rule:MF_01865};^Bacteria; Actinobacteria; Propionibacteriales; Propionibacteriaceae; Cutibacterium	PF18693.3^TRAM_2^TRAM domain^43-102^E:7e-13	.	.	COG0621^Catalyzes the methylthiolation of N6- (dimethylallyl)adenosine (i(6)A), leading to the formation of 2- methylthio-N6-(dimethylallyl)adenosine (ms(2)i(6)A) at position 37 in tRNAs that read codons beginning with uridine (By similarity)	KEGG:pac:PPA1006	GO:0005737^cellular_component^cytoplasm`GO:0051539^molecular_function^4 iron, 4 sulfur cluster binding`GO:0046872^molecular_function^metal ion binding`GO:0103039^molecular_function^protein methylthiotransferase activity`GO:0018339^biological_process^peptidyl-L-beta-methylthioaspartic acid biosynthetic process from peptidyl-aspartic acid`GO:0006400^biological_process^tRNA modification	GO:0005737^cellular_component^cytoplasm`GO:0051539^molecular_function^4 iron, 4 sulfur cluster binding`GO:0046872^molecular_function^metal ion binding`GO:0103039^molecular_function^protein methylthiotransferase activity`GO:0018339^biological_process^peptidyl-L-beta-methylthioaspartic acid biosynthetic process from peptidyl-aspartic acid`GO:0006400^biological_process^tRNA modification	.
PladumEVm109281	PladumEVm109281t1	.	.	PladumEVm109281t1.p1	1-321[+]	.	.	.	.	.	.	.	.	.
PladumEVm068308	PladumEVm068308t1	.	.	PladumEVm068308t1.p1	1-432[+]	.	.	.	.	.	.	.	.	.
PladumEVm104714	PladumEVm104714t1	.	.	.	.	.	.	.	.	.	.	.	.	.
PladumEVm164750	PladumEVm164750t1	.	.	.	.	.	.	.	.	.	.	.	.	.
PladumEVm077944	PladumEVm077944t1	.	.	PladumEVm077944t1.p1	1-426[+]	.	.	.	.	.	.	.	.	.
PladumEVm063129	PladumEVm063129t1	RSMD_HAEIN^RSMD_HAEIN^Q:74-385,H:54-162^36.607%ID^E:1.25e-09^RecName: Full=Ribosomal RNA small subunit methyltransferase D;^Bacteria; Proteobacteria; Gammaproteobacteria; Pasteurellales; Pasteurellaceae; Haemophilus	.	PladumEVm063129t1.p1	2-463[+]	RSMD_HAEIN^RSMD_HAEIN^Q:25-131,H:54-165^33.628%ID^E:6.64e-10^RecName: Full=Ribosomal RNA small subunit methyltransferase D;^Bacteria; Proteobacteria; Gammaproteobacteria; Pasteurellales; Pasteurellaceae; Haemophilus	PF05175.16^MTS^Methyltransferase small domain^3-127^E:3e-07`PF03602.17^Cons_hypoth95^Conserved hypothetical protein 95^16-153^E:3.1e-25`PF06325.15^PrmA^Ribosomal protein L11 methyltransferase (PrmA)^20-75^E:2.4e-05	.	.	COG0742^Methyltransferase	KEGG:hin:HI_0767	GO:0052913^molecular_function^16S rRNA (guanine(966)-N(2))-methyltransferase activity`GO:0003676^molecular_function^nucleic acid binding	GO:0052913^molecular_function^16S rRNA (guanine(966)-N(2))-methyltransferase activity`GO:0003676^molecular_function^nucleic acid binding	GO:0008168^molecular_function^methyltransferase activity
PladumEVm064169	PladumEVm064169t1	.	.	PladumEVm064169t1.p1	2-469[+]	.	.	.	.	.	.	.	.	.
PladumEVm108708	PladumEVm108708t1	DPGN_DIPMA^DPGN_DIPMA^Q:297-70,H:187-272^37.209%ID^E:3.8e-11^RecName: Full=Serine protease inhibitor dipetalogastin;^Eukaryota; Metazoa; Ecdysozoa; Arthropoda; Hexapoda; Insecta; Pterygota; Neoptera; Paraneoptera; Hemiptera; Heteroptera; Panheteroptera; Cimicomorpha; Reduviidae; Triatominae; Dipetalogaster`DPGN_DIPMA^DPGN_DIPMA^Q:288-73,H:246-328^34.94%ID^E:2.6e-07^RecName: Full=Serine protease i…	.	PladumEVm108708t1.p2	1-303[-]	DPGN_DIPMA^DPGN_DIPMA^Q:3-78,H:187-272^37.209%ID^E:3.42e-11^RecName: Full=Serine protease inhibitor dipetalogastin;^Eukaryota; Metazoa; Ecdysozoa; Arthropoda; Hexapoda; Insecta; Pterygota; Neoptera; Paraneoptera; Hemiptera; Heteroptera; Panheteroptera; Cimicomorpha; Reduviidae; Triatominae; Dipetalogaster`DPGN_DIPMA^DPGN_DIPMA^Q:6-77,H:246-328^34.94%ID^E:2.34e-07^RecName: Full=Serine protease inh…	PF07648.17^Kazal_2^Kazal-type serine protease inhibitor domain^5-42^E:6.2e-06`PF00050.23^Kazal_1^Kazal-type serine protease inhibitor domain^7-35^E:1.3e-06`PF00050.23^Kazal_1^Kazal-type serine protease inhibitor domain^42-84^E:3.1e-05`PF07648.17^Kazal_2^Kazal-type serine protease inhibitor domain^50-78^E:4.1e-06	.	.	.	.	GO:0005576^cellular_component^extracellular region`GO:0004867^molecular_function^serine-type endopeptidase inhibitor activity`GO:0050819^biological_process^negative regulation of coagulation	GO:0005576^cellular_component^extracellular region`GO:0004867^molecular_function^serine-type endopeptidase inhibitor activity`GO:0050819^biological_process^negative regulation of coagulation	GO:0005515^molecular_function^protein binding
PladumEVm107058	PladumEVm107058t1	.	.	.	.	.	.	.	.	.	.	.	.	.
PladumEVm087221	PladumEVm087221t1	.	.	.	.	.	.	.	.	.	.	.	.	.
PladumEVm111994	PladumEVm111994t1	.	.	.	.	.	.	.	.	.	.	.	.	.
PladumEVm089361	PladumEVm089361t1	STK11_DICDI^STK11_DICDI^Q:22-333,H:140-247^25.688%ID^E:4.08e-06^RecName: Full=Serine/threonine-protein kinase stk11 homolog;^Eukaryota; Amoebozoa; Evosea; Eumycetozoa; Dictyostelia; Dictyosteliales; Dictyosteliaceae; Dictyostelium	.	PladumEVm089361t1.p1	1-345[+]	STK11_DICDI^STK11_DICDI^Q:8-111,H:140-247^25.688%ID^E:3.67e-06^RecName: Full=Serine/threonine-protein kinase stk11 homolog;^Eukaryota; Amoebozoa; Evosea; Eumycetozoa; Dictyostelia; Dictyosteliales; Dictyosteliaceae; Dictyostelium	.	.	.	.	KEGG:ddi:DDB_G0279629	GO:0005737^cellular_component^cytoplasm`GO:0005634^cellular_component^nucleus`GO:0005524^molecular_function^ATP binding`GO:0046872^molecular_function^metal ion binding`GO:0004672^molecular_function^protein kinase activity`GO:0106310^molecular_function^protein serine kinase activity`GO:0004674^molecular_function^protein serine/threonine kinase activity`GO:0035556^biological_process^intracellular s…	GO:0005737^cellular_component^cytoplasm`GO:0005634^cellular_component^nucleus`GO:0005524^molecular_function^ATP binding`GO:0046872^molecular_function^metal ion binding`GO:0004672^molecular_function^protein kinase activity`GO:0106310^molecular_function^protein serine kinase activity`GO:0004674^molecular_function^protein serine/threonine kinase activity`GO:0035556^biological_process^intracellular s…	.
PladumEVm107062	PladumEVm107062t1	.	.	PladumEVm107062t1.p1	2-307[+]	.	.	.	.	.	.	.	.	.
PladumEVm089363	PladumEVm089363t1	.	.	.	.	.	.	.	.	.	.	.	.	.
PladumEVm049387	PladumEVm049387t1	HMCN1_HUMAN^HMCN1_HUMAN^Q:1-576,H:2839-3025^37.113%ID^E:2.31e-34^RecName: Full=Hemicentin-1;^Eukaryota; Metazoa; Chordata; Craniata; Vertebrata; Euteleostomi; Mammalia; Eutheria; Euarchontoglires; Primates; Haplorrhini; Catarrhini; Hominidae; Homo`HMCN1_HUMAN^HMCN1_HUMAN^Q:1-573,H:2736-2932^38.725%ID^E:8.13e-33^RecName: Full=Hemicentin-1;^Eukaryota; Metazoa; Chordata; Craniata; Vertebrata; Eutele…	.	PladumEVm049387t1.p1	1-576[+]	HMCN1_HUMAN^HMCN1_HUMAN^Q:1-192,H:2839-3025^37.113%ID^E:2.08e-34^RecName: Full=Hemicentin-1;^Eukaryota; Metazoa; Chordata; Craniata; Vertebrata; Euteleostomi; Mammalia; Eutheria; Euarchontoglires; Primates; Haplorrhini; Catarrhini; Hominidae; Homo`HMCN1_HUMAN^HMCN1_HUMAN^Q:1-191,H:2736-2932^38.725%ID^E:7.31e-33^RecName: Full=Hemicentin-1;^Eukaryota; Metazoa; Chordata; Craniata; Vertebrata; Eutele…	PF07679.18^I-set^Immunoglobulin I-set domain^43-122^E:2.6e-16`PF13927.8^Ig_3^Immunoglobulin domain^44-109^E:1.6e-12`PF13895.8^Ig_2^Immunoglobulin domain^44-112^E:4.4e-09`PF00047.27^ig^Immunoglobulin domain^52-117^E:5.3e-06	.	.	.	KEGG:hsa:83872	GO:0005912^cellular_component^adherens junction`GO:0005604^cellular_component^basement membrane`GO:0005938^cellular_component^cell cortex`GO:0032154^cellular_component^cleavage furrow`GO:0062023^cellular_component^collagen-containing extracellular matrix`GO:0070062^cellular_component^extracellular exosome`GO:0005509^molecular_function^calcium ion binding`GO:0005201^molecular_function^extracellula…	GO:0005912^cellular_component^adherens junction`GO:0005604^cellular_component^basement membrane`GO:0005938^cellular_component^cell cortex`GO:0032154^cellular_component^cleavage furrow`GO:0062023^cellular_component^collagen-containing extracellular matrix`GO:0070062^cellular_component^extracellular exosome`GO:0005509^molecular_function^calcium ion binding`GO:0005201^molecular_function^extracellula…	.
PladumEVm089364	PladumEVm089364t1	HMCN1_HUMAN^HMCN1_HUMAN^Q:2-346,H:2168-2284^45.299%ID^E:5.84e-28^RecName: Full=Hemicentin-1;^Eukaryota; Metazoa; Chordata; Craniata; Vertebrata; Euteleostomi; Mammalia; Eutheria; Euarchontoglires; Primates; Haplorrhini; Catarrhini; Hominidae; Homo`HMCN1_HUMAN^HMCN1_HUMAN^Q:2-346,H:2357-2472^46.552%ID^E:6.23e-26^RecName: Full=Hemicentin-1;^Eukaryota; Metazoa; Chordata; Craniata; Vertebrata; Eutele…	.	PladumEVm089364t1.p1	2-346[+]	HMCN1_HUMAN^HMCN1_HUMAN^Q:1-115,H:2168-2284^45.299%ID^E:5.26e-28^RecName: Full=Hemicentin-1;^Eukaryota; Metazoa; Chordata; Craniata; Vertebrata; Euteleostomi; Mammalia; Eutheria; Euarchontoglires; Primates; Haplorrhini; Catarrhini; Hominidae; Homo`HMCN1_HUMAN^HMCN1_HUMAN^Q:1-115,H:2357-2472^46.552%ID^E:5.6e-26^RecName: Full=Hemicentin-1;^Eukaryota; Metazoa; Chordata; Craniata; Vertebrata; Euteleo…	PF13895.8^Ig_2^Immunoglobulin domain^39-106^E:8.1e-10`PF07679.18^I-set^Immunoglobulin I-set domain^40-114^E:3.2e-13`PF13927.8^Ig_3^Immunoglobulin domain^41-104^E:2.6e-12`PF00047.27^ig^Immunoglobulin domain^43-111^E:4.2e-06	.	.	.	KEGG:hsa:83872	GO:0005912^cellular_component^adherens junction`GO:0005604^cellular_component^basement membrane`GO:0005938^cellular_component^cell cortex`GO:0032154^cellular_component^cleavage furrow`GO:0062023^cellular_component^collagen-containing extracellular matrix`GO:0070062^cellular_component^extracellular exosome`GO:0005509^molecular_function^calcium ion binding`GO:0005201^molecular_function^extracellula…	GO:0005912^cellular_component^adherens junction`GO:0005604^cellular_component^basement membrane`GO:0005938^cellular_component^cell cortex`GO:0032154^cellular_component^cleavage furrow`GO:0062023^cellular_component^collagen-containing extracellular matrix`GO:0070062^cellular_component^extracellular exosome`GO:0005509^molecular_function^calcium ion binding`GO:0005201^molecular_function^extracellula…	.
PladumEVm089649	PladumEVm089649t1	LIPE_RAT^LIPE_RAT^Q:32-226,H:190-254^53.846%ID^E:1.36e-16^RecName: Full=Endothelial lipase;^Eukaryota; Metazoa; Chordata; Craniata; Vertebrata; Euteleostomi; Mammalia; Eutheria; Euarchontoglires; Glires; Rodentia; Myomorpha; Muroidea; Muridae; Murinae; Rattus	.	PladumEVm089649t1.p1	2-352[+]	LIPE_RAT^LIPE_RAT^Q:11-75,H:190-254^53.846%ID^E:1.23e-16^RecName: Full=Endothelial lipase;^Eukaryota; Metazoa; Chordata; Craniata; Vertebrata; Euteleostomi; Mammalia; Eutheria; Euarchontoglires; Glires; Rodentia; Myomorpha; Muroidea; Muridae; Murinae; Rattus	PF00151.21^Lipase^Lipase^6-77^E:7.3e-22	.	.	.	KEGG:rno:291437	GO:0009986^cellular_component^cell surface`GO:0005769^cellular_component^early endosome`GO:0005615^cellular_component^extracellular space`GO:0005794^cellular_component^Golgi apparatus`GO:0052740^molecular_function^1-acyl-2-lysophosphatidylserine acylhydrolase activity`GO:0008201^molecular_function^heparin binding`GO:0016298^molecular_function^lipase activity`GO:0004465^molecular_function^lipoprot…	GO:0009986^cellular_component^cell surface`GO:0005769^cellular_component^early endosome`GO:0005615^cellular_component^extracellular space`GO:0005794^cellular_component^Golgi apparatus`GO:0052740^molecular_function^1-acyl-2-lysophosphatidylserine acylhydrolase activity`GO:0008201^molecular_function^heparin binding`GO:0016298^molecular_function^lipase activity`GO:0004465^molecular_function^lipoprot…	GO:0004806^molecular_function^triglyceride lipase activity
PladumEVm049083	PladumEVm049083t1	.	.	PladumEVm049083t1.p1	3-581[+]	.	.	.	.	.	.	.	.	.
PladumEVm120378	PladumEVm120378t1	.	.	.	.	.	.	.	.	.	.	.	.	.
PladumEVm066794	PladumEVm066794t1	AIR2_YEAST^AIR2_YEAST^Q:304-435,H:79-122^43.182%ID^E:1.89e-05^RecName: Full=Protein AIR2;^Eukaryota; Fungi; Dikarya; Ascomycota; Saccharomycotina; Saccharomycetes; Saccharomycetales; Saccharomycetaceae; Saccharomyces	.	PladumEVm066794t1.p1	1-438[+]	AIR2_YEAST^AIR2_YEAST^Q:102-145,H:79-122^43.182%ID^E:1.7e-05^RecName: Full=Protein AIR2;^Eukaryota; Fungi; Dikarya; Ascomycota; Saccharomycotina; Saccharomycetes; Saccharomycetales; Saccharomycetaceae; Saccharomyces	PF14392.8^zf-CCHC_4^Zinc knuckle^90-119^E:98`PF14392.8^zf-CCHC_4^Zinc knuckle^121-138^E:0.58`PF13917.8^zf-CCHC_3^Zinc knuckle^122-139^E:0.15`PF00098.25^zf-CCHC^Zinc knuckle^123-139^E:5.3e-06	.	.	.	KEGG:sce:YDL175C	GO:0005730^cellular_component^nucleolus`GO:0031499^cellular_component^TRAMP complex`GO:0030674^molecular_function^protein-macromolecule adaptor activity`GO:0003723^molecular_function^RNA binding`GO:0008270^molecular_function^zinc ion binding`GO:0043629^biological_process^ncRNA polyadenylation`GO:0071031^biological_process^nuclear mRNA surveillance of mRNA 3'-end processing`GO:0071039^biological_p…	GO:0005730^cellular_component^nucleolus`GO:0031499^cellular_component^TRAMP complex`GO:0030674^molecular_function^protein-macromolecule adaptor activity`GO:0003723^molecular_function^RNA binding`GO:0008270^molecular_function^zinc ion binding`GO:0043629^biological_process^ncRNA polyadenylation`GO:0071031^biological_process^nuclear mRNA surveillance of mRNA 3'-end processing`GO:0071039^biological_p…	GO:0003676^molecular_function^nucleic acid binding`GO:0008270^molecular_function^zinc ion binding
PladumEVm086534	PladumEVm086534t1	CNTP1_HUMAN^CNTP1_HUMAN^Q:3-293,H:588-682^35.052%ID^E:1.74e-08^RecName: Full=Contactin-associated protein 1;^Eukaryota; Metazoa; Chordata; Craniata; Vertebrata; Euteleostomi; Mammalia; Eutheria; Euarchontoglires; Primates; Haplorrhini; Catarrhini; Hominidae; Homo	.	PladumEVm086534t1.p1	3-362[+]	CNTP2_HUMAN^CNTP2_HUMAN^Q:1-119,H:602-711^31.933%ID^E:9.12e-10^RecName: Full=Contactin-associated protein-like 2;^Eukaryota; Metazoa; Chordata; Craniata; Vertebrata; Euteleostomi; Mammalia; Eutheria; Euarchontoglires; Primates; Haplorrhini; Catarrhini; Hominidae; Homo	.	.	.	.	KEGG:hsa:26047	GO:0016021^cellular_component^integral component of membrane`GO:0005887^cellular_component^integral component of plasma membrane`GO:0033010^cellular_component^paranodal junction`GO:0033270^cellular_component^paranode region of axon`GO:0048787^cellular_component^presynaptic active zone membrane`GO:0017124^molecular_function^SH3 domain binding`GO:0038023^molecular_function^signaling receptor activi…	GO:0030673^cellular_component^axolemma`GO:0030424^cellular_component^axon`GO:0009986^cellular_component^cell surface`GO:0030425^cellular_component^dendrite`GO:0005769^cellular_component^early endosome`GO:0005794^cellular_component^Golgi apparatus`GO:0016021^cellular_component^integral component of membrane`GO:0044224^cellular_component^juxtaparanode region of axon`GO:0016020^cellular_component^me…	.
PladumEVm063998	PladumEVm063998t1	.	.	PladumEVm063998t1.p1	1-456[+]	.	PF14529.8^Exo_endo_phos_2^Endonuclease-reverse transcriptase^54-143^E:1.2e-08	.	.	.	.	.	.	.
PladumEVm110429	PladumEVm110429t1	.	.	PladumEVm110429t1.p1	1-303[+]	.	.	.	.	.	.	.	.	.
PladumEVm093240	PladumEVm093240t1	.	.	PladumEVm093240t1.p1	1-351[+]	.	.	.	.	.	.	.	.	.
PladumEVm069223	PladumEVm069223t1	.	.	PladumEVm069223t1.p1	1-429[+]	.	.	.	.	.	.	.	.	.
PladumEVm081585	PladumEVm081585t1	.	.	PladumEVm081585t1.p2	1-369[-]	.	.	.	.	.	.	.	.	.
PladumEVm098556	PladumEVm098556t1	UVRC_CUTAK^UVRC_CUTAK^Q:376-2,H:396-520^100%ID^E:1.71e-82^RecName: Full=UvrABC system protein C {ECO:0000255|HAMAP-Rule:MF_00203};^Bacteria; Actinobacteria; Propionibacteriales; Propionibacteriaceae; Cutibacterium	.	PladumEVm098556t1.p2	2-376[-]	UVRC_CUTAK^UVRC_CUTAK^Q:1-125,H:396-520^100%ID^E:1.54e-82^RecName: Full=UvrABC system protein C {ECO:0000255|HAMAP-Rule:MF_00203};^Bacteria; Actinobacteria; Propionibacteriales; Propionibacteriaceae; Cutibacterium	PF08459.13^UvrC_HhH_N^UvrC RIbonuclease H-like domain^7-125^E:1.1e-35	.	.	COG0322^The UvrABC repair system catalyzes the recognition and processing of DNA lesions. UvrC both incises the 5' and 3' sides of the lesion. The N-terminal half is responsible for the 3' incision and the C-terminal half is responsible for the 5' incision (By similarity)	KEGG:pac:PPA0812	GO:0005737^cellular_component^cytoplasm`GO:0009380^cellular_component^excinuclease repair complex`GO:0003677^molecular_function^DNA binding`GO:0009381^molecular_function^excinuclease ABC activity`GO:0006289^biological_process^nucleotide-excision repair`GO:0009432^biological_process^SOS response	GO:0005737^cellular_component^cytoplasm`GO:0009380^cellular_component^excinuclease repair complex`GO:0003677^molecular_function^DNA binding`GO:0009381^molecular_function^excinuclease ABC activity`GO:0006289^biological_process^nucleotide-excision repair`GO:0009432^biological_process^SOS response	.
PladumEVm079365	PladumEVm079365t1	.	.	PladumEVm079365t1.p1	1-390[+]	.	.	.	.	.	.	.	.	.
PladumEVm087277	PladumEVm087277t1	CTRL_HALRU^CTRL_HALRU^Q:1-351,H:100-216^32.258%ID^E:3.14e-12^RecName: Full=Chymotrypsin-like serine proteinase;^Eukaryota; Metazoa; Spiralia; Lophotrochozoa; Mollusca; Gastropoda; Vetigastropoda; Lepetellida; Haliotoidea; Haliotidae; Haliotis	.	PladumEVm087277t1.p1	1-351[+]	CTR2_ANOGA^CTR2_ANOGA^Q:16-117,H:116-216^35.849%ID^E:1.28e-12^RecName: Full=Chymotrypsin-2;^Eukaryota; Metazoa; Ecdysozoa; Arthropoda; Hexapoda; Insecta; Pterygota; Neoptera; Endopterygota; Diptera; Nematocera; Culicoidea; Culicidae; Anophelinae; Anopheles	PF00089.28^Trypsin^Trypsin^3-117^E:8.9e-19	.	.	.	KEGG:aga:AgaP_AGAP006711	GO:0005615^cellular_component^extracellular space`GO:0004252^molecular_function^serine-type endopeptidase activity	GO:0005576^cellular_component^extracellular region`GO:0004252^molecular_function^serine-type endopeptidase activity`GO:0007586^biological_process^digestion	GO:0004252^molecular_function^serine-type endopeptidase activity`GO:0006508^biological_process^proteolysis
PladumEVm107067	PladumEVm107067t1	.	.	PladumEVm107067t1.p1	1-306[+]	.	.	.	.	.	.	.	.	.
PladumEVm092373	PladumEVm092373t1	.	.	.	.	.	.	.	.	.	.	.	.	.
PladumEVm107737	PladumEVm107737t1	.	.	.	.	.	.	.	.	.	.	.	.	.
PladumEVm084637	PladumEVm084637t1	.	.	PladumEVm084637t1.p1	2-376[+]	.	.	.	.	.	.	.	.	.
PladumEVm096514	PladumEVm096514t1	PROA_CUTAK^PROA_CUTAK^Q:260-3,H:1-86^98.837%ID^E:8.82e-37^RecName: Full=Gamma-glutamyl phosphate reductase {ECO:0000255|HAMAP-Rule:MF_00412};^Bacteria; Actinobacteria; Propionibacteriales; Propionibacteriaceae; Cutibacterium	.	PladumEVm096514t1.p1	1-330[+]	.	.	.	.	COG0014^Catalyzes the NADPH dependent reduction of L-gamma- glutamyl 5-phosphate into L-glutamate 5-semialdehyde and phosphate. The product spontaneously undergoes cyclization to form 1-pyrroline-5-carboxylate (By similarity)	KEGG:pac:PPA0835	GO:0005737^cellular_component^cytoplasm`GO:0004350^molecular_function^glutamate-5-semialdehyde dehydrogenase activity`GO:0050661^molecular_function^NADP binding`GO:0055129^biological_process^L-proline biosynthetic process	.	.
PladumEVm092823	PladumEVm092823t1	.	.	PladumEVm092823t1.p1	3-338[+]	.	.	.	.	.	.	.	.	.
PladumEVm086084	PladumEVm086084t1	.	.	PladumEVm086084t1.p1	616-972[+]	.	.	.	.	.	.	.	.	.
PladumEVm075300	PladumEVm075300t1	.	.	PladumEVm075300t1.p1	69-467[+]	.	.	.	.	.	.	.	.	.
PladumEVm072370	PladumEVm072370t1	.	.	.	.	.	.	.	.	.	.	.	.	.
PladumEVm110521	PladumEVm110521t1	.	.	PladumEVm110521t1.p1	1-300[+]	.	PF02010.17^REJ^REJ domain^2-96^E:1.2e-12	.	.	.	.	.	.	.
PladumEVm079154	PladumEVm079154t1	.	.	PladumEVm079154t1.p1	3-380[+]	.	PF03989.15^DNA_gyraseA_C^DNA gyrase C-terminal domain, beta-propeller^23-52^E:0.0087	.	.	.	.	.	.	GO:0003677^molecular_function^DNA binding`GO:0003916^molecular_function^DNA topoisomerase activity`GO:0005524^molecular_function^ATP binding`GO:0006265^biological_process^DNA topological change
PladumEVm055564	PladumEVm055564t1	GYRA_MYCTO^GYRA_MYCTO^Q:11-475,H:562-704^31.098%ID^E:7.98e-11^RecName: Full=DNA gyrase subunit A {ECO:0000255|HAMAP-Rule:MF_01897};^Bacteria; Actinobacteria; Corynebacteriales; Mycobacteriaceae; Mycobacterium; Mycobacterium tuberculosis complex	.	PladumEVm055564t1.p1	2-520[+]	GYRA_MYCTO^GYRA_MYCTO^Q:4-158,H:562-704^31.098%ID^E:7.18e-11^RecName: Full=DNA gyrase subunit A {ECO:0000255|HAMAP-Rule:MF_01897};^Bacteria; Actinobacteria; Corynebacteriales; Mycobacteriaceae; Mycobacterium; Mycobacterium tuberculosis complex	PF03989.15^DNA_gyraseA_C^DNA gyrase C-terminal domain, beta-propeller^81-95^E:6.3`PF03989.15^DNA_gyraseA_C^DNA gyrase C-terminal domain, beta-propeller^126-161^E:2.8e-05	.	.	.	KEGG:mtc:MT0006	GO:0005694^cellular_component^chromosome`GO:0005737^cellular_component^cytoplasm`GO:0005524^molecular_function^ATP binding`GO:0003677^molecular_function^DNA binding`GO:0003918^molecular_function^DNA topoisomerase type II (double strand cut, ATP-hydrolyzing) activity`GO:0006265^biological_process^DNA topological change`GO:0006261^biological_process^DNA-dependent DNA replication`GO:0046677^biologic…	GO:0005694^cellular_component^chromosome`GO:0005737^cellular_component^cytoplasm`GO:0005524^molecular_function^ATP binding`GO:0003677^molecular_function^DNA binding`GO:0003918^molecular_function^DNA topoisomerase type II (double strand cut, ATP-hydrolyzing) activity`GO:0006265^biological_process^DNA topological change`GO:0006261^biological_process^DNA-dependent DNA replication`GO:0046677^biologic…	GO:0003677^molecular_function^DNA binding`GO:0003916^molecular_function^DNA topoisomerase activity`GO:0005524^molecular_function^ATP binding`GO:0006265^biological_process^DNA topological change
PladumEVm092834	PladumEVm092834t1	.	.	.	.	.	.	.	.	.	.	.	.	.
PladumEVm084348	PladumEVm084348t1	.	.	PladumEVm084348t1.p1	1-360[+]	.	.	.	.	.	.	.	.	.
PladumEVm086590	PladumEVm086590t1	.	.	PladumEVm086590t1.p1	2-358[+]	.	.	.	.	.	.	.	.	.
PladumEVm122305	PladumEVm122305t1	.	.	.	.	.	.	.	.	.	.	.	.	.
PladumEVm096050	PladumEVm096050t1	.	.	.	.	.	.	.	.	.	.	.	.	.
PladumEVm101494	PladumEVm101494t1	.	.	PladumEVm101494t1.p1	92-409[+]	.	.	.	.	.	.	.	.	.
PladumEVm110553	PladumEVm110553t1	.	.	PladumEVm110553t1.p2	3-299[-]	.	.	.	.	.	.	.	.	.
PladumEVm071782	PladumEVm071782t1	YHDF_BACSU^YHDF_BACSU^Q:37-420,H:146-276^37.594%ID^E:1.32e-20^RecName: Full=Uncharacterized oxidoreductase YhdF;^Bacteria; Firmicutes; Bacilli; Bacillales; Bacillaceae; Bacillus	.	PladumEVm071782t1.p1	1-420[+]	YHDF_BACSU^YHDF_BACSU^Q:13-140,H:146-276^37.594%ID^E:1.19e-20^RecName: Full=Uncharacterized oxidoreductase YhdF;^Bacteria; Firmicutes; Bacilli; Bacillales; Bacillaceae; Bacillus	PF00106.27^adh_short^short chain dehydrogenase^5-99^E:2.9e-18`PF13561.8^adh_short_C2^Enoyl-(Acyl carrier protein) reductase^9-140^E:1.5e-27	.	.	COG1028^Dehydrogenase reductase	KEGG:bsu:BSU09450	GO:0016491^molecular_function^oxidoreductase activity	GO:0016491^molecular_function^oxidoreductase activity	GO:0055114^biological_process^obsolete oxidation-reduction process
PladumEVm082085	PladumEVm082085t1	.	.	PladumEVm082085t1.p1	176-544[+]	.	.	.	.	.	.	.	.	.
PladumEVm071631	PladumEVm071631t1	ZBED1_HUMAN^ZBED1_HUMAN^Q:10-372,H:288-407^24.603%ID^E:0.000555^RecName: Full=E3 SUMO-protein ligase ZBED1 {ECO:0000305};^Eukaryota; Metazoa; Chordata; Craniata; Vertebrata; Euteleostomi; Mammalia; Eutheria; Euarchontoglires; Primates; Haplorrhini; Catarrhini; Hominidae; Homo	.	PladumEVm071631t1.p1	1-414[+]	ZBED1_HUMAN^ZBED1_HUMAN^Q:4-124,H:288-407^24.603%ID^E:0.000647^RecName: Full=E3 SUMO-protein ligase ZBED1 {ECO:0000305};^Eukaryota; Metazoa; Chordata; Craniata; Vertebrata; Euteleostomi; Mammalia; Eutheria; Euarchontoglires; Primates; Haplorrhini; Catarrhini; Hominidae; Homo	.	.	.	.	KEGG:hsa:9189	GO:0005813^cellular_component^centrosome`GO:0000785^cellular_component^chromatin`GO:0031965^cellular_component^nuclear membrane`GO:0005654^cellular_component^nucleoplasm`GO:0005634^cellular_component^nucleus`GO:0016605^cellular_component^PML body`GO:0001228^molecular_function^DNA-binding transcription activator activity, RNA polymerase II-specific`GO:0000981^molecular_function^DNA-binding transcr…	GO:0005813^cellular_component^centrosome`GO:0000785^cellular_component^chromatin`GO:0031965^cellular_component^nuclear membrane`GO:0005654^cellular_component^nucleoplasm`GO:0005634^cellular_component^nucleus`GO:0016605^cellular_component^PML body`GO:0001228^molecular_function^DNA-binding transcription activator activity, RNA polymerase II-specific`GO:0000981^molecular_function^DNA-binding transcr…	.
PladumEVm061848	PladumEVm061848t1	CHVD_RHIRD^CHVD_RHIRD^Q:3-455,H:84-228^32.237%ID^E:4.35e-13^RecName: Full=ATP-binding protein ChvD;^Bacteria; Proteobacteria; Alphaproteobacteria; Rhizobiales; Rhizobiaceae; Rhizobium/Agrobacterium group; Agrobacterium; Agrobacterium tumefaciens complex	.	PladumEVm061848t1.p1	3-473[+]	YDIF_BACSU^YDIF_BACSU^Q:1-150,H:190-336^30.921%ID^E:1.95e-14^RecName: Full=Putative ATP-binding protein YdiF;^Bacteria; Firmicutes; Bacilli; Bacillales; Bacillaceae; Bacillus	PF12848.9^ABC_tran_Xtn^ABC transporter^44-114^E:2.2e-08	.	.	COG0488^(ABC) transporter	KEGG:bsu:BSU05950	GO:0005524^molecular_function^ATP binding`GO:0045900^biological_process^negative regulation of translational elongation	GO:0005524^molecular_function^ATP binding`GO:0042626^molecular_function^ATPase-coupled transmembrane transporter activity`GO:0003677^molecular_function^DNA binding	.
PladumEVm075723	PladumEVm075723t1	.	.	PladumEVm075723t1.p1	2-397[+]	.	.	.	.	.	.	.	.	.
PladumEVm070139	PladumEVm070139t1	.	.	PladumEVm070139t1.p2	2-451[-]	.	PF00628.31^PHD^PHD-finger^19-76^E:1.3e-07	.	.	.	.	.	.	.
PladumEVm115213	PladumEVm115213t1	.	.	.	.	.	.	.	.	.	.	.	.	.
PladumEVm047130	PladumEVm047130t1	HIS3_CUTAK^HIS3_CUTAK^Q:242-604,H:5-125^100%ID^E:2.57e-74^RecName: Full=Phosphoribosyl-AMP cyclohydrolase {ECO:0000255|HAMAP-Rule:MF_01021};^Bacteria; Actinobacteria; Propionibacteriales; Propionibacteriaceae; Cutibacterium	.	PladumEVm047130t1.p1	2-607[+]	HIS3_CUTAK^HIS3_CUTAK^Q:77-201,H:1-125^100%ID^E:2.18e-87^RecName: Full=Phosphoribosyl-AMP cyclohydrolase {ECO:0000255|HAMAP-Rule:MF_01021};^Bacteria; Actinobacteria; Propionibacteriales; Propionibacteriaceae; Cutibacterium	PF01502.20^PRA-CH^Phosphoribosyl-AMP cyclohydrolase^117-189^E:1.8e-32	.	.	COG0139^Phosphoribosyl-amp cyclohydrolase	KEGG:pac:PPA1126	GO:0005737^cellular_component^cytoplasm`GO:0000287^molecular_function^magnesium ion binding`GO:0004635^molecular_function^phosphoribosyl-AMP cyclohydrolase activity`GO:0008270^molecular_function^zinc ion binding`GO:0000105^biological_process^histidine biosynthetic process	GO:0005737^cellular_component^cytoplasm`GO:0000287^molecular_function^magnesium ion binding`GO:0004635^molecular_function^phosphoribosyl-AMP cyclohydrolase activity`GO:0008270^molecular_function^zinc ion binding`GO:0000105^biological_process^histidine biosynthetic process	GO:0004635^molecular_function^phosphoribosyl-AMP cyclohydrolase activity`GO:0000105^biological_process^histidine biosynthetic process
PladumEVm088556	PladumEVm088556t1	.	.	.	.	.	.	.	.	.	.	.	.	.
PladumEVm101185	PladumEVm101185t1	.	.	PladumEVm101185t1.p1	3-326[+]	.	.	.	.	.	.	.	.	.
PladumEVm066339	PladumEVm066339t1	.	.	PladumEVm066339t1.p1	1-441[+]	.	.	.	.	.	.	.	.	.
PladumEVm053181	PladumEVm053181t1	ANR44_MOUSE^ANR44_MOUSE^Q:58-555,H:661-801^29.518%ID^E:3.47e-08^RecName: Full=Serine/threonine-protein phosphatase 6 regulatory ankyrin repeat subunit B;^Eukaryota; Metazoa; Chordata; Craniata; Vertebrata; Euteleostomi; Mammalia; Eutheria; Euarchontoglires; Glires; Rodentia; Myomorpha; Muroidea; Muridae; Murinae; Mus; Mus`ANR44_MOUSE^ANR44_MOUSE^Q:64-534,H:133-266^27.215%ID^E:1.64e-05^RecName: Fu…	.	PladumEVm053181t1.p1	1-558[+]	ANR44_HUMAN^ANR44_HUMAN^Q:19-186,H:660-810^29.07%ID^E:3e-08^RecName: Full=Serine/threonine-protein phosphatase 6 regulatory ankyrin repeat subunit B;^Eukaryota; Metazoa; Chordata; Craniata; Vertebrata; Euteleostomi; Mammalia; Eutheria; Euarchontoglires; Primates; Haplorrhini; Catarrhini; Hominidae; Homo`ANR44_HUMAN^ANR44_HUMAN^Q:1-178,H:105-266^27.419%ID^E:1.35e-06^RecName: Full=Serine/threonine-…	PF12796.9^Ank_2^Ankyrin repeats (3 copies)^26-87^E:6.3e-09`PF13637.8^Ank_4^Ankyrin repeats (many copies)^30-85^E:5.2e-08`PF12796.9^Ank_2^Ankyrin repeats (3 copies)^104-178^E:2.9e-11`PF13606.8^Ank_3^Ankyrin repeat^109-133^E:0.00055`PF00023.32^Ank^Ankyrin repeat^109-130^E:0.027	.	.	.	KEGG:hsa:91526	.	.	GO:0005515^molecular_function^protein binding
PladumEVm079897	PladumEVm079897t1	.	.	PladumEVm079897t1.p1	46-375[+]	.	.	.	.	.	.	.	.	.
PladumEVm088586	PladumEVm088586t1	.	.	.	.	.	.	.	.	.	.	.	.	.
PladumEVm092324	PladumEVm092324t1	.	.	.	.	.	.	.	.	.	.	.	.	.
PladumEVm053554	PladumEVm053554t1	.	.	PladumEVm053554t1.p1	2-574[+]	.	.	.	.	.	.	.	.	.
PladumEVm090685	PladumEVm090685t1	.	.	PladumEVm090685t1.p1	2-346[+]	.	.	.	.	.	.	.	.	.
PladumEVm107104	PladumEVm107104t1	.	.	.	.	.	.	.	.	.	.	.	.	.
PladumEVm063689	PladumEVm063689t1	.	.	PladumEVm063689t1.p1	3-479[+]	.	.	.	.	.	.	.	.	.
PladumEVm085911	PladumEVm085911t1	.	.	.	.	.	.	.	.	.	.	.	.	.
PladumEVm071892	PladumEVm071892t1	.	.	PladumEVm071892t1.p1	1-459[+]	.	.	.	.	.	.	.	.	.
PladumEVm092848	PladumEVm092848t1	.	.	.	.	.	.	.	.	.	.	.	.	.
PladumEVm068827	PladumEVm068827t1	.	.	PladumEVm068827t1.p1	2-427[+]	.	.	.	.	.	.	.	.	.
PladumEVm092849	PladumEVm092849t1	MUTB_PROFR^MUTB_PROFR^Q:336-1,H:97-208^95.536%ID^E:4.77e-69^RecName: Full=Methylmalonyl-CoA mutase large subunit;^Bacteria; Actinobacteria; Propionibacteriales; Propionibacteriaceae; Propionibacterium	.	PladumEVm092849t1.p2	1-336[-]	MUTB_PROFR^MUTB_PROFR^Q:1-112,H:97-208^95.536%ID^E:4.29e-69^RecName: Full=Methylmalonyl-CoA mutase large subunit;^Bacteria; Actinobacteria; Propionibacteriales; Propionibacteriaceae; Propionibacterium	PF01642.24^MM_CoA_mutase^Methylmalonyl-CoA mutase^1-112^E:3.4e-45	.	.	.	.	GO:0031419^molecular_function^cobalamin binding`GO:0046872^molecular_function^metal ion binding`GO:0004494^molecular_function^methylmalonyl-CoA mutase activity	GO:0031419^molecular_function^cobalamin binding`GO:0046872^molecular_function^metal ion binding`GO:0004494^molecular_function^methylmalonyl-CoA mutase activity	GO:0016866^molecular_function^intramolecular transferase activity`GO:0031419^molecular_function^cobalamin binding
PladumEVm061275	PladumEVm061275t1	.	.	PladumEVm061275t1.p1	3-482[+]	.	.	.	.	.	.	.	.	.
PladumEVm079167	PladumEVm079167t1	.	.	PladumEVm079167t1.p1	1-378[+]	.	.	.	.	.	.	.	.	.
PladumEVm083438	PladumEVm083438t1	WRN_XENLA^WRN_XENLA^Q:2-364,H:506-629^36.154%ID^E:5.37e-19^RecName: Full=Werner syndrome ATP-dependent helicase homolog;^Eukaryota; Metazoa; Chordata; Craniata; Vertebrata; Euteleostomi; Amphibia; Batrachia; Anura; Pipoidea; Pipidae; Xenopodinae; Xenopus; Xenopus	.	PladumEVm083438t1.p1	2-364[+]	WRN_XENLA^WRN_XENLA^Q:1-121,H:506-629^36.154%ID^E:4.84e-19^RecName: Full=Werner syndrome ATP-dependent helicase homolog;^Eukaryota; Metazoa; Chordata; Craniata; Vertebrata; Euteleostomi; Amphibia; Batrachia; Anura; Pipoidea; Pipidae; Xenopodinae; Xenopus; Xenopus	PF00270.31^DEAD^DEAD/DEAH box helicase^1-112^E:4.1e-15`PF04851.17^ResIII^Type III restriction enzyme, res subunit^3-107^E:5.6e-05	.	.	.	KEGG:xla:398079	GO:0005730^cellular_component^nucleolus`GO:0005654^cellular_component^nucleoplasm`GO:0043138^molecular_function^3'-5' DNA helicase activity`GO:0008408^molecular_function^3'-5' exonuclease activity`GO:0005524^molecular_function^ATP binding`GO:0003677^molecular_function^DNA binding`GO:0000287^molecular_function^magnesium ion binding`GO:0030145^molecular_function^manganese ion binding`GO:0006259^bio…	GO:0005730^cellular_component^nucleolus`GO:0005654^cellular_component^nucleoplasm`GO:0043138^molecular_function^3'-5' DNA helicase activity`GO:0008408^molecular_function^3'-5' exonuclease activity`GO:0005524^molecular_function^ATP binding`GO:0003677^molecular_function^DNA binding`GO:0000287^molecular_function^magnesium ion binding`GO:0030145^molecular_function^manganese ion binding`GO:0006259^bio…	GO:0003676^molecular_function^nucleic acid binding`GO:0005524^molecular_function^ATP binding`GO:0003677^molecular_function^DNA binding`GO:0016787^molecular_function^hydrolase activity
PladumEVm074814	PladumEVm074814t1	.	.	PladumEVm074814t1.p1	2-397[+]	.	.	.	.	.	.	.	.	.
PladumEVm050033	PladumEVm050033t1	LAC16_ORYSJ^LAC16_ORYSJ^Q:71-286,H:390-467^43.59%ID^E:1.32e-14^RecName: Full=Putative laccase-16;^Eukaryota; Viridiplantae; Streptophyta; Embryophyta; Tracheophyta; Spermatophyta; Magnoliopsida; Liliopsida; Poales; Poaceae; BOP clade; Oryzoideae; Oryzeae; Oryzinae; Oryza; Oryza sativa	.	PladumEVm050033t1.p1	2-574[+]	LAC16_ORYSJ^LAC16_ORYSJ^Q:24-95,H:390-467^43.59%ID^E:6.26e-15^RecName: Full=Putative laccase-16;^Eukaryota; Viridiplantae; Streptophyta; Embryophyta; Tracheophyta; Spermatophyta; Magnoliopsida; Liliopsida; Poales; Poaceae; BOP clade; Oryzoideae; Oryzeae; Oryzinae; Oryza; Oryza sativa	PF07731.16^Cu-oxidase_2^Multicopper oxidase^26-82^E:1.2e-16	.	.	.	.	GO:0048046^cellular_component^apoplast`GO:0005507^molecular_function^copper ion binding`GO:0052716^molecular_function^hydroquinone:oxygen oxidoreductase activity`GO:0016491^molecular_function^oxidoreductase activity`GO:0046274^biological_process^lignin catabolic process	GO:0048046^cellular_component^apoplast`GO:0005507^molecular_function^copper ion binding`GO:0052716^molecular_function^hydroquinone:oxygen oxidoreductase activity`GO:0016491^molecular_function^oxidoreductase activity`GO:0046274^biological_process^lignin catabolic process	GO:0005507^molecular_function^copper ion binding`GO:0016491^molecular_function^oxidoreductase activity`GO:0055114^biological_process^obsolete oxidation-reduction process
PladumEVm069921	PladumEVm069921t1	.	.	PladumEVm069921t1.p1	1-423[+]	.	.	.	.	.	.	.	.	.
PladumEVm093328	PladumEVm093328t1	.	.	.	.	.	.	.	.	.	.	.	.	.
PladumEVm145237	PladumEVm145237t1	.	.	.	.	.	.	.	.	.	.	.	.	.
PladumEVm071271	PladumEVm071271t1	.	.	.	.	.	.	.	.	.	.	.	.	.
PladumEVm087701	PladumEVm087701t1	.	.	PladumEVm087701t1.p1	36-386[+]	.	.	.	.	.	.	.	.	.
PladumEVm072865	PladumEVm072865t1	ACSA_CHLTE^ACSA_CHLTE^Q:401-3,H:470-602^53.383%ID^E:6.64e-44^RecName: Full=Acetyl-coenzyme A synthetase {ECO:0000255|HAMAP-Rule:MF_01123};^Bacteria; Chlorobi; Chlorobia; Chlorobiales; Chlorobiaceae; Chlorobaculum	.	PladumEVm072865t1.p2	3-407[-]	ACSA_CHLTE^ACSA_CHLTE^Q:3-135,H:470-602^53.383%ID^E:5.97e-44^RecName: Full=Acetyl-coenzyme A synthetase {ECO:0000255|HAMAP-Rule:MF_01123};^Bacteria; Chlorobi; Chlorobia; Chlorobiales; Chlorobiaceae; Chlorobaculum	PF00501.30^AMP-binding^AMP-binding enzyme^1-68^E:3.1e-15`PF13193.8^AMP-binding_C^AMP-binding enzyme C-terminal domain^76-135^E:6.6e-11	.	.	COG0365^Catalyzes the conversion of acetate into acetyl-CoA (AcCoA), an essential intermediate at the junction of anabolic and catabolic pathways. AcsA undergoes a two-step reaction. In the first half reaction, AcsA combines acetate with ATP to form acetyl-adenylate (AcAMP) intermediate. In the second half reaction, it can then transfer the acetyl group from AcAMP to the sulfhydryl group of CoA, …	KEGG:cte:CT1652	GO:0003987^molecular_function^acetate-CoA ligase activity`GO:0016208^molecular_function^AMP binding`GO:0005524^molecular_function^ATP binding`GO:0046872^molecular_function^metal ion binding`GO:0019427^biological_process^acetyl-CoA biosynthetic process from acetate	GO:0003987^molecular_function^acetate-CoA ligase activity`GO:0016208^molecular_function^AMP binding`GO:0005524^molecular_function^ATP binding`GO:0046872^molecular_function^metal ion binding`GO:0019427^biological_process^acetyl-CoA biosynthetic process from acetate	.
PladumEVm064489	PladumEVm064489t1	.	.	PladumEVm064489t1.p1	2-454[+]	.	.	.	.	.	.	.	.	.
PladumEVm077618	PladumEVm077618t1	.	.	PladumEVm077618t1.p1	1-384[+]	.	.	.	.	.	.	.	.	.
PladumEVm078566	PladumEVm078566t1	RTXE_DROME^RTXE_DROME^Q:11-352,H:561-677^38.136%ID^E:1.32e-13^RecName: Full=Probable RNA-directed DNA polymerase from transposon X-element;^Eukaryota; Metazoa; Ecdysozoa; Arthropoda; Hexapoda; Insecta; Pterygota; Neoptera; Endopterygota; Diptera; Brachycera; Muscomorpha; Ephydroidea; Drosophilidae; Drosophila; Sophophora	.	.	.	.	.	.	.	.	.	GO:0003964^molecular_function^RNA-directed DNA polymerase activity`GO:0006313^biological_process^transposition, DNA-mediated	.	.
PladumEVm159360	PladumEVm159360t1	.	.	.	.	.	.	.	.	.	.	.	.	.
PladumEVm102958	PladumEVm102958t1	.	.	PladumEVm102958t1.p1	2-334[+]	.	.	.	.	.	.	.	.	.
PladumEVm064932	PladumEVm064932t1	.	.	PladumEVm064932t1.p1	3-452[+]	.	.	.	.	.	.	.	.	.
PladumEVm071299	PladumEVm071299t1	.	.	.	.	.	.	.	.	.	.	.	.	.
PladumEVm085518	PladumEVm085518t1	.	.	PladumEVm085518t1.p2	36-362[+]	.	.	.	.	.	.	.	.	.
PladumEVm156286	PladumEVm156286t1	.	.	.	.	.	.	.	.	.	.	.	.	.
PladumEVm066923	PladumEVm066923t1	.	.	PladumEVm066923t1.p1	2-445[+]	.	.	.	.	.	.	.	.	.
PladumEVm047284	PladumEVm047284t1	.	.	PladumEVm047284t1.p1	1-603[+]	.	.	.	.	.	.	.	.	.
PladumEVm103787	PladumEVm103787t1	.	.	PladumEVm103787t1.p1	2-313[+]	.	.	.	.	.	.	.	.	.
PladumEVm081605	PladumEVm081605t1	.	.	PladumEVm081605t1.p1	2-370[+]	.	.	.	.	.	.	.	.	.
PladumEVm074816	PladumEVm074816t1	.	.	PladumEVm074816t1.p1	2-397[+]	.	.	.	.	.	.	.	.	.
PladumEVm099810	PladumEVm099810t1	.	.	PladumEVm099810t1.p1	3-326[+]	.	.	.	.	.	.	.	.	.
PladumEVm058427	PladumEVm058427t1	FA8_PIG^FA8_PIG^Q:3-302,H:2031-2128^34.314%ID^E:1.19e-08^RecName: Full=Coagulation factor VIII;^Eukaryota; Metazoa; Chordata; Craniata; Vertebrata; Euteleostomi; Mammalia; Eutheria; Laurasiatheria; Artiodactyla; Suina; Suidae; Sus	.	PladumEVm058427t1.p1	3-524[+]	FA8_PIG^FA8_PIG^Q:1-100,H:2031-2128^34.314%ID^E:1.07e-08^RecName: Full=Coagulation factor VIII;^Eukaryota; Metazoa; Chordata; Craniata; Vertebrata; Euteleostomi; Mammalia; Eutheria; Laurasiatheria; Artiodactyla; Suina; Suidae; Sus	PF00147.20^Fibrinogen_C^Fibrinogen beta and gamma chains, C-terminal globular domain^129-172^E:1e-07	.	.	.	KEGG:ssc:397339	GO:0005615^cellular_component^extracellular space`GO:0005507^molecular_function^copper ion binding`GO:0016491^molecular_function^oxidoreductase activity`GO:0006953^biological_process^acute-phase response`GO:0007596^biological_process^blood coagulation	GO:0005615^cellular_component^extracellular space`GO:0005507^molecular_function^copper ion binding`GO:0016491^molecular_function^oxidoreductase activity`GO:0006953^biological_process^acute-phase response`GO:0007596^biological_process^blood coagulation	.
PladumEVm100809	PladumEVm100809t1	.	.	PladumEVm100809t1.p1	2-319[+]	.	.	.	.	.	.	.	.	.
PladumEVm089799	PladumEVm089799t1	.	.	PladumEVm089799t1.p1	1-384[-]	.	PF00013.31^KH_1^KH domain^43-111^E:1.3e-09	.	.	.	.	.	.	GO:0003723^molecular_function^RNA binding
PladumEVm076921	PladumEVm076921t1	REP_STRP2^REP_STRP2^Q:23-388,H:169-286^38.095%ID^E:6.94e-19^RecName: Full=Protein rep;^Bacteria; Firmicutes; Bacilli; Lactobacillales; Streptococcaceae; Streptococcus	.	.	.	.	.	.	.	.	.	GO:0003677^molecular_function^DNA binding`GO:0006260^biological_process^DNA replication	.	.
PladumEVm076403	PladumEVm076403t1	.	.	PladumEVm076403t1.p1	2-403[+]	.	.	.	.	.	.	.	.	.
PladumEVm098746	PladumEVm098746t1	.	.	.	.	.	.	.	.	.	.	.	.	.
PladumEVm096606	PladumEVm096606t1	.	.	PladumEVm096606t1.p1	2-328[+]	.	.	.	.	.	.	.	.	.
PladumEVm079301	PladumEVm079301t1	.	.	PladumEVm079301t1.p1	2-382[+]	.	.	.	.	.	.	.	.	.
PladumEVm100816	PladumEVm100816t1	BGALC_ASPFN^BGALC_ASPFN^Q:88-324,H:15-93^49.367%ID^E:1.61e-21^RecName: Full=Probable beta-galactosidase C;^Eukaryota; Fungi; Dikarya; Ascomycota; Pezizomycotina; Eurotiomycetes; Eurotiomycetidae; Eurotiales; Aspergillaceae; Aspergillus; Aspergillus subgen. Circumdati	.	PladumEVm100816t1.p1	1-324[+]	BGALC_ASPOR^BGALC_ASPOR^Q:30-108,H:15-93^49.367%ID^E:7.2e-22^RecName: Full=Probable beta-galactosidase C;^Eukaryota; Fungi; Dikarya; Ascomycota; Pezizomycotina; Eurotiomycetes; Eurotiomycetidae; Eurotiales; Aspergillaceae; Aspergillus; Aspergillus subgen. Circumdati	PF01301.21^Glyco_hydro_35^Glycosyl hydrolases family 35^53-106^E:1.1e-17	.	.	.	KEGG:aor:AO090003000042	GO:0005576^cellular_component^extracellular region`GO:0004565^molecular_function^beta-galactosidase activity`GO:0000272^biological_process^polysaccharide catabolic process	GO:0005576^cellular_component^extracellular region`GO:0004565^molecular_function^beta-galactosidase activity`GO:0000272^biological_process^polysaccharide catabolic process	.
PladumEVm094104	PladumEVm094104t1	.	.	PladumEVm094104t1.p2	3-332[-]	.	.	.	.	.	.	.	.	.
PladumEVm127236	PladumEVm127236t1	.	.	.	.	.	.	.	.	.	.	.	.	.
PladumEVm102270	PladumEVm102270t1	.	.	PladumEVm102270t1.p1	2-316[+]	.	.	.	.	.	.	.	.	.
PladumEVm073504	PladumEVm073504t1	.	.	.	.	.	.	.	.	.	.	.	.	.
PladumEVm102701	PladumEVm102701t1	.	.	PladumEVm102701t1.p1	2-331[+]	.	.	.	.	.	.	.	.	.
PladumEVm072869	PladumEVm072869t1	POL_WMSV^POL_WMSV^Q:2-274,H:901-988^34.066%ID^E:3.07e-07^RecName: Full=Gag-Pol polyprotein;^Viruses; Riboviria; Pararnavirae; Artverviricota; Revtraviricetes; Ortervirales; Retroviridae; Orthoretrovirinae; Gammaretrovirus	.	PladumEVm072869t1.p1	2-406[+]	POL_WMSV^POL_WMSV^Q:1-91,H:901-988^34.066%ID^E:2.77e-07^RecName: Full=Gag-Pol polyprotein;^Viruses; Riboviria; Pararnavirae; Artverviricota; Revtraviricetes; Ortervirales; Retroviridae; Orthoretrovirinae; Gammaretrovirus	.	.	.	.	KEGG:vg:5176146	GO:0044185^cellular_component^host cell late endosome membrane`GO:0020002^cellular_component^host cell plasma membrane`GO:0072494^cellular_component^host multivesicular body`GO:0016020^cellular_component^membrane`GO:0019013^cellular_component^viral nucleocapsid`GO:0004190^molecular_function^aspartic-type endopeptidase activity`GO:0003677^molecular_function^DNA binding`GO:0003887^molecular_functio…	GO:0044185^cellular_component^host cell late endosome membrane`GO:0020002^cellular_component^host cell plasma membrane`GO:0072494^cellular_component^host multivesicular body`GO:0016020^cellular_component^membrane`GO:0019013^cellular_component^viral nucleocapsid`GO:0004190^molecular_function^aspartic-type endopeptidase activity`GO:0003677^molecular_function^DNA binding`GO:0003887^molecular_functio…	.
PladumEVm087315	PladumEVm087315t1	MATN2_HUMAN^MATN2_HUMAN^Q:14-301,H:139-238^30.392%ID^E:1.68e-05^RecName: Full=Matrilin-2;^Eukaryota; Metazoa; Chordata; Craniata; Vertebrata; Euteleostomi; Mammalia; Eutheria; Euarchontoglires; Primates; Haplorrhini; Catarrhini; Hominidae; Homo	.	PladumEVm087315t1.p1	2-352[+]	MATN2_HUMAN^MATN2_HUMAN^Q:5-100,H:139-238^30.392%ID^E:1.51e-05^RecName: Full=Matrilin-2;^Eukaryota; Metazoa; Chordata; Craniata; Vertebrata; Euteleostomi; Mammalia; Eutheria; Euarchontoglires; Primates; Haplorrhini; Catarrhini; Hominidae; Homo	PF00092.30^VWA^von Willebrand factor type A domain^2-90^E:1.7e-07	.	.	.	KEGG:hsa:4147	GO:0062023^cellular_component^collagen-containing extracellular matrix`GO:0031012^cellular_component^extracellular matrix`GO:0005576^cellular_component^extracellular region`GO:0005509^molecular_function^calcium ion binding`GO:0005201^molecular_function^extracellular matrix structural constituent	GO:0062023^cellular_component^collagen-containing extracellular matrix`GO:0031012^cellular_component^extracellular matrix`GO:0005576^cellular_component^extracellular region`GO:0005509^molecular_function^calcium ion binding`GO:0005201^molecular_function^extracellular matrix structural constituent	.
PladumEVm159365	PladumEVm159365t1	.	.	.	.	.	.	.	.	.	.	.	.	.
PladumEVm111602	PladumEVm111602t1	.	.	.	.	.	.	.	.	.	.	.	.	.
PladumEVm064492	PladumEVm064492t1	.	.	PladumEVm064492t1.p1	2-454[+]	.	.	.	.	.	.	.	.	.
PladumEVm097119	PladumEVm097119t1	DERI1_MYCS2^DERI1_MYCS2^Q:8-295,H:54-149^64.583%ID^E:1.02e-41^RecName: Full=D-erythrulose-4-phosphate isomerase 1 {ECO:0000303|PubMed:26560079};^Bacteria; Actinobacteria; Corynebacteriales; Mycobacteriaceae; Mycolicibacterium	.	PladumEVm097119t1.p1	2-331[+]	DERI1_MYCS2^DERI1_MYCS2^Q:3-98,H:54-149^64.583%ID^E:9.24e-42^RecName: Full=D-erythrulose-4-phosphate isomerase 1 {ECO:0000303|PubMed:26560079};^Bacteria; Actinobacteria; Corynebacteriales; Mycobacteriaceae; Mycolicibacterium	PF02502.20^LacAB_rpiB^Ribose/Galactose Isomerase^3-92^E:3e-29	.	.	COG0698^Isomerase	KEGG:msg:MSMEI_3188`KEGG:msm:MSMEG_3272	GO:0016861^molecular_function^intramolecular oxidoreductase activity, interconverting aldoses and ketoses`GO:0016052^biological_process^carbohydrate catabolic process`GO:0009758^biological_process^carbohydrate utilization`GO:0071322^biological_process^cellular response to carbohydrate stimulus	GO:0016861^molecular_function^intramolecular oxidoreductase activity, interconverting aldoses and ketoses`GO:0016052^biological_process^carbohydrate catabolic process`GO:0009758^biological_process^carbohydrate utilization`GO:0071322^biological_process^cellular response to carbohydrate stimulus	GO:0016853^molecular_function^isomerase activity`GO:0005975^biological_process^carbohydrate metabolic process
PladumEVm075186	PladumEVm075186t1	.	.	.	.	.	.	.	.	.	.	.	.	.
PladumEVm068342	PladumEVm068342t1	.	.	PladumEVm068342t1.p1	58-429[+]	.	.	.	.	.	.	.	.	.
PladumEVm039781	PladumEVm039781t1	MATN1_MOUSE^MATN1_MOUSE^Q:15-689,H:147-394^29.02%ID^E:2.43e-21^RecName: Full=Cartilage matrix protein;^Eukaryota; Metazoa; Chordata; Craniata; Vertebrata; Euteleostomi; Mammalia; Eutheria; Euarchontoglires; Glires; Rodentia; Myomorpha; Muroidea; Muridae; Murinae; Mus; Mus`MATN1_MOUSE^MATN1_MOUSE^Q:327-710,H:39-170^31.061%ID^E:6.37e-12^RecName: Full=Cartilage matrix protein;^Eukaryota; Metazoa; Ch…	.	PladumEVm039781t1.p1	3-710[+]	MATN1_MOUSE^MATN1_MOUSE^Q:5-229,H:147-394^29.02%ID^E:1.2e-23^RecName: Full=Cartilage matrix protein;^Eukaryota; Metazoa; Chordata; Craniata; Vertebrata; Euteleostomi; Mammalia; Eutheria; Euarchontoglires; Glires; Rodentia; Myomorpha; Muroidea; Muridae; Murinae; Mus; Mus`MATN1_MOUSE^MATN1_MOUSE^Q:109-236,H:39-170^31.061%ID^E:9.27e-12^RecName: Full=Cartilage matrix protein;^Eukaryota; Metazoa; Chor…	PF00092.30^VWA^von Willebrand factor type A domain^2-77^E:1.6e-09`PF13768.8^VWA_3^von Willebrand factor type A domain^4-58^E:0.1`PF00092.30^VWA^von Willebrand factor type A domain^114-230^E:1.4e-27`PF13768.8^VWA_3^von Willebrand factor type A domain^114-230^E:0.0011`PF13519.8^VWA_2^von Willebrand factor type A domain^115-226^E:5.6e-16	.	.	.	KEGG:mmu:17180	GO:0062023^cellular_component^collagen-containing extracellular matrix`GO:0031012^cellular_component^extracellular matrix`GO:0005576^cellular_component^extracellular region`GO:0005509^molecular_function^calcium ion binding`GO:0005201^molecular_function^extracellular matrix structural constituent`GO:0002062^biological_process^chondrocyte differentiation`GO:0003429^biological_process^growth plate c…	GO:0062023^cellular_component^collagen-containing extracellular matrix`GO:0031012^cellular_component^extracellular matrix`GO:0005576^cellular_component^extracellular region`GO:0005509^molecular_function^calcium ion binding`GO:0005201^molecular_function^extracellular matrix structural constituent`GO:0002062^biological_process^chondrocyte differentiation`GO:0003429^biological_process^growth plate c…	.
PladumEVm088339	PladumEVm088339t1	.	.	PladumEVm088339t1.p1	2-349[+]	.	.	.	.	.	.	.	.	.
PladumEVm047538	PladumEVm047538t1	.	.	PladumEVm047538t1.p1	3-599[+]	.	PF14392.8^zf-CCHC_4^Zinc knuckle^162-180^E:0.01`PF14392.8^zf-CCHC_4^Zinc knuckle^186-199^E:65	.	.	.	.	.	.	.
PladumEVm085752	PladumEVm085752t1	.	.	PladumEVm085752t1.p1	1-360[+]	.	.	.	.	.	.	.	.	.
PladumEVm093264	PladumEVm093264t1	.	.	PladumEVm093264t1.p1	2-355[+]	.	.	.	.	.	.	.	.	.
PladumEVm104569	PladumEVm104569t1	.	.	.	.	.	.	.	.	.	.	.	.	.
PladumEVm098655	PladumEVm098655t1	.	.	PladumEVm098655t1.p1	99-422[+]	.	.	.	.	.	.	.	.	.
PladumEVm081611	PladumEVm081611t1	AGRV1_HUMAN^AGRV1_HUMAN^Q:5-367,H:3527-3642^35.484%ID^E:5.01e-14^RecName: Full=Adhesion G-protein coupled receptor V1 {ECO:0000305};^Eukaryota; Metazoa; Chordata; Craniata; Vertebrata; Euteleostomi; Mammalia; Eutheria; Euarchontoglires; Primates; Haplorrhini; Catarrhini; Hominidae; Homo`AGRV1_HUMAN^AGRV1_HUMAN^Q:140-364,H:5272-5348^38.961%ID^E:1.23e-06^RecName: Full=Adhesion G-protein coupled rec…	.	PladumEVm081611t1.p1	2-370[+]	AGRV1_HUMAN^AGRV1_HUMAN^Q:2-122,H:3527-3642^35.484%ID^E:4.51e-14^RecName: Full=Adhesion G-protein coupled receptor V1 {ECO:0000305};^Eukaryota; Metazoa; Chordata; Craniata; Vertebrata; Euteleostomi; Mammalia; Eutheria; Euarchontoglires; Primates; Haplorrhini; Catarrhini; Hominidae; Homo`AGRV1_HUMAN^AGRV1_HUMAN^Q:47-121,H:5272-5348^38.961%ID^E:1.11e-06^RecName: Full=Adhesion G-protein coupled rece…	PF03160.16^Calx-beta^Calx-beta domain^62-105^E:8.2e-07	.	.	.	KEGG:hsa:84059	GO:0009986^cellular_component^cell surface`GO:0005737^cellular_component^cytoplasm`GO:0070062^cellular_component^extracellular exosome`GO:0016021^cellular_component^integral component of membrane`GO:0016020^cellular_component^membrane`GO:1990075^cellular_component^periciliary membrane compartment`GO:0001917^cellular_component^photoreceptor inner segment`GO:0005886^cellular_component^plasma membra…	GO:0009986^cellular_component^cell surface`GO:0005737^cellular_component^cytoplasm`GO:0070062^cellular_component^extracellular exosome`GO:0016021^cellular_component^integral component of membrane`GO:0016020^cellular_component^membrane`GO:1990075^cellular_component^periciliary membrane compartment`GO:0001917^cellular_component^photoreceptor inner segment`GO:0005886^cellular_component^plasma membra…	GO:0007154^biological_process^cell communication`GO:0016021^cellular_component^integral component of membrane
PladumEVm131202	PladumEVm131202t1	.	.	.	.	.	.	.	.	.	.	.	.	.
PladumEVm104510	PladumEVm104510t1	.	.	.	.	.	.	.	.	.	.	.	.	.
PladumEVm066785	PladumEVm066785t1	.	.	PladumEVm066785t1.p1	1-441[+]	.	.	.	.	.	.	.	.	.
PladumEVm052111	PladumEVm052111t1	.	.	PladumEVm052111t1.p1	3-551[+]	.	.	.	.	.	.	.	.	.
PladumEVm109255	PladumEVm109255t1	BLUB_RHIME^BLUB_RHIME^Q:45-317,H:92-182^45.055%ID^E:5.63e-23^RecName: Full=5,6-dimethylbenzimidazole synthase;^Bacteria; Proteobacteria; Alphaproteobacteria; Rhizobiales; Rhizobiaceae; Sinorhizobium/Ensifer group; Sinorhizobium	.	PladumEVm109255t1.p1	3-320[+]	BLUB_RHIME^BLUB_RHIME^Q:15-105,H:92-182^45.055%ID^E:5.07e-23^RecName: Full=5,6-dimethylbenzimidazole synthase;^Bacteria; Proteobacteria; Alphaproteobacteria; Rhizobiales; Rhizobiaceae; Sinorhizobium/Ensifer group; Sinorhizobium	PF00881.26^Nitroreductase^Nitroreductase family^23-105^E:1.1e-12	.	.	COG0778^nitroreductase	KEGG:sme:SMc00166	GO:0102919^molecular_function^5,6-dimethylbenzimidazole synthase activity`GO:0000166^molecular_function^nucleotide binding`GO:0016705^molecular_function^oxidoreductase activity, acting on paired donors, with incorporation or reduction of molecular oxygen`GO:0009236^biological_process^cobalamin biosynthetic process	GO:0102919^molecular_function^5,6-dimethylbenzimidazole synthase activity`GO:0000166^molecular_function^nucleotide binding`GO:0016705^molecular_function^oxidoreductase activity, acting on paired donors, with incorporation or reduction of molecular oxygen`GO:0009236^biological_process^cobalamin biosynthetic process	.
PladumEVm085669	PladumEVm085669t1	YONF_BACSU^YONF_BACSU^Q:4-387,H:280-406^46.094%ID^E:6.95e-36^RecName: Full=SPbeta prophage-derived uncharacterized protein YonF;^Bacteria; Firmicutes; Bacilli; Bacillales; Bacillaceae; Bacillus	.	.	.	.	.	.	.	COG4373^Mu-like prophage FluMu protein GP28	KEGG:bsu:BSU21110	.	.	.
PladumEVm059462	PladumEVm059462t1	PRIA_MYCTU^PRIA_MYCTU^Q:59-490,H:6-150^37.931%ID^E:1.41e-08^RecName: Full=Probable primosomal protein N' {ECO:0000255|HAMAP-Rule:MF_00983};^Bacteria; Actinobacteria; Corynebacteriales; Mycobacteriaceae; Mycobacterium; Mycobacterium tuberculosis complex	.	PladumEVm059462t1.p1	2-490[+]	PRIA_MYCTO^PRIA_MYCTO^Q:20-163,H:6-150^40.411%ID^E:7.27e-19^RecName: Full=Probable primosomal protein N' {ECO:0000255|HAMAP-Rule:MF_00983};^Bacteria; Actinobacteria; Corynebacteriales; Mycobacteriaceae; Mycobacterium; Mycobacterium tuberculosis complex	PF17764.3^PriA_3primeBD^3'DNA-binding domain (3'BD)^17-110^E:1.8e-19	.	.	COG1198^Primosomal protein n'	KEGG:mtc:MT1446	GO:0005886^cellular_component^plasma membrane`GO:1990077^cellular_component^primosome complex`GO:0043138^molecular_function^3'-5' DNA helicase activity`GO:0005524^molecular_function^ATP binding`GO:0003677^molecular_function^DNA binding`GO:0008270^molecular_function^zinc ion binding`GO:0006310^biological_process^DNA recombination`GO:0006270^biological_process^DNA replication initiation`GO:0006269^…	GO:1990077^cellular_component^primosome complex`GO:0005524^molecular_function^ATP binding`GO:0003677^molecular_function^DNA binding`GO:0003678^molecular_function^DNA helicase activity`GO:0016787^molecular_function^hydrolase activity`GO:0008270^molecular_function^zinc ion binding`GO:0006269^biological_process^DNA replication, synthesis of RNA primer`GO:0006268^biological_process^DNA unwinding invo…	GO:0003677^molecular_function^DNA binding
PladumEVm071809	PladumEVm071809t1	.	.	PladumEVm071809t1.p2	36-425[+]	.	.	.	.	.	.	.	.	.
PladumEVm058316	PladumEVm058316t1	RS20_CUTAK^RS20_CUTAK^Q:359-96,H:1-88^98.864%ID^E:2.78e-53^RecName: Full=30S ribosomal protein S20 {ECO:0000255|HAMAP-Rule:MF_00500};^Bacteria; Actinobacteria; Propionibacteriales; Propionibacteriaceae; Cutibacterium	.	PladumEVm058316t1.p1	3-500[+]	.	.	.	.	COG0268^Binds directly to 16S ribosomal RNA (By similarity)	KEGG:pac:PPA0898	GO:0005840^cellular_component^ribosome`GO:0019843^molecular_function^rRNA binding`GO:0003735^molecular_function^structural constituent of ribosome`GO:0006412^biological_process^translation	.	.
PladumEVm081612	PladumEVm081612t1	.	.	.	.	.	.	.	.	.	.	.	.	.
PladumEVm079433	PladumEVm079433t1	RTBS_DROME^RTBS_DROME^Q:2-355,H:574-681^28.814%ID^E:0.000404^RecName: Full=Probable RNA-directed DNA polymerase from transposon BS;^Eukaryota; Metazoa; Ecdysozoa; Arthropoda; Hexapoda; Insecta; Pterygota; Neoptera; Endopterygota; Diptera; Brachycera; Muscomorpha; Ephydroidea; Drosophilidae; Drosophila; Sophophora	.	PladumEVm079433t1.p1	2-406[+]	RTBS_DROME^RTBS_DROME^Q:1-118,H:574-681^28.814%ID^E:0.000364^RecName: Full=Probable RNA-directed DNA polymerase from transposon BS;^Eukaryota; Metazoa; Ecdysozoa; Arthropoda; Hexapoda; Insecta; Pterygota; Neoptera; Endopterygota; Diptera; Brachycera; Muscomorpha; Ephydroidea; Drosophilidae; Drosophila; Sophophora	PF00078.29^RVT_1^Reverse transcriptase (RNA-dependent DNA polymerase)^3-113^E:3.8e-16	.	.	.	.	GO:0003964^molecular_function^RNA-directed DNA polymerase activity`GO:0006313^biological_process^transposition, DNA-mediated	GO:0003964^molecular_function^RNA-directed DNA polymerase activity`GO:0006313^biological_process^transposition, DNA-mediated	.
PladumEVm109234	PladumEVm109234t1	.	.	PladumEVm109234t1.p1	1-318[+]	.	.	.	.	.	.	.	.	.
PladumEVm074426	PladumEVm074426t1	.	.	.	.	.	.	.	.	.	.	.	.	.
PladumEVm107112	PladumEVm107112t1	MALQ_MYCTU^MALQ_MYCTU^Q:3-308,H:588-690^57.282%ID^E:1.29e-29^RecName: Full=4-alpha-glucanotransferase;^Bacteria; Actinobacteria; Corynebacteriales; Mycobacteriaceae; Mycobacterium; Mycobacterium tuberculosis complex	.	PladumEVm107112t1.p1	3-308[+]	MALQ_MYCTU^MALQ_MYCTU^Q:1-102,H:588-690^57.282%ID^E:1.16e-29^RecName: Full=4-alpha-glucanotransferase;^Bacteria; Actinobacteria; Corynebacteriales; Mycobacteriaceae; Mycobacterium; Mycobacterium tuberculosis complex	PF02446.19^Glyco_hydro_77^4-alpha-glucanotransferase^27-99^E:6e-09	.	.	COG1640^4-alpha-glucanotransferase	KEGG:mtu:Rv1781c	GO:0005829^cellular_component^cytosol`GO:0004134^molecular_function^4-alpha-glucanotransferase activity`GO:0102500^molecular_function^beta-maltose 4-alpha-glucanotransferase activity	GO:0005829^cellular_component^cytosol`GO:0004134^molecular_function^4-alpha-glucanotransferase activity`GO:0102500^molecular_function^beta-maltose 4-alpha-glucanotransferase activity	GO:0004134^molecular_function^4-alpha-glucanotransferase activity`GO:0005975^biological_process^carbohydrate metabolic process
PladumEVm117638	PladumEVm117638t1	.	.	.	.	.	.	.	.	.	.	.	.	.
PladumEVm051891	PladumEVm051891t1	.	.	PladumEVm051891t1.p1	25-579[+]	.	.	.	.	.	.	.	.	.
PladumEVm031852	PladumEVm031852t1	.	.	PladumEVm031852t1.p1	3-953[+]	.	.	.	.	.	.	.	.	.
PladumEVm091660	PladumEVm091660t1	.	.	PladumEVm091660t1.p1	2-340[+]	.	.	.	.	.	.	.	.	.
PladumEVm041844	PladumEVm041844t1	.	.	PladumEVm041844t1.p1	2-709[+]	.	.	.	.	.	.	.	.	.
PladumEVm135412	PladumEVm135412t1	.	.	.	.	.	.	.	.	.	.	.	.	.
PladumEVm057237	PladumEVm057237t1	.	.	PladumEVm057237t1.p1	1-534[+]	.	.	.	.	.	.	.	.	.
PladumEVm086307	PladumEVm086307t1	BIOB_CUTAK^BIOB_CUTAK^Q:213-356,H:1-48^100%ID^E:1.02e-23^RecName: Full=Biotin synthase {ECO:0000255|HAMAP-Rule:MF_01694};^Bacteria; Actinobacteria; Propionibacteriales; Propionibacteriaceae; Cutibacterium	.	PladumEVm086307t1.p1	3-356[+]	BIOB_CUTAK^BIOB_CUTAK^Q:71-118,H:1-48^100%ID^E:9.21e-24^RecName: Full=Biotin synthase {ECO:0000255|HAMAP-Rule:MF_01694};^Bacteria; Actinobacteria; Propionibacteriales; Propionibacteriaceae; Cutibacterium	.	.	.	COG0502^Catalyzes the conversion of dethiobiotin (DTB) to biotin by the insertion of a sulfur atom into dethiobiotin via a radical- based mechanism (By similarity)	KEGG:pac:PPA1407	GO:0051537^molecular_function^2 iron, 2 sulfur cluster binding`GO:0051539^molecular_function^4 iron, 4 sulfur cluster binding`GO:0004076^molecular_function^biotin synthase activity`GO:0005506^molecular_function^iron ion binding`GO:0009102^biological_process^biotin biosynthetic process	GO:0051537^molecular_function^2 iron, 2 sulfur cluster binding`GO:0051539^molecular_function^4 iron, 4 sulfur cluster binding`GO:0004076^molecular_function^biotin synthase activity`GO:0005506^molecular_function^iron ion binding`GO:0009102^biological_process^biotin biosynthetic process	.
PladumEVm066971	PladumEVm066971t1	.	.	PladumEVm066971t1.p1	3-464[+]	.	.	.	.	.	.	.	.	.
PladumEVm106023	PladumEVm106023t1	.	.	.	.	.	.	.	.	.	.	.	.	.
PladumEVm078419	PladumEVm078419t1	L3BPA_DANRE^L3BPA_DANRE^Q:251-340,H:47-76^53.333%ID^E:0.000514^RecName: Full=Galectin-3-binding protein A;^Eukaryota; Metazoa; Chordata; Craniata; Vertebrata; Euteleostomi; Actinopterygii; Neopterygii; Teleostei; Ostariophysi; Cypriniformes; Danionidae; Danioninae; Danio	.	.	.	.	.	.	.	.	KEGG:dre:677742	GO:0005576^cellular_component^extracellular region`GO:0016020^cellular_component^membrane`GO:0005044^molecular_function^scavenger receptor activity`GO:0007155^biological_process^cell adhesion	.	.
PladumEVm100127	PladumEVm100127t1	.	.	PladumEVm100127t1.p1	2-325[+]	.	.	.	.	.	.	.	.	.
PladumEVm130494	PladumEVm130494t1	.	.	.	.	.	.	.	.	.	.	.	.	.
PladumEVm061280	PladumEVm061280t1	.	.	PladumEVm061280t1.p1	3-482[+]	.	.	.	.	.	.	.	.	.
PladumEVm106297	PladumEVm106297t1	.	.	PladumEVm106297t1.p1	137-445[+]	.	.	.	.	.	.	.	.	.
PladumEVm057107	PladumEVm057107t2	.	.	PladumEVm057107t2.p1	68-508[+]	POL_HV1H2^POL_HV1H2^Q:28-111,H:1249-1331^32.941%ID^E:8.34e-06^RecName: Full=Gag-Pol polyprotein;^Viruses; Riboviria; Pararnavirae; Artverviricota; Revtraviricetes; Ortervirales; Retroviridae; Orthoretrovirinae; Lentivirus	.	.	.	.	KEGG:vg:155348	.	GO:0042025^cellular_component^host cell nucleus`GO:0020002^cellular_component^host cell plasma membrane`GO:0072494^cellular_component^host multivesicular body`GO:0019013^cellular_component^viral nucleocapsid`GO:0055036^cellular_component^virion membrane`GO:0004190^molecular_function^aspartic-type endopeptidase activity`GO:0003677^molecular_function^DNA binding`GO:0003887^molecular_function^DNA-di…	.
PladumEVm077579	PladumEVm077579t1	.	.	PladumEVm077579t1.p1	1-387[+]	.	.	.	.	.	.	.	.	.
PladumEVm066346	PladumEVm066346t1	PON2_MELGA^PON2_MELGA^Q:7-411,H:121-256^32.117%ID^E:1.58e-15^RecName: Full=Serum paraoxonase/arylesterase 2;^Eukaryota; Metazoa; Chordata; Craniata; Vertebrata; Euteleostomi; Archelosauria; Archosauria; Dinosauria; Saurischia; Theropoda; Coelurosauria; Aves; Neognathae; Galloanserae; Galliformes; Phasianidae; Meleagridinae; Meleagris	.	PladumEVm066346t1.p1	1-441[+]	PON2_MELGA^PON2_MELGA^Q:3-137,H:121-256^32.117%ID^E:1.42e-15^RecName: Full=Serum paraoxonase/arylesterase 2;^Eukaryota; Metazoa; Chordata; Craniata; Vertebrata; Euteleostomi; Archelosauria; Archosauria; Dinosauria; Saurischia; Theropoda; Coelurosauria; Aves; Neognathae; Galloanserae; Galliformes; Phasianidae; Meleagridinae; Meleagris	PF08450.14^SGL^SMP-30/Gluconolactonase/LRE-like region^26-141^E:1.1e-08`PF01731.22^Arylesterase^Arylesterase^50-130^E:1.3e-14	.	.	.	KEGG:mgp:100303695	GO:0005576^cellular_component^extracellular region`GO:0016020^cellular_component^membrane`GO:0004063^molecular_function^aryldialkylphosphatase activity`GO:0004064^molecular_function^arylesterase activity`GO:0046872^molecular_function^metal ion binding	GO:0005576^cellular_component^extracellular region`GO:0016020^cellular_component^membrane`GO:0004063^molecular_function^aryldialkylphosphatase activity`GO:0004064^molecular_function^arylesterase activity`GO:0046872^molecular_function^metal ion binding	GO:0004064^molecular_function^arylesterase activity
PladumEVm130278	PladumEVm130278t1	.	.	.	.	.	.	.	.	.	.	.	.	.
PladumEVm058819	PladumEVm058819t1	.	.	PladumEVm058819t1.p3	199-528[-]	.	.	.	.	.	.	.	.	.
PladumEVm088344	PladumEVm088344t1	.	.	.	.	.	.	.	.	.	.	.	.	.
PladumEVm073102	PladumEVm073102t1	.	.	PladumEVm073102t1.p1	2-448[+]	.	PF00589.24^Phage_integrase^Phage integrase family^52-126^E:3e-07	.	.	.	.	.	.	GO:0003677^molecular_function^DNA binding`GO:0006310^biological_process^DNA recombination`GO:0015074^biological_process^DNA integration
PladumEVm077212	PladumEVm077212t1	.	.	PladumEVm077212t1.p2	95-424[-]	.	.	.	.	.	.	.	.	.
PladumEVm107515	PladumEVm107515t1	XCT_MOUSE^XCT_MOUSE^Q:2-241,H:390-469^41.25%ID^E:3.45e-09^RecName: Full=Cystine/glutamate transporter;^Eukaryota; Metazoa; Chordata; Craniata; Vertebrata; Euteleostomi; Mammalia; Eutheria; Euarchontoglires; Glires; Rodentia; Myomorpha; Muroidea; Muridae; Murinae; Mus; Mus	.	PladumEVm107515t1.p1	2-316[+]	XCT_MOUSE^XCT_MOUSE^Q:1-80,H:390-469^41.25%ID^E:1.52e-11^RecName: Full=Cystine/glutamate transporter;^Eukaryota; Metazoa; Chordata; Craniata; Vertebrata; Euteleostomi; Mammalia; Eutheria; Euarchontoglires; Glires; Rodentia; Myomorpha; Muroidea; Muridae; Murinae; Mus; Mus	.	.	.	.	KEGG:mmu:26570	GO:0045177^cellular_component^apical part of cell`GO:0097449^cellular_component^astrocyte projection`GO:0031526^cellular_component^brush border membrane`GO:0009986^cellular_component^cell surface`GO:0005856^cellular_component^cytoskeleton`GO:0016021^cellular_component^integral component of membrane`GO:0043231^cellular_component^intracellular membrane-bounded organelle`GO:0016020^cellular_componen…	GO:0045177^cellular_component^apical part of cell`GO:0097449^cellular_component^astrocyte projection`GO:0031526^cellular_component^brush border membrane`GO:0009986^cellular_component^cell surface`GO:0005856^cellular_component^cytoskeleton`GO:0016021^cellular_component^integral component of membrane`GO:0043231^cellular_component^intracellular membrane-bounded organelle`GO:0016020^cellular_componen…	.
PladumEVm061150	PladumEVm061150t1	TF29_SCHPO^TF29_SCHPO^Q:16-405,H:500-619^27.692%ID^E:1.07e-05^RecName: Full=Transposon Tf2-9 polyprotein;^Eukaryota; Fungi; Dikarya; Ascomycota; Taphrinomycotina; Schizosaccharomycetes; Schizosaccharomycetales; Schizosaccharomycetaceae; Schizosaccharomyces	.	PladumEVm061150t1.p1	1-486[+]	TF29_SCHPO^TF29_SCHPO^Q:6-135,H:500-619^27.692%ID^E:9.66e-06^RecName: Full=Transposon Tf2-9 polyprotein;^Eukaryota; Fungi; Dikarya; Ascomycota; Taphrinomycotina; Schizosaccharomycetes; Schizosaccharomycetales; Schizosaccharomycetaceae; Schizosaccharomyces	PF00078.29^RVT_1^Reverse transcriptase (RNA-dependent DNA polymerase)^3-129^E:9.2e-15	.	.	.	KEGG:spo:SPAC167.08`KEGG:spo:SPAC26A3.13c`KEGG:spo:SPAC9.04`KEGG:spo:SPBC9B6.02c	GO:0005737^cellular_component^cytoplasm`GO:0004190^molecular_function^aspartic-type endopeptidase activity`GO:0003677^molecular_function^DNA binding`GO:0003887^molecular_function^DNA-directed DNA polymerase activity`GO:0004519^molecular_function^endonuclease activity`GO:0046872^molecular_function^metal ion binding`GO:0003723^molecular_function^RNA binding`GO:0003964^molecular_function^RNA-directe…	GO:0005737^cellular_component^cytoplasm`GO:0004190^molecular_function^aspartic-type endopeptidase activity`GO:0003677^molecular_function^DNA binding`GO:0003887^molecular_function^DNA-directed DNA polymerase activity`GO:0004519^molecular_function^endonuclease activity`GO:0046872^molecular_function^metal ion binding`GO:0003723^molecular_function^RNA binding`GO:0003964^molecular_function^RNA-directe…	.
PladumEVm057465	PladumEVm057465t1	.	.	PladumEVm057465t1.p1	2-505[+]	.	.	.	.	.	.	.	.	.
PladumEVm112335	PladumEVm112335t1	.	.	PladumEVm112335t1.p1	1-300[+]	.	.	.	.	.	.	.	.	.
PladumEVm056118	PladumEVm056118t2	CHSTC_HUMAN^CHSTC_HUMAN^Q:1-558,H:159-356^25.49%ID^E:2.43e-11^RecName: Full=Carbohydrate sulfotransferase 12;^Eukaryota; Metazoa; Chordata; Craniata; Vertebrata; Euteleostomi; Mammalia; Eutheria; Euarchontoglires; Primates; Haplorrhini; Catarrhini; Hominidae; Homo	.	PladumEVm056118t2.p1	1-561[+]	CHSTC_HUMAN^CHSTC_HUMAN^Q:1-186,H:159-356^25.98%ID^E:1.66e-12^RecName: Full=Carbohydrate sulfotransferase 12;^Eukaryota; Metazoa; Chordata; Craniata; Vertebrata; Euteleostomi; Mammalia; Eutheria; Euarchontoglires; Primates; Haplorrhini; Catarrhini; Hominidae; Homo	PF03567.16^Sulfotransfer_2^Sulfotransferase family^2-184^E:1.5e-17	.	.	.	KEGG:hsa:55501	GO:0000139^cellular_component^Golgi membrane`GO:0030173^cellular_component^integral component of Golgi membrane`GO:0016020^cellular_component^membrane`GO:0050656^molecular_function^3'-phosphoadenosine 5'-phosphosulfate binding`GO:0047756^molecular_function^chondroitin 4-sulfotransferase activity`GO:0008146^molecular_function^sulfotransferase activity`GO:0016051^biological_process^carbohydrate bio…	GO:0000139^cellular_component^Golgi membrane`GO:0030173^cellular_component^integral component of Golgi membrane`GO:0016020^cellular_component^membrane`GO:0050656^molecular_function^3'-phosphoadenosine 5'-phosphosulfate binding`GO:0047756^molecular_function^chondroitin 4-sulfotransferase activity`GO:0008146^molecular_function^sulfotransferase activity`GO:0016051^biological_process^carbohydrate bio…	GO:0008146^molecular_function^sulfotransferase activity`GO:0016021^cellular_component^integral component of membrane
PladumEVm094111	PladumEVm094111t1	AGL2_BACTQ^AGL2_BACTQ^Q:331-14,H:135-235^33.962%ID^E:1.01e-11^RecName: Full=Alpha-glucosidase 2;^Bacteria; Firmicutes; Bacilli; Bacillales; Bacillaceae; Bacillus	.	PladumEVm094111t1.p1	2-334[-]	AGL2_BACTQ^AGL2_BACTQ^Q:2-107,H:135-235^33.962%ID^E:9.05e-12^RecName: Full=Alpha-glucosidase 2;^Bacteria; Firmicutes; Bacilli; Bacillales; Bacillaceae; Bacillus	PF13802.8^Gal_mutarotas_2^Galactose mutarotase-like^13-79^E:5.9e-21	.	.	.	.	GO:0030246^molecular_function^carbohydrate binding`GO:0032450^molecular_function^maltose alpha-glucosidase activity	GO:0030246^molecular_function^carbohydrate binding`GO:0032450^molecular_function^maltose alpha-glucosidase activity	.
PladumEVm027301	PladumEVm027301t1	.	.	PladumEVm027301t1.p1	1-1014[+]	.	.	.	.	.	.	.	.	.
PladumEVm067840	PladumEVm067840t1	AROK_SULSY^AROK_SULSY^Q:335-18,H:4-111^49.074%ID^E:7.63e-26^RecName: Full=Shikimate kinase {ECO:0000255|HAMAP-Rule:MF_00109};^Bacteria; Aquificae; Aquificales; Hydrogenothermaceae; Sulfurihydrogenibium; unclassified Sulfurihydrogenibium	.	PladumEVm067840t1.p2	3-311[+]	.	.	.	.	COG0703^Catalyzes the specific phosphorylation of the 3-hydroxyl group of shikimic acid using ATP as a cosubstrate (By similarity)	KEGG:sul:SYO3AOP1_0528	GO:0005737^cellular_component^cytoplasm`GO:0005524^molecular_function^ATP binding`GO:0000287^molecular_function^magnesium ion binding`GO:0004765^molecular_function^shikimate kinase activity`GO:0009073^biological_process^aromatic amino acid family biosynthetic process`GO:0008652^biological_process^cellular amino acid biosynthetic process`GO:0009423^biological_process^chorismate biosynthetic process	.	.
PladumEVm149821	PladumEVm149821t1	.	.	.	.	.	.	.	.	.	.	.	.	.
PladumEVm054817	PladumEVm054817t1	.	.	PladumEVm054817t1.p1	2-526[+]	.	.	.	.	.	.	.	.	.
PladumEVm111007	PladumEVm111007t1	.	.	PladumEVm111007t1.p1	3-302[+]	.	.	.	.	.	.	.	.	.
PladumEVm067329	PladumEVm067329t1	DCYD1_ORYSJ^DCYD1_ORYSJ^Q:5-436,H:270-410^34.459%ID^E:2.63e-20^RecName: Full=Putative D-cysteine desulfhydrase 1, mitochondrial;^Eukaryota; Viridiplantae; Streptophyta; Embryophyta; Tracheophyta; Spermatophyta; Magnoliopsida; Liliopsida; Poales; Poaceae; BOP clade; Oryzoideae; Oryzeae; Oryzinae; Oryza; Oryza sativa	.	PladumEVm067329t1.p1	2-436[+]	DCYD1_ORYSJ^DCYD1_ORYSJ^Q:2-145,H:270-410^34.459%ID^E:2.37e-20^RecName: Full=Putative D-cysteine desulfhydrase 1, mitochondrial;^Eukaryota; Viridiplantae; Streptophyta; Embryophyta; Tracheophyta; Spermatophyta; Magnoliopsida; Liliopsida; Poales; Poaceae; BOP clade; Oryzoideae; Oryzeae; Oryzinae; Oryza; Oryza sativa	.	.	.	.	KEGG:osa:4330881	GO:0005739^cellular_component^mitochondrion`GO:0019148^molecular_function^D-cysteine desulfhydrase activity	GO:0005739^cellular_component^mitochondrion`GO:0019148^molecular_function^D-cysteine desulfhydrase activity	.
PladumEVm044070	PladumEVm044070t1	RIBX_NOSP7^RIBX_NOSP7^Q:3-131,H:104-146^44.186%ID^E:0.000676^RecName: Full=N-glycosidase Npun_R5314 {ECO:0000305|PubMed:25431972};^Bacteria; Cyanobacteria; Nostocales; Nostocaceae; Nostoc	.	PladumEVm044070t1.p1	3-644[+]	RIBX_NOSP7^RIBX_NOSP7^Q:1-43,H:104-146^44.186%ID^E:0.000739^RecName: Full=N-glycosidase Npun_R5314 {ECO:0000305|PubMed:25431972};^Bacteria; Cyanobacteria; Nostocales; Nostocaceae; Nostoc	PF17182.6^OSK^OSK domain^95-196^E:1.6e-07	.	.	COG3236^Swarming motility protein YbiA	KEGG:npu:Npun_R5314	GO:0016799^molecular_function^hydrolase activity, hydrolyzing N-glycosyl compounds`GO:1901135^biological_process^carbohydrate derivative metabolic process	GO:0016799^molecular_function^hydrolase activity, hydrolyzing N-glycosyl compounds`GO:1901135^biological_process^carbohydrate derivative metabolic process	.
PladumEVm026237	PladumEVm026237t1	POL5_DROME^POL5_DROME^Q:9-485,H:177-331^25.786%ID^E:5.66e-09^RecName: Full=Retrovirus-related Pol polyprotein from transposon opus;^Eukaryota; Metazoa; Ecdysozoa; Arthropoda; Hexapoda; Insecta; Pterygota; Neoptera; Endopterygota; Diptera; Brachycera; Muscomorpha; Ephydroidea; Drosophilidae; Drosophila; Sophophora	.	PladumEVm026237t1.p1	72-1118[+]	POL_SIVG1^POL_SIVG1^Q:9-95,H:707-801^31.579%ID^E:1.16e-06^RecName: Full=Gag-Pol polyprotein;^Viruses; Riboviria; Pararnavirae; Artverviricota; Revtraviricetes; Ortervirales; Retroviridae; Orthoretrovirinae; Lentivirus	PF00078.29^RVT_1^Reverse transcriptase (RNA-dependent DNA polymerase)^7-138^E:3.7e-13	.	.	.	.	GO:0005634^cellular_component^nucleus`GO:0004519^molecular_function^endonuclease activity`GO:0003676^molecular_function^nucleic acid binding`GO:0008233^molecular_function^peptidase activity`GO:0003964^molecular_function^RNA-directed DNA polymerase activity`GO:0015074^biological_process^DNA integration`GO:0006313^biological_process^transposition, DNA-mediated	GO:0030430^cellular_component^host cell cytoplasm`GO:0042025^cellular_component^host cell nucleus`GO:0020002^cellular_component^host cell plasma membrane`GO:0016020^cellular_component^membrane`GO:0019013^cellular_component^viral nucleocapsid`GO:0004190^molecular_function^aspartic-type endopeptidase activity`GO:0003677^molecular_function^DNA binding`GO:0003887^molecular_function^DNA-directed DNA p…	.
PladumEVm106410	PladumEVm106410t1	CHLE_HORSE^CHLE_HORSE^Q:3-242,H:187-268^42.683%ID^E:8.02e-19^RecName: Full=Cholinesterase;^Eukaryota; Metazoa; Chordata; Craniata; Vertebrata; Euteleostomi; Mammalia; Eutheria; Laurasiatheria; Perissodactyla; Equidae; Equus`CHLE_HORSE^CHLE_HORSE^Q:259-390,H:283-326^40.909%ID^E:8.02e-19^RecName: Full=Cholinesterase;^Eukaryota; Metazoa; Chordata; Craniata; Vertebrata; Euteleostomi; Mammalia; Euther…	.	.	.	.	.	.	.	.	.	GO:0005576^cellular_component^extracellular region`GO:0003990^molecular_function^acetylcholinesterase activity`GO:0004104^molecular_function^cholinesterase activity	.	.
PladumEVm130425	PladumEVm130425t1	.	.	.	.	.	.	.	.	.	.	.	.	.
PladumEVm092124	PladumEVm092124t1	.	.	.	.	.	.	.	.	.	.	.	.	.
PladumEVm092862	PladumEVm092862t1	EOGT_MOUSE^EOGT_MOUSE^Q:113-319,H:377-446^33.803%ID^E:7.3e-05^RecName: Full=EGF domain-specific O-linked N-acetylglucosamine transferase;^Eukaryota; Metazoa; Chordata; Craniata; Vertebrata; Euteleostomi; Mammalia; Eutheria; Euarchontoglires; Glires; Rodentia; Myomorpha; Muroidea; Muridae; Murinae; Mus; Mus	.	PladumEVm092862t1.p1	2-337[+]	EOGT_MOUSE^EOGT_MOUSE^Q:38-106,H:377-446^33.803%ID^E:6.57e-05^RecName: Full=EGF domain-specific O-linked N-acetylglucosamine transferase;^Eukaryota; Metazoa; Chordata; Craniata; Vertebrata; Euteleostomi; Mammalia; Eutheria; Euarchontoglires; Glires; Rodentia; Myomorpha; Muroidea; Muridae; Murinae; Mus; Mus	PF04577.16^Glyco_transf_61^Glycosyltransferase 61^37-103^E:6.7e-11	.	.	.	KEGG:mmu:101351	GO:0005788^cellular_component^endoplasmic reticulum lumen`GO:0016262^molecular_function^protein N-acetylglucosaminyltransferase activity`GO:0097363^molecular_function^protein O-GlcNAc transferase activity`GO:0016757^molecular_function^glycosyltransferase activity`GO:0097370^biological_process^protein O-GlcNAcylation via threonine`GO:0006493^biological_process^protein O-linked glycosylation	GO:0005788^cellular_component^endoplasmic reticulum lumen`GO:0016262^molecular_function^protein N-acetylglucosaminyltransferase activity`GO:0097363^molecular_function^protein O-GlcNAc transferase activity`GO:0016757^molecular_function^glycosyltransferase activity`GO:0097370^biological_process^protein O-GlcNAcylation via threonine`GO:0006493^biological_process^protein O-linked glycosylation	GO:0016757^molecular_function^glycosyltransferase activity
PladumEVm074651	PladumEVm074651t1	.	.	.	.	.	.	.	.	.	.	.	.	.
PladumEVm120889	PladumEVm120889t1	.	.	.	.	.	.	.	.	.	.	.	.	.
PladumEVm149094	PladumEVm149094t1	.	.	.	.	.	.	.	.	.	.	.	.	.
PladumEVm062700	PladumEVm062700t1	.	.	PladumEVm062700t1.p1	3-467[+]	.	.	.	.	.	.	.	.	.
PladumEVm071636	PladumEVm071636t1	RTJK_DROFU^RTJK_DROFU^Q:59-400,H:441-559^27.731%ID^E:2.74e-05^RecName: Full=RNA-directed DNA polymerase from mobile element jockey;^Eukaryota; Metazoa; Ecdysozoa; Arthropoda; Hexapoda; Insecta; Pterygota; Neoptera; Endopterygota; Diptera; Brachycera; Muscomorpha; Ephydroidea; Drosophilidae; Drosophila	.	PladumEVm071636t1.p1	2-412[+]	RTJK_DROME^RTJK_DROME^Q:20-133,H:441-559^27.731%ID^E:1.39e-05^RecName: Full=RNA-directed DNA polymerase from mobile element jockey;^Eukaryota; Metazoa; Ecdysozoa; Arthropoda; Hexapoda; Insecta; Pterygota; Neoptera; Endopterygota; Diptera; Brachycera; Muscomorpha; Ephydroidea; Drosophilidae; Drosophila; Sophophora	.	.	.	.	.	GO:0003964^molecular_function^RNA-directed DNA polymerase activity	GO:0003964^molecular_function^RNA-directed DNA polymerase activity	.
PladumEVm119120	PladumEVm119120t1	.	.	.	.	.	.	.	.	.	.	.	.	.
PladumEVm042950	PladumEVm042950t1	TPIS_CUTAK^TPIS_CUTAK^Q:2-661,H:40-259^100%ID^E:4.16e-158^RecName: Full=Triosephosphate isomerase {ECO:0000255|HAMAP-Rule:MF_00147};^Bacteria; Actinobacteria; Propionibacteriales; Propionibacteriaceae; Cutibacterium	.	PladumEVm042950t1.p1	2-664[+]	TPIS_CUTAK^TPIS_CUTAK^Q:1-220,H:40-259^100%ID^E:5.36e-160^RecName: Full=Triosephosphate isomerase {ECO:0000255|HAMAP-Rule:MF_00147};^Bacteria; Actinobacteria; Propionibacteriales; Propionibacteriaceae; Cutibacterium	PF00121.20^TIM^Triosephosphate isomerase^3-216^E:8.9e-86	.	.	COG0149^triosephosphate isomerase	KEGG:pac:PPA0818	GO:0005737^cellular_component^cytoplasm`GO:0004807^molecular_function^triose-phosphate isomerase activity`GO:0006094^biological_process^gluconeogenesis`GO:0006096^biological_process^glycolytic process	GO:0005737^cellular_component^cytoplasm`GO:0004807^molecular_function^triose-phosphate isomerase activity`GO:0006094^biological_process^gluconeogenesis`GO:0006096^biological_process^glycolytic process	GO:0004807^molecular_function^triose-phosphate isomerase activity
PladumEVm142064	PladumEVm142064t1	.	.	.	.	.	.	.	.	.	.	.	.	.
PladumEVm106043	PladumEVm106043t1	RAB9A_HUMAN^RAB9A_HUMAN^Q:3-335,H:3-99^27.928%ID^E:2.32e-05^RecName: Full=Ras-related protein Rab-9A;^Eukaryota; Metazoa; Chordata; Craniata; Vertebrata; Euteleostomi; Mammalia; Eutheria; Euarchontoglires; Primates; Haplorrhini; Catarrhini; Hominidae; Homo	.	PladumEVm106043t1.p1	3-335[+]	RAB9A_HUMAN^RAB9A_HUMAN^Q:1-111,H:3-99^27.928%ID^E:2.09e-05^RecName: Full=Ras-related protein Rab-9A;^Eukaryota; Metazoa; Chordata; Craniata; Vertebrata; Euteleostomi; Mammalia; Eutheria; Euarchontoglires; Primates; Haplorrhini; Catarrhini; Hominidae; Homo	PF08477.15^Roc^Ras of Complex, Roc, domain of DAPkinase^7-100^E:5.5e-11`PF01926.25^MMR_HSR1^50S ribosome-binding GTPase^7-90^E:0.00014`PF00071.24^Ras^Ras family^8-108^E:1.1e-06	.	.	.	KEGG:hsa:9367	GO:0005829^cellular_component^cytosol`GO:0005789^cellular_component^endoplasmic reticulum membrane`GO:0070062^cellular_component^extracellular exosome`GO:0005770^cellular_component^late endosome`GO:0005764^cellular_component^lysosome`GO:0042470^cellular_component^melanosome`GO:0045335^cellular_component^phagocytic vesicle`GO:0030670^cellular_component^phagocytic vesicle membrane`GO:0005886^cellul…	GO:0005829^cellular_component^cytosol`GO:0005789^cellular_component^endoplasmic reticulum membrane`GO:0070062^cellular_component^extracellular exosome`GO:0005770^cellular_component^late endosome`GO:0005764^cellular_component^lysosome`GO:0042470^cellular_component^melanosome`GO:0045335^cellular_component^phagocytic vesicle`GO:0030670^cellular_component^phagocytic vesicle membrane`GO:0005886^cellul…	GO:0005525^molecular_function^GTP binding`GO:0003924^molecular_function^GTPase activity
PladumEVm049953	PladumEVm049953t1	TILS_CUTAK^TILS_CUTAK^Q:2-571,H:29-218^99.474%ID^E:6.27e-101^RecName: Full=tRNA(Ile)-lysidine synthase {ECO:0000255|HAMAP-Rule:MF_01161};^Bacteria; Actinobacteria; Propionibacteriales; Propionibacteriaceae; Cutibacterium	.	PladumEVm049953t1.p1	2-571[+]	TILS_CUTAK^TILS_CUTAK^Q:1-190,H:29-218^99.474%ID^E:2.06e-131^RecName: Full=tRNA(Ile)-lysidine synthase {ECO:0000255|HAMAP-Rule:MF_01161};^Bacteria; Actinobacteria; Propionibacteriales; Propionibacteriaceae; Cutibacterium	PF01171.22^ATP_bind_3^PP-loop family^1-171^E:4.8e-32	.	.	COG0037^Ligates lysine onto the cytidine present at position 34 of the AUA codon-specific tRNA(Ile) that contains the anticodon CAU, in an ATP-dependent manner. Cytidine is converted to lysidine, thus changing the amino acid specificity of the tRNA from methionine to isoleucine (By similarity)	KEGG:pac:PPA0258	GO:0005737^cellular_component^cytoplasm`GO:0005524^molecular_function^ATP binding`GO:0016879^molecular_function^ligase activity, forming carbon-nitrogen bonds`GO:0006400^biological_process^tRNA modification	GO:0005737^cellular_component^cytoplasm`GO:0005524^molecular_function^ATP binding`GO:0016879^molecular_function^ligase activity, forming carbon-nitrogen bonds`GO:0006400^biological_process^tRNA modification	.
PladumEVm100831	PladumEVm100831t1	.	.	PladumEVm100831t1.p1	3-320[+]	.	.	.	.	.	.	.	.	.
PladumEVm095926	PladumEVm095926t1	.	.	PladumEVm095926t1.p1	70-399[+]	.	.	.	.	.	.	.	.	.
PladumEVm035335	PladumEVm035335t1	PHL1_BACCE^PHL1_BACCE^Q:59-790,H:34-291^27.376%ID^E:6.83e-21^RecName: Full=Sphingomyelinase C;^Bacteria; Firmicutes; Bacilli; Bacillales; Bacillaceae; Bacillus; Bacillus cereus group	.	PladumEVm035335t1.p1	2-796[+]	PHL1_BACCE^PHL1_BACCE^Q:20-263,H:34-291^27.376%ID^E:6.15e-21^RecName: Full=Sphingomyelinase C;^Bacteria; Firmicutes; Bacilli; Bacillales; Bacillaceae; Bacillus; Bacillus cereus group	PF03372.25^Exo_endo_phos^Endonuclease/Exonuclease/phosphatase family^48-264^E:9.8e-07	.	.	COG3568^Endonuclease/Exonuclease/phosphatase family	.	GO:0005576^cellular_component^extracellular region`GO:0004767^molecular_function^sphingomyelin phosphodiesterase activity`GO:0044179^biological_process^hemolysis in other organism	GO:0005576^cellular_component^extracellular region`GO:0004767^molecular_function^sphingomyelin phosphodiesterase activity`GO:0044179^biological_process^hemolysis in other organism	.
PladumEVm070158	PladumEVm070158t1	.	.	PladumEVm070158t1.p1	43-462[+]	.	.	.	.	.	.	.	.	.
PladumEVm159981	PladumEVm159981t1	.	.	.	.	.	.	.	.	.	.	.	.	.
PladumEVm049092	PladumEVm049092t1	BGLR_ECOLI^BGLR_ECOLI^Q:4-576,H:88-276^42.784%ID^E:1.6e-42^RecName: Full=Beta-glucuronidase;^Bacteria; Proteobacteria; Gammaproteobacteria; Enterobacterales; Enterobacteriaceae; Escherichia	.	PladumEVm049092t1.p1	1-579[+]	BGLR_ECOLI^BGLR_ECOLI^Q:2-192,H:88-276^42.784%ID^E:1.44e-42^RecName: Full=Beta-glucuronidase;^Bacteria; Proteobacteria; Gammaproteobacteria; Enterobacterales; Enterobacteriaceae; Escherichia	PF02837.20^Glyco_hydro_2_N^Glycosyl hydrolases family 2, sugar binding domain^2-93^E:9.7e-18`PF00703.23^Glyco_hydro_2^Glycosyl hydrolases family 2^95-188^E:3.1e-13	.	.	COG3250^hydrolase family 2	KEGG:ecj:JW1609`KEGG:eco:b1617	GO:0005829^cellular_component^cytosol`GO:0032991^cellular_component^protein-containing complex`GO:0004566^molecular_function^beta-glucuronidase activity`GO:0030246^molecular_function^carbohydrate binding`GO:0042802^molecular_function^identical protein binding`GO:0019391^biological_process^glucuronoside catabolic process	GO:0005829^cellular_component^cytosol`GO:0032991^cellular_component^protein-containing complex`GO:0004566^molecular_function^beta-glucuronidase activity`GO:0030246^molecular_function^carbohydrate binding`GO:0042802^molecular_function^identical protein binding`GO:0019391^biological_process^glucuronoside catabolic process	GO:0004553^molecular_function^hydrolase activity, hydrolyzing O-glycosyl compounds`GO:0005975^biological_process^carbohydrate metabolic process
PladumEVm024130	PladumEVm024130t1	NOD2_PANTR^NOD2_PANTR^Q:545-1204,H:239-474^28.163%ID^E:1.05e-09^RecName: Full=Nucleotide-binding oligomerization domain-containing protein 2;^Eukaryota; Metazoa; Chordata; Craniata; Vertebrata; Euteleostomi; Mammalia; Eutheria; Euarchontoglires; Primates; Haplorrhini; Catarrhini; Hominidae; Pan	.	PladumEVm024130t1.p1	86-1207[+]	NOD2_PANTR^NOD2_PANTR^Q:154-373,H:239-474^28.163%ID^E:4.61e-10^RecName: Full=Nucleotide-binding oligomerization domain-containing protein 2;^Eukaryota; Metazoa; Chordata; Craniata; Vertebrata; Euteleostomi; Mammalia; Eutheria; Euarchontoglires; Primates; Haplorrhini; Catarrhini; Hominidae; Pan	PF00619.23^CARD^Caspase recruitment domain^11-88^E:5e-07`PF00931.24^NB-ARC^NB-ARC domain^206-336^E:2.6e-05`PF05729.14^NACHT^NACHT domain^207-360^E:7.5e-21	.	.	.	.	GO:0016323^cellular_component^basolateral plasma membrane`GO:0005737^cellular_component^cytoplasm`GO:0005856^cellular_component^cytoskeleton`GO:0032991^cellular_component^protein-containing complex`GO:0031982^cellular_component^vesicle`GO:0005524^molecular_function^ATP binding`GO:0071222^biological_process^cellular response to lipopolysaccharide`GO:0071225^biological_process^cellular response to …	GO:0016323^cellular_component^basolateral plasma membrane`GO:0005737^cellular_component^cytoplasm`GO:0005856^cellular_component^cytoskeleton`GO:0032991^cellular_component^protein-containing complex`GO:0031982^cellular_component^vesicle`GO:0005524^molecular_function^ATP binding`GO:0071222^biological_process^cellular response to lipopolysaccharide`GO:0071225^biological_process^cellular response to …	GO:0042981^biological_process^regulation of apoptotic process`GO:0043531^molecular_function^ADP binding
PladumEVm028166	PladumEVm028166t1	.	.	PladumEVm028166t1.p1	64-1050[+]	.	.	.	.	.	.	.	.	.
PladumEVm042866	PladumEVm042866t1	.	.	PladumEVm042866t1.p1	58-684[+]	.	PF14295.8^PAN_4^PAN domain^81-97^E:6`PF14295.8^PAN_4^PAN domain^143-190^E:0.36	.	.	.	.	.	.	.
PladumEVm037334	PladumEVm037334t1	.	.	PladumEVm037334t1.p1	1-753[+]	.	.	.	.	.	.	.	.	.
PladumEVm063021	PladumEVm063021t1	MDH_CUTAK^MDH_CUTAK^Q:3-275,H:237-327^100%ID^E:4.66e-55^RecName: Full=Malate dehydrogenase {ECO:0000255|HAMAP-Rule:MF_01517};^Bacteria; Actinobacteria; Propionibacteriales; Propionibacteriaceae; Cutibacterium	.	PladumEVm063021t1.p1	622-1089[+]	EUTE_SALTY^EUTE_SALTY^Q:29-154,H:17-138^42.063%ID^E:2.47e-21^RecName: Full=Acetaldehyde dehydrogenase (acetylating) EutE {ECO:0000303|PubMed:21803884};^Bacteria; Proteobacteria; Gammaproteobacteria; Enterobacterales; Enterobacteriaceae; Salmonella	PF00171.24^Aldedh^Aldehyde dehydrogenase family^46-150^E:2.9e-07	.	.	COG0039^Catalyzes the reversible oxidation of malate to oxaloacetate (By similarity)	KEGG:stm:STM2463	GO:0030060^molecular_function^L-malate dehydrogenase activity`GO:0005975^biological_process^carbohydrate metabolic process`GO:0006108^biological_process^malate metabolic process`GO:0006099^biological_process^tricarboxylic acid cycle	GO:0008774^molecular_function^acetaldehyde dehydrogenase (acetylating) activity`GO:0046336^biological_process^ethanolamine catabolic process	GO:0016491^molecular_function^oxidoreductase activity`GO:0055114^biological_process^obsolete oxidation-reduction process
PladumEVm051324	PladumEVm051324t1	ASI4A_DANRE^ASI4A_DANRE^Q:211-456,H:378-460^33.735%ID^E:9.53e-11^RecName: Full=Acid-sensing ion channel 4-A {ECO:0000305};^Eukaryota; Metazoa; Chordata; Craniata; Vertebrata; Euteleostomi; Actinopterygii; Neopterygii; Teleostei; Ostariophysi; Cypriniformes; Danionidae; Danioninae; Danio	.	PladumEVm051324t1.p1	1-561[+]	ASI4A_DANRE^ASI4A_DANRE^Q:71-175,H:378-479^31.132%ID^E:1.2e-11^RecName: Full=Acid-sensing ion channel 4-A {ECO:0000305};^Eukaryota; Metazoa; Chordata; Craniata; Vertebrata; Euteleostomi; Actinopterygii; Neopterygii; Teleostei; Ostariophysi; Cypriniformes; Danionidae; Danioninae; Danio	PF00858.26^ASC^Amiloride-sensitive sodium channel^75-150^E:1.1e-15	.	.	.	KEGG:dre:407668	GO:0045177^cellular_component^apical part of cell`GO:0005887^cellular_component^integral component of plasma membrane`GO:0005261^molecular_function^cation channel activity`GO:0015280^molecular_function^ligand-gated sodium channel activity`GO:0005248^molecular_function^voltage-gated sodium channel activity`GO:0035725^biological_process^sodium ion transmembrane transport	GO:0045177^cellular_component^apical part of cell`GO:0005887^cellular_component^integral component of plasma membrane`GO:0005261^molecular_function^cation channel activity`GO:0015280^molecular_function^ligand-gated sodium channel activity`GO:0005248^molecular_function^voltage-gated sodium channel activity`GO:0035725^biological_process^sodium ion transmembrane transport	GO:0005272^molecular_function^sodium channel activity`GO:0006814^biological_process^sodium ion transport`GO:0016020^cellular_component^membrane
PladumEVm073318	PladumEVm073318t1	CLC3A_MOUSE^CLC3A_MOUSE^Q:163-417,H:100-193^29.474%ID^E:2.72e-05^RecName: Full=C-type lectin domain family 3 member A;^Eukaryota; Metazoa; Chordata; Craniata; Vertebrata; Euteleostomi; Mammalia; Eutheria; Euarchontoglires; Glires; Rodentia; Myomorpha; Muroidea; Muridae; Murinae; Mus; Mus	.	PladumEVm073318t1.p1	1-420[+]	CLC3A_MOUSE^CLC3A_MOUSE^Q:55-139,H:100-193^29.474%ID^E:4.11e-06^RecName: Full=C-type lectin domain family 3 member A;^Eukaryota; Metazoa; Chordata; Craniata; Vertebrata; Euteleostomi; Mammalia; Eutheria; Euarchontoglires; Glires; Rodentia; Myomorpha; Muroidea; Muridae; Murinae; Mus; Mus	PF00059.23^Lectin_C^Lectin C-type domain^47-138^E:1.6e-08	.	.	.	KEGG:mmu:403395	GO:0005615^cellular_component^extracellular space`GO:0030246^molecular_function^carbohydrate binding`GO:0001503^biological_process^ossification	GO:0005615^cellular_component^extracellular space`GO:0030246^molecular_function^carbohydrate binding`GO:0001503^biological_process^ossification	.
PladumEVm102984	PladumEVm102984t1	.	.	.	.	.	.	.	.	.	.	.	.	.
PladumEVm092233	PladumEVm092233t1	.	.	.	.	.	.	.	.	.	.	.	.	.
PladumEVm072875	PladumEVm072875t1	.	.	PladumEVm072875t1.p1	2-406[+]	.	PF07729.14^FCD^FCD domain^50-124^E:3e-10	.	.	.	.	.	.	.
PladumEVm042930	PladumEVm042930t1	.	.	PladumEVm042930t1.p1	136-798[+]	.	.	.	.	.	.	.	.	.
PladumEVm048049	PladumEVm048049t1	RTJK_DROFU^RTJK_DROFU^Q:3-593,H:564-763^28.922%ID^E:1.48e-20^RecName: Full=RNA-directed DNA polymerase from mobile element jockey;^Eukaryota; Metazoa; Ecdysozoa; Arthropoda; Hexapoda; Insecta; Pterygota; Neoptera; Endopterygota; Diptera; Brachycera; Muscomorpha; Ephydroidea; Drosophilidae; Drosophila	.	.	.	.	.	.	.	.	.	GO:0003964^molecular_function^RNA-directed DNA polymerase activity	.	.
PladumEVm015294	PladumEVm015294t1	.	.	PladumEVm015294t1.p2	3-791[+]	.	.	.	.	.	.	.	.	.
PladumEVm029067	PladumEVm029067t1	MUTB_PROFR^MUTB_PROFR^Q:1-975,H:290-614^83.692%ID^E:0^RecName: Full=Methylmalonyl-CoA mutase large subunit;^Bacteria; Actinobacteria; Propionibacteriales; Propionibacteriaceae; Propionibacterium	.	PladumEVm029067t1.p1	34-975[+]	MUTB_PROFR^MUTB_PROFR^Q:1-314,H:301-614^83.439%ID^E:0^RecName: Full=Methylmalonyl-CoA mutase large subunit;^Bacteria; Actinobacteria; Propionibacteriales; Propionibacteriaceae; Propionibacterium	PF01642.24^MM_CoA_mutase^Methylmalonyl-CoA mutase^1-257^E:1.2e-102	.	.	.	.	GO:0031419^molecular_function^cobalamin binding`GO:0046872^molecular_function^metal ion binding`GO:0004494^molecular_function^methylmalonyl-CoA mutase activity	GO:0031419^molecular_function^cobalamin binding`GO:0046872^molecular_function^metal ion binding`GO:0004494^molecular_function^methylmalonyl-CoA mutase activity	GO:0016866^molecular_function^intramolecular transferase activity`GO:0031419^molecular_function^cobalamin binding
PladumEVm094848	PladumEVm094848t1	.	.	.	.	.	.	.	.	.	.	.	.	.
PladumEVm083782	PladumEVm083782t1	XDH_CHICK^XDH_CHICK^Q:1-363,H:383-502^50.413%ID^E:5.43e-36^RecName: Full=Xanthine dehydrogenase/oxidase;^Eukaryota; Metazoa; Chordata; Craniata; Vertebrata; Euteleostomi; Archelosauria; Archosauria; Dinosauria; Saurischia; Theropoda; Coelurosauria; Aves; Neognathae; Galloanserae; Galliformes; Phasianidae; Phasianinae; Gallus	.	PladumEVm083782t1.p1	1-366[+]	XDH_CHICK^XDH_CHICK^Q:1-121,H:383-502^50.413%ID^E:3.31e-36^RecName: Full=Xanthine dehydrogenase/oxidase;^Eukaryota; Metazoa; Chordata; Craniata; Vertebrata; Euteleostomi; Archelosauria; Archosauria; Dinosauria; Saurischia; Theropoda; Coelurosauria; Aves; Neognathae; Galloanserae; Galliformes; Phasianidae; Phasianinae; Gallus	PF00941.23^FAD_binding_5^FAD binding domain in molybdopterin dehydrogenase^1-56^E:4e-09`PF03450.19^CO_deh_flav_C^CO dehydrogenase flavoprotein C-terminal domain^65-121^E:2.9e-16	.	.	.	KEGG:gga:396025	GO:0005829^cellular_component^cytosol`GO:0005615^cellular_component^extracellular space`GO:0005777^cellular_component^peroxisome`GO:0051537^molecular_function^2 iron, 2 sulfur cluster binding`GO:0009055^molecular_function^electron transfer activity`GO:0071949^molecular_function^FAD binding`GO:0050660^molecular_function^flavin adenine dinucleotide binding`GO:0005506^molecular_function^iron ion bin…	GO:0005829^cellular_component^cytosol`GO:0005615^cellular_component^extracellular space`GO:0005777^cellular_component^peroxisome`GO:0051537^molecular_function^2 iron, 2 sulfur cluster binding`GO:0009055^molecular_function^electron transfer activity`GO:0071949^molecular_function^FAD binding`GO:0050660^molecular_function^flavin adenine dinucleotide binding`GO:0005506^molecular_function^iron ion bin…	GO:0016491^molecular_function^oxidoreductase activity`GO:0055114^biological_process^obsolete oxidation-reduction process
PladumEVm099450	PladumEVm099450t1	BTAF_BRUSU^BTAF_BRUSU^Q:2-193,H:56-119^35.938%ID^E:6.86e-05^RecName: Full=Autotransporter adhesin BtaF {ECO:0000305};^Bacteria; Proteobacteria; Alphaproteobacteria; Rhizobiales; Brucellaceae; Brucella	.	.	.	.	.	.	.	.	KEGG:bms:BR1846`KEGG:bsi:BS1330_I1840	GO:0009279^cellular_component^cell outer membrane`GO:0009986^cellular_component^cell surface`GO:0016021^cellular_component^integral component of membrane`GO:0007155^biological_process^cell adhesion`GO:0009405^biological_process^obsolete pathogenesis`GO:0015031^biological_process^protein transport	.	.
PladumEVm049506	PladumEVm049506t1	.	.	.	.	.	.	.	.	.	.	.	.	.
PladumEVm111315	PladumEVm111315t1	.	.	.	.	.	.	.	.	.	.	.	.	.
PladumEVm046647	PladumEVm046647t1	.	.	PladumEVm046647t1.p1	2-613[+]	.	.	.	.	.	.	.	.	.
PladumEVm070390	PladumEVm070390t1	Y1431_CUTAK^Y1431_CUTAK^Q:156-575,H:1-140^99.286%ID^E:1.6e-82^RecName: Full=UPF0102 protein PPA1431 {ECO:0000255|HAMAP-Rule:MF_00048};^Bacteria; Actinobacteria; Propionibacteriales; Propionibacteriaceae; Cutibacterium	.	PladumEVm070390t1.p3	614-988[+]	Y2921_MYCBO^Y2921_MYCBO^Q:1-121,H:14-134^59.504%ID^E:1.8e-38^RecName: Full=Uncharacterized protein Mb2921c;^Bacteria; Actinobacteria; Corynebacteriales; Mycobacteriaceae; Mycobacterium; Mycobacterium tuberculosis complex	PF13541.8^ChlI^Subunit ChlI of Mg-chelatase^8-124^E:1.5e-35`PF05362.15^Lon_C^Lon protease (S16) C-terminal proteolytic domain^52-123^E:0.00013	.	.	COG0792^UPF0102 protein	KEGG:pac:PPA1431	GO:0004518^molecular_function^nuclease activity`GO:0003676^molecular_function^nucleic acid binding	.	GO:0004176^molecular_function^ATP-dependent peptidase activity`GO:0004252^molecular_function^serine-type endopeptidase activity`GO:0006508^biological_process^proteolysis
PladumEVm070390	PladumEVm070390t1	Y1431_CUTAK^Y1431_CUTAK^Q:156-575,H:1-140^99.286%ID^E:1.6e-82^RecName: Full=UPF0102 protein PPA1431 {ECO:0000255|HAMAP-Rule:MF_00048};^Bacteria; Actinobacteria; Propionibacteriales; Propionibacteriaceae; Cutibacterium	.	PladumEVm070390t1.p2	156-578[+]	Y1431_CUTAK^Y1431_CUTAK^Q:1-140,H:1-140^99.286%ID^E:8.53e-99^RecName: Full=UPF0102 protein PPA1431 {ECO:0000255|HAMAP-Rule:MF_00048};^Bacteria; Actinobacteria; Propionibacteriales; Propionibacteriaceae; Cutibacterium	PF02021.19^UPF0102^Uncharacterised protein family UPF0102^33-123^E:3.8e-27	.	.	COG0792^UPF0102 protein	KEGG:pac:PPA1431	GO:0004518^molecular_function^nuclease activity`GO:0003676^molecular_function^nucleic acid binding	GO:0004518^molecular_function^nuclease activity`GO:0003676^molecular_function^nucleic acid binding	.
PladumEVm080119	PladumEVm080119t1	Y2897_MYCTO^Y2897_MYCTO^Q:7-372,H:13-134^59.836%ID^E:1.04e-33^RecName: Full=Uncharacterized protein MT2965;^Bacteria; Actinobacteria; Corynebacteriales; Mycobacteriaceae; Mycobacterium; Mycobacterium tuberculosis complex	.	PladumEVm080119t1.p1	1-384[+]	Y2921_MYCBO^Y2921_MYCBO^Q:3-124,H:13-134^59.836%ID^E:2.95e-39^RecName: Full=Uncharacterized protein Mb2921c;^Bacteria; Actinobacteria; Corynebacteriales; Mycobacteriaceae; Mycobacterium; Mycobacterium tuberculosis complex	PF13541.8^ChlI^Subunit ChlI of Mg-chelatase^11-127^E:1.6e-35`PF05362.15^Lon_C^Lon protease (S16) C-terminal proteolytic domain^54-126^E:0.00013	.	.	.	KEGG:mtc:MT2965	.	.	GO:0004176^molecular_function^ATP-dependent peptidase activity`GO:0004252^molecular_function^serine-type endopeptidase activity`GO:0006508^biological_process^proteolysis
PladumEVm040649	PladumEVm040649t1	.	.	PladumEVm040649t1.p1	3-695[+]	.	.	.	.	.	.	.	.	.
PladumEVm092868	PladumEVm092868t1	.	.	PladumEVm092868t1.p1	2-337[+]	.	.	.	.	.	.	.	.	.
PladumEVm066817	PladumEVm066817t1	.	.	PladumEVm066817t1.p1	2-439[+]	.	.	.	.	.	.	.	.	.
PladumEVm093330	PladumEVm093330t1	.	.	.	.	.	.	.	.	.	.	.	.	.
PladumEVm076926	PladumEVm076926t1	.	.	PladumEVm076926t1.p1	2-388[+]	.	.	.	.	.	.	.	.	.
PladumEVm041027	PladumEVm041027t1	HS3S6_HUMAN^HS3S6_HUMAN^Q:70-720,H:105-320^39.819%ID^E:1.09e-49^RecName: Full=Heparan sulfate glucosamine 3-O-sulfotransferase 6;^Eukaryota; Metazoa; Chordata; Craniata; Vertebrata; Euteleostomi; Mammalia; Eutheria; Euarchontoglires; Primates; Haplorrhini; Catarrhini; Hominidae; Homo	.	PladumEVm041027t1.p1	34-720[+]	HS3S6_HUMAN^HS3S6_HUMAN^Q:13-229,H:105-320^39.819%ID^E:8.62e-50^RecName: Full=Heparan sulfate glucosamine 3-O-sulfotransferase 6;^Eukaryota; Metazoa; Chordata; Craniata; Vertebrata; Euteleostomi; Mammalia; Eutheria; Euarchontoglires; Primates; Haplorrhini; Catarrhini; Hominidae; Homo	PF00685.29^Sulfotransfer_1^Sulfotransferase domain^29-224^E:6.9e-18`PF13469.8^Sulfotransfer_3^Sulfotransferase family^44-180^E:1e-06	.	.	.	KEGG:hsa:64711	GO:0000139^cellular_component^Golgi membrane`GO:0016021^cellular_component^integral component of membrane`GO:0008467^molecular_function^[heparan sulfate]-glucosamine 3-sulfotransferase 1 activity`GO:0001835^biological_process^blastocyst hatching`GO:0006024^biological_process^glycosaminoglycan biosynthetic process	GO:0000139^cellular_component^Golgi membrane`GO:0016021^cellular_component^integral component of membrane`GO:0008467^molecular_function^[heparan sulfate]-glucosamine 3-sulfotransferase 1 activity`GO:0001835^biological_process^blastocyst hatching`GO:0006024^biological_process^glycosaminoglycan biosynthetic process	GO:0008146^molecular_function^sulfotransferase activity
PladumEVm164165	PladumEVm164165t1	.	.	.	.	.	.	.	.	.	.	.	.	.
PladumEVm094849	PladumEVm094849t1	.	.	.	.	.	.	.	.	.	.	.	.	.
PladumEVm074823	PladumEVm074823t1	.	.	PladumEVm074823t1.p1	2-397[+]	.	.	.	.	.	.	.	.	.
PladumEVm062261	PladumEVm062261t1	.	.	PladumEVm062261t1.p1	1-468[+]	.	.	.	.	.	.	.	.	.
PladumEVm042266	PladumEVm042266t1	NARH_BACSU^NARH_BACSU^Q:13-594,H:287-480^47.208%ID^E:5.5e-54^RecName: Full=Nitrate reductase beta chain;^Bacteria; Firmicutes; Bacilli; Bacillales; Bacillaceae; Bacillus	.	PladumEVm042266t1.p1	1-672[+]	NARH_BACSU^NARH_BACSU^Q:5-198,H:287-480^47.208%ID^E:4.13e-55^RecName: Full=Nitrate reductase beta chain;^Bacteria; Firmicutes; Bacilli; Bacillales; Bacillaceae; Bacillus	PF14711.8^Nitr_red_bet_C^Respiratory nitrate reductase beta C-terminal^74-154^E:1.1e-26	.	.	COG1140^nitrate reductase beta subunit	KEGG:bsu:BSU37270	GO:0016020^cellular_component^membrane`GO:0009325^cellular_component^nitrate reductase complex`GO:0005886^cellular_component^plasma membrane`GO:0051538^molecular_function^3 iron, 4 sulfur cluster binding`GO:0051539^molecular_function^4 iron, 4 sulfur cluster binding`GO:0009055^molecular_function^electron transfer activity`GO:0046872^molecular_function^metal ion binding`GO:0008940^molecular_functi…	GO:0016020^cellular_component^membrane`GO:0009325^cellular_component^nitrate reductase complex`GO:0005886^cellular_component^plasma membrane`GO:0051538^molecular_function^3 iron, 4 sulfur cluster binding`GO:0051539^molecular_function^4 iron, 4 sulfur cluster binding`GO:0009055^molecular_function^electron transfer activity`GO:0046872^molecular_function^metal ion binding`GO:0008940^molecular_functi…	.
PladumEVm054677	PladumEVm054677t1	.	.	PladumEVm054677t1.p1	3-548[+]	.	.	.	.	.	.	.	.	.
PladumEVm062262	PladumEVm062262t1	RTJK_DROME^RTJK_DROME^Q:2-436,H:11-140^23.973%ID^E:0.000214^RecName: Full=RNA-directed DNA polymerase from mobile element jockey;^Eukaryota; Metazoa; Ecdysozoa; Arthropoda; Hexapoda; Insecta; Pterygota; Neoptera; Endopterygota; Diptera; Brachycera; Muscomorpha; Ephydroidea; Drosophilidae; Drosophila; Sophophora	.	PladumEVm062262t1.p1	2-469[+]	RTJK_DROME^RTJK_DROME^Q:1-145,H:11-140^23.973%ID^E:0.000192^RecName: Full=RNA-directed DNA polymerase from mobile element jockey;^Eukaryota; Metazoa; Ecdysozoa; Arthropoda; Hexapoda; Insecta; Pterygota; Neoptera; Endopterygota; Diptera; Brachycera; Muscomorpha; Ephydroidea; Drosophilidae; Drosophila; Sophophora	PF03372.25^Exo_endo_phos^Endonuclease/Exonuclease/phosphatase family^1-146^E:1.1e-06	.	.	.	.	GO:0003964^molecular_function^RNA-directed DNA polymerase activity	GO:0003964^molecular_function^RNA-directed DNA polymerase activity	.
PladumEVm096322	PladumEVm096322t1	.	.	.	.	.	.	.	.	.	.	.	.	.
PladumEVm088719	PladumEVm088719t1	.	.	PladumEVm088719t1.p1	31-378[+]	.	PF04923.14^Ninjurin^Ninjurin^26-100^E:8.2e-09	.	.	.	.	.	.	GO:0007155^biological_process^cell adhesion`GO:0042246^biological_process^tissue regeneration`GO:0016021^cellular_component^integral component of membrane
PladumEVm041154	PladumEVm041154t1	.	.	PladumEVm041154t1.p1	2-685[+]	.	.	.	.	.	.	.	.	.
PladumEVm044612	PladumEVm044612t1	CARB_CUTAK^CARB_CUTAK^Q:770-354,H:930-1068^100%ID^E:7.38e-87^RecName: Full=Carbamoyl-phosphate synthase large chain {ECO:0000255|HAMAP-Rule:MF_01210};^Bacteria; Actinobacteria; Propionibacteriales; Propionibacteriaceae; Cutibacterium	.	PladumEVm044612t1.p4	1-351[-]	PYRK_LYSSC^PYRK_LYSSC^Q:12-117,H:5-113^40%ID^E:4.84e-17^RecName: Full=Dihydroorotate dehydrogenase B (NAD(+)), electron transfer subunit {ECO:0000255|HAMAP-Rule:MF_01211};^Bacteria; Firmicutes; Bacilli; Bacillales; Bacillaceae; Lysinibacillus	.	.	.	COG0458^carbamoyl-phosphate synthetase ammonia chain	KEGG:lsp:Bsph_1465	GO:0005524^molecular_function^ATP binding`GO:0004088^molecular_function^carbamoyl-phosphate synthase (glutamine-hydrolyzing) activity`GO:0046872^molecular_function^metal ion binding`GO:0044205^biological_process^'de novo' UMP biosynthetic process`GO:0006526^biological_process^arginine biosynthetic process	GO:0051537^molecular_function^2 iron, 2 sulfur cluster binding`GO:0009055^molecular_function^electron transfer activity`GO:0050660^molecular_function^flavin adenine dinucleotide binding`GO:0046872^molecular_function^metal ion binding`GO:0044205^biological_process^'de novo' UMP biosynthetic process	.
PladumEVm044612	PladumEVm044612t1	CARB_CUTAK^CARB_CUTAK^Q:770-354,H:930-1068^100%ID^E:7.38e-87^RecName: Full=Carbamoyl-phosphate synthase large chain {ECO:0000255|HAMAP-Rule:MF_01210};^Bacteria; Actinobacteria; Propionibacteriales; Propionibacteriaceae; Cutibacterium	.	PladumEVm044612t1.p3	351-770[-]	CARB_CUTAK^CARB_CUTAK^Q:1-139,H:930-1068^100%ID^E:6.96e-89^RecName: Full=Carbamoyl-phosphate synthase large chain {ECO:0000255|HAMAP-Rule:MF_01210};^Bacteria; Actinobacteria; Propionibacteriales; Propionibacteriaceae; Cutibacterium	PF02142.24^MGS^MGS-like domain^27-117^E:1.1e-17	.	.	COG0458^carbamoyl-phosphate synthetase ammonia chain	KEGG:pac:PPA1000	GO:0005524^molecular_function^ATP binding`GO:0004088^molecular_function^carbamoyl-phosphate synthase (glutamine-hydrolyzing) activity`GO:0046872^molecular_function^metal ion binding`GO:0044205^biological_process^'de novo' UMP biosynthetic process`GO:0006526^biological_process^arginine biosynthetic process	GO:0005524^molecular_function^ATP binding`GO:0004088^molecular_function^carbamoyl-phosphate synthase (glutamine-hydrolyzing) activity`GO:0046872^molecular_function^metal ion binding`GO:0044205^biological_process^'de novo' UMP biosynthetic process`GO:0006526^biological_process^arginine biosynthetic process	.
PladumEVm085949	PladumEVm085949t1	.	.	.	.	.	.	.	.	.	.	.	.	.
PladumEVm090396	PladumEVm090396t1	PSTS_PASMU^PSTS_PASMU^Q:67-315,H:23-97^32.53%ID^E:1.08e-05^RecName: Full=Phosphate-binding protein PstS;^Bacteria; Proteobacteria; Gammaproteobacteria; Pasteurellales; Pasteurellaceae; Pasteurella	.	PladumEVm090396t1.p1	1-345[+]	PSTS_PASMU^PSTS_PASMU^Q:23-105,H:23-97^32.53%ID^E:9.74e-06^RecName: Full=Phosphate-binding protein PstS;^Bacteria; Proteobacteria; Gammaproteobacteria; Pasteurellales; Pasteurellaceae; Pasteurella	.	.	.	.	KEGG:pmu:PM0436	GO:0043190^cellular_component^ATP-binding cassette (ABC) transporter complex`GO:0042597^cellular_component^periplasmic space`GO:0042301^molecular_function^phosphate ion binding`GO:0035435^biological_process^phosphate ion transmembrane transport	GO:0043190^cellular_component^ATP-binding cassette (ABC) transporter complex`GO:0042597^cellular_component^periplasmic space`GO:0042301^molecular_function^phosphate ion binding`GO:0035435^biological_process^phosphate ion transmembrane transport	.
PladumEVm144470	PladumEVm144470t1	.	.	.	.	.	.	.	.	.	.	.	.	.
PladumEVm090397	PladumEVm090397t1	.	.	PladumEVm090397t1.p1	1-345[+]	.	.	.	.	.	.	.	.	.
PladumEVm081955	PladumEVm081955t1	.	.	PladumEVm081955t1.p1	1-372[+]	.	.	.	.	.	.	.	.	.
PladumEVm056476	PladumEVm056476t1	PYRC_STAES^PYRC_STAES^Q:2-532,H:155-331^53.107%ID^E:5.75e-55^RecName: Full=Dihydroorotase {ECO:0000255|HAMAP-Rule:MF_00220};^Bacteria; Firmicutes; Bacilli; Bacillales; Staphylococcaceae; Staphylococcus	.	PladumEVm056476t1.p1	2-532[+]	PYRC_STAES^PYRC_STAES^Q:1-177,H:155-331^53.107%ID^E:1.67e-67^RecName: Full=Dihydroorotase {ECO:0000255|HAMAP-Rule:MF_00220};^Bacteria; Firmicutes; Bacilli; Bacillales; Staphylococcaceae; Staphylococcus	PF12890.9^DHOase^Dihydro-orotase-like^1-82^E:8.4e-12	.	.	COG0044^Dihydroorotase	KEGG:sep:SE0877	GO:0004151^molecular_function^dihydroorotase activity`GO:0008270^molecular_function^zinc ion binding`GO:0044205^biological_process^'de novo' UMP biosynthetic process	GO:0004151^molecular_function^dihydroorotase activity`GO:0008270^molecular_function^zinc ion binding`GO:0044205^biological_process^'de novo' UMP biosynthetic process	.
PladumEVm046000	PladumEVm046000t1	HPGDS_CHICK^HPGDS_CHICK^Q:101-712,H:1-197^41.346%ID^E:2.37e-39^RecName: Full=Hematopoietic prostaglandin D synthase {ECO:0000305};^Eukaryota; Metazoa; Chordata; Craniata; Vertebrata; Euteleostomi; Archelosauria; Archosauria; Dinosauria; Saurischia; Theropoda; Coelurosauria; Aves; Neognathae; Galloanserae; Galliformes; Phasianidae; Phasianinae; Gallus	.	PladumEVm046000t1.p1	101-721[+]	HPGDS_CHICK^HPGDS_CHICK^Q:1-204,H:1-197^41.262%ID^E:3.46e-43^RecName: Full=Hematopoietic prostaglandin D synthase {ECO:0000305};^Eukaryota; Metazoa; Chordata; Craniata; Vertebrata; Euteleostomi; Archelosauria; Archosauria; Dinosauria; Saurischia; Theropoda; Coelurosauria; Aves; Neognathae; Galloanserae; Galliformes; Phasianidae; Phasianinae; Gallus	PF02798.22^GST_N^Glutathione S-transferase, N-terminal domain^5-72^E:3.6e-07`PF14497.8^GST_C_3^Glutathione S-transferase, C-terminal domain^97-201^E:6.6e-20`PF00043.27^GST_C^Glutathione S-transferase, C-terminal domain^113-192^E:5.1e-08	.	.	.	KEGG:gga:395863	GO:0005829^cellular_component^cytosol`GO:0005654^cellular_component^nucleoplasm`GO:0005509^molecular_function^calcium ion binding`GO:0004364^molecular_function^glutathione transferase activity`GO:0000287^molecular_function^magnesium ion binding`GO:0004667^molecular_function^prostaglandin-D synthase activity`GO:0042803^molecular_function^protein homodimerization activity`GO:0006749^biological_proc…	GO:0005829^cellular_component^cytosol`GO:0005654^cellular_component^nucleoplasm`GO:0005509^molecular_function^calcium ion binding`GO:0004364^molecular_function^glutathione transferase activity`GO:0000287^molecular_function^magnesium ion binding`GO:0004667^molecular_function^prostaglandin-D synthase activity`GO:0042803^molecular_function^protein homodimerization activity`GO:0006749^biological_proc…	GO:0005515^molecular_function^protein binding`GO:0006749^biological_process^glutathione metabolic process
PladumEVm100836	PladumEVm100836t1	.	.	.	.	.	.	.	.	.	.	.	.	.
PladumEVm078005	PladumEVm078005t1	.	.	PladumEVm078005t1.p1	87-470[+]	.	.	.	.	.	.	.	.	.
PladumEVm039010	PladumEVm039010t1	.	.	PladumEVm039010t1.p1	2-832[+]	.	.	.	.	.	.	.	.	.
PladumEVm085736	PladumEVm085736t1	.	.	.	.	.	.	.	.	.	.	.	.	.
PladumEVm112337	PladumEVm112337t1	.	.	PladumEVm112337t1.p1	1-300[+]	.	.	.	.	.	.	.	.	.
PladumEVm077794	PladumEVm077794t1	TREP_THEBR^TREP_THEBR^Q:44-382,H:10-126^45.299%ID^E:2.33e-25^RecName: Full=Alpha,alpha-trehalose phosphorylase;^Bacteria; Firmicutes; Clostridia; Thermoanaerobacterales; Thermoanaerobacteraceae; Thermoanaerobacter	.	PladumEVm077794t1.p1	2-388[+]	TREP_THEBR^TREP_THEBR^Q:15-127,H:10-126^45.299%ID^E:2.1e-25^RecName: Full=Alpha,alpha-trehalose phosphorylase;^Bacteria; Firmicutes; Clostridia; Thermoanaerobacterales; Thermoanaerobacteraceae; Thermoanaerobacter	PF03636.17^Glyco_hydro_65N^Glycosyl hydrolase family 65, N-terminal domain^24-129^E:3.3e-31	.	.	.	.	GO:0047656^molecular_function^alpha,alpha-trehalose phosphorylase activity`GO:0030246^molecular_function^carbohydrate binding`GO:0005993^biological_process^trehalose catabolic process	GO:0047656^molecular_function^alpha,alpha-trehalose phosphorylase activity`GO:0030246^molecular_function^carbohydrate binding`GO:0005993^biological_process^trehalose catabolic process	GO:0003824^molecular_function^catalytic activity`GO:0005975^biological_process^carbohydrate metabolic process
PladumEVm092375	PladumEVm092375t1	.	.	.	.	.	.	.	.	.	.	.	.	.
PladumEVm033121	PladumEVm033121t1	Y1250_MYCTU^Y1250_MYCTU^Q:3-848,H:157-423^43.253%ID^E:2.94e-52^RecName: Full=Uncharacterized MFS-type transporter Rv1250;^Bacteria; Actinobacteria; Corynebacteriales; Mycobacteriaceae; Mycobacterium; Mycobacterium tuberculosis complex	.	PladumEVm033121t1.p1	3-851[+]	Y1250_MYCTU^Y1250_MYCTU^Q:1-282,H:157-423^44.718%ID^E:6.86e-63^RecName: Full=Uncharacterized MFS-type transporter Rv1250;^Bacteria; Actinobacteria; Corynebacteriales; Mycobacteriaceae; Mycobacterium; Mycobacterium tuberculosis complex	PF07690.18^MFS_1^Major Facilitator Superfamily^2-274^E:2.3e-22	.	.	COG0477^major facilitator Superfamily	KEGG:mtu:Rv1250	GO:0016021^cellular_component^integral component of membrane`GO:0016020^cellular_component^membrane`GO:0005886^cellular_component^plasma membrane`GO:0022857^molecular_function^transmembrane transporter activity	GO:0016021^cellular_component^integral component of membrane`GO:0016020^cellular_component^membrane`GO:0005886^cellular_component^plasma membrane`GO:0022857^molecular_function^transmembrane transporter activity	GO:0022857^molecular_function^transmembrane transporter activity`GO:0055085^biological_process^transmembrane transport
PladumEVm065159	PladumEVm065159t1	.	.	PladumEVm065159t1.p2	191-568[-]	.	.	.	.	.	.	.	.	.
PladumEVm109623	PladumEVm109623t1	.	.	PladumEVm109623t1.p1	2-307[+]	.	.	.	.	.	.	.	.	.
PladumEVm032118	PladumEVm032118t1	TF29_SCHPO^TF29_SCHPO^Q:571-852,H:915-1009^32.632%ID^E:3.04e-08^RecName: Full=Transposon Tf2-9 polyprotein;^Eukaryota; Fungi; Dikarya; Ascomycota; Taphrinomycotina; Schizosaccharomycetes; Schizosaccharomycetales; Schizosaccharomycetaceae; Schizosaccharomyces	.	PladumEVm032118t1.p1	1-891[+]	TF29_SCHPO^TF29_SCHPO^Q:191-284,H:915-1009^32.632%ID^E:1.71e-08^RecName: Full=Transposon Tf2-9 polyprotein;^Eukaryota; Fungi; Dikarya; Ascomycota; Taphrinomycotina; Schizosaccharomycetes; Schizosaccharomycetales; Schizosaccharomycetaceae; Schizosaccharomyces	PF17921.3^Integrase_H2C2^Integrase zinc binding domain^183-241^E:6.2e-20	.	.	.	KEGG:spo:SPAC167.08`KEGG:spo:SPAC26A3.13c`KEGG:spo:SPAC9.04`KEGG:spo:SPBC9B6.02c	GO:0005737^cellular_component^cytoplasm`GO:0004190^molecular_function^aspartic-type endopeptidase activity`GO:0003677^molecular_function^DNA binding`GO:0003887^molecular_function^DNA-directed DNA polymerase activity`GO:0004519^molecular_function^endonuclease activity`GO:0046872^molecular_function^metal ion binding`GO:0003723^molecular_function^RNA binding`GO:0003964^molecular_function^RNA-directe…	GO:0005737^cellular_component^cytoplasm`GO:0004190^molecular_function^aspartic-type endopeptidase activity`GO:0003677^molecular_function^DNA binding`GO:0003887^molecular_function^DNA-directed DNA polymerase activity`GO:0004519^molecular_function^endonuclease activity`GO:0046872^molecular_function^metal ion binding`GO:0003723^molecular_function^RNA binding`GO:0003964^molecular_function^RNA-directe…	.
PladumEVm059465	PladumEVm059465t1	UVRB_CUTAK^UVRB_CUTAK^Q:1-489,H:189-351^100%ID^E:5.14e-113^RecName: Full=UvrABC system protein B {ECO:0000255|HAMAP-Rule:MF_00204};^Bacteria; Actinobacteria; Propionibacteriales; Propionibacteriaceae; Cutibacterium	.	PladumEVm059465t1.p1	1-489[+]	UVRB_CUTAK^UVRB_CUTAK^Q:1-163,H:189-351^100%ID^E:4.62e-113^RecName: Full=UvrABC system protein B {ECO:0000255|HAMAP-Rule:MF_00204};^Bacteria; Actinobacteria; Propionibacteriales; Propionibacteriaceae; Cutibacterium	PF17757.3^UvrB_inter^UvrB interaction domain^1-69^E:5.5e-25	.	.	COG0556^damaged site, the DNA wraps around one UvrB monomer. DNA wrap is dependent on ATP binding by UvrB and probably causes local melting of the DNA helix, facilitating insertion of UvrB beta-hairpin between the DNA strands. Then UvrB probes one DNA strand for the presence of a lesion. If a lesion is found the UvrA subunits dissociate and the UvrB-DNA preincision complex is formed. This complex…	KEGG:pac:PPA0803	GO:0005737^cellular_component^cytoplasm`GO:0009380^cellular_component^excinuclease repair complex`GO:0005524^molecular_function^ATP binding`GO:0016887^molecular_function^ATP hydrolysis activity`GO:0003677^molecular_function^DNA binding`GO:0009381^molecular_function^excinuclease ABC activity`GO:0006289^biological_process^nucleotide-excision repair`GO:0009432^biological_process^SOS response	GO:0005737^cellular_component^cytoplasm`GO:0009380^cellular_component^excinuclease repair complex`GO:0005524^molecular_function^ATP binding`GO:0016887^molecular_function^ATP hydrolysis activity`GO:0003677^molecular_function^DNA binding`GO:0009381^molecular_function^excinuclease ABC activity`GO:0006289^biological_process^nucleotide-excision repair`GO:0009432^biological_process^SOS response	.
PladumEVm097402	PladumEVm097402t1	.	.	.	.	.	.	.	.	.	.	.	.	.
PladumEVm079587	PladumEVm079587t1	YNEN_BACSU^YNEN_BACSU^Q:562-236,H:62-168^25.225%ID^E:3.67e-09^RecName: Full=Thioredoxin-like protein YneN;^Bacteria; Firmicutes; Bacilli; Bacillales; Bacillaceae; Bacillus	.	PladumEVm079587t1.p2	212-562[-]	YNEN_BACSU^YNEN_BACSU^Q:1-109,H:62-168^25.225%ID^E:6.38e-10^RecName: Full=Thioredoxin-like protein YneN;^Bacteria; Firmicutes; Bacilli; Bacillales; Bacillaceae; Bacillus	PF08534.12^Redoxin^Redoxin^1-100^E:8.3e-10`PF00578.23^AhpC-TSA^AhpC/TSA family^1-89^E:1e-08`PF00085.22^Thioredoxin^Thioredoxin^1-40^E:2.6e-05	.	.	COG0526^Thioredoxin	KEGG:bsu:BSU18010	GO:0016021^cellular_component^integral component of membrane`GO:0005886^cellular_component^plasma membrane`GO:0016209^molecular_function^antioxidant activity`GO:0016491^molecular_function^oxidoreductase activity	GO:0016021^cellular_component^integral component of membrane`GO:0005886^cellular_component^plasma membrane`GO:0016209^molecular_function^antioxidant activity`GO:0016491^molecular_function^oxidoreductase activity	GO:0016491^molecular_function^oxidoreductase activity`GO:0016209^molecular_function^antioxidant activity`GO:0055114^biological_process^obsolete oxidation-reduction process
PladumEVm036974	PladumEVm036974t1	PIPS_CUTAK^PIPS_CUTAK^Q:493-2,H:1-164^100%ID^E:6.87e-113^RecName: Full=Phosphatidylinositol phosphate synthase {ECO:0000303|PubMed:24269814};^Bacteria; Actinobacteria; Propionibacteriales; Propionibacteriaceae; Cutibacterium	.	PladumEVm036974t1.p1	282-1043[+]	.	.	.	.	COG0558^cdp-diacylglycerol-glycerol-3-phosphate 3-phosphatidyltransferase	KEGG:pac:PPA1078	GO:0005887^cellular_component^integral component of plasma membrane`GO:0000287^molecular_function^magnesium ion binding`GO:0016780^molecular_function^phosphotransferase activity, for other substituted phosphate groups`GO:0008654^biological_process^phospholipid biosynthetic process	.	.
PladumEVm094120	PladumEVm094120t1	SYT_CUTAK^SYT_CUTAK^Q:2-271,H:595-684^100%ID^E:1.47e-53^RecName: Full=Threonine--tRNA ligase {ECO:0000255|HAMAP-Rule:MF_00184};^Bacteria; Actinobacteria; Propionibacteriales; Propionibacteriaceae; Cutibacterium	.	.	.	.	.	.	.	COG0441^threonine-tRNA ligase activity	KEGG:pac:PPA1076	GO:0005737^cellular_component^cytoplasm`GO:0005524^molecular_function^ATP binding`GO:0046872^molecular_function^metal ion binding`GO:0004829^molecular_function^threonine-tRNA ligase activity`GO:0000049^molecular_function^tRNA binding`GO:0006435^biological_process^threonyl-tRNA aminoacylation	.	.
PladumEVm068037	PladumEVm068037t1	SRCRL_MOUSE^SRCRL_MOUSE^Q:253-417,H:78-129^39.286%ID^E:0.000206^RecName: Full=Soluble scavenger receptor cysteine-rich domain-containing protein SSC5D;^Eukaryota; Metazoa; Chordata; Craniata; Vertebrata; Euteleostomi; Mammalia; Eutheria; Euarchontoglires; Glires; Rodentia; Myomorpha; Muroidea; Muridae; Murinae; Mus; Mus`SRCRL_MOUSE^SRCRL_MOUSE^Q:250-387,H:815-857^41.304%ID^E:0.000254^RecName: Ful…	.	PladumEVm068037t1.p1	1-435[+]	SRCRL_MOUSE^SRCRL_MOUSE^Q:85-139,H:78-129^39.286%ID^E:6.48e-05^RecName: Full=Soluble scavenger receptor cysteine-rich domain-containing protein SSC5D;^Eukaryota; Metazoa; Chordata; Craniata; Vertebrata; Euteleostomi; Mammalia; Eutheria; Euarchontoglires; Glires; Rodentia; Myomorpha; Muroidea; Muridae; Murinae; Mus; Mus`SRCRL_MOUSE^SRCRL_MOUSE^Q:84-129,H:815-857^41.304%ID^E:9.05e-05^RecName: Full=…	PF00024.28^PAN_1^PAN domain^9-49^E:1e-06`PF14295.8^PAN_4^PAN domain^15-37^E:7.7e-05	.	.	.	KEGG:mmu:269855	GO:0062023^cellular_component^collagen-containing extracellular matrix`GO:0005737^cellular_component^cytoplasm`GO:0031012^cellular_component^extracellular matrix`GO:0005576^cellular_component^extracellular region`GO:0005615^cellular_component^extracellular space`GO:0016020^cellular_component^membrane`GO:0050840^molecular_function^extracellular matrix binding`GO:0001968^molecular_function^fibronec…	GO:0062023^cellular_component^collagen-containing extracellular matrix`GO:0005737^cellular_component^cytoplasm`GO:0031012^cellular_component^extracellular matrix`GO:0005576^cellular_component^extracellular region`GO:0005615^cellular_component^extracellular space`GO:0016020^cellular_component^membrane`GO:0050840^molecular_function^extracellular matrix binding`GO:0001968^molecular_function^fibronec…	.
PladumEVm085696	PladumEVm085696t1	.	.	.	.	.	.	.	.	.	.	.	.	.
PladumEVm079909	PladumEVm079909t1	.	.	.	.	.	.	.	.	.	.	.	.	.
PladumEVm069589	PladumEVm069589t1	.	.	.	.	.	.	.	.	.	.	.	.	.
PladumEVm093164	PladumEVm093164t1	.	.	.	.	.	.	.	.	.	.	.	.	.
PladumEVm038339	PladumEVm038339t1	.	.	PladumEVm038339t1.p1	2-754[+]	.	.	.	.	.	.	.	.	.
PladumEVm106321	PladumEVm106321t1	.	.	.	.	.	.	.	.	.	.	.	.	.
PladumEVm029071	PladumEVm029071t1	VGLU3_DANRE^VGLU3_DANRE^Q:62-973,H:246-546^37.987%ID^E:5.63e-60^RecName: Full=Vesicular glutamate transporter 3;^Eukaryota; Metazoa; Chordata; Craniata; Vertebrata; Euteleostomi; Actinopterygii; Neopterygii; Teleostei; Ostariophysi; Cypriniformes; Danionidae; Danioninae; Danio	.	PladumEVm029071t1.p1	2-961[+]	VGL2B_DANRE^VGL2B_DANRE^Q:10-291,H:234-513^39.298%ID^E:5.73e-60^RecName: Full=Vesicular glutamate transporter 2.2;^Eukaryota; Metazoa; Chordata; Craniata; Vertebrata; Euteleostomi; Actinopterygii; Neopterygii; Teleostei; Ostariophysi; Cypriniformes; Danionidae; Danioninae; Danio	PF07690.18^MFS_1^Major Facilitator Superfamily^1-242^E:8.6e-23	.	.	.	KEGG:dre:494492	GO:0060076^cellular_component^excitatory synapse`GO:0016021^cellular_component^integral component of membrane`GO:0030285^cellular_component^integral component of synaptic vesicle membrane`GO:0043005^cellular_component^neuron projection`GO:0005313^molecular_function^L-glutamate transmembrane transporter activity`GO:0005326^molecular_function^neurotransmitter transmembrane transporter activity`GO:0…	GO:0060076^cellular_component^excitatory synapse`GO:0016021^cellular_component^integral component of membrane`GO:0030285^cellular_component^integral component of synaptic vesicle membrane`GO:0043005^cellular_component^neuron projection`GO:0005313^molecular_function^L-glutamate transmembrane transporter activity`GO:0005326^molecular_function^neurotransmitter transmembrane transporter activity`GO:0…	GO:0022857^molecular_function^transmembrane transporter activity`GO:0055085^biological_process^transmembrane transport
PladumEVm061344	PladumEVm061344t1	CYCA_ECOLI^CYCA_ECOLI^Q:1-468,H:303-459^50.955%ID^E:2.07e-27^RecName: Full=D-serine/D-alanine/glycine transporter;^Bacteria; Proteobacteria; Gammaproteobacteria; Enterobacterales; Enterobacteriaceae; Escherichia	.	PladumEVm061344t1.p1	1-534[+]	CYCA_ECOL6^CYCA_ECOL6^Q:1-156,H:303-459^52.229%ID^E:6.34e-49^RecName: Full=D-serine/D-alanine/glycine transporter;^Bacteria; Proteobacteria; Gammaproteobacteria; Enterobacterales; Enterobacteriaceae; Escherichia	PF00324.23^AA_permease^Amino acid permease^1-156^E:1.6e-23`PF13520.8^AA_permease_2^Amino acid permease^4-148^E:3.4e-10	.	.	COG1113^amino acid	KEGG:ecc:c5307	GO:0005887^cellular_component^integral component of plasma membrane`GO:0005886^cellular_component^plasma membrane`GO:0001761^molecular_function^beta-alanine transmembrane transporter activity`GO:0042944^molecular_function^D-alanine transmembrane transporter activity`GO:0042945^molecular_function^D-serine transmembrane transporter activity`GO:0015187^molecular_function^glycine transmembrane transp…	GO:0016021^cellular_component^integral component of membrane`GO:0005886^cellular_component^plasma membrane`GO:0006865^biological_process^amino acid transport`GO:0055085^biological_process^transmembrane transport	GO:0055085^biological_process^transmembrane transport`GO:0016020^cellular_component^membrane`GO:0022857^molecular_function^transmembrane transporter activity
PladumEVm076754	PladumEVm076754t1	.	.	.	.	.	.	.	.	.	.	.	.	.
PladumEVm111904	PladumEVm111904t1	.	.	.	.	.	.	.	.	.	.	.	.	.
PladumEVm100520	PladumEVm100520t1	.	.	.	.	.	.	.	.	.	.	.	.	.
PladumEVm103817	PladumEVm103817t1	.	.	PladumEVm103817t1.p1	1-312[+]	.	.	.	.	.	.	.	.	.
PladumEVm148352	PladumEVm148352t1	.	.	.	.	.	.	.	.	.	.	.	.	.
PladumEVm100179	PladumEVm100179t1	RIBX_MIMIV^RIBX_MIMIV^Q:7-153,H:116-166^47.059%ID^E:8.59e-05^RecName: Full=N-glycosidase R617;^Viruses; Varidnaviria; Bamfordvirae; Nucleocytoviricota; Megaviricetes; Imitervirales; Mimiviridae; Mimivirus	.	PladumEVm100179t1.p1	1-333[+]	RIBX_MIMIV^RIBX_MIMIV^Q:3-52,H:116-167^46.154%ID^E:1.82e-05^RecName: Full=N-glycosidase R617;^Viruses; Varidnaviria; Bamfordvirae; Nucleocytoviricota; Megaviricetes; Imitervirales; Mimiviridae; Mimivirus	PF08719.13^NADAR^NADAR domain^2-53^E:1.5e-09`PF14392.8^zf-CCHC_4^Zinc knuckle^72-88^E:3.7`PF00098.25^zf-CCHC^Zinc knuckle^73-89^E:0.0043`PF14392.8^zf-CCHC_4^Zinc knuckle^95-108^E:2.6	.	.	.	KEGG:vg:9925257	GO:0016798^molecular_function^hydrolase activity, acting on glycosyl bonds`GO:0008152^biological_process^metabolic process	GO:0016798^molecular_function^hydrolase activity, acting on glycosyl bonds`GO:0008152^biological_process^metabolic process	GO:0003676^molecular_function^nucleic acid binding`GO:0008270^molecular_function^zinc ion binding
PladumEVm100838	PladumEVm100838t1	.	.	PladumEVm100838t1.p1	3-320[+]	.	.	.	.	.	.	.	.	.
PladumEVm043009	PladumEVm043009t1	.	.	PladumEVm043009t1.p1	3-659[+]	.	.	.	.	.	.	.	.	.
PladumEVm085322	PladumEVm085322t1	GCY3E_DROME^GCY3E_DROME^Q:5-313,H:919-1021^61.165%ID^E:5.33e-39^RecName: Full=Guanylate cyclase 32E;^Eukaryota; Metazoa; Ecdysozoa; Arthropoda; Hexapoda; Insecta; Pterygota; Neoptera; Endopterygota; Diptera; Brachycera; Muscomorpha; Ephydroidea; Drosophilidae; Drosophila; Sophophora	.	PladumEVm085322t1.p1	2-358[+]	GCY3E_DROME^GCY3E_DROME^Q:2-104,H:919-1021^61.165%ID^E:4.8e-39^RecName: Full=Guanylate cyclase 32E;^Eukaryota; Metazoa; Ecdysozoa; Arthropoda; Hexapoda; Insecta; Pterygota; Neoptera; Endopterygota; Diptera; Brachycera; Muscomorpha; Ephydroidea; Drosophilidae; Drosophila; Sophophora	PF00211.22^Guanylate_cyc^Adenylate and Guanylate cyclase catalytic domain^2-115^E:1.6e-33	.	.	.	KEGG:dme:Dmel_CG33114	GO:0005887^cellular_component^integral component of plasma membrane`GO:0005886^cellular_component^plasma membrane`GO:0005524^molecular_function^ATP binding`GO:0005525^molecular_function^GTP binding`GO:0004383^molecular_function^guanylate cyclase activity`GO:0001653^molecular_function^peptide receptor activity`GO:0038023^molecular_function^signaling receptor activity`GO:0006182^biological_process^…	GO:0005887^cellular_component^integral component of plasma membrane`GO:0005886^cellular_component^plasma membrane`GO:0005524^molecular_function^ATP binding`GO:0005525^molecular_function^GTP binding`GO:0004383^molecular_function^guanylate cyclase activity`GO:0001653^molecular_function^peptide receptor activity`GO:0038023^molecular_function^signaling receptor activity`GO:0006182^biological_process^…	GO:0009190^biological_process^cyclic nucleotide biosynthetic process`GO:0035556^biological_process^intracellular signal transduction
PladumEVm093266	PladumEVm093266t1	.	.	PladumEVm093266t1.p2	3-356[-]	.	.	.	.	.	.	.	.	.
PladumEVm103819	PladumEVm103819t1	.	.	.	.	.	.	.	.	.	.	.	.	.
PladumEVm098618	PladumEVm098618t1	YVFU_BACSU^YVFU_BACSU^Q:3-377,H:77-200^48%ID^E:5.84e-34^RecName: Full=Uncharacterized transcriptional regulatory protein YvfU;^Bacteria; Firmicutes; Bacilli; Bacillales; Bacillaceae; Bacillus	.	PladumEVm098618t1.p1	3-380[+]	YVFU_BACSU^YVFU_BACSU^Q:1-125,H:77-200^48%ID^E:3.91e-34^RecName: Full=Uncharacterized transcriptional regulatory protein YvfU;^Bacteria; Firmicutes; Bacilli; Bacillales; Bacillaceae; Bacillus	PF00196.21^GerE^Bacterial regulatory proteins, luxR family^64-119^E:3e-12	.	.	COG2197^Two component transcriptional regulator, LuxR family	KEGG:bsu:BSU34060	GO:0005737^cellular_component^cytoplasm`GO:0003677^molecular_function^DNA binding`GO:0000160^biological_process^phosphorelay signal transduction system`GO:0006355^biological_process^regulation of transcription, DNA-templated	GO:0005737^cellular_component^cytoplasm`GO:0003677^molecular_function^DNA binding`GO:0000160^biological_process^phosphorelay signal transduction system`GO:0006355^biological_process^regulation of transcription, DNA-templated	GO:0006355^biological_process^regulation of transcription, DNA-templated
PladumEVm073917	PladumEVm073917t1	.	.	.	.	.	.	.	.	.	.	.	.	.
PladumEVm082493	PladumEVm082493t1	.	.	PladumEVm082493t1.p1	3-368[+]	.	.	.	.	.	.	.	.	.
PladumEVm112010	PladumEVm112010t1	.	.	PladumEVm112010t1.p1	209-511[+]	.	.	.	.	.	.	.	.	.
PladumEVm071264	PladumEVm071264t1	.	.	PladumEVm071264t1.p1	3-449[+]	.	.	.	.	.	.	.	.	.
PladumEVm092869	PladumEVm092869t1	.	.	PladumEVm092869t1.p2	2-337[-]	.	.	.	.	.	.	.	.	.
PladumEVm021734	PladumEVm021734t1	UVRA_MYCTU^UVRA_MYCTU^Q:198-1403,H:1-402^65.174%ID^E:0^RecName: Full=UvrABC system protein A {ECO:0000255|HAMAP-Rule:MF_00205};^Bacteria; Actinobacteria; Corynebacteriales; Mycobacteriaceae; Mycobacterium; Mycobacterium tuberculosis complex`UVRA_MYCTU^UVRA_MYCTU^Q:207-539,H:626-729^36.937%ID^E:1.84e-09^RecName: Full=UvrABC system protein A {ECO:0000255|HAMAP-Rule:MF_00205};^Bacteria; Actinobacter…	.	PladumEVm021734t1.p1	189-1403[+]	UVRA_MYCTU^UVRA_MYCTU^Q:4-405,H:1-402^65.174%ID^E:0^RecName: Full=UvrABC system protein A {ECO:0000255|HAMAP-Rule:MF_00205};^Bacteria; Actinobacteria; Corynebacteriales; Mycobacteriaceae; Mycobacterium; Mycobacterium tuberculosis complex`UVRA_MYCTU^UVRA_MYCTU^Q:7-117,H:626-729^36.937%ID^E:1.25e-09^RecName: Full=UvrABC system protein A {ECO:0000255|HAMAP-Rule:MF_00205};^Bacteria; Actinobacteria; C…	PF17760.3^UvrA_inter^UvrA interaction domain^134-241^E:8.6e-39`PF17755.3^UvrA_DNA-bind^UvrA DNA-binding domain^298-404^E:1.1e-30	.	.	COG0178^The UvrABC repair system catalyzes the recognition and processing of DNA lesions. UvrA is an ATPase and a DNA-binding protein. A damage recognition complex composed of 2 UvrA and 2 UvrB subunits scans DNA for abnormalities. When the presence of a lesion has been verified by UvrB, the UvrA molecules dissociate (By similarity)	KEGG:mtu:Rv1638	GO:0005618^cellular_component^cell wall`GO:0005829^cellular_component^cytosol`GO:0009380^cellular_component^excinuclease repair complex`GO:0005886^cellular_component^plasma membrane`GO:0005524^molecular_function^ATP binding`GO:0042626^molecular_function^ATPase-coupled transmembrane transporter activity`GO:0003677^molecular_function^DNA binding`GO:0009381^molecular_function^excinuclease ABC activi…	GO:0005618^cellular_component^cell wall`GO:0005829^cellular_component^cytosol`GO:0009380^cellular_component^excinuclease repair complex`GO:0005886^cellular_component^plasma membrane`GO:0005524^molecular_function^ATP binding`GO:0042626^molecular_function^ATPase-coupled transmembrane transporter activity`GO:0003677^molecular_function^DNA binding`GO:0009381^molecular_function^excinuclease ABC activi…	.
PladumEVm071600	PladumEVm071600t1	.	.	PladumEVm071600t1.p1	1-414[+]	.	.	.	.	.	.	.	.	.
PladumEVm107791	PladumEVm107791t1	STING_NEMVE^STING_NEMVE^Q:6-347,H:235-355^33.607%ID^E:3.55e-09^RecName: Full=Stimulator of interferon genes protein {ECO:0000303|PubMed:26300263};^Eukaryota; Metazoa; Cnidaria; Anthozoa; Hexacorallia; Actiniaria; Edwardsiidae; Nematostella	.	PladumEVm107791t1.p1	3-377[+]	STING_NEMVE^STING_NEMVE^Q:2-115,H:235-355^33.607%ID^E:3.19e-09^RecName: Full=Stimulator of interferon genes protein {ECO:0000303|PubMed:26300263};^Eukaryota; Metazoa; Cnidaria; Anthozoa; Hexacorallia; Actiniaria; Edwardsiidae; Nematostella	PF15009.8^TMEM173^Transmembrane protein 173^2-117^E:3.5e-18	.	.	.	KEGG:nve:5506676	GO:0005776^cellular_component^autophagosome`GO:0005789^cellular_component^endoplasmic reticulum membrane`GO:0016021^cellular_component^integral component of membrane`GO:0035438^molecular_function^cyclic-di-GMP binding`GO:0061507^molecular_function^2',3'-cyclic GMP-AMP binding`GO:0002218^biological_process^activation of innate immune response`GO:0000045^biological_process^autophagosome assembly`GO…	GO:0005776^cellular_component^autophagosome`GO:0005789^cellular_component^endoplasmic reticulum membrane`GO:0016021^cellular_component^integral component of membrane`GO:0035438^molecular_function^cyclic-di-GMP binding`GO:0061507^molecular_function^2',3'-cyclic GMP-AMP binding`GO:0002218^biological_process^activation of innate immune response`GO:0000045^biological_process^autophagosome assembly`GO…	GO:0002218^biological_process^activation of innate immune response`GO:0032481^biological_process^positive regulation of type I interferon production
PladumEVm099453	PladumEVm099453t1	Y2731_MYCS2^Y2731_MYCS2^Q:19-309,H:56-152^43.299%ID^E:3.11e-16^RecName: Full=Uncharacterized protein MSMEG_2731/MSMEI_2664;^Bacteria; Actinobacteria; Corynebacteriales; Mycobacteriaceae; Mycolicibacterium	.	PladumEVm099453t1.p1	1-321[+]	Y2731_MYCS2^Y2731_MYCS2^Q:7-103,H:56-152^43.299%ID^E:2.8e-16^RecName: Full=Uncharacterized protein MSMEG_2731/MSMEI_2664;^Bacteria; Actinobacteria; Corynebacteriales; Mycobacteriaceae; Mycolicibacterium	.	.	.	COG1196^Required for chromosome condensation and partitioning (By similarity)	KEGG:msg:MSMEI_2664`KEGG:msm:MSMEG_2731	GO:0003677^molecular_function^DNA binding`GO:0003723^molecular_function^RNA binding	GO:0003677^molecular_function^DNA binding`GO:0003723^molecular_function^RNA binding	.
PladumEVm109624	PladumEVm109624t1	.	.	PladumEVm109624t1.p1	3-311[+]	.	.	.	.	.	.	.	.	.
PladumEVm079910	PladumEVm079910t1	.	.	.	.	.	.	.	.	.	.	.	.	.
PladumEVm052647	PladumEVm052647t1	PFP_PROFC^PFP_PROFC^Q:285-1,H:2-96^71.579%ID^E:1.46e-36^RecName: Full=Pyrophosphate--fructose 6-phosphate 1-phosphotransferase {ECO:0000255|HAMAP-Rule:MF_01977};^Bacteria; Actinobacteria; Propionibacteriales; Propionibacteriaceae; Propionibacterium	.	PladumEVm052647t1.p1	341-889[+]	.	.	.	.	COG0205^phosphohexokinase	KEGG:pfr:PFREUD_12040	GO:0005737^cellular_component^cytoplasm`GO:0003872^molecular_function^6-phosphofructokinase activity`GO:0047334^molecular_function^diphosphate-fructose-6-phosphate 1-phosphotransferase activity`GO:0046872^molecular_function^metal ion binding`GO:0006002^biological_process^fructose 6-phosphate metabolic process	.	.
PladumEVm052647	PladumEVm052647t1	PFP_PROFC^PFP_PROFC^Q:285-1,H:2-96^71.579%ID^E:1.46e-36^RecName: Full=Pyrophosphate--fructose 6-phosphate 1-phosphotransferase {ECO:0000255|HAMAP-Rule:MF_01977};^Bacteria; Actinobacteria; Propionibacteriales; Propionibacteriaceae; Propionibacterium	.	PladumEVm052647t1.p2	1-306[-]	PFP_PROFC^PFP_PROFC^Q:8-102,H:2-96^71.579%ID^E:1.7e-39^RecName: Full=Pyrophosphate--fructose 6-phosphate 1-phosphotransferase {ECO:0000255|HAMAP-Rule:MF_01977};^Bacteria; Actinobacteria; Propionibacteriales; Propionibacteriaceae; Propionibacterium	PF00365.22^PFK^Phosphofructokinase^10-89^E:4.7e-08	.	.	COG0205^phosphohexokinase	KEGG:pfr:PFREUD_12040	GO:0005737^cellular_component^cytoplasm`GO:0003872^molecular_function^6-phosphofructokinase activity`GO:0047334^molecular_function^diphosphate-fructose-6-phosphate 1-phosphotransferase activity`GO:0046872^molecular_function^metal ion binding`GO:0006002^biological_process^fructose 6-phosphate metabolic process	GO:0005737^cellular_component^cytoplasm`GO:0003872^molecular_function^6-phosphofructokinase activity`GO:0047334^molecular_function^diphosphate-fructose-6-phosphate 1-phosphotransferase activity`GO:0046872^molecular_function^metal ion binding`GO:0006002^biological_process^fructose 6-phosphate metabolic process	GO:0003872^molecular_function^6-phosphofructokinase activity`GO:0006096^biological_process^glycolytic process
PladumEVm090484	PladumEVm090484t1	Y1198_HAEIN^Y1198_HAEIN^Q:16-342,H:1-109^48.624%ID^E:3.06e-37^RecName: Full=Uncharacterized protein HI_1198;^Bacteria; Proteobacteria; Gammaproteobacteria; Pasteurellales; Pasteurellaceae; Haemophilus	.	PladumEVm090484t1.p1	1-342[+]	Y1198_HAEIN^Y1198_HAEIN^Q:6-114,H:1-109^48.624%ID^E:2.75e-37^RecName: Full=Uncharacterized protein HI_1198;^Bacteria; Proteobacteria; Gammaproteobacteria; Pasteurellales; Pasteurellaceae; Haemophilus	PF01300.20^Sua5_yciO_yrdC^Telomere recombination^28-113^E:3.6e-20	.	.	COG0009^sua5 ycio yrdc ywlc family protein	KEGG:hin:HI_1198	GO:0003725^molecular_function^double-stranded RNA binding	GO:0003725^molecular_function^double-stranded RNA binding	GO:0003725^molecular_function^double-stranded RNA binding
PladumEVm176976	PladumEVm176976t1	.	.	.	.	.	.	.	.	.	.	.	.	.
PladumEVm072106	PladumEVm072106t2	MFS4B_DANRE^MFS4B_DANRE^Q:3-371,H:391-513^29.839%ID^E:7.54e-10^RecName: Full=Sodium-dependent glucose transporter 1 {ECO:0000250|UniProtKB:Q80T22};^Eukaryota; Metazoa; Chordata; Craniata; Vertebrata; Euteleostomi; Actinopterygii; Neopterygii; Teleostei; Ostariophysi; Cypriniformes; Danionidae; Danioninae; Danio	.	PladumEVm072106t2.p1	3-416[+]	MFS4B_DANRE^MFS4B_DANRE^Q:1-123,H:391-513^29.839%ID^E:1.49e-11^RecName: Full=Sodium-dependent glucose transporter 1 {ECO:0000250|UniProtKB:Q80T22};^Eukaryota; Metazoa; Chordata; Craniata; Vertebrata; Euteleostomi; Actinopterygii; Neopterygii; Teleostei; Ostariophysi; Cypriniformes; Danionidae; Danioninae; Danio	PF07690.18^MFS_1^Major Facilitator Superfamily^3-111^E:1.3e-12	.	.	.	KEGG:dre:100037368	GO:0016324^cellular_component^apical plasma membrane`GO:0016021^cellular_component^integral component of membrane`GO:0005355^molecular_function^glucose transmembrane transporter activity`GO:0015293^molecular_function^symporter activity`GO:0006814^biological_process^sodium ion transport	GO:0016324^cellular_component^apical plasma membrane`GO:0016021^cellular_component^integral component of membrane`GO:0005355^molecular_function^glucose transmembrane transporter activity`GO:0015293^molecular_function^symporter activity`GO:0006814^biological_process^sodium ion transport	GO:0022857^molecular_function^transmembrane transporter activity`GO:0055085^biological_process^transmembrane transport
PladumEVm073513	PladumEVm073513t1	.	.	PladumEVm073513t1.p1	2-403[-]	.	.	.	.	.	.	.	.	.
PladumEVm131301	PladumEVm131301t1	.	.	.	.	.	.	.	.	.	.	.	.	.
PladumEVm068837	PladumEVm068837t1	YCFH_ECOLI^YCFH_ECOLI^Q:12-404,H:94-213^31.298%ID^E:2.91e-05^RecName: Full=Uncharacterized metal-dependent hydrolase YcfH {ECO:0000305};^Bacteria; Proteobacteria; Gammaproteobacteria; Enterobacterales; Enterobacteriaceae; Escherichia	.	PladumEVm068837t1.p1	3-428[+]	YCFH_ECOLI^YCFH_ECOLI^Q:4-134,H:94-213^31.298%ID^E:2.62e-05^RecName: Full=Uncharacterized metal-dependent hydrolase YcfH {ECO:0000305};^Bacteria; Proteobacteria; Gammaproteobacteria; Enterobacterales; Enterobacteriaceae; Escherichia	PF01026.23^TatD_DNase^TatD related DNase^34-136^E:7.3e-16	.	.	COG0084^tatd family	KEGG:ecj:JW1086`KEGG:eco:b1100	GO:0005829^cellular_component^cytosol`GO:0016888^molecular_function^endodeoxyribonuclease activity, producing 5'-phosphomonoesters`GO:0046872^molecular_function^metal ion binding	GO:0005829^cellular_component^cytosol`GO:0016888^molecular_function^endodeoxyribonuclease activity, producing 5'-phosphomonoesters`GO:0046872^molecular_function^metal ion binding	GO:0016788^molecular_function^hydrolase activity, acting on ester bonds
PladumEVm075875	PladumEVm075875t1	UPP_CUTAK^UPP_CUTAK^Q:1-405,H:79-213^100%ID^E:3.02e-93^RecName: Full=Uracil phosphoribosyltransferase {ECO:0000255|HAMAP-Rule:MF_01218};^Bacteria; Actinobacteria; Propionibacteriales; Propionibacteriaceae; Cutibacterium	.	PladumEVm075875t1.p1	1-408[+]	UPP_CUTAK^UPP_CUTAK^Q:1-135,H:79-213^100%ID^E:2.63e-94^RecName: Full=Uracil phosphoribosyltransferase {ECO:0000255|HAMAP-Rule:MF_01218};^Bacteria; Actinobacteria; Propionibacteriales; Propionibacteriaceae; Cutibacterium	PF14681.8^UPRTase^Uracil phosphoribosyltransferase^1-132^E:5.8e-37`PF00156.29^Pribosyltran^Phosphoribosyl transferase domain^31-98^E:8.8e-07	.	.	COG0035^Catalyzes the conversion of uracil and 5-phospho-alpha- D-ribose 1-diphosphate (PRPP) to UMP and diphosphate (By similarity)	KEGG:pac:PPA2184	GO:0005525^molecular_function^GTP binding`GO:0000287^molecular_function^magnesium ion binding`GO:0004845^molecular_function^uracil phosphoribosyltransferase activity`GO:0009116^biological_process^nucleoside metabolic process`GO:0044206^biological_process^UMP salvage`GO:0006223^biological_process^uracil salvage	GO:0005525^molecular_function^GTP binding`GO:0000287^molecular_function^magnesium ion binding`GO:0004845^molecular_function^uracil phosphoribosyltransferase activity`GO:0009116^biological_process^nucleoside metabolic process`GO:0044206^biological_process^UMP salvage`GO:0006223^biological_process^uracil salvage	GO:0009116^biological_process^nucleoside metabolic process
PladumEVm061034	PladumEVm061034t1	UVRD2_MYCTU^UVRD2_MYCTU^Q:7-471,H:228-378^46.452%ID^E:5.77e-37^RecName: Full=ATP-dependent DNA helicase UvrD2;^Bacteria; Actinobacteria; Corynebacteriales; Mycobacteriaceae; Mycobacterium; Mycobacterium tuberculosis complex	.	PladumEVm061034t1.p1	1-480[+]	UVRD2_MYCTU^UVRD2_MYCTU^Q:3-157,H:228-378^46.452%ID^E:5.2e-37^RecName: Full=ATP-dependent DNA helicase UvrD2;^Bacteria; Actinobacteria; Corynebacteriales; Mycobacteriaceae; Mycobacterium; Mycobacterium tuberculosis complex	PF00580.23^UvrD-helicase^UvrD/REP helicase N-terminal domain^1-58^E:2.8e-13`PF13245.8^AAA_19^AAA domain^3-45^E:3.3e-11`PF13361.8^UvrD_C^UvrD-like helicase C-terminal domain^67-159^E:1.3e-07	.	.	COG0210^helicase	KEGG:mtu:Rv3198c	GO:0005829^cellular_component^cytosol`GO:0033202^cellular_component^DNA helicase complex`GO:0043138^molecular_function^3'-5' DNA helicase activity`GO:0005524^molecular_function^ATP binding`GO:0008094^molecular_function^ATP-dependent activity, acting on DNA`GO:0003677^molecular_function^DNA binding`GO:0003678^molecular_function^DNA helicase activity`GO:0000287^molecular_function^magnesium ion bind…	GO:0005829^cellular_component^cytosol`GO:0033202^cellular_component^DNA helicase complex`GO:0043138^molecular_function^3'-5' DNA helicase activity`GO:0005524^molecular_function^ATP binding`GO:0008094^molecular_function^ATP-dependent activity, acting on DNA`GO:0003677^molecular_function^DNA binding`GO:0003678^molecular_function^DNA helicase activity`GO:0000287^molecular_function^magnesium ion bind…	GO:0005524^molecular_function^ATP binding`GO:0016787^molecular_function^hydrolase activity
PladumEVm103823	PladumEVm103823t1	Y2R2_DROME^Y2R2_DROME^Q:15-296,H:442-537^30.208%ID^E:5.41e-06^RecName: Full=Putative 115 kDa protein in type-1 retrotransposable element R1DM;^Eukaryota; Metazoa; Ecdysozoa; Arthropoda; Hexapoda; Insecta; Pterygota; Neoptera; Endopterygota; Diptera; Brachycera; Muscomorpha; Ephydroidea; Drosophilidae; Drosophila; Sophophora	.	PladumEVm103823t1.p1	3-314[+]	Y2R2_DROME^Y2R2_DROME^Q:5-98,H:442-537^30.208%ID^E:5.75e-11^RecName: Full=Putative 115 kDa protein in type-1 retrotransposable element R1DM;^Eukaryota; Metazoa; Ecdysozoa; Arthropoda; Hexapoda; Insecta; Pterygota; Neoptera; Endopterygota; Diptera; Brachycera; Muscomorpha; Ephydroidea; Drosophilidae; Drosophila; Sophophora	.	.	.	.	.	.	.	.
PladumEVm074146	PladumEVm074146t1	.	.	.	.	.	.	.	.	.	.	.	.	.
PladumEVm111760	PladumEVm111760t1	.	.	PladumEVm111760t1.p1	77-379[+]	.	.	.	.	.	.	.	.	.
PladumEVm105468	PladumEVm105468t1	DEGPL_CHLTR^DEGPL_CHLTR^Q:188-310,H:140-178^52.381%ID^E:0.000116^RecName: Full=Probable periplasmic serine endoprotease DegP-like;^Bacteria; Chlamydiae; Chlamydiales; Chlamydiaceae; Chlamydia/Chlamydophila group; Chlamydia	.	PladumEVm105468t1.p1	2-310[+]	HTRA1_MYCTU^HTRA1_MYCTU^Q:47-103,H:251-311^52.459%ID^E:1.2e-08^RecName: Full=Probable serine protease HtrA1 {ECO:0000305};^Bacteria; Actinobacteria; Corynebacteriales; Mycobacteriaceae; Mycobacterium; Mycobacterium tuberculosis complex	PF13365.8^Trypsin_2^Trypsin-like peptidase domain^50-103^E:1.3e-09	.	.	COG0265^Serine protease	KEGG:mtu:Rv1223	GO:0030288^cellular_component^outer membrane-bounded periplasmic space`GO:0004252^molecular_function^serine-type endopeptidase activity	GO:0005618^cellular_component^cell wall`GO:0005887^cellular_component^integral component of plasma membrane`GO:0005886^cellular_component^plasma membrane`GO:0004252^molecular_function^serine-type endopeptidase activity	.
PladumEVm082495	PladumEVm082495t1	PEPD_MYCTU^PEPD_MYCTU^Q:365-24,H:237-338^52.632%ID^E:1.89e-26^RecName: Full=Serine protease PepD {ECO:0000305};^Bacteria; Actinobacteria; Corynebacteriales; Mycobacteriaceae; Mycobacterium; Mycobacterium tuberculosis complex	.	PladumEVm082495t1.p2	3-365[-]	PEPD_MYCTU^PEPD_MYCTU^Q:1-114,H:237-338^52.632%ID^E:1.7e-26^RecName: Full=Serine protease PepD {ECO:0000305};^Bacteria; Actinobacteria; Corynebacteriales; Mycobacteriaceae; Mycobacterium; Mycobacterium tuberculosis complex	PF13365.8^Trypsin_2^Trypsin-like peptidase domain^1-107^E:8.2e-18`PF00089.28^Trypsin^Trypsin^1-111^E:8.2e-10	.	.	COG0265^Serine protease	KEGG:mtu:Rv0983	GO:0005618^cellular_component^cell wall`GO:0005576^cellular_component^extracellular region`GO:0016021^cellular_component^integral component of membrane`GO:0005886^cellular_component^plasma membrane`GO:0004252^molecular_function^serine-type endopeptidase activity`GO:0008236^molecular_function^serine-type peptidase activity`GO:0071236^biological_process^cellular response to antibiotic`GO:0009405^bi…	GO:0005618^cellular_component^cell wall`GO:0005576^cellular_component^extracellular region`GO:0016021^cellular_component^integral component of membrane`GO:0005886^cellular_component^plasma membrane`GO:0004252^molecular_function^serine-type endopeptidase activity`GO:0008236^molecular_function^serine-type peptidase activity`GO:0071236^biological_process^cellular response to antibiotic`GO:0009405^bi…	GO:0004252^molecular_function^serine-type endopeptidase activity`GO:0006508^biological_process^proteolysis
PladumEVm108790	PladumEVm108790t1	NCAM1_RAT^NCAM1_RAT^Q:36-275,H:204-285^32.927%ID^E:1.88e-06^RecName: Full=Neural cell adhesion molecule 1;^Eukaryota; Metazoa; Chordata; Craniata; Vertebrata; Euteleostomi; Mammalia; Eutheria; Euarchontoglires; Glires; Rodentia; Myomorpha; Muroidea; Muridae; Murinae; Rattus	.	PladumEVm108790t1.p1	3-305[+]	NCAM1_RAT^NCAM1_RAT^Q:12-91,H:204-285^32.927%ID^E:1.7e-06^RecName: Full=Neural cell adhesion molecule 1;^Eukaryota; Metazoa; Chordata; Craniata; Vertebrata; Euteleostomi; Mammalia; Eutheria; Euarchontoglires; Glires; Rodentia; Myomorpha; Muroidea; Muridae; Murinae; Rattus	PF07679.18^I-set^Immunoglobulin I-set domain^20-90^E:1.6e-06	.	.	.	KEGG:rno:24586	GO:0030424^cellular_component^axon`GO:0009986^cellular_component^cell surface`GO:0005911^cellular_component^cell-cell junction`GO:0009897^cellular_component^external side of plasma membrane`GO:0098978^cellular_component^glutamatergic synapse`GO:0030426^cellular_component^growth cone`GO:0099055^cellular_component^integral component of postsynaptic membrane`GO:0099056^cellular_component^integral co…	GO:0030424^cellular_component^axon`GO:0009986^cellular_component^cell surface`GO:0005911^cellular_component^cell-cell junction`GO:0009897^cellular_component^external side of plasma membrane`GO:0098978^cellular_component^glutamatergic synapse`GO:0030426^cellular_component^growth cone`GO:0099055^cellular_component^integral component of postsynaptic membrane`GO:0099056^cellular_component^integral co…	.
PladumEVm096300	PladumEVm096300t1	.	.	.	.	.	.	.	.	.	.	.	.	.
PladumEVm084308	PladumEVm084308t1	.	.	PladumEVm084308t1.p1	1-363[+]	.	.	.	.	.	.	.	.	.
PladumEVm097072	PladumEVm097072t1	FREM2_HUMAN^FREM2_HUMAN^Q:3-311,H:2626-2728^50.485%ID^E:5.61e-34^RecName: Full=FRAS1-related extracellular matrix protein 2;^Eukaryota; Metazoa; Chordata; Craniata; Vertebrata; Euteleostomi; Mammalia; Eutheria; Euarchontoglires; Primates; Haplorrhini; Catarrhini; Hominidae; Homo	.	PladumEVm097072t1.p1	3-332[+]	FREM2_HUMAN^FREM2_HUMAN^Q:1-103,H:2626-2728^50.485%ID^E:3.81e-34^RecName: Full=FRAS1-related extracellular matrix protein 2;^Eukaryota; Metazoa; Chordata; Craniata; Vertebrata; Euteleostomi; Mammalia; Eutheria; Euarchontoglires; Primates; Haplorrhini; Catarrhini; Hominidae; Homo	.	.	.	.	KEGG:hsa:341640	GO:0005604^cellular_component^basement membrane`GO:0070062^cellular_component^extracellular exosome`GO:0016021^cellular_component^integral component of membrane`GO:0005886^cellular_component^plasma membrane`GO:0046872^molecular_function^metal ion binding`GO:0007155^biological_process^cell adhesion`GO:0007154^biological_process^cell communication`GO:0042733^biological_process^embryonic digit morph…	GO:0005604^cellular_component^basement membrane`GO:0070062^cellular_component^extracellular exosome`GO:0016021^cellular_component^integral component of membrane`GO:0005886^cellular_component^plasma membrane`GO:0046872^molecular_function^metal ion binding`GO:0007155^biological_process^cell adhesion`GO:0007154^biological_process^cell communication`GO:0042733^biological_process^embryonic digit morph…	.
PladumEVm064899	PladumEVm064899t1	PUR9_CUTAK^PUR9_CUTAK^Q:1-453,H:261-411^100%ID^E:2.5e-105^RecName: Full=Bifunctional purine biosynthesis protein PurH {ECO:0000255|HAMAP-Rule:MF_00139};^Bacteria; Actinobacteria; Propionibacteriales; Propionibacteriaceae; Cutibacterium	.	PladumEVm064899t1.p1	1-453[+]	PUR9_CUTAK^PUR9_CUTAK^Q:1-151,H:261-411^100%ID^E:2.25e-105^RecName: Full=Bifunctional purine biosynthesis protein PurH {ECO:0000255|HAMAP-Rule:MF_00139};^Bacteria; Actinobacteria; Propionibacteriales; Propionibacteriaceae; Cutibacterium	PF01808.20^AICARFT_IMPCHas^AICARFT/IMPCHase bienzyme^3-151^E:4.4e-45	.	.	COG0138^bifunctional purine biosynthesis protein PURH	KEGG:pac:PPA1747	GO:0003937^molecular_function^IMP cyclohydrolase activity`GO:0004643^molecular_function^phosphoribosylaminoimidazolecarboxamide formyltransferase activity`GO:0006189^biological_process^'de novo' IMP biosynthetic process	GO:0003937^molecular_function^IMP cyclohydrolase activity`GO:0004643^molecular_function^phosphoribosylaminoimidazolecarboxamide formyltransferase activity`GO:0006189^biological_process^'de novo' IMP biosynthetic process	GO:0003937^molecular_function^IMP cyclohydrolase activity`GO:0004643^molecular_function^phosphoribosylaminoimidazolecarboxamide formyltransferase activity`GO:0006164^biological_process^purine nucleotide biosynthetic process
PladumEVm041525	PladumEVm041525t1	ESTB_BACSU^ESTB_BACSU^Q:136-492,H:26-135^32.5%ID^E:2.39e-06^RecName: Full=Extracellular esterase EstB;^Bacteria; Firmicutes; Bacilli; Bacillales; Bacillaceae; Bacillus	.	PladumEVm041525t1.p1	1-681[+]	ESTB_BACSU^ESTB_BACSU^Q:46-164,H:26-135^32.5%ID^E:2.15e-06^RecName: Full=Extracellular esterase EstB;^Bacteria; Firmicutes; Bacilli; Bacillales; Bacillaceae; Bacillus	PF01674.20^Lipase_2^Lipase (class 2)^53-167^E:3.9e-07`PF00561.22^Abhydrolase_1^alpha/beta hydrolase fold^54-162^E:5.3e-06`PF02089.17^Palm_thioest^Palmitoyl protein thioesterase^85-215^E:2.8e-07	.	.	COG1075^Triacylglycerol Lipase	KEGG:bsu:BSU08350	GO:0005576^cellular_component^extracellular region`GO:0016298^molecular_function^lipase activity`GO:0004806^molecular_function^triglyceride lipase activity`GO:0016042^biological_process^lipid catabolic process	GO:0005576^cellular_component^extracellular region`GO:0016298^molecular_function^lipase activity`GO:0004806^molecular_function^triglyceride lipase activity`GO:0016042^biological_process^lipid catabolic process	GO:0016787^molecular_function^hydrolase activity`GO:0016042^biological_process^lipid catabolic process
PladumEVm178597	PladumEVm178597t1	.	.	.	.	.	.	.	.	.	.	.	.	.
PladumEVm125346	PladumEVm125346t1	.	.	.	.	.	.	.	.	.	.	.	.	.
PladumEVm117880	PladumEVm117880t1	.	.	.	.	.	.	.	.	.	.	.	.	.
PladumEVm081000	PladumEVm081000t1	.	.	PladumEVm081000t1.p3	34-381[-]	.	.	.	.	.	.	.	.	.
PladumEVm107411	PladumEVm107411t1	.	.	PladumEVm107411t1.p1	3-308[+]	.	.	.	.	.	.	.	.	.
PladumEVm075500	PladumEVm075500t1	.	.	PladumEVm075500t1.p1	3-395[+]	.	.	.	.	.	.	.	.	.
PladumEVm059372	PladumEVm059372t1	5NTD_MOUSE^5NTD_MOUSE^Q:75-950,H:193-484^46.102%ID^E:5.06e-83^RecName: Full=5'-nucleotidase;^Eukaryota; Metazoa; Chordata; Craniata; Vertebrata; Euteleostomi; Mammalia; Eutheria; Euarchontoglires; Glires; Rodentia; Myomorpha; Muroidea; Muridae; Murinae; Mus; Mus	.	PladumEVm059372t1.p1	462-953[+]	5NTD_DIPOM^5NTD_DIPOM^Q:1-164,H:320-483^40.12%ID^E:5.72e-35^RecName: Full=5'-nucleotidase;^Eukaryota; Metazoa; Chordata; Craniata; Vertebrata; Chondrichthyes; Elasmobranchii; Batoidea; Torpediniformes; Narcinidae; Diplobatis	PF02872.20^5_nucleotid_C^5'-nucleotidase, C-terminal domain^19-154^E:7.5e-33	.	.	.	KEGG:mmu:23959	GO:0031225^cellular_component^anchored component of membrane`GO:0009986^cellular_component^cell surface`GO:0005829^cellular_component^cytosol`GO:0009897^cellular_component^external side of plasma membrane`GO:0016020^cellular_component^membrane`GO:0005654^cellular_component^nucleoplasm`GO:0005886^cellular_component^plasma membrane`GO:0097060^cellular_component^synaptic membrane`GO:0008253^molecula…	GO:0031225^cellular_component^anchored component of membrane`GO:0005886^cellular_component^plasma membrane`GO:0008253^molecular_function^5'-nucleotidase activity`GO:0046872^molecular_function^metal ion binding`GO:0000166^molecular_function^nucleotide binding`GO:0009166^biological_process^nucleotide catabolic process	GO:0016787^molecular_function^hydrolase activity`GO:0009166^biological_process^nucleotide catabolic process
PladumEVm061069	PladumEVm061069t1	GLPA1_HALVD^GLPA1_HALVD^Q:13-477,H:203-354^40.645%ID^E:7.36e-30^RecName: Full=Anaerobic glycerol-3-phosphate dehydrogenase subunit A1;^Archaea; Euryarchaeota; Stenosarchaea group; Halobacteria; Haloferacales; Haloferacaceae; Haloferax	.	PladumEVm061069t1.p1	1-477[+]	GLPA1_HALVD^GLPA1_HALVD^Q:5-159,H:203-354^40.645%ID^E:6.62e-30^RecName: Full=Anaerobic glycerol-3-phosphate dehydrogenase subunit A1;^Archaea; Euryarchaeota; Stenosarchaea group; Halobacteria; Haloferacales; Haloferacaceae; Haloferax	PF01266.26^DAO^FAD dependent oxidoreductase^8-130^E:9.8e-14	.	.	.	KEGG:hvo:HVO_1538	GO:0009331^cellular_component^glycerol-3-phosphate dehydrogenase complex`GO:0005886^cellular_component^plasma membrane`GO:0050660^molecular_function^flavin adenine dinucleotide binding`GO:0010181^molecular_function^FMN binding`GO:0052591^molecular_function^sn-glycerol-3-phosphate:ubiquinone-8 oxidoreductase activity`GO:0019563^biological_process^glycerol catabolic process`GO:0006072^biological_pr…	GO:0009331^cellular_component^glycerol-3-phosphate dehydrogenase complex`GO:0005886^cellular_component^plasma membrane`GO:0050660^molecular_function^flavin adenine dinucleotide binding`GO:0010181^molecular_function^FMN binding`GO:0052591^molecular_function^sn-glycerol-3-phosphate:ubiquinone-8 oxidoreductase activity`GO:0019563^biological_process^glycerol catabolic process`GO:0006072^biological_pr…	GO:0016491^molecular_function^oxidoreductase activity`GO:0055114^biological_process^obsolete oxidation-reduction process
PladumEVm024343	PladumEVm024343t1	.	.	PladumEVm024343t1.p1	2-1114[+]	.	.	.	.	.	.	.	.	.
PladumEVm065574	PladumEVm065574t1	LIN41_CAEEL^LIN41_CAEEL^Q:72-308,H:927-1008^36.905%ID^E:6.84e-06^RecName: Full=Protein lin-41;^Eukaryota; Metazoa; Ecdysozoa; Nematoda; Chromadorea; Rhabditida; Rhabditina; Rhabditomorpha; Rhabditoidea; Rhabditidae; Peloderinae; Caenorhabditis	.	PladumEVm065574t1.p1	3-470[+]	LIN41_CAEEL^LIN41_CAEEL^Q:24-102,H:927-1008^36.905%ID^E:6.15e-06^RecName: Full=Protein lin-41;^Eukaryota; Metazoa; Ecdysozoa; Nematoda; Chromadorea; Rhabditida; Rhabditina; Rhabditomorpha; Rhabditoidea; Rhabditidae; Peloderinae; Caenorhabditis	PF01436.23^NHL^NHL repeat^36-63^E:5.4e-06	.	.	.	KEGG:cel:CELE_C12C8.3	GO:0005737^cellular_component^cytoplasm`GO:1990124^cellular_component^messenger ribonucleoprotein complex`GO:0000932^cellular_component^P-body`GO:0035198^molecular_function^miRNA binding`GO:0003729^molecular_function^mRNA binding`GO:0003723^molecular_function^RNA binding`GO:0030371^molecular_function^translation repressor activity`GO:0004842^molecular_function^ubiquitin-protein transferase activi…	GO:0005737^cellular_component^cytoplasm`GO:1990124^cellular_component^messenger ribonucleoprotein complex`GO:0000932^cellular_component^P-body`GO:0035198^molecular_function^miRNA binding`GO:0003729^molecular_function^mRNA binding`GO:0003723^molecular_function^RNA binding`GO:0030371^molecular_function^translation repressor activity`GO:0004842^molecular_function^ubiquitin-protein transferase activi…	GO:0005515^molecular_function^protein binding
PladumEVm072259	PladumEVm072259t1	.	.	PladumEVm072259t1.p1	3-410[+]	.	.	.	.	.	.	.	.	.
PladumEVm072564	PladumEVm072564t1	.	.	PladumEVm072564t1.p1	2-412[+]	.	.	.	.	.	.	.	.	.
PladumEVm033237	PladumEVm033237t1	CLC4E_HUMAN^CLC4E_HUMAN^Q:67-504,H:74-210^32.877%ID^E:3.5e-21^RecName: Full=C-type lectin domain family 4 member E;^Eukaryota; Metazoa; Chordata; Craniata; Vertebrata; Euteleostomi; Mammalia; Eutheria; Euarchontoglires; Primates; Haplorrhini; Catarrhini; Hominidae; Homo	.	PladumEVm033237t1.p1	1-849[+]	CLC4E_HUMAN^CLC4E_HUMAN^Q:23-168,H:74-210^32.877%ID^E:3.12e-21^RecName: Full=C-type lectin domain family 4 member E;^Eukaryota; Metazoa; Chordata; Craniata; Vertebrata; Euteleostomi; Mammalia; Eutheria; Euarchontoglires; Primates; Haplorrhini; Catarrhini; Hominidae; Homo	PF00059.23^Lectin_C^Lectin C-type domain^48-165^E:7.4e-21	.	.	.	KEGG:hsa:26253	GO:0016021^cellular_component^integral component of membrane`GO:0016020^cellular_component^membrane`GO:0005886^cellular_component^plasma membrane`GO:0005509^molecular_function^calcium ion binding`GO:0030246^molecular_function^carbohydrate binding`GO:0038187^molecular_function^pattern recognition receptor activity`GO:0045087^biological_process^innate immune response`GO:0002221^biological_process^p…	GO:0016021^cellular_component^integral component of membrane`GO:0016020^cellular_component^membrane`GO:0005886^cellular_component^plasma membrane`GO:0005509^molecular_function^calcium ion binding`GO:0030246^molecular_function^carbohydrate binding`GO:0038187^molecular_function^pattern recognition receptor activity`GO:0045087^biological_process^innate immune response`GO:0002221^biological_process^p…	.
PladumEVm055050	PladumEVm055050t1	.	.	PladumEVm055050t1.p1	1-528[+]	.	.	.	.	.	.	.	.	.
PladumEVm074419	PladumEVm074419t1	GS18_BACSU^GS18_BACSU^Q:10-372,H:46-162^47.107%ID^E:3.37e-29^RecName: Full=General stress protein 18;^Bacteria; Firmicutes; Bacilli; Bacillales; Bacillaceae; Bacillus	.	PladumEVm074419t1.p1	1-402[+]	GS18_BACSU^GS18_BACSU^Q:4-124,H:46-162^47.107%ID^E:1.05e-29^RecName: Full=General stress protein 18;^Bacteria; Firmicutes; Bacilli; Bacillales; Bacillaceae; Bacillus	PF01965.26^DJ-1_PfpI^DJ-1/PfpI family^9-130^E:2.8e-37	.	.	COG0693^PfpI family	KEGG:bsu:BSU07850	GO:0008233^molecular_function^peptidase activity	GO:0008233^molecular_function^peptidase activity	.
PladumEVm041988	PladumEVm041988t1	.	.	PladumEVm041988t1.p1	1-681[+]	.	PF02687.23^FtsX^FtsX-like permease family^2-94^E:2.9e-06	.	.	.	.	.	.	GO:0016020^cellular_component^membrane
PladumEVm054566	PladumEVm054566t1	PK1L2_MOUSE^PK1L2_MOUSE^Q:397-537,H:1809-1855^46.809%ID^E:1.56e-07^RecName: Full=Polycystic kidney disease protein 1-like 2;^Eukaryota; Metazoa; Chordata; Craniata; Vertebrata; Euteleostomi; Mammalia; Eutheria; Euarchontoglires; Glires; Rodentia; Myomorpha; Muroidea; Muridae; Murinae; Mus; Mus`PK1L2_MOUSE^PK1L2_MOUSE^Q:1-189,H:1561-1622^31.746%ID^E:0.000353^RecName: Full=Polycystic kidney disease…	.	PladumEVm054566t1.p1	1-540[+]	PK1L2_MOUSE^PK1L2_MOUSE^Q:133-179,H:1809-1855^46.809%ID^E:1.41e-07^RecName: Full=Polycystic kidney disease protein 1-like 2;^Eukaryota; Metazoa; Chordata; Craniata; Vertebrata; Euteleostomi; Mammalia; Eutheria; Euarchontoglires; Glires; Rodentia; Myomorpha; Muroidea; Muridae; Murinae; Mus; Mus`PK1L2_MOUSE^PK1L2_MOUSE^Q:1-63,H:1561-1622^31.746%ID^E:0.000318^RecName: Full=Polycystic kidney disease …	.	.	.	.	KEGG:mmu:76645	GO:0016021^cellular_component^integral component of membrane`GO:0016020^cellular_component^membrane`GO:0005262^molecular_function^calcium channel activity`GO:0005509^molecular_function^calcium ion binding`GO:0030246^molecular_function^carbohydrate binding`GO:0001965^molecular_function^G-protein alpha-subunit binding`GO:0050982^biological_process^detection of mechanical stimulus	GO:0016021^cellular_component^integral component of membrane`GO:0016020^cellular_component^membrane`GO:0005262^molecular_function^calcium channel activity`GO:0005509^molecular_function^calcium ion binding`GO:0030246^molecular_function^carbohydrate binding`GO:0001965^molecular_function^G-protein alpha-subunit binding`GO:0050982^biological_process^detection of mechanical stimulus	.
PladumEVm049197	PladumEVm049197t1	MUTA_PROFR^MUTA_PROFR^Q:3-617,H:417-621^73.659%ID^E:7.17e-84^RecName: Full=Methylmalonyl-CoA mutase small subunit;^Bacteria; Actinobacteria; Propionibacteriales; Propionibacteriaceae; Propionibacterium	.	PladumEVm049197t1.p1	39-617[+]	MUTA_PROFR^MUTA_PROFR^Q:1-193,H:429-621^74.093%ID^E:2.18e-93^RecName: Full=Methylmalonyl-CoA mutase small subunit;^Bacteria; Actinobacteria; Propionibacteriales; Propionibacteriaceae; Propionibacterium	.	.	.	.	.	GO:0031419^molecular_function^cobalamin binding`GO:0046872^molecular_function^metal ion binding`GO:0004494^molecular_function^methylmalonyl-CoA mutase activity`GO:0019652^biological_process^lactate fermentation to propionate and acetate	GO:0031419^molecular_function^cobalamin binding`GO:0046872^molecular_function^metal ion binding`GO:0004494^molecular_function^methylmalonyl-CoA mutase activity`GO:0019652^biological_process^lactate fermentation to propionate and acetate	.
PladumEVm063128	PladumEVm063128t1	.	.	PladumEVm063128t1.p1	1-462[+]	.	.	.	.	.	.	.	.	.
PladumEVm044600	PladumEVm044600t1	.	.	PladumEVm044600t1.p1	2-673[+]	.	.	.	.	.	.	.	.	.
PladumEVm089612	PladumEVm089612t1	.	.	PladumEVm089612t1.p1	3-347[+]	.	.	.	.	.	.	.	.	.
PladumEVm077630	PladumEVm077630t1	.	.	PladumEVm077630t1.p1	1-384[+]	.	PF13520.8^AA_permease_2^Amino acid permease^6-127^E:1.2e-06	.	.	.	.	.	.	GO:0022857^molecular_function^transmembrane transporter activity`GO:0055085^biological_process^transmembrane transport`GO:0016020^cellular_component^membrane
PladumEVm064630	PladumEVm064630t1	RTXE_DROME^RTXE_DROME^Q:2-391,H:639-765^28.571%ID^E:3.61e-07^RecName: Full=Probable RNA-directed DNA polymerase from transposon X-element;^Eukaryota; Metazoa; Ecdysozoa; Arthropoda; Hexapoda; Insecta; Pterygota; Neoptera; Endopterygota; Diptera; Brachycera; Muscomorpha; Ephydroidea; Drosophilidae; Drosophila; Sophophora	.	PladumEVm064630t1.p1	2-484[+]	RTXE_DROME^RTXE_DROME^Q:1-130,H:639-765^28.571%ID^E:3.25e-07^RecName: Full=Probable RNA-directed DNA polymerase from transposon X-element;^Eukaryota; Metazoa; Ecdysozoa; Arthropoda; Hexapoda; Insecta; Pterygota; Neoptera; Endopterygota; Diptera; Brachycera; Muscomorpha; Ephydroidea; Drosophilidae; Drosophila; Sophophora	PF00078.29^RVT_1^Reverse transcriptase (RNA-dependent DNA polymerase)^1-92^E:2.9e-13	.	.	.	.	GO:0003964^molecular_function^RNA-directed DNA polymerase activity`GO:0006313^biological_process^transposition, DNA-mediated	GO:0003964^molecular_function^RNA-directed DNA polymerase activity`GO:0006313^biological_process^transposition, DNA-mediated	.
PladumEVm079448	PladumEVm079448t1	RTXE_DROME^RTXE_DROME^Q:2-391,H:639-765^27.068%ID^E:2.17e-06^RecName: Full=Probable RNA-directed DNA polymerase from transposon X-element;^Eukaryota; Metazoa; Ecdysozoa; Arthropoda; Hexapoda; Insecta; Pterygota; Neoptera; Endopterygota; Diptera; Brachycera; Muscomorpha; Ephydroidea; Drosophilidae; Drosophila; Sophophora	.	.	.	.	.	.	.	.	.	GO:0003964^molecular_function^RNA-directed DNA polymerase activity`GO:0006313^biological_process^transposition, DNA-mediated	.	.
PladumEVm101128	PladumEVm101128t1	PPBI_HUMAN^PPBI_HUMAN^Q:23-322,H:402-493^46%ID^E:1.78e-21^RecName: Full=Intestinal-type alkaline phosphatase;^Eukaryota; Metazoa; Chordata; Craniata; Vertebrata; Euteleostomi; Mammalia; Eutheria; Euarchontoglires; Primates; Haplorrhini; Catarrhini; Hominidae; Homo	.	PladumEVm101128t1.p1	2-322[+]	PPBI_HUMAN^PPBI_HUMAN^Q:8-107,H:402-493^46%ID^E:1.61e-21^RecName: Full=Intestinal-type alkaline phosphatase;^Eukaryota; Metazoa; Chordata; Craniata; Vertebrata; Euteleostomi; Mammalia; Eutheria; Euarchontoglires; Primates; Haplorrhini; Catarrhini; Hominidae; Homo	PF00245.22^Alk_phosphatase^Alkaline phosphatase^6-99^E:1e-13	.	.	.	KEGG:hsa:248	GO:0031225^cellular_component^anchored component of membrane`GO:0005576^cellular_component^extracellular region`GO:0005886^cellular_component^plasma membrane`GO:0004035^molecular_function^alkaline phosphatase activity`GO:0000287^molecular_function^magnesium ion binding`GO:0002020^molecular_function^protease binding`GO:0008270^molecular_function^zinc ion binding`GO:0016311^biological_process^depho…	GO:0031225^cellular_component^anchored component of membrane`GO:0005576^cellular_component^extracellular region`GO:0005886^cellular_component^plasma membrane`GO:0004035^molecular_function^alkaline phosphatase activity`GO:0000287^molecular_function^magnesium ion binding`GO:0002020^molecular_function^protease binding`GO:0008270^molecular_function^zinc ion binding`GO:0016311^biological_process^depho…	GO:0016791^molecular_function^phosphatase activity
PladumEVm048149	PladumEVm048149t1	3BHS4_RAT^3BHS4_RAT^Q:174-641,H:3-163^40%ID^E:3.18e-22^RecName: Full=3 beta-hydroxysteroid dehydrogenase/Delta 5-->4-isomerase type 4;^Eukaryota; Metazoa; Chordata; Craniata; Vertebrata; Euteleostomi; Mammalia; Eutheria; Euarchontoglires; Glires; Rodentia; Myomorpha; Muroidea; Muridae; Murinae; Rattus	.	PladumEVm048149t1.p1	3-641[+]	3BHS4_RAT^3BHS4_RAT^Q:58-213,H:3-163^40%ID^E:2.86e-22^RecName: Full=3 beta-hydroxysteroid dehydrogenase/Delta 5-->4-isomerase type 4;^Eukaryota; Metazoa; Chordata; Craniata; Vertebrata; Euteleostomi; Mammalia; Eutheria; Euarchontoglires; Glires; Rodentia; Myomorpha; Muroidea; Muridae; Murinae; Rattus	PF01370.23^Epimerase^NAD dependent epimerase/dehydratase family^61-212^E:8.1e-22`PF02719.17^Polysacc_synt_2^Polysaccharide biosynthesis protein^61-177^E:6.5e-13`PF04321.19^RmlD_sub_bind^RmlD substrate binding domain^61-187^E:3e-11`PF05368.15^NmrA^NmrA-like family^61-178^E:1.3e-07`PF08659.12^KR^KR domain^61-185^E:7.3e-05`PF00056.25^Ldh_1_N^lactate/malate dehydrogenase, NAD binding domain^61-152^E:…	.	.	.	KEGG:rno:29632	GO:0005737^cellular_component^cytoplasm`GO:0005789^cellular_component^endoplasmic reticulum membrane`GO:0016021^cellular_component^integral component of membrane`GO:0043231^cellular_component^intracellular membrane-bounded organelle`GO:0031966^cellular_component^mitochondrial membrane`GO:0003854^molecular_function^3-beta-hydroxy-delta5-steroid dehydrogenase activity`GO:0102294^molecular_function^…	GO:0005737^cellular_component^cytoplasm`GO:0005789^cellular_component^endoplasmic reticulum membrane`GO:0016021^cellular_component^integral component of membrane`GO:0043231^cellular_component^intracellular membrane-bounded organelle`GO:0031966^cellular_component^mitochondrial membrane`GO:0003854^molecular_function^3-beta-hydroxy-delta5-steroid dehydrogenase activity`GO:0102294^molecular_function^…	GO:0003824^molecular_function^catalytic activity`GO:0016491^molecular_function^oxidoreductase activity`GO:0055114^biological_process^obsolete oxidation-reduction process`GO:0016620^molecular_function^oxidoreductase activity, acting on the aldehyde or oxo group of donors, NAD or NADP as acceptor`GO:0051287^molecular_function^NAD binding`GO:0003854^molecular_function^3-beta-hydroxy-delta5-steroid d…
PladumEVm077934	PladumEVm077934t1	3BHS1_HUMAN^3BHS1_HUMAN^Q:405-1,H:178-314^34.286%ID^E:1.26e-10^RecName: Full=3 beta-hydroxysteroid dehydrogenase/Delta 5-->4-isomerase type 1;^Eukaryota; Metazoa; Chordata; Craniata; Vertebrata; Euteleostomi; Mammalia; Eutheria; Euarchontoglires; Primates; Haplorrhini; Catarrhini; Hominidae; Homo	.	PladumEVm077934t1.p1	1-420[-]	3BHS1_HUMAN^3BHS1_HUMAN^Q:6-140,H:178-314^34.286%ID^E:9.92e-15^RecName: Full=3 beta-hydroxysteroid dehydrogenase/Delta 5-->4-isomerase type 1;^Eukaryota; Metazoa; Chordata; Craniata; Vertebrata; Euteleostomi; Mammalia; Eutheria; Euarchontoglires; Primates; Haplorrhini; Catarrhini; Hominidae; Homo	PF01073.21^3Beta_HSD^3-beta hydroxysteroid dehydrogenase/isomerase family^5-110^E:1.9e-17	.	.	.	KEGG:hsa:3283	GO:0005737^cellular_component^cytoplasm`GO:0005783^cellular_component^endoplasmic reticulum`GO:0005789^cellular_component^endoplasmic reticulum membrane`GO:0016021^cellular_component^integral component of membrane`GO:0045171^cellular_component^intercellular bridge`GO:0043231^cellular_component^intracellular membrane-bounded organelle`GO:0005743^cellular_component^mitochondrial inner membrane`GO:0…	GO:0005737^cellular_component^cytoplasm`GO:0005783^cellular_component^endoplasmic reticulum`GO:0005789^cellular_component^endoplasmic reticulum membrane`GO:0016021^cellular_component^integral component of membrane`GO:0045171^cellular_component^intercellular bridge`GO:0043231^cellular_component^intracellular membrane-bounded organelle`GO:0005743^cellular_component^mitochondrial inner membrane`GO:0…	GO:0003854^molecular_function^3-beta-hydroxy-delta5-steroid dehydrogenase activity`GO:0016616^molecular_function^oxidoreductase activity, acting on the CH-OH group of donors, NAD or NADP as acceptor`GO:0006694^biological_process^steroid biosynthetic process`GO:0055114^biological_process^obsolete oxidation-reduction process
PladumEVm098993	PladumEVm098993t1	.	.	.	.	.	.	.	.	.	.	.	.	.
PladumEVm100001	PladumEVm100001t1	.	.	.	.	.	.	.	.	.	.	.	.	.
PladumEVm035086	PladumEVm035086t1	RIBX_ECOLI^RIBX_ECOLI^Q:1-327,H:48-153^33.945%ID^E:1.82e-10^RecName: Full=N-glycosidase YbiA {ECO:0000305|PubMed:25431972};^Bacteria; Proteobacteria; Gammaproteobacteria; Enterobacterales; Enterobacteriaceae; Escherichia	.	PladumEVm035086t1.p1	1-825[+]	RIBX_ECOLI^RIBX_ECOLI^Q:1-109,H:48-153^33.945%ID^E:1.64e-10^RecName: Full=N-glycosidase YbiA {ECO:0000305|PubMed:25431972};^Bacteria; Proteobacteria; Gammaproteobacteria; Enterobacterales; Enterobacteriaceae; Escherichia	PF08719.13^NADAR^NADAR domain^1-110^E:8.5e-23	.	.	COG3236^Swarming motility protein YbiA	KEGG:ecj:JW0783`KEGG:eco:b0798	GO:0016799^molecular_function^hydrolase activity, hydrolyzing N-glycosyl compounds`GO:1901135^biological_process^carbohydrate derivative metabolic process`GO:0034656^biological_process^nucleobase-containing small molecule catabolic process`GO:0009231^biological_process^riboflavin biosynthetic process	GO:0016799^molecular_function^hydrolase activity, hydrolyzing N-glycosyl compounds`GO:1901135^biological_process^carbohydrate derivative metabolic process`GO:0034656^biological_process^nucleobase-containing small molecule catabolic process`GO:0009231^biological_process^riboflavin biosynthetic process	.
PladumEVm103094	PladumEVm103094t1	KCNAG_CAEEL^KCNAG_CAEEL^Q:144-1,H:36-80^47.917%ID^E:8.77e-06^RecName: Full=Potassium voltage-gated channel protein egl-36 {ECO:0000303|PubMed:9247272};^Eukaryota; Metazoa; Ecdysozoa; Nematoda; Chromadorea; Rhabditida; Rhabditina; Rhabditomorpha; Rhabditoidea; Rhabditidae; Peloderinae; Caenorhabditis	.	PladumEVm103094t1.p1	2-319[+]	.	.	.	.	.	KEGG:cel:CELE_R07A4.1	GO:0030424^cellular_component^axon`GO:0032590^cellular_component^dendrite membrane`GO:0016021^cellular_component^integral component of membrane`GO:0032809^cellular_component^neuronal cell body membrane`GO:0008076^cellular_component^voltage-gated potassium channel complex`GO:0005251^molecular_function^delayed rectifier potassium channel activity`GO:0005244^molecular_function^voltage-gated ion chan…	.	.
PladumEVm085327	PladumEVm085327t1	.	.	.	.	.	.	.	.	.	.	.	.	.
PladumEVm073517	PladumEVm073517t3	.	.	PladumEVm073517t3.p1	1-402[+]	.	.	.	.	.	.	.	.	.
PladumEVm111604	PladumEVm111604t1	.	.	.	.	.	.	.	.	.	.	.	.	.
PladumEVm055733	PladumEVm055733t1	.	.	PladumEVm055733t1.p1	51-569[+]	.	PF02178.21^AT_hook^AT hook motif^3-12^E:0.24	.	.	.	.	.	.	GO:0003677^molecular_function^DNA binding
PladumEVm049802	PladumEVm049802t1	MRC2_HUMAN^MRC2_HUMAN^Q:133-561,H:376-505^31.293%ID^E:2.66e-10^RecName: Full=C-type mannose receptor 2;^Eukaryota; Metazoa; Chordata; Craniata; Vertebrata; Euteleostomi; Mammalia; Eutheria; Euarchontoglires; Primates; Haplorrhini; Catarrhini; Hominidae; Homo`MRC2_HUMAN^MRC2_HUMAN^Q:151-537,H:972-1099^26.667%ID^E:0.001^RecName: Full=C-type mannose receptor 2;^Eukaryota; Metazoa; Chordata; Craniata…	.	PladumEVm049802t1.p1	1-576[+]	MRC2_HUMAN^MRC2_HUMAN^Q:45-187,H:376-505^31.293%ID^E:1.22e-10^RecName: Full=C-type mannose receptor 2;^Eukaryota; Metazoa; Chordata; Craniata; Vertebrata; Euteleostomi; Mammalia; Eutheria; Euarchontoglires; Primates; Haplorrhini; Catarrhini; Hominidae; Homo`MRC2_HUMAN^MRC2_HUMAN^Q:51-179,H:972-1099^26.667%ID^E:0.000588^RecName: Full=C-type mannose receptor 2;^Eukaryota; Metazoa; Chordata; Craniat…	PF00059.23^Lectin_C^Lectin C-type domain^69-188^E:4.6e-12	.	.	.	KEGG:hsa:9902	GO:0005925^cellular_component^focal adhesion`GO:0016021^cellular_component^integral component of membrane`GO:0016020^cellular_component^membrane`GO:0030246^molecular_function^carbohydrate binding`GO:0005518^molecular_function^collagen binding`GO:0038023^molecular_function^signaling receptor activity`GO:0030574^biological_process^collagen catabolic process`GO:0006897^biological_process^endocytosis…	GO:0005925^cellular_component^focal adhesion`GO:0016021^cellular_component^integral component of membrane`GO:0016020^cellular_component^membrane`GO:0030246^molecular_function^carbohydrate binding`GO:0005518^molecular_function^collagen binding`GO:0038023^molecular_function^signaling receptor activity`GO:0030574^biological_process^collagen catabolic process`GO:0006897^biological_process^endocytosis…	.
PladumEVm047107	PladumEVm047107t1	.	.	PladumEVm047107t1.p1	3-608[+]	.	.	.	.	.	.	.	.	.
PladumEVm059844	PladumEVm059844t1	.	.	PladumEVm059844t1.p1	2-487[+]	.	.	.	.	.	.	.	.	.
PladumEVm057438	PladumEVm057438t1	.	.	PladumEVm057438t1.p1	1-507[+]	.	.	.	.	.	.	.	.	.
PladumEVm111936	PladumEVm111936t1	.	.	PladumEVm111936t1.p1	216-518[+]	.	.	.	.	.	.	.	.	.
PladumEVm091012	PladumEVm091012t1	.	.	PladumEVm091012t1.p1	2-346[+]	.	PF12029.10^DUF3516^Domain of unknown function (DUF3516)^1-108^E:7e-30	.	.	.	.	.	.	.
PladumEVm063820	PladumEVm063820t1	ARRD4_HUMAN^ARRD4_HUMAN^Q:50-406,H:109-220^31.933%ID^E:1.84e-05^RecName: Full=Arrestin domain-containing protein 4;^Eukaryota; Metazoa; Chordata; Craniata; Vertebrata; Euteleostomi; Mammalia; Eutheria; Euarchontoglires; Primates; Haplorrhini; Catarrhini; Hominidae; Homo	.	PladumEVm063820t1.p1	185-643[+]	.	PF02752.24^Arrestin_C^Arrestin (or S-antigen), C-terminal domain^50-140^E:1.1e-06	.	.	.	KEGG:hsa:91947	GO:0005737^cellular_component^cytoplasm`GO:0005769^cellular_component^early endosome`GO:0005768^cellular_component^endosome`GO:1903561^cellular_component^extracellular vesicle`GO:0043231^cellular_component^intracellular membrane-bounded organelle`GO:0005886^cellular_component^plasma membrane`GO:1990756^molecular_function^ubiquitin ligase-substrate adaptor activity`GO:0140112^biological_process^ex…	.	.
PladumEVm047133	PladumEVm047133t1	.	.	PladumEVm047133t1.p1	30-635[+]	.	PF08719.13^NADAR^NADAR domain^127-191^E:2.3e-09	.	.	.	.	.	.	.
PladumEVm065215	PladumEVm065215t1	.	.	PladumEVm065215t1.p1	192-641[+]	.	.	.	.	.	.	.	.	.
PladumEVm104974	PladumEVm104974t1	.	.	.	.	.	.	.	.	.	.	.	.	.
PladumEVm106165	PladumEVm106165t1	.	.	.	.	.	.	.	.	.	.	.	.	.
PladumEVm053772	PladumEVm053772t1	NU2M_USTMA^NU2M_USTMA^Q:36-536,H:80-235^52.353%ID^E:6.86e-31^RecName: Full=NADH-ubiquinone oxidoreductase chain 2;^Eukaryota; Fungi; Dikarya; Basidiomycota; Ustilaginomycotina; Ustilaginomycetes; Ustilaginales; Ustilaginaceae; Ustilago	.	.	.	.	.	.	.	.	.	GO:0016021^cellular_component^integral component of membrane`GO:0005743^cellular_component^mitochondrial inner membrane`GO:0070469^cellular_component^respirasome`GO:0008137^molecular_function^NADH dehydrogenase (ubiquinone) activity`GO:0042773^biological_process^ATP synthesis coupled electron transport	.	.
PladumEVm047302	PladumEVm047302t1	.	.	PladumEVm047302t1.p1	1-600[+]	.	.	.	.	.	.	.	.	.
PladumEVm100109	PladumEVm100109t1	.	.	.	.	.	.	.	.	.	.	.	.	.
PladumEVm059262	PladumEVm059262t1	.	.	PladumEVm059262t1.p1	2-496[+]	.	.	.	.	.	.	.	.	.
PladumEVm057893	PladumEVm057893t1	MENE_MYCTU^MENE_MYCTU^Q:6-446,H:120-274^42.675%ID^E:1.99e-25^RecName: Full=Probable 2-succinylbenzoate--CoA ligase;^Bacteria; Actinobacteria; Corynebacteriales; Mycobacteriaceae; Mycobacterium; Mycobacterium tuberculosis complex	.	PladumEVm057893t1.p1	3-503[+]	MENE_MYCTU^MENE_MYCTU^Q:2-148,H:120-274^42.675%ID^E:1.64e-28^RecName: Full=Probable 2-succinylbenzoate--CoA ligase;^Bacteria; Actinobacteria; Corynebacteriales; Mycobacteriaceae; Mycobacterium; Mycobacterium tuberculosis complex	PF00501.30^AMP-binding^AMP-binding enzyme^16-143^E:2.3e-13	.	.	COG0318^Amp-dependent synthetase and ligase	KEGG:mtu:Rv0542c	GO:0005524^molecular_function^ATP binding`GO:0008756^molecular_function^o-succinylbenzoate-CoA ligase activity`GO:0009234^biological_process^menaquinone biosynthetic process	GO:0005524^molecular_function^ATP binding`GO:0008756^molecular_function^o-succinylbenzoate-CoA ligase activity`GO:0009234^biological_process^menaquinone biosynthetic process	.
PladumEVm062655	PladumEVm062655t2	.	.	PladumEVm062655t2.p1	1-468[+]	.	.	.	.	.	.	.	.	.
PladumEVm071273	PladumEVm071273t1	.	.	.	.	.	.	.	.	.	.	.	.	.
PladumEVm044268	PladumEVm044268t1	.	.	PladumEVm044268t1.p2	206-505[-]	.	.	.	.	.	.	.	.	.
PladumEVm075502	PladumEVm075502t1	.	.	.	.	.	.	.	.	.	.	.	.	.
PladumEVm084543	PladumEVm084543t1	.	.	PladumEVm084543t1.p1	3-365[+]	.	.	.	.	.	.	.	.	.
PladumEVm105475	PladumEVm105475t1	MENG_STRCO^MENG_STRCO^Q:309-1,H:118-220^68.932%ID^E:1.21e-47^RecName: Full=Demethylmenaquinone methyltransferase {ECO:0000255|HAMAP-Rule:MF_01813};^Bacteria; Actinobacteria; Streptomycetales; Streptomycetaceae; Streptomyces; Streptomyces albidoflavus group	.	PladumEVm105475t1.p2	1-309[-]	MENG_STRCO^MENG_STRCO^Q:1-103,H:118-220^68.932%ID^E:1.09e-47^RecName: Full=Demethylmenaquinone methyltransferase {ECO:0000255|HAMAP-Rule:MF_01813};^Bacteria; Actinobacteria; Streptomycetales; Streptomycetaceae; Streptomyces; Streptomyces albidoflavus group	PF01209.20^Ubie_methyltran^ubiE/COQ5 methyltransferase family^1-103^E:1.1e-29`PF13489.8^Methyltransf_23^Methyltransferase domain^3-95^E:2.5e-06`PF08241.14^Methyltransf_11^Methyltransferase domain^5-30^E:0.00015	.	.	COG2226^Methyltransferase required for the conversion of demethylmenaquinone (DMKH2) to menaquinone (MKH2)	KEGG:sco:SCO4556	GO:0043770^molecular_function^demethylmenaquinone methyltransferase activity`GO:0008168^molecular_function^methyltransferase activity`GO:0102094^molecular_function^S-adenosylmethionine:2-demethylmenaquinol methyltransferase activity`GO:0102955^molecular_function^S-adenosylmethionine:2-demethylmenaquinol-7 methyltransferase activity`GO:0102027^molecular_function^S-adenosylmethionine:2-demethylquin…	GO:0043770^molecular_function^demethylmenaquinone methyltransferase activity`GO:0008168^molecular_function^methyltransferase activity`GO:0102094^molecular_function^S-adenosylmethionine:2-demethylmenaquinol methyltransferase activity`GO:0102955^molecular_function^S-adenosylmethionine:2-demethylmenaquinol-7 methyltransferase activity`GO:0102027^molecular_function^S-adenosylmethionine:2-demethylquin…	GO:0008168^molecular_function^methyltransferase activity
PladumEVm078071	PladumEVm078071t1	NUOL_STRCO^NUOL_STRCO^Q:32-322,H:537-633^36.735%ID^E:5.35e-10^RecName: Full=NADH-quinone oxidoreductase subunit L;^Bacteria; Actinobacteria; Streptomycetales; Streptomycetaceae; Streptomyces; Streptomyces albidoflavus group	.	PladumEVm078071t1.p1	2-388[+]	NUOL_MYCTU^NUOL_MYCTU^Q:10-111,H:514-616^33.01%ID^E:2.13e-11^RecName: Full=NADH-quinone oxidoreductase subunit L;^Bacteria; Actinobacteria; Corynebacteriales; Mycobacteriaceae; Mycobacterium; Mycobacterium tuberculosis complex	.	.	.	COG1009^subunit l	KEGG:mtu:Rv3156	GO:0016021^cellular_component^integral component of membrane`GO:0005886^cellular_component^plasma membrane`GO:0008137^molecular_function^NADH dehydrogenase (ubiquinone) activity`GO:0003954^molecular_function^NADH dehydrogenase activity`GO:0048038^molecular_function^quinone binding`GO:0042773^biological_process^ATP synthesis coupled electron transport`GO:0015990^biological_process^electron transpo…	GO:0016021^cellular_component^integral component of membrane`GO:0005886^cellular_component^plasma membrane`GO:0008137^molecular_function^NADH dehydrogenase (ubiquinone) activity`GO:0003954^molecular_function^NADH dehydrogenase activity`GO:0048038^molecular_function^quinone binding`GO:0042773^biological_process^ATP synthesis coupled electron transport`GO:0015990^biological_process^electron transpo…	.
PladumEVm068546	PladumEVm068546t1	.	.	.	.	.	.	.	.	.	.	.	.	.
PladumEVm049667	PladumEVm049667t1	.	.	PladumEVm049667t1.p3	2-436[+]	.	.	.	.	.	.	.	.	.
PladumEVm037217	PladumEVm037217t1	.	.	PladumEVm037217t1.p1	2-784[+]	.	.	.	.	.	.	.	.	.
PladumEVm101863	PladumEVm101863t1	.	.	.	.	.	.	.	.	.	.	.	.	.
PladumEVm077633	PladumEVm077633t1	.	.	PladumEVm077633t1.p2	2-385[+]	.	.	.	.	.	.	.	.	.
PladumEVm053426	PladumEVm053426t1	.	.	PladumEVm053426t1.p1	3-539[+]	.	.	.	.	.	.	.	.	.
PladumEVm072131	PladumEVm072131t1	.	.	PladumEVm072131t1.p1	128-541[+]	.	.	.	.	.	.	.	.	.
PladumEVm110589	PladumEVm110589t1	.	.	PladumEVm110589t1.p1	2-301[+]	.	.	.	.	.	.	.	.	.
PladumEVm076338	PladumEVm076338t1	LEU1_KOCRD^LEU1_KOCRD^Q:3-392,H:276-405^75.385%ID^E:5.66e-67^RecName: Full=2-isopropylmalate synthase {ECO:0000255|HAMAP-Rule:MF_00572};^Bacteria; Actinobacteria; Micrococcales; Micrococcaceae; Kocuria	.	PladumEVm076338t1.p1	3-392[+]	LEU1_KOCRD^LEU1_KOCRD^Q:1-130,H:276-405^75.385%ID^E:5.09e-67^RecName: Full=2-isopropylmalate synthase {ECO:0000255|HAMAP-Rule:MF_00572};^Bacteria; Actinobacteria; Micrococcales; Micrococcaceae; Kocuria	PF00682.21^HMGL-like^HMGL-like^1-45^E:2.5e-09	.	.	COG0119^Catalyzes the condensation of the acetyl group of acetyl-CoA with 3-methyl-2-oxobutanoate (2-oxoisovalerate) to form 3-carboxy-3-hydroxy-4-methylpentanoate (2-isopropylmalate) (By similarity)	KEGG:krh:KRH_12930	GO:0003852^molecular_function^2-isopropylmalate synthase activity`GO:0009082^biological_process^branched-chain amino acid biosynthetic process`GO:0009098^biological_process^leucine biosynthetic process	GO:0003852^molecular_function^2-isopropylmalate synthase activity`GO:0009082^biological_process^branched-chain amino acid biosynthetic process`GO:0009098^biological_process^leucine biosynthetic process	GO:0003824^molecular_function^catalytic activity
PladumEVm033262	PladumEVm033262t1	.	.	PladumEVm033262t1.p1	3-878[+]	.	.	.	.	.	.	.	.	.
PladumEVm104570	PladumEVm104570t1	.	.	.	.	.	.	.	.	.	.	.	.	.
PladumEVm162255	PladumEVm162255t1	.	.	.	.	.	.	.	.	.	.	.	.	.
PladumEVm084309	PladumEVm084309t1	LARG2_DANRE^LARG2_DANRE^Q:88-360,H:458-553^33.673%ID^E:4.35e-09^RecName: Full=LARGE xylosyl- and glucuronyltransferase 2 {ECO:0000250|UniProtKB:Q8N3Y3};^Eukaryota; Metazoa; Chordata; Craniata; Vertebrata; Euteleostomi; Actinopterygii; Neopterygii; Teleostei; Ostariophysi; Cypriniformes; Danionidae; Danioninae; Danio	.	PladumEVm084309t1.p1	1-363[+]	LARG2_DANRE^LARG2_DANRE^Q:30-120,H:458-553^33.673%ID^E:3.92e-09^RecName: Full=LARGE xylosyl- and glucuronyltransferase 2 {ECO:0000250|UniProtKB:Q8N3Y3};^Eukaryota; Metazoa; Chordata; Craniata; Vertebrata; Euteleostomi; Actinopterygii; Neopterygii; Teleostei; Ostariophysi; Cypriniformes; Danionidae; Danioninae; Danio	PF13896.8^Glyco_transf_49^Glycosyl-transferase for dystroglycan^36-80^E:3.1e-06	.	.	.	KEGG:dre:446214	GO:0005794^cellular_component^Golgi apparatus`GO:0000139^cellular_component^Golgi membrane`GO:0016021^cellular_component^integral component of membrane`GO:0015020^molecular_function^glucuronosyltransferase activity`GO:0046872^molecular_function^metal ion binding`GO:0042285^molecular_function^xylosyltransferase activity`GO:0006486^biological_process^protein glycosylation`GO:0035269^biological_proc…	GO:0005794^cellular_component^Golgi apparatus`GO:0000139^cellular_component^Golgi membrane`GO:0016021^cellular_component^integral component of membrane`GO:0015020^molecular_function^glucuronosyltransferase activity`GO:0046872^molecular_function^metal ion binding`GO:0042285^molecular_function^xylosyltransferase activity`GO:0006486^biological_process^protein glycosylation`GO:0035269^biological_proc…	.
PladumEVm082921	PladumEVm082921t1	.	.	.	.	.	.	.	.	.	.	.	.	.
PladumEVm066354	PladumEVm066354t1	HEM1_CUTAK^HEM1_CUTAK^Q:1-441,H:37-183^100%ID^E:3.89e-99^RecName: Full=Glutamyl-tRNA reductase {ECO:0000255|HAMAP-Rule:MF_00087};^Bacteria; Actinobacteria; Propionibacteriales; Propionibacteriaceae; Cutibacterium	.	PladumEVm066354t1.p1	1-441[+]	HEM1_CUTAK^HEM1_CUTAK^Q:1-147,H:37-183^100%ID^E:3.5e-99^RecName: Full=Glutamyl-tRNA reductase {ECO:0000255|HAMAP-Rule:MF_00087};^Bacteria; Actinobacteria; Propionibacteriales; Propionibacteriaceae; Cutibacterium	PF05201.17^GlutR_N^Glutamyl-tRNAGlu reductase, N-terminal domain^2-113^E:6e-24	.	.	COG0373^Catalyzes the NADPH-dependent reduction of glutamyl- tRNA(Glu) to glutamate 1-semialdehyde (GSA) (By similarity)	KEGG:pac:PPA0307	GO:0008883^molecular_function^glutamyl-tRNA reductase activity`GO:0050661^molecular_function^NADP binding`GO:0006782^biological_process^protoporphyrinogen IX biosynthetic process	GO:0008883^molecular_function^glutamyl-tRNA reductase activity`GO:0050661^molecular_function^NADP binding`GO:0006782^biological_process^protoporphyrinogen IX biosynthetic process	GO:0008883^molecular_function^glutamyl-tRNA reductase activity`GO:0050661^molecular_function^NADP binding`GO:0033014^biological_process^tetrapyrrole biosynthetic process`GO:0055114^biological_process^obsolete oxidation-reduction process
PladumEVm098606	PladumEVm098606t1	.	.	PladumEVm098606t1.p1	1-384[+]	.	.	.	.	.	.	.	.	.
PladumEVm103391	PladumEVm103391t1	.	.	PladumEVm103391t1.p1	455-772[+]	.	.	.	.	.	.	.	.	.
PladumEVm079176	PladumEVm079176t1	.	.	PladumEVm079176t1.p1	2-379[+]	.	.	.	.	.	.	.	.	.
PladumEVm041292	PladumEVm041292t1	.	.	PladumEVm041292t1.p1	242-928[+]	.	.	.	.	.	.	.	.	.
PladumEVm088867	PladumEVm088867t1	.	.	PladumEVm088867t1.p1	146-493[+]	.	.	.	.	.	.	.	.	.
PladumEVm057108	PladumEVm057108t1	ANR52_HUMAN^ANR52_HUMAN^Q:258-509,H:475-557^32.143%ID^E:9.31e-06^RecName: Full=Serine/threonine-protein phosphatase 6 regulatory ankyrin repeat subunit C;^Eukaryota; Metazoa; Chordata; Craniata; Vertebrata; Euteleostomi; Mammalia; Eutheria; Euarchontoglires; Primates; Haplorrhini; Catarrhini; Hominidae; Homo	.	PladumEVm057108t1.p1	3-509[+]	V245_FOWPN^V245_FOWPN^Q:1-169,H:34-197^31.522%ID^E:9.2e-08^RecName: Full=Putative ankyrin repeat protein FPV245;^Viruses; Varidnaviria; Bamfordvirae; Nucleocytoviricota; Pokkesviricetes; Chitovirales; Poxviridae; Chordopoxvirinae; Avipoxvirus	PF00023.32^Ank^Ankyrin repeat^4-31^E:0.0025`PF00023.32^Ank^Ankyrin repeat^100-159^E:0.0029	.	.	.	KEGG:vg:1486817	.	.	GO:0005515^molecular_function^protein binding
PladumEVm087329	PladumEVm087329t1	.	.	PladumEVm087329t1.p1	2-352[+]	.	.	.	.	.	.	.	.	.
PladumEVm102298	PladumEVm102298t2	.	.	PladumEVm102298t2.p1	2-316[+]	.	PF01663.24^Phosphodiest^Type I phosphodiesterase / nucleotide pyrophosphatase^12-103^E:4.9e-15	.	.	.	.	.	.	.
PladumEVm103830	PladumEVm103830t1	.	.	PladumEVm103830t1.p1	2-313[+]	.	.	.	.	.	.	.	.	.
PladumEVm027302	PladumEVm027302t1	ETTA_MYCTU^ETTA_MYCTU^Q:2-1012,H:213-548^77.151%ID^E:2.71e-165^RecName: Full=Energy-dependent translational throttle protein EttA {ECO:0000255|HAMAP-Rule:MF_00847};^Bacteria; Actinobacteria; Corynebacteriales; Mycobacteriaceae; Mycobacterium; Mycobacterium tuberculosis complex`ETTA_MYCTU^ETTA_MYCTU^Q:314-988,H:1-252^29.502%ID^E:3.67e-15^RecName: Full=Energy-dependent translational throttle protei…	.	PladumEVm027302t1.p1	2-1012[+]	ETTA_MYCTU^ETTA_MYCTU^Q:1-337,H:213-548^77.151%ID^E:0^RecName: Full=Energy-dependent translational throttle protein EttA {ECO:0000255|HAMAP-Rule:MF_00847};^Bacteria; Actinobacteria; Corynebacteriales; Mycobacteriaceae; Mycobacterium; Mycobacterium tuberculosis complex`ETTA_MYCTU^ETTA_MYCTU^Q:105-329,H:1-252^29.502%ID^E:1.55e-22^RecName: Full=Energy-dependent translational throttle protein EttA {E…	PF12848.9^ABC_tran_Xtn^ABC transporter^15-88^E:6e-13`PF00005.29^ABC_tran^ABC transporter^126-259^E:1.5e-19	.	.	COG0488^(ABC) transporter	KEGG:mtu:Rv2477c	GO:0005618^cellular_component^cell wall`GO:0005829^cellular_component^cytosol`GO:0005886^cellular_component^plasma membrane`GO:0005524^molecular_function^ATP binding`GO:0042626^molecular_function^ATPase-coupled transmembrane transporter activity`GO:0016787^molecular_function^hydrolase activity`GO:0043022^molecular_function^ribosome binding`GO:0019843^molecular_function^rRNA binding`GO:0000049^mol…	GO:0005618^cellular_component^cell wall`GO:0005829^cellular_component^cytosol`GO:0005886^cellular_component^plasma membrane`GO:0005524^molecular_function^ATP binding`GO:0042626^molecular_function^ATPase-coupled transmembrane transporter activity`GO:0016787^molecular_function^hydrolase activity`GO:0043022^molecular_function^ribosome binding`GO:0019843^molecular_function^rRNA binding`GO:0000049^mol…	GO:0005524^molecular_function^ATP binding
PladumEVm047876	PladumEVm047876t1	.	.	PladumEVm047876t1.p1	2-613[+]	.	.	.	.	.	.	.	.	.
PladumEVm066488	PladumEVm066488t1	.	.	PladumEVm066488t1.p1	32-472[+]	.	.	.	.	.	.	.	.	.
PladumEVm064020	PladumEVm064020t1	.	.	PladumEVm064020t1.p1	2-457[+]	.	.	.	.	.	.	.	.	.
PladumEVm086768	PladumEVm086768t1	.	.	PladumEVm086768t1.p1	1-357[+]	YMD2_CAEEL^YMD2_CAEEL^Q:1-114,H:294-412^23.529%ID^E:5.95e-05^RecName: Full=Uncharacterized protein F54H12.2;^Eukaryota; Metazoa; Ecdysozoa; Nematoda; Chromadorea; Rhabditida; Rhabditina; Rhabditomorpha; Rhabditoidea; Rhabditidae; Peloderinae; Caenorhabditis	.	.	.	.	KEGG:cel:CELE_F54H12.2	.	GO:0005829^cellular_component^cytosol`GO:0004748^molecular_function^ribonucleoside-diphosphate reductase activity, thioredoxin disulfide as acceptor`GO:0009263^biological_process^deoxyribonucleotide biosynthetic process	.
PladumEVm052751	PladumEVm052751t1	DPOM_ASCIM^DPOM_ASCIM^Q:36-542,H:626-782^24.719%ID^E:4.12e-07^RecName: Full=Probable DNA polymerase;^Eukaryota; Fungi; Dikarya; Ascomycota; Pezizomycotina; Pezizomycetes; Pezizales; Ascobolaceae; Ascobolus	.	PladumEVm052751t1.p1	3-545[+]	DPOM_ASCIM^DPOM_ASCIM^Q:12-180,H:626-782^24.719%ID^E:3.7e-07^RecName: Full=Probable DNA polymerase;^Eukaryota; Fungi; Dikarya; Ascomycota; Pezizomycotina; Pezizomycetes; Pezizales; Ascobolaceae; Ascobolus	PF03175.15^DNA_pol_B_2^DNA polymerase type B, organellar and viral^17-179^E:6.1e-13	.	.	.	.	GO:0005739^cellular_component^mitochondrion`GO:0003677^molecular_function^DNA binding`GO:0003887^molecular_function^DNA-directed DNA polymerase activity`GO:0000166^molecular_function^nucleotide binding`GO:0006260^biological_process^DNA replication	GO:0005739^cellular_component^mitochondrion`GO:0003677^molecular_function^DNA binding`GO:0003887^molecular_function^DNA-directed DNA polymerase activity`GO:0000166^molecular_function^nucleotide binding`GO:0006260^biological_process^DNA replication	GO:0000166^molecular_function^nucleotide binding`GO:0003677^molecular_function^DNA binding`GO:0003887^molecular_function^DNA-directed DNA polymerase activity`GO:0006260^biological_process^DNA replication
PladumEVm060233	PladumEVm060233t1	.	.	.	.	.	.	.	.	.	.	.	.	.
PladumEVm107977	PladumEVm107977t1	.	.	PladumEVm107977t1.p1	158-463[+]	.	.	.	.	.	.	.	.	.
PladumEVm047540	PladumEVm047540t1	.	.	PladumEVm047540t1.p1	3-599[+]	.	.	.	.	.	.	.	.	.
PladumEVm044988	PladumEVm044988t1	SYC_CUTAK^SYC_CUTAK^Q:3-653,H:129-345^99.078%ID^E:2.19e-158^RecName: Full=Cysteine--tRNA ligase {ECO:0000255|HAMAP-Rule:MF_00041};^Bacteria; Actinobacteria; Propionibacteriales; Propionibacteriaceae; Cutibacterium	.	PladumEVm044988t1.p1	3-653[+]	SYC_CUTAK^SYC_CUTAK^Q:1-217,H:129-345^99.078%ID^E:1.97e-158^RecName: Full=Cysteine--tRNA ligase {ECO:0000255|HAMAP-Rule:MF_00041};^Bacteria; Actinobacteria; Propionibacteriales; Propionibacteriaceae; Cutibacterium	PF01406.21^tRNA-synt_1e^tRNA synthetases class I (C) catalytic domain^1-196^E:2.7e-77`PF00133.24^tRNA-synt_1^tRNA synthetases class I (I, L, M and V)^136-193^E:2.4e-06`PF09334.13^tRNA-synt_1g^tRNA synthetases class I (M)^141-185^E:3.1e-06	.	.	COG0215^Cysteinyl-tRNA synthetase	KEGG:pac:PPA0384	GO:0005737^cellular_component^cytoplasm`GO:0005524^molecular_function^ATP binding`GO:0004817^molecular_function^cysteine-tRNA ligase activity`GO:0008270^molecular_function^zinc ion binding`GO:0006423^biological_process^cysteinyl-tRNA aminoacylation	GO:0005737^cellular_component^cytoplasm`GO:0005524^molecular_function^ATP binding`GO:0004817^molecular_function^cysteine-tRNA ligase activity`GO:0008270^molecular_function^zinc ion binding`GO:0006423^biological_process^cysteinyl-tRNA aminoacylation	GO:0000166^molecular_function^nucleotide binding`GO:0004812^molecular_function^aminoacyl-tRNA ligase activity`GO:0005524^molecular_function^ATP binding`GO:0006418^biological_process^tRNA aminoacylation for protein translation
PladumEVm084378	PladumEVm084378t1	SYC_CUTAK^SYC_CUTAK^Q:364-2,H:12-132^100%ID^E:4.65e-85^RecName: Full=Cysteine--tRNA ligase {ECO:0000255|HAMAP-Rule:MF_00041};^Bacteria; Actinobacteria; Propionibacteriales; Propionibacteriaceae; Cutibacterium	.	PladumEVm084378t1.p1	2-364[-]	SYC_CUTAK^SYC_CUTAK^Q:1-121,H:12-132^100%ID^E:4.18e-85^RecName: Full=Cysteine--tRNA ligase {ECO:0000255|HAMAP-Rule:MF_00041};^Bacteria; Actinobacteria; Propionibacteriales; Propionibacteriaceae; Cutibacterium	PF01406.21^tRNA-synt_1e^tRNA synthetases class I (C) catalytic domain^19-120^E:2.8e-30	.	.	COG0215^Cysteinyl-tRNA synthetase	KEGG:pac:PPA0384	GO:0005737^cellular_component^cytoplasm`GO:0005524^molecular_function^ATP binding`GO:0004817^molecular_function^cysteine-tRNA ligase activity`GO:0008270^molecular_function^zinc ion binding`GO:0006423^biological_process^cysteinyl-tRNA aminoacylation	GO:0005737^cellular_component^cytoplasm`GO:0005524^molecular_function^ATP binding`GO:0004817^molecular_function^cysteine-tRNA ligase activity`GO:0008270^molecular_function^zinc ion binding`GO:0006423^biological_process^cysteinyl-tRNA aminoacylation	.
PladumEVm056349	PladumEVm056349t1	.	.	PladumEVm056349t1.p1	1-513[+]	.	.	.	.	.	.	.	.	.
PladumEVm080801	PladumEVm080801t1	GLRK_LYMST^GLRK_LYMST^Q:2-364,H:421-541^59.836%ID^E:1.33e-43^RecName: Full=Glutamate receptor;^Eukaryota; Metazoa; Spiralia; Lophotrochozoa; Mollusca; Gastropoda; Heterobranchia; Euthyneura; Panpulmonata; Hygrophila; Lymnaeoidea; Lymnaeidae; Lymnaea	.	PladumEVm080801t1.p1	2-373[+]	GLRK_LYMST^GLRK_LYMST^Q:1-121,H:421-541^59.836%ID^E:1.2e-43^RecName: Full=Glutamate receptor;^Eukaryota; Metazoa; Spiralia; Lophotrochozoa; Mollusca; Gastropoda; Heterobranchia; Euthyneura; Panpulmonata; Hygrophila; Lymnaeoidea; Lymnaeidae; Lymnaea	PF10613.11^Lig_chan-Glu_bd^Ligated ion channel L-glutamate- and glycine-binding site^6-121^E:1.2e-36`PF00497.22^SBP_bac_3^Bacterial extracellular solute-binding proteins, family 3^34-120^E:2e-09	.	.	.	.	GO:0016021^cellular_component^integral component of membrane`GO:0045211^cellular_component^postsynaptic membrane`GO:0004970^molecular_function^ionotropic glutamate receptor activity	GO:0016021^cellular_component^integral component of membrane`GO:0045211^cellular_component^postsynaptic membrane`GO:0004970^molecular_function^ionotropic glutamate receptor activity	GO:0004970^molecular_function^ionotropic glutamate receptor activity`GO:0016020^cellular_component^membrane
PladumEVm046658	PladumEVm046658t1	GRIA3_MOUSE^GRIA3_MOUSE^Q:5-664,H:534-761^53.509%ID^E:5.03e-79^RecName: Full=Glutamate receptor 3;^Eukaryota; Metazoa; Chordata; Craniata; Vertebrata; Euteleostomi; Mammalia; Eutheria; Euarchontoglires; Glires; Rodentia; Myomorpha; Muroidea; Muridae; Murinae; Mus; Mus	.	PladumEVm046658t1.p1	2-664[+]	GRIA3_MOUSE^GRIA3_MOUSE^Q:2-221,H:534-761^53.509%ID^E:4.53e-79^RecName: Full=Glutamate receptor 3;^Eukaryota; Metazoa; Chordata; Craniata; Vertebrata; Euteleostomi; Mammalia; Eutheria; Euarchontoglires; Glires; Rodentia; Myomorpha; Muroidea; Muridae; Murinae; Mus; Mus	PF00060.28^Lig_chan^Ligand-gated ion channel^16-168^E:4.8e-41	.	.	.	KEGG:mmu:53623	GO:0032281^cellular_component^AMPA glutamate receptor complex`GO:0032279^cellular_component^asymmetric synapse`GO:0030425^cellular_component^dendrite`GO:0043198^cellular_component^dendritic shaft`GO:0043197^cellular_component^dendritic spine`GO:0098978^cellular_component^glutamatergic synapse`GO:0099061^cellular_component^integral component of postsynaptic density membrane`GO:0099055^cellular_com…	GO:0032281^cellular_component^AMPA glutamate receptor complex`GO:0032279^cellular_component^asymmetric synapse`GO:0030425^cellular_component^dendrite`GO:0043198^cellular_component^dendritic shaft`GO:0043197^cellular_component^dendritic spine`GO:0098978^cellular_component^glutamatergic synapse`GO:0099061^cellular_component^integral component of postsynaptic density membrane`GO:0099055^cellular_com…	GO:0015276^molecular_function^ligand-gated ion channel activity`GO:0016020^cellular_component^membrane
PladumEVm107138	PladumEVm107138t1	MMP2_CHICK^MMP2_CHICK^Q:12-305,H:287-372^39%ID^E:3.57e-15^RecName: Full=72 kDa type IV collagenase;^Eukaryota; Metazoa; Chordata; Craniata; Vertebrata; Euteleostomi; Archelosauria; Archosauria; Dinosauria; Saurischia; Theropoda; Coelurosauria; Aves; Neognathae; Galloanserae; Galliformes; Phasianidae; Phasianinae; Gallus`MMP2_CHICK^MMP2_CHICK^Q:15-305,H:230-314^33%ID^E:1.38e-09^RecName: Full=72 kD…	.	PladumEVm107138t1.p1	3-308[+]	MMP2_CHICK^MMP2_CHICK^Q:4-101,H:287-372^39%ID^E:3.21e-15^RecName: Full=72 kDa type IV collagenase;^Eukaryota; Metazoa; Chordata; Craniata; Vertebrata; Euteleostomi; Archelosauria; Archosauria; Dinosauria; Saurischia; Theropoda; Coelurosauria; Aves; Neognathae; Galloanserae; Galliformes; Phasianidae; Phasianinae; Gallus`MMP2_CHICK^MMP2_CHICK^Q:5-101,H:230-314^33%ID^E:1.24e-09^RecName: Full=72 kDa …	PF00040.21^fn2^Fibronectin type II domain^5-45^E:5.9e-14`PF00040.21^fn2^Fibronectin type II domain^76-102^E:1.9e-08	.	.	.	KEGG:gga:386583	GO:0005604^cellular_component^basement membrane`GO:0062023^cellular_component^collagen-containing extracellular matrix`GO:0005615^cellular_component^extracellular space`GO:0005886^cellular_component^plasma membrane`GO:0030017^cellular_component^sarcomere`GO:0004222^molecular_function^metalloendopeptidase activity`GO:0008270^molecular_function^zinc ion binding`GO:0001955^biological_process^blood v…	GO:0005604^cellular_component^basement membrane`GO:0062023^cellular_component^collagen-containing extracellular matrix`GO:0005615^cellular_component^extracellular space`GO:0005886^cellular_component^plasma membrane`GO:0030017^cellular_component^sarcomere`GO:0004222^molecular_function^metalloendopeptidase activity`GO:0008270^molecular_function^zinc ion binding`GO:0001955^biological_process^blood v…	.
PladumEVm073890	PladumEVm073890t1	ISPF_CUTAK^ISPF_CUTAK^Q:655-515,H:122-168^93.617%ID^E:1.32e-20^RecName: Full=2-C-methyl-D-erythritol 2,4-cyclodiphosphate synthase {ECO:0000255|HAMAP-Rule:MF_00107};^Bacteria; Actinobacteria; Propionibacteriales; Propionibacteriaceae; Cutibacterium	.	PladumEVm073890t1.p1	161-565[+]	PTHA_SHIFL^PTHA_SHIFL^Q:6-128,H:2-119^30.894%ID^E:1.55e-14^RecName: Full=PTS system glucitol/sorbitol-specific EIIA component {ECO:0000250|UniProtKB:P05706};^Bacteria; Proteobacteria; Gammaproteobacteria; Enterobacterales; Enterobacteriaceae; Shigella	PF03829.15^PTSIIA_gutA^PTS system glucitol/sorbitol-specific IIA component^9-118^E:2.8e-26	.	.	COG0245^Involved in the biosynthesis of isopentenyl diphosphate (IPP) and dimethylallyl diphosphate (DMAPP), two major building blocks of isoprenoid compounds. Catalyzes the conversion of 4- diphosphocytidyl-2-C-methyl-D-erythritol 2-phosphate (CDP-ME2P) to 2-C-methyl-D-erythritol 2,4-cyclodiphosphate (ME-CPP) with a corresponding release of cytidine 5-monophosphate (CMP) (By similarity)	KEGG:sfl:SF2727`KEGG:sfx:S2918	GO:0008685^molecular_function^2-C-methyl-D-erythritol 2,4-cyclodiphosphate synthase activity`GO:0046872^molecular_function^metal ion binding`GO:0019288^biological_process^isopentenyl diphosphate biosynthetic process, methylerythritol 4-phosphate pathway`GO:0016114^biological_process^terpenoid biosynthetic process	GO:0005737^cellular_component^cytoplasm`GO:0016301^molecular_function^kinase activity`GO:0008982^molecular_function^protein-N(PI)-phosphohistidine-sugar phosphotransferase activity`GO:0009401^biological_process^phosphoenolpyruvate-dependent sugar phosphotransferase system	GO:0008982^molecular_function^protein-N(PI)-phosphohistidine-sugar phosphotransferase activity`GO:0009401^biological_process^phosphoenolpyruvate-dependent sugar phosphotransferase system`GO:0005737^cellular_component^cytoplasm
PladumEVm090426	PladumEVm090426t1	.	.	.	.	.	.	.	.	.	.	.	.	.
PladumEVm046411	PladumEVm046411t1	.	.	PladumEVm046411t1.p1	73-684[+]	.	.	.	.	.	.	.	.	.
PladumEVm070504	PladumEVm070504t1	MPTA_MYCTU^MPTA_MYCTU^Q:275-418,H:120-167^47.917%ID^E:2.14e-05^RecName: Full=Alpha-(1->6)-mannopyranosyltransferase A;^Bacteria; Actinobacteria; Corynebacteriales; Mycobacteriaceae; Mycobacterium; Mycobacterium tuberculosis complex	.	.	.	.	.	.	.	.	KEGG:mtu:Rv2174	GO:0016021^cellular_component^integral component of membrane`GO:0000030^molecular_function^mannosyltransferase activity`GO:0009247^biological_process^glycolipid biosynthetic process	.	.
PladumEVm089355	PladumEVm089355t2	.	.	PladumEVm089355t2.p2	3-311[+]	.	.	.	.	.	.	.	.	.
PladumEVm043051	PladumEVm043051t1	YXBG_BACSU^YXBG_BACSU^Q:47-673,H:4-211^34.45%ID^E:3.48e-26^RecName: Full=Uncharacterized oxidoreductase YxbG;^Bacteria; Firmicutes; Bacilli; Bacillales; Bacillaceae; Bacillus	.	PladumEVm043051t1.p2	35-691[+]	YXBG_BACSU^YXBG_BACSU^Q:5-213,H:4-211^34.45%ID^E:1.95e-32^RecName: Full=Uncharacterized oxidoreductase YxbG;^Bacteria; Firmicutes; Bacilli; Bacillales; Bacillaceae; Bacillus	PF00106.27^adh_short^short chain dehydrogenase^9-199^E:2.3e-47`PF08659.12^KR^KR domain^9-171^E:7.8e-10`PF13561.8^adh_short_C2^Enoyl-(Acyl carrier protein) reductase^14-201^E:1.1e-43	.	.	COG1028^Dehydrogenase reductase	KEGG:bsu:BSU39840	GO:0016491^molecular_function^oxidoreductase activity	GO:0016491^molecular_function^oxidoreductase activity	GO:0055114^biological_process^obsolete oxidation-reduction process
PladumEVm059072	PladumEVm059072t1	.	.	PladumEVm059072t1.p1	1-495[+]	.	.	.	.	.	.	.	.	.
PladumEVm070505	PladumEVm070505t1	.	.	PladumEVm070505t1.p1	1-417[+]	.	PF05133.16^Phage_prot_Gp6^Phage portal protein, SPP1 Gp6-like^17-134^E:2e-08	.	.	.	.	.	.	.
PladumEVm108063	PladumEVm108063t1	RL9_ERWT9^RL9_ERWT9^Q:176-340,H:1-55^92.727%ID^E:3.11e-43^RecName: Full=50S ribosomal protein L9 {ECO:0000255|HAMAP-Rule:MF_00503};^Bacteria; Proteobacteria; Gammaproteobacteria; Enterobacterales; Erwiniaceae; Erwinia`RL9_ERWT9^RL9_ERWT9^Q:397-528,H:75-118^97.727%ID^E:3.11e-43^RecName: Full=50S ribosomal protein L9 {ECO:0000255|HAMAP-Rule:MF_00503};^Bacteria; Proteobacteria; Gammaproteobacteria; …	.	.	.	.	.	.	.	COG0359^Binds to the 23S rRNA (By similarity)	KEGG:eta:ETA_29520	GO:0005840^cellular_component^ribosome`GO:0019843^molecular_function^rRNA binding`GO:0003735^molecular_function^structural constituent of ribosome`GO:0006412^biological_process^translation	.	.
PladumEVm131325	PladumEVm131325t1	.	.	.	.	.	.	.	.	.	.	.	.	.
PladumEVm062961	PladumEVm062961t1	.	.	PladumEVm062961t1.p1	281-745[+]	.	.	.	.	.	.	.	.	.
PladumEVm174629	PladumEVm174629t1	.	.	.	.	.	.	.	.	.	.	.	.	.
PladumEVm065098	PladumEVm065098t1	TRXB_STRCL^TRXB_STRCL^Q:493-2,H:92-255^65.854%ID^E:1.16e-75^RecName: Full=Thioredoxin reductase {ECO:0000303|PubMed:8349555};^Bacteria; Actinobacteria; Streptomycetales; Streptomycetaceae; Streptomyces	.	PladumEVm065098t1.p1	2-430[-]	TRXB_STRCL^TRXB_STRCL^Q:2-143,H:114-255^71.127%ID^E:4.05e-70^RecName: Full=Thioredoxin reductase {ECO:0000303|PubMed:8349555};^Bacteria; Actinobacteria; Streptomycetales; Streptomycetaceae; Streptomyces	PF07992.16^Pyr_redox_2^Pyridine nucleotide-disulphide oxidoreductase^2-137^E:4.8e-17`PF13738.8^Pyr_redox_3^Pyridine nucleotide-disulphide oxidoreductase^32-136^E:2e-07`PF00070.29^Pyr_redox^Pyridine nucleotide-disulphide oxidoreductase^37-109^E:6.4e-18	.	.	COG0492^thioredoxin reductase	.	GO:0005737^cellular_component^cytoplasm`GO:0004791^molecular_function^thioredoxin-disulfide reductase activity`GO:0019430^biological_process^removal of superoxide radicals	GO:0005737^cellular_component^cytoplasm`GO:0004791^molecular_function^thioredoxin-disulfide reductase activity`GO:0019430^biological_process^removal of superoxide radicals	GO:0016491^molecular_function^oxidoreductase activity`GO:0055114^biological_process^obsolete oxidation-reduction process
PladumEVm111815	PladumEVm111815t2	.	.	PladumEVm111815t2.p1	179-481[+]	.	.	.	.	.	.	.	.	.
PladumEVm102218	PladumEVm102218t1	COBQ_CUTAK^COBQ_CUTAK^Q:205-5,H:1-67^100%ID^E:7.16e-38^RecName: Full=Cobyric acid synthase {ECO:0000255|HAMAP-Rule:MF_00028};^Bacteria; Actinobacteria; Propionibacteriales; Propionibacteriaceae; Cutibacterium	.	PladumEVm102218t1.p2	2-316[-]	COBQ_CUTAK^COBQ_CUTAK^Q:38-104,H:1-67^100%ID^E:6.44e-38^RecName: Full=Cobyric acid synthase {ECO:0000255|HAMAP-Rule:MF_00028};^Bacteria; Actinobacteria; Propionibacteriales; Propionibacteriaceae; Cutibacterium	PF01656.25^CbiA^CobQ/CobB/MinD/ParA nucleotide binding domain^41-94^E:8.6e-11	.	.	COG1492^catalyzes amidations at positions B, D, E, and G on adenosylcobyrinic A,C-diamide. NH(2) groups are provided by glutamine, and one molecule of ATP is hydrogenolyzed for each amidation (By similarity)	KEGG:pac:PPA0419	GO:0015420^molecular_function^ABC-type vitamin B12 transporter activity`GO:0003824^molecular_function^catalytic activity`GO:0009236^biological_process^cobalamin biosynthetic process`GO:0006541^biological_process^glutamine metabolic process	GO:0015420^molecular_function^ABC-type vitamin B12 transporter activity`GO:0003824^molecular_function^catalytic activity`GO:0009236^biological_process^cobalamin biosynthetic process`GO:0006541^biological_process^glutamine metabolic process	.
PladumEVm046959	PladumEVm046959t1	CYCA_ECOLI^CYCA_ECOLI^Q:455-838,H:19-146^61.719%ID^E:8.42e-51^RecName: Full=D-serine/D-alanine/glycine transporter;^Bacteria; Proteobacteria; Gammaproteobacteria; Enterobacterales; Enterobacteriaceae; Escherichia	.	PladumEVm046959t1.p1	233-838[+]	CYCA_ECOLI^CYCA_ECOLI^Q:75-202,H:19-146^61.719%ID^E:3.15e-52^RecName: Full=D-serine/D-alanine/glycine transporter;^Bacteria; Proteobacteria; Gammaproteobacteria; Enterobacterales; Enterobacteriaceae; Escherichia	PF00324.23^AA_permease^Amino acid permease^83-200^E:1.5e-26	.	.	COG1113^amino acid	KEGG:ecj:JW4166`KEGG:eco:b4208	GO:0005887^cellular_component^integral component of plasma membrane`GO:0005886^cellular_component^plasma membrane`GO:0001761^molecular_function^beta-alanine transmembrane transporter activity`GO:0042944^molecular_function^D-alanine transmembrane transporter activity`GO:0042945^molecular_function^D-serine transmembrane transporter activity`GO:0015187^molecular_function^glycine transmembrane transp…	GO:0005887^cellular_component^integral component of plasma membrane`GO:0005886^cellular_component^plasma membrane`GO:0001761^molecular_function^beta-alanine transmembrane transporter activity`GO:0042944^molecular_function^D-alanine transmembrane transporter activity`GO:0042945^molecular_function^D-serine transmembrane transporter activity`GO:0015187^molecular_function^glycine transmembrane transp…	GO:0055085^biological_process^transmembrane transport`GO:0016020^cellular_component^membrane
PladumEVm076894	PladumEVm076894t1	.	.	PladumEVm076894t1.p1	1-387[+]	.	.	.	.	.	.	.	.	.
PladumEVm085279	PladumEVm085279t1	.	.	PladumEVm085279t1.p1	3-359[+]	.	.	.	.	.	.	.	.	.
PladumEVm068538	PladumEVm068538t1	.	.	.	.	.	.	.	.	.	.	.	.	.
PladumEVm090676	PladumEVm090676t1	.	.	PladumEVm090676t1.p1	3-344[+]	.	.	.	.	.	.	.	.	.
PladumEVm074354	PladumEVm074354t1	.	.	.	.	.	.	.	.	.	.	.	.	.
PladumEVm061831	PladumEVm061831t1	.	.	PladumEVm061831t1.p1	3-473[+]	.	.	.	.	.	.	.	.	.
PladumEVm099384	PladumEVm099384t1	.	.	.	.	.	.	.	.	.	.	.	.	.
PladumEVm033865	PladumEVm033865t1	CLC4A_HUMAN^CLC4A_HUMAN^Q:604-909,H:122-222^28.829%ID^E:0.000118^RecName: Full=C-type lectin domain family 4 member A {ECO:0000305};^Eukaryota; Metazoa; Chordata; Craniata; Vertebrata; Euteleostomi; Mammalia; Eutheria; Euarchontoglires; Primates; Haplorrhini; Catarrhini; Hominidae; Homo	.	PladumEVm033865t1.p1	286-1116[+]	CLC4A_HUMAN^CLC4A_HUMAN^Q:107-217,H:122-234^28.455%ID^E:4.62e-05^RecName: Full=C-type lectin domain family 4 member A {ECO:0000305};^Eukaryota; Metazoa; Chordata; Craniata; Vertebrata; Euteleostomi; Mammalia; Eutheria; Euarchontoglires; Primates; Haplorrhini; Catarrhini; Hominidae; Homo	PF00059.23^Lectin_C^Lectin C-type domain^109-210^E:6.7e-10	.	.	.	KEGG:hsa:50856	GO:0005887^cellular_component^integral component of plasma membrane`GO:0005886^cellular_component^plasma membrane`GO:0005509^molecular_function^calcium ion binding`GO:0030246^molecular_function^carbohydrate binding`GO:0005537^molecular_function^mannose binding`GO:0004888^molecular_function^transmembrane signaling receptor activity`GO:0002250^biological_process^adaptive immune response`GO:0042590^…	GO:0005887^cellular_component^integral component of plasma membrane`GO:0005886^cellular_component^plasma membrane`GO:0005509^molecular_function^calcium ion binding`GO:0030246^molecular_function^carbohydrate binding`GO:0005537^molecular_function^mannose binding`GO:0004888^molecular_function^transmembrane signaling receptor activity`GO:0002250^biological_process^adaptive immune response`GO:0042590^…	.
PladumEVm086788	PladumEVm086788t1	.	.	PladumEVm086788t1.p1	1-357[+]	.	.	.	.	.	.	.	.	.
PladumEVm063997	PladumEVm063997t1	.	.	PladumEVm063997t1.p1	2-457[+]	PKD1_MOUSE^PKD1_MOUSE^Q:37-137,H:1859-1950^26.733%ID^E:0.000386^RecName: Full=Polycystin-1 {ECO:0000305};^Eukaryota; Metazoa; Chordata; Craniata; Vertebrata; Euteleostomi; Mammalia; Eutheria; Euarchontoglires; Glires; Rodentia; Myomorpha; Muroidea; Muridae; Murinae; Mus; Mus	.	.	.	.	KEGG:mmu:18763	.	GO:0016323^cellular_component^basolateral plasma membrane`GO:0034704^cellular_component^calcium channel complex`GO:0034703^cellular_component^cation channel complex`GO:0009986^cellular_component^cell surface`GO:0005929^cellular_component^cilium`GO:0005737^cellular_component^cytoplasm`GO:0005783^cellular_component^endoplasmic reticulum`GO:0070062^cellular_component^extracellular exosome`GO:0005794…	.
PladumEVm057091	PladumEVm057091t1	TRI45_MOUSE^TRI45_MOUSE^Q:77-502,H:199-340^16.901%ID^E:0.000364^RecName: Full=Tripartite motif-containing protein 45;^Eukaryota; Metazoa; Chordata; Craniata; Vertebrata; Euteleostomi; Mammalia; Eutheria; Euarchontoglires; Glires; Rodentia; Myomorpha; Muroidea; Muridae; Murinae; Mus; Mus	.	PladumEVm057091t1.p1	2-508[+]	TRI45_MOUSE^TRI45_MOUSE^Q:26-167,H:199-340^16.901%ID^E:0.000327^RecName: Full=Tripartite motif-containing protein 45;^Eukaryota; Metazoa; Chordata; Craniata; Vertebrata; Euteleostomi; Mammalia; Eutheria; Euarchontoglires; Glires; Rodentia; Myomorpha; Muroidea; Muridae; Murinae; Mus; Mus	PF00643.26^zf-B_box^B-box zinc finger^14-51^E:9.7e-07	.	.	.	KEGG:mmu:229644	GO:0000785^cellular_component^chromatin`GO:0005829^cellular_component^cytosol`GO:0045171^cellular_component^intercellular bridge`GO:0005654^cellular_component^nucleoplasm`GO:0004842^molecular_function^ubiquitin-protein transferase activity`GO:0008270^molecular_function^zinc ion binding`GO:0060348^biological_process^bone development`GO:0045893^biological_process^positive regulation of transcriptio…	GO:0000785^cellular_component^chromatin`GO:0005829^cellular_component^cytosol`GO:0045171^cellular_component^intercellular bridge`GO:0005654^cellular_component^nucleoplasm`GO:0004842^molecular_function^ubiquitin-protein transferase activity`GO:0008270^molecular_function^zinc ion binding`GO:0060348^biological_process^bone development`GO:0045893^biological_process^positive regulation of transcriptio…	GO:0008270^molecular_function^zinc ion binding
PladumEVm047662	PladumEVm047662t1	.	.	.	.	.	.	.	.	.	.	.	.	.
PladumEVm041025	PladumEVm041025t1	BUT77_GIBZE^BUT77_GIBZE^Q:36-716,H:32-255^45.175%ID^E:1.97e-59^RecName: Full=NADH:flavin oxidoreductase FG08077 {ECO:0000303|PubMed:17175185};^Eukaryota; Fungi; Dikarya; Ascomycota; Pezizomycotina; Sordariomycetes; Hypocreomycetidae; Hypocreales; Nectriaceae; Fusarium	.	PladumEVm041025t1.p1	30-716[+]	BUT77_GIBZE^BUT77_GIBZE^Q:3-229,H:32-255^45.175%ID^E:1.22e-59^RecName: Full=NADH:flavin oxidoreductase FG08077 {ECO:0000303|PubMed:17175185};^Eukaryota; Fungi; Dikarya; Ascomycota; Pezizomycotina; Sordariomycetes; Hypocreomycetidae; Hypocreales; Nectriaceae; Fusarium	PF00724.22^Oxidored_FMN^NADH:flavin oxidoreductase / NADH oxidase family^6-229^E:3e-56	.	.	.	KEGG:fgr:FGSG_08077	GO:0010181^molecular_function^FMN binding`GO:0050661^molecular_function^NADP binding`GO:0003959^molecular_function^NADPH dehydrogenase activity	GO:0010181^molecular_function^FMN binding`GO:0050661^molecular_function^NADP binding`GO:0003959^molecular_function^NADPH dehydrogenase activity	GO:0010181^molecular_function^FMN binding`GO:0016491^molecular_function^oxidoreductase activity`GO:0055114^biological_process^obsolete oxidation-reduction process
PladumEVm079416	PladumEVm079416t1	NAMA_GEOTN^NAMA_GEOTN^Q:25-387,H:209-329^47.107%ID^E:1.1e-27^RecName: Full=NADPH dehydrogenase {ECO:0000255|HAMAP-Rule:MF_01614};^Bacteria; Firmicutes; Bacilli; Bacillales; Bacillaceae; Geobacillus	.	PladumEVm079416t1.p1	28-405[+]	NAMA_GEOTN^NAMA_GEOTN^Q:2-120,H:211-329^47.059%ID^E:1.75e-27^RecName: Full=NADPH dehydrogenase {ECO:0000255|HAMAP-Rule:MF_01614};^Bacteria; Firmicutes; Bacilli; Bacillales; Bacillaceae; Geobacillus	PF00724.22^Oxidored_FMN^NADH:flavin oxidoreductase / NADH oxidase family^34-115^E:3.5e-07	.	.	COG1902^NADH flavin oxidoreductase, NADH oxidase	KEGG:gtn:GTNG_2262	GO:0010181^molecular_function^FMN binding`GO:0050661^molecular_function^NADP binding`GO:0003959^molecular_function^NADPH dehydrogenase activity`GO:0018548^molecular_function^pentaerythritol trinitrate reductase activity`GO:0009636^biological_process^response to toxic substance	GO:0010181^molecular_function^FMN binding`GO:0050661^molecular_function^NADP binding`GO:0003959^molecular_function^NADPH dehydrogenase activity`GO:0018548^molecular_function^pentaerythritol trinitrate reductase activity`GO:0009636^biological_process^response to toxic substance	GO:0010181^molecular_function^FMN binding`GO:0016491^molecular_function^oxidoreductase activity`GO:0055114^biological_process^obsolete oxidation-reduction process
PladumEVm105778	PladumEVm105778t1	COBIJ_MYCTU^COBIJ_MYCTU^Q:210-296,H:6-34^72.414%ID^E:1.41e-06^RecName: Full=Cobalamin biosynthesis protein CobIJ;^Bacteria; Actinobacteria; Corynebacteriales; Mycobacteriaceae; Mycobacterium; Mycobacterium tuberculosis complex	.	PladumEVm105778t1.p1	3-314[+]	COBIJ_MYCTU^COBIJ_MYCTU^Q:70-98,H:6-34^72.414%ID^E:1.01e-06^RecName: Full=Cobalamin biosynthesis protein CobIJ;^Bacteria; Actinobacteria; Corynebacteriales; Mycobacteriaceae; Mycobacterium; Mycobacterium tuberculosis complex	PF00590.22^TP_methylase^Tetrapyrrole (Corrin/Porphyrin) Methylases^70-99^E:1.4e-09	.	.	COG1010^Precorrin-3B C17-methyltransferase`COG2243^Precorrin-2 c20-methyltransferase	KEGG:mtu:Rv2066	GO:0005886^cellular_component^plasma membrane`GO:0030788^molecular_function^precorrin-2 C20-methyltransferase activity`GO:0030789^molecular_function^precorrin-3B C17-methyltransferase activity`GO:0009236^biological_process^cobalamin biosynthetic process`GO:0032259^biological_process^methylation	GO:0005886^cellular_component^plasma membrane`GO:0030788^molecular_function^precorrin-2 C20-methyltransferase activity`GO:0030789^molecular_function^precorrin-3B C17-methyltransferase activity`GO:0009236^biological_process^cobalamin biosynthetic process`GO:0032259^biological_process^methylation	GO:0008168^molecular_function^methyltransferase activity
PladumEVm048040	PladumEVm048040t1	NCAM1_RAT^NCAM1_RAT^Q:25-429,H:475-618^32.414%ID^E:6.12e-08^RecName: Full=Neural cell adhesion molecule 1;^Eukaryota; Metazoa; Chordata; Craniata; Vertebrata; Euteleostomi; Mammalia; Eutheria; Euarchontoglires; Glires; Rodentia; Myomorpha; Muroidea; Muridae; Murinae; Rattus	.	PladumEVm048040t1.p1	1-591[+]	NCAM1_RAT^NCAM1_RAT^Q:9-143,H:475-618^32.414%ID^E:5.51e-08^RecName: Full=Neural cell adhesion molecule 1;^Eukaryota; Metazoa; Chordata; Craniata; Vertebrata; Euteleostomi; Mammalia; Eutheria; Euarchontoglires; Glires; Rodentia; Myomorpha; Muroidea; Muridae; Murinae; Rattus	PF00041.23^fn3^Fibronectin type III domain^48-126^E:1.1e-07	.	.	.	KEGG:rno:24586	GO:0030424^cellular_component^axon`GO:0009986^cellular_component^cell surface`GO:0005911^cellular_component^cell-cell junction`GO:0009897^cellular_component^external side of plasma membrane`GO:0098978^cellular_component^glutamatergic synapse`GO:0030426^cellular_component^growth cone`GO:0099055^cellular_component^integral component of postsynaptic membrane`GO:0099056^cellular_component^integral co…	GO:0030424^cellular_component^axon`GO:0009986^cellular_component^cell surface`GO:0005911^cellular_component^cell-cell junction`GO:0009897^cellular_component^external side of plasma membrane`GO:0098978^cellular_component^glutamatergic synapse`GO:0030426^cellular_component^growth cone`GO:0099055^cellular_component^integral component of postsynaptic membrane`GO:0099056^cellular_component^integral co…	GO:0005515^molecular_function^protein binding
PladumEVm091260	PladumEVm091260t1	.	.	PladumEVm091260t1.p1	214-558[+]	.	.	.	.	.	.	.	.	.
PladumEVm118124	PladumEVm118124t1	.	.	.	.	.	.	.	.	.	.	.	.	.
PladumEVm068325	PladumEVm068325t1	LRP6_HUMAN^LRP6_HUMAN^Q:1-411,H:194-327^35.507%ID^E:2.19e-14^RecName: Full=Low-density lipoprotein receptor-related protein 6;^Eukaryota; Metazoa; Chordata; Craniata; Vertebrata; Euteleostomi; Mammalia; Eutheria; Euarchontoglires; Primates; Haplorrhini; Catarrhini; Hominidae; Homo`LRP6_HUMAN^LRP6_HUMAN^Q:4-399,H:503-627^29.545%ID^E:3.28e-11^RecName: Full=Low-density lipoprotein receptor-related p…	.	PladumEVm068325t1.p1	1-429[+]	LRP6_HUMAN^LRP6_HUMAN^Q:1-137,H:194-327^35.507%ID^E:1.97e-14^RecName: Full=Low-density lipoprotein receptor-related protein 6;^Eukaryota; Metazoa; Chordata; Craniata; Vertebrata; Euteleostomi; Mammalia; Eutheria; Euarchontoglires; Primates; Haplorrhini; Catarrhini; Hominidae; Homo`LRP6_HUMAN^LRP6_HUMAN^Q:2-133,H:503-627^29.545%ID^E:2.95e-11^RecName: Full=Low-density lipoprotein receptor-related p…	.	.	.	.	KEGG:hsa:4040	GO:0009986^cellular_component^cell surface`GO:0031410^cellular_component^cytoplasmic vesicle`GO:0031901^cellular_component^early endosome membrane`GO:0005783^cellular_component^endoplasmic reticulum`GO:0005576^cellular_component^extracellular region`GO:0016021^cellular_component^integral component of membrane`GO:0045121^cellular_component^membrane raft`GO:0043025^cellular_component^neuronal cell …	GO:0009986^cellular_component^cell surface`GO:0031410^cellular_component^cytoplasmic vesicle`GO:0031901^cellular_component^early endosome membrane`GO:0005783^cellular_component^endoplasmic reticulum`GO:0005576^cellular_component^extracellular region`GO:0016021^cellular_component^integral component of membrane`GO:0045121^cellular_component^membrane raft`GO:0043025^cellular_component^neuronal cell …	.
PladumEVm077825	PladumEVm077825t1	.	.	.	.	.	.	.	.	.	.	.	.	.
PladumEVm108707	PladumEVm108707t1	.	.	.	.	.	.	.	.	.	.	.	.	.
PladumEVm083409	PladumEVm083409t1	Y319_MYXXA^Y319_MYXXA^Q:108-359,H:172-255^42.857%ID^E:9.05e-22^RecName: Full=Uncharacterized membrane protein STKORF319;^Bacteria; Proteobacteria; Deltaproteobacteria; Myxococcales; Cystobacterineae; Myxococcaceae; Myxococcus	.	PladumEVm083409t1.p2	3-362[+]	Y319_MYXXA^Y319_MYXXA^Q:8-119,H:147-255^38.393%ID^E:5.5e-25^RecName: Full=Uncharacterized membrane protein STKORF319;^Bacteria; Proteobacteria; Deltaproteobacteria; Myxococcales; Cystobacterineae; Myxococcaceae; Myxococcus	PF03741.18^TerC^Integral membrane protein TerC family^1-119^E:1.1e-15	.	.	.	.	GO:0016021^cellular_component^integral component of membrane`GO:0005886^cellular_component^plasma membrane	GO:0016021^cellular_component^integral component of membrane`GO:0005886^cellular_component^plasma membrane	GO:0016021^cellular_component^integral component of membrane
PladumEVm068150	PladumEVm068150t1	Y2723_MYCTO^Y2723_MYCTO^Q:304-666,H:7-127^40.496%ID^E:2.4e-15^RecName: Full=Uncharacterized membrane protein MT2795;^Bacteria; Actinobacteria; Corynebacteriales; Mycobacteriaceae; Mycobacterium; Mycobacterium tuberculosis complex	.	PladumEVm068150t1.p3	328-666[+]	Y2742_MYCBO^Y2742_MYCBO^Q:1-113,H:15-127^39.823%ID^E:1.29e-20^RecName: Full=Uncharacterized membrane protein Mb2742;^Bacteria; Actinobacteria; Corynebacteriales; Mycobacteriaceae; Mycobacterium; Mycobacterium tuberculosis complex	PF03741.18^TerC^Integral membrane protein TerC family^55-112^E:6.3e-14	.	.	.	KEGG:mtc:MT2795	GO:0016021^cellular_component^integral component of membrane`GO:0005886^cellular_component^plasma membrane	GO:0016021^cellular_component^integral component of membrane`GO:0005886^cellular_component^plasma membrane	GO:0016021^cellular_component^integral component of membrane
PladumEVm039303	PladumEVm039303t1	Y1163_HAEIN^Y1163_HAEIN^Q:745-95,H:464-717^27.692%ID^E:3.64e-20^RecName: Full=Uncharacterized protein HI_1163 {ECO:0000305};^Bacteria; Proteobacteria; Gammaproteobacteria; Pasteurellales; Pasteurellaceae; Haemophilus	.	PladumEVm039303t1.p1	2-748[-]	Y1163_HAEIN^Y1163_HAEIN^Q:2-218,H:464-717^27.692%ID^E:3.28e-20^RecName: Full=Uncharacterized protein HI_1163 {ECO:0000305};^Bacteria; Proteobacteria; Gammaproteobacteria; Pasteurellales; Pasteurellaceae; Haemophilus	PF02913.21^FAD-oxidase_C^FAD linked oxidases, C-terminal domain^2-79^E:1.7e-20`PF12838.9^Fer4_7^4Fe-4S dicluster domain^106-133^E:35`PF13183.8^Fer4_8^4Fe-4S dicluster domain^112-190^E:2.1e-08`PF13534.8^Fer4_17^4Fe-4S dicluster domain^114-191^E:2.9e-08`PF12838.9^Fer4_7^4Fe-4S dicluster domain^115-190^E:0.0073	.	.	COG0247^domain protein`COG0277^FAD linked oxidase domain protein	KEGG:hin:HI_1163	GO:0051539^molecular_function^4 iron, 4 sulfur cluster binding`GO:0004458^molecular_function^D-lactate dehydrogenase (cytochrome) activity`GO:0008720^molecular_function^D-lactate dehydrogenase activity`GO:0071949^molecular_function^FAD binding`GO:0050660^molecular_function^flavin adenine dinucleotide binding`GO:0046872^molecular_function^metal ion binding`GO:1903457^biological_process^lactate cat…	GO:0051539^molecular_function^4 iron, 4 sulfur cluster binding`GO:0004458^molecular_function^D-lactate dehydrogenase (cytochrome) activity`GO:0008720^molecular_function^D-lactate dehydrogenase activity`GO:0071949^molecular_function^FAD binding`GO:0050660^molecular_function^flavin adenine dinucleotide binding`GO:0046872^molecular_function^metal ion binding`GO:1903457^biological_process^lactate cat…	GO:0003824^molecular_function^catalytic activity`GO:0050660^molecular_function^flavin adenine dinucleotide binding
PladumEVm076176	PladumEVm076176t1	.	.	PladumEVm076176t1.p1	2-391[+]	.	PF09754.11^PAC2^PAC2 family^5-130^E:1.2e-21	.	.	.	.	.	.	.
PladumEVm057880	PladumEVm057880t1	.	.	.	.	.	.	.	.	.	.	.	.	.
PladumEVm087269	PladumEVm087269t1	.	.	PladumEVm087269t1.p1	2-352[+]	.	.	.	.	.	.	.	.	.
PladumEVm049386	PladumEVm049386t1	ZAN_HUMAN^ZAN_HUMAN^Q:3-173,H:1458-1514^42.373%ID^E:7.48e-05^RecName: Full=Zonadhesin;^Eukaryota; Metazoa; Chordata; Craniata; Vertebrata; Euteleostomi; Mammalia; Eutheria; Euarchontoglires; Primates; Haplorrhini; Catarrhini; Hominidae; Homo	.	PladumEVm049386t1.p1	3-578[+]	ZAN_HUMAN^ZAN_HUMAN^Q:1-57,H:1458-1514^42.373%ID^E:5.59e-05^RecName: Full=Zonadhesin;^Eukaryota; Metazoa; Chordata; Craniata; Vertebrata; Euteleostomi; Mammalia; Eutheria; Euarchontoglires; Primates; Haplorrhini; Catarrhini; Hominidae; Homo	.	.	.	.	KEGG:hsa:7455	GO:0031012^cellular_component^extracellular matrix`GO:0005615^cellular_component^extracellular space`GO:0016021^cellular_component^integral component of membrane`GO:0005886^cellular_component^plasma membrane`GO:0007339^biological_process^binding of sperm to zona pellucida`GO:0098609^biological_process^cell-cell adhesion	GO:0031012^cellular_component^extracellular matrix`GO:0005615^cellular_component^extracellular space`GO:0016021^cellular_component^integral component of membrane`GO:0005886^cellular_component^plasma membrane`GO:0007339^biological_process^binding of sperm to zona pellucida`GO:0098609^biological_process^cell-cell adhesion	.
PladumEVm073133	PladumEVm073133t1	.	.	PladumEVm073133t1.p1	94-498[+]	.	.	.	.	.	.	.	.	.
PladumEVm097109	PladumEVm097109t1	.	.	.	.	.	.	.	.	.	.	.	.	.
PladumEVm028771	PladumEVm028771t1	.	.	PladumEVm028771t1.p1	99-1067[+]	.	PF00013.31^KH_1^KH domain^242-313^E:7.1e-10	.	.	.	.	.	.	GO:0003723^molecular_function^RNA binding
PladumEVm080288	PladumEVm080288t1	.	.	.	.	.	.	.	.	.	.	.	.	.
PladumEVm036323	PladumEVm036323t1	.	.	PladumEVm036323t1.p1	3-782[+]	.	.	.	.	.	.	.	.	.
PladumEVm048030	PladumEVm048030t1	.	.	PladumEVm048030t1.p1	1-594[+]	.	.	.	.	.	.	.	.	.
PladumEVm095901	PladumEVm095901t1	.	.	PladumEVm095901t1.p1	1-339[+]	.	.	.	.	.	.	.	.	.
PladumEVm145842	PladumEVm145842t1	.	.	.	.	.	.	.	.	.	.	.	.	.
PladumEVm043954	PladumEVm043954t1	.	.	PladumEVm043954t1.p1	3-683[+]	.	.	.	.	.	.	.	.	.
PladumEVm056333	PladumEVm056333t1	.	.	PladumEVm056333t1.p1	3-515[+]	.	PF00010.28^HLH^Helix-loop-helix DNA-binding domain^9-51^E:4e-06	.	.	.	.	.	.	GO:0046983^molecular_function^protein dimerization activity
PladumEVm081583	PladumEVm081583t1	ZMYM1_HUMAN^ZMYM1_HUMAN^Q:42-368,H:612-718^25.688%ID^E:3.23e-06^RecName: Full=Zinc finger MYM-type protein 1;^Eukaryota; Metazoa; Chordata; Craniata; Vertebrata; Euteleostomi; Mammalia; Eutheria; Euarchontoglires; Primates; Haplorrhini; Catarrhini; Hominidae; Homo	.	PladumEVm081583t1.p1	3-371[+]	ZMYM1_HUMAN^ZMYM1_HUMAN^Q:14-122,H:612-718^25.688%ID^E:2.91e-06^RecName: Full=Zinc finger MYM-type protein 1;^Eukaryota; Metazoa; Chordata; Craniata; Vertebrata; Euteleostomi; Mammalia; Eutheria; Euarchontoglires; Primates; Haplorrhini; Catarrhini; Hominidae; Homo	PF14291.8^DUF4371^Domain of unknown function (DUF4371)^3-123^E:7.9e-17	.	.	.	KEGG:hsa:79830	GO:0005634^cellular_component^nucleus`GO:0046983^molecular_function^protein dimerization activity`GO:0008270^molecular_function^zinc ion binding	GO:0005634^cellular_component^nucleus`GO:0046983^molecular_function^protein dimerization activity`GO:0008270^molecular_function^zinc ion binding	.
PladumEVm067305	PladumEVm067305t1	ZMYM5_MACFA^ZMYM5_MACFA^Q:72-422,H:551-664^27.119%ID^E:6.97e-10^RecName: Full=Zinc finger MYM-type protein 5;^Eukaryota; Metazoa; Chordata; Craniata; Vertebrata; Euteleostomi; Mammalia; Eutheria; Euarchontoglires; Primates; Haplorrhini; Catarrhini; Cercopithecidae; Cercopithecinae; Macaca	.	PladumEVm067305t1.p1	3-437[+]	ZMYM5_MACFA^ZMYM5_MACFA^Q:24-140,H:551-664^27.119%ID^E:6.28e-10^RecName: Full=Zinc finger MYM-type protein 5;^Eukaryota; Metazoa; Chordata; Craniata; Vertebrata; Euteleostomi; Mammalia; Eutheria; Euarchontoglires; Primates; Haplorrhini; Catarrhini; Cercopithecidae; Cercopithecinae; Macaca	.	.	.	.	KEGG:mcf:101867372	GO:0005634^cellular_component^nucleus`GO:0008270^molecular_function^zinc ion binding	GO:0005634^cellular_component^nucleus`GO:0008270^molecular_function^zinc ion binding	.
PladumEVm075063	PladumEVm075063t1	.	.	PladumEVm075063t1.p1	3-431[+]	.	.	.	.	.	.	.	.	.
PladumEVm087897	PladumEVm087897t1	.	.	PladumEVm087897t1.p1	182-535[+]	.	.	.	.	.	.	.	.	.
PladumEVm097970	PladumEVm097970t1	.	.	PladumEVm097970t1.p1	3-326[+]	.	.	.	.	.	.	.	.	.
PladumEVm088731	PladumEVm088731t1	CYCA_ECOLI^CYCA_ECOLI^Q:2-376,H:146-270^68%ID^E:1.44e-31^RecName: Full=D-serine/D-alanine/glycine transporter;^Bacteria; Proteobacteria; Gammaproteobacteria; Enterobacterales; Enterobacteriaceae; Escherichia	.	PladumEVm088731t1.p3	44-379[-]	.	.	.	.	COG1113^amino acid	KEGG:ecj:JW4166`KEGG:eco:b4208	GO:0005887^cellular_component^integral component of plasma membrane`GO:0005886^cellular_component^plasma membrane`GO:0001761^molecular_function^beta-alanine transmembrane transporter activity`GO:0042944^molecular_function^D-alanine transmembrane transporter activity`GO:0042945^molecular_function^D-serine transmembrane transporter activity`GO:0015187^molecular_function^glycine transmembrane transp…	.	.
PladumEVm086083	PladumEVm086083t1	.	.	.	.	.	.	.	.	.	.	.	.	.
PladumEVm063316	PladumEVm063316t1	.	.	PladumEVm063316t1.p1	2-505[+]	.	.	.	.	.	.	.	.	.
PladumEVm066793	PladumEVm066793t1	.	.	PladumEVm066793t1.p1	1-438[+]	.	.	.	.	.	.	.	.	.
PladumEVm098889	PladumEVm098889t1	.	.	.	.	.	.	.	.	.	.	.	.	.
PladumEVm066017	PladumEVm066017t1	.	.	PladumEVm066017t1.p1	2-469[+]	.	.	.	.	.	.	.	.	.
PladumEVm035767	PladumEVm035767t1	PSTS_SHIFL^PSTS_SHIFL^Q:93-809,H:56-286^32.377%ID^E:2.11e-24^RecName: Full=Phosphate-binding protein PstS;^Bacteria; Proteobacteria; Gammaproteobacteria; Enterobacterales; Enterobacteriaceae; Shigella	.	PladumEVm035767t1.p1	48-833[+]	PSTS_SHIFL^PSTS_SHIFL^Q:16-254,H:56-286^32.377%ID^E:1.13e-24^RecName: Full=Phosphate-binding protein PstS;^Bacteria; Proteobacteria; Gammaproteobacteria; Enterobacterales; Enterobacteriaceae; Shigella	PF12849.9^PBP_like_2^PBP superfamily domain^10-253^E:1.9e-34	.	.	.	KEGG:sfl:SF3727`KEGG:sfx:S4045	GO:0043190^cellular_component^ATP-binding cassette (ABC) transporter complex`GO:0042597^cellular_component^periplasmic space`GO:0042301^molecular_function^phosphate ion binding`GO:0035435^biological_process^phosphate ion transmembrane transport	GO:0043190^cellular_component^ATP-binding cassette (ABC) transporter complex`GO:0042597^cellular_component^periplasmic space`GO:0042301^molecular_function^phosphate ion binding`GO:0035435^biological_process^phosphate ion transmembrane transport	.
PladumEVm107504	PladumEVm107504t1	YTX2_XENLA^YTX2_XENLA^Q:11-316,H:461-562^45.098%ID^E:1.77e-22^RecName: Full=Transposon TX1 uncharacterized 149 kDa protein;^Eukaryota; Metazoa; Chordata; Craniata; Vertebrata; Euteleostomi; Amphibia; Batrachia; Anura; Pipoidea; Pipidae; Xenopodinae; Xenopus; Xenopus	.	.	.	.	.	.	.	.	.	.	.	.
PladumEVm088802	PladumEVm088802t1	.	.	PladumEVm088802t1.p1	2-352[+]	.	.	.	.	.	.	.	.	.
PladumEVm090051	PladumEVm090051t1	RL5_CUTAK^RL5_CUTAK^Q:324-1,H:1-108^99.074%ID^E:1.37e-74^RecName: Full=50S ribosomal protein L5 {ECO:0000255|HAMAP-Rule:MF_01333};^Bacteria; Actinobacteria; Propionibacteriales; Propionibacteriaceae; Cutibacterium	.	PladumEVm090051t1.p2	1-297[-]	RL5_CUTAK^RL5_CUTAK^Q:1-99,H:10-108^100%ID^E:1.44e-69^RecName: Full=50S ribosomal protein L5 {ECO:0000255|HAMAP-Rule:MF_01333};^Bacteria; Actinobacteria; Propionibacteriales; Propionibacteriaceae; Cutibacterium	PF00281.21^Ribosomal_L5^Ribosomal protein L5^24-80^E:1.4e-26	.	.	COG0094^This is 1 of the proteins that binds and probably mediates the attachment of the 5S RNA into the large ribosomal subunit, where it forms part of the central protuberance. In the 70S ribosome it contacts protein S13 of the 30S subunit (bridge B1b), connecting the 2 subunits	KEGG:pac:PPA1850	GO:0005840^cellular_component^ribosome`GO:0019843^molecular_function^rRNA binding`GO:0003735^molecular_function^structural constituent of ribosome`GO:0000049^molecular_function^tRNA binding`GO:0006412^biological_process^translation	GO:0005840^cellular_component^ribosome`GO:0019843^molecular_function^rRNA binding`GO:0003735^molecular_function^structural constituent of ribosome`GO:0000049^molecular_function^tRNA binding`GO:0006412^biological_process^translation	.
PladumEVm061832	PladumEVm061832t1	RL14_CUTAK^RL14_CUTAK^Q:472-110,H:2-122^100%ID^E:3.17e-69^RecName: Full=50S ribosomal protein L14 {ECO:0000255|HAMAP-Rule:MF_01367};^Bacteria; Actinobacteria; Propionibacteriales; Propionibacteriaceae; Cutibacterium	.	PladumEVm061832t1.p2	107-472[-]	RL14_CUTAK^RL14_CUTAK^Q:1-121,H:2-122^100%ID^E:1.15e-83^RecName: Full=50S ribosomal protein L14 {ECO:0000255|HAMAP-Rule:MF_01367};^Bacteria; Actinobacteria; Propionibacteriales; Propionibacteriaceae; Cutibacterium	PF00238.21^Ribosomal_L14^Ribosomal protein L14p/L23e^1-121^E:3.4e-54	.	.	COG0093^Binds to 23S rRNA. Forms part of two intersubunit bridges in the 70S ribosome (By similarity)	KEGG:pac:PPA1852	GO:0015934^cellular_component^large ribosomal subunit`GO:0019843^molecular_function^rRNA binding`GO:0003735^molecular_function^structural constituent of ribosome`GO:0006412^biological_process^translation	GO:0015934^cellular_component^large ribosomal subunit`GO:0019843^molecular_function^rRNA binding`GO:0003735^molecular_function^structural constituent of ribosome`GO:0006412^biological_process^translation	GO:0003735^molecular_function^structural constituent of ribosome`GO:0006412^biological_process^translation`GO:0005840^cellular_component^ribosome
PladumEVm054449	PladumEVm054449t1	.	.	PladumEVm054449t1.p1	2-529[+]	.	.	.	.	.	.	.	.	.
PladumEVm074791	PladumEVm074791t1	.	.	PladumEVm074791t1.p1	3-398[+]	.	.	.	.	.	.	.	.	.
PladumEVm088890	PladumEVm088890t1	.	.	.	.	.	.	.	.	.	.	.	.	.
PladumEVm092815	PladumEVm092815t1	.	.	PladumEVm092815t1.p1	3-338[+]	.	.	.	.	.	.	.	.	.
PladumEVm050625	PladumEVm050625t1	DPO3X_MYCTU^DPO3X_MYCTU^Q:3-164,H:333-386^50%ID^E:4.18e-08^RecName: Full=DNA polymerase III subunit gamma/tau;^Bacteria; Actinobacteria; Corynebacteriales; Mycobacteriaceae; Mycobacterium; Mycobacterium tuberculosis complex	.	PladumEVm050625t1.p1	3-596[+]	DPO3X_MYCTU^DPO3X_MYCTU^Q:1-56,H:333-388^50%ID^E:1.91e-08^RecName: Full=DNA polymerase III subunit gamma/tau;^Bacteria; Actinobacteria; Corynebacteriales; Mycobacteriaceae; Mycobacterium; Mycobacterium tuberculosis complex	.	.	.	COG2812^dna polymerase iii subunits gamma and tau	KEGG:mtu:Rv3721c	GO:0009360^cellular_component^DNA polymerase III complex`GO:0005524^molecular_function^ATP binding`GO:0003677^molecular_function^DNA binding`GO:0003887^molecular_function^DNA-directed DNA polymerase activity`GO:0006261^biological_process^DNA-dependent DNA replication	GO:0009360^cellular_component^DNA polymerase III complex`GO:0005524^molecular_function^ATP binding`GO:0003677^molecular_function^DNA binding`GO:0003887^molecular_function^DNA-directed DNA polymerase activity`GO:0006261^biological_process^DNA-dependent DNA replication	.
PladumEVm104264	PladumEVm104264t1	.	.	PladumEVm104264t1.p1	1-327[+]	.	.	.	.	.	.	.	.	.
PladumEVm142214	PladumEVm142214t1	.	.	.	.	.	.	.	.	.	.	.	.	.
PladumEVm064912	PladumEVm064912t2	.	.	PladumEVm064912t2.p1	3-452[+]	.	.	.	.	.	.	.	.	.
PladumEVm073865	PladumEVm073865t1	.	.	.	.	.	.	.	.	.	.	.	.	.
PladumEVm096185	PladumEVm096185t1	DUS_MYCTU^DUS_MYCTU^Q:9-275,H:282-369^53.333%ID^E:6.52e-20^RecName: Full=Probable tRNA-dihydrouridine synthase;^Bacteria; Actinobacteria; Corynebacteriales; Mycobacteriaceae; Mycobacterium; Mycobacterium tuberculosis complex	.	PladumEVm096185t1.p1	3-341[+]	DUS_MYCTU^DUS_MYCTU^Q:3-106,H:282-380^50.476%ID^E:3.3e-22^RecName: Full=Probable tRNA-dihydrouridine synthase;^Bacteria; Actinobacteria; Corynebacteriales; Mycobacteriaceae; Mycobacterium; Mycobacterium tuberculosis complex	.	.	.	COG0042^Catalyzes the synthesis of dihydrouridine a modified base found in the D-loop of most tRNAs (By similarity)	KEGG:mtu:Rv0823c	GO:0050660^molecular_function^flavin adenine dinucleotide binding`GO:0000049^molecular_function^tRNA binding`GO:0017150^molecular_function^tRNA dihydrouridine synthase activity	GO:0050660^molecular_function^flavin adenine dinucleotide binding`GO:0000049^molecular_function^tRNA binding`GO:0017150^molecular_function^tRNA dihydrouridine synthase activity	.
PladumEVm071040	PladumEVm071040t1	.	.	.	.	.	.	.	.	.	.	.	.	.
PladumEVm089690	PladumEVm089690t1	.	.	.	.	.	.	.	.	.	.	.	.	.
PladumEVm117202	PladumEVm117202t1	.	.	.	.	.	.	.	.	.	.	.	.	.
PladumEVm080758	PladumEVm080758t1	.	.	.	.	.	.	.	.	.	.	.	.	.
PladumEVm109355	PladumEVm109355t1	.	.	.	.	.	.	.	.	.	.	.	.	.
PladumEVm082998	PladumEVm082998t1	.	.	.	.	.	.	.	.	.	.	.	.	.
PladumEVm044722	PladumEVm044722t1	.	.	PladumEVm044722t1.p1	2-634[+]	.	.	.	.	.	.	.	.	.
PladumEVm067306	PladumEVm067306t1	DING_MYCTU^DING_MYCTU^Q:3-437,H:91-222^43.151%ID^E:1.01e-25^RecName: Full=Probable ATP-dependent helicase DinG homolog;^Bacteria; Actinobacteria; Corynebacteriales; Mycobacteriaceae; Mycobacterium; Mycobacterium tuberculosis complex	.	PladumEVm067306t1.p1	3-437[+]	DING_MYCTU^DING_MYCTU^Q:1-145,H:91-222^43.151%ID^E:9.11e-26^RecName: Full=Probable ATP-dependent helicase DinG homolog;^Bacteria; Actinobacteria; Corynebacteriales; Mycobacteriaceae; Mycobacterium; Mycobacterium tuberculosis complex	.	.	.	COG1199^helicase	KEGG:mtu:Rv1329c	GO:0005886^cellular_component^plasma membrane`GO:0005524^molecular_function^ATP binding`GO:0003677^molecular_function^DNA binding`GO:0003678^molecular_function^DNA helicase activity`GO:0006310^biological_process^DNA recombination`GO:0006281^biological_process^DNA repair	GO:0005886^cellular_component^plasma membrane`GO:0005524^molecular_function^ATP binding`GO:0003677^molecular_function^DNA binding`GO:0003678^molecular_function^DNA helicase activity`GO:0006310^biological_process^DNA recombination`GO:0006281^biological_process^DNA repair	.
PladumEVm031989	PladumEVm031989t1	COBP_SINSX^COBP_SINSX^Q:354-869,H:9-169^39.548%ID^E:1.57e-25^RecName: Full=Bifunctional adenosylcobalamin biosynthesis protein CobP;^Bacteria; Proteobacteria; Alphaproteobacteria; Rhizobiales; Rhizobiaceae; Sinorhizobium/Ensifer group; Sinorhizobium	.	PladumEVm031989t1.p1	3-884[+]	COBP_SINSX^COBP_SINSX^Q:118-289,H:9-169^39.548%ID^E:5.78e-26^RecName: Full=Bifunctional adenosylcobalamin biosynthesis protein CobP;^Bacteria; Proteobacteria; Alphaproteobacteria; Rhizobiales; Rhizobiaceae; Sinorhizobium/Ensifer group; Sinorhizobium	PF02277.19^DBI_PRT^Phosphoribosyltransferase^1-94^E:1.6e-33`PF02283.18^CobU^Cobinamide kinase / cobinamide phosphate guanyltransferase^118-290^E:2.5e-56	.	.	.	.	GO:0036429^molecular_function^adenosylcobinamide kinase (ATP-specific) activity`GO:0036428^molecular_function^adenosylcobinamide kinase (GTP-specific) activity`GO:0005524^molecular_function^ATP binding`GO:0008820^molecular_function^cobinamide phosphate guanylyltransferase activity`GO:0005525^molecular_function^GTP binding`GO:0009236^biological_process^cobalamin biosynthetic process	GO:0036429^molecular_function^adenosylcobinamide kinase (ATP-specific) activity`GO:0036428^molecular_function^adenosylcobinamide kinase (GTP-specific) activity`GO:0005524^molecular_function^ATP binding`GO:0008820^molecular_function^cobinamide phosphate guanylyltransferase activity`GO:0005525^molecular_function^GTP binding`GO:0009236^biological_process^cobalamin biosynthetic process	GO:0008939^molecular_function^nicotinate-nucleotide-dimethylbenzimidazole phosphoribosyltransferase activity`GO:0000166^molecular_function^nucleotide binding`GO:0043752^molecular_function^adenosylcobinamide kinase activity`GO:0009236^biological_process^cobalamin biosynthetic process
PladumEVm036746	PladumEVm036746t1	POL3_DROME^POL3_DROME^Q:3-761,H:249-503^38.76%ID^E:1.42e-51^RecName: Full=Retrovirus-related Pol polyprotein from transposon 17.6;^Eukaryota; Metazoa; Ecdysozoa; Arthropoda; Hexapoda; Insecta; Pterygota; Neoptera; Endopterygota; Diptera; Brachycera; Muscomorpha; Ephydroidea; Drosophilidae; Drosophila; Sophophora	.	PladumEVm036746t1.p1	3-767[+]	POL3_DROME^POL3_DROME^Q:1-253,H:249-503^38.76%ID^E:1.27e-51^RecName: Full=Retrovirus-related Pol polyprotein from transposon 17.6;^Eukaryota; Metazoa; Ecdysozoa; Arthropoda; Hexapoda; Insecta; Pterygota; Neoptera; Endopterygota; Diptera; Brachycera; Muscomorpha; Ephydroidea; Drosophilidae; Drosophila; Sophophora	PF00078.29^RVT_1^Reverse transcriptase (RNA-dependent DNA polymerase)^4-161^E:1e-18	.	.	.	.	GO:0004190^molecular_function^aspartic-type endopeptidase activity`GO:0004519^molecular_function^endonuclease activity`GO:0003676^molecular_function^nucleic acid binding`GO:0003964^molecular_function^RNA-directed DNA polymerase activity`GO:0015074^biological_process^DNA integration	GO:0004190^molecular_function^aspartic-type endopeptidase activity`GO:0004519^molecular_function^endonuclease activity`GO:0003676^molecular_function^nucleic acid binding`GO:0003964^molecular_function^RNA-directed DNA polymerase activity`GO:0015074^biological_process^DNA integration	.
PladumEVm079143	PladumEVm079143t1	.	.	PladumEVm079143t1.p1	2-379[+]	.	.	.	.	.	.	.	.	.
PladumEVm050606	PladumEVm050606t1	MALQ_MYCTU^MALQ_MYCTU^Q:16-585,H:393-586^68.557%ID^E:1.71e-89^RecName: Full=4-alpha-glucanotransferase;^Bacteria; Actinobacteria; Corynebacteriales; Mycobacteriaceae; Mycobacterium; Mycobacterium tuberculosis complex	.	PladumEVm050606t1.p1	1-585[+]	MALQ_MYCTU^MALQ_MYCTU^Q:6-195,H:393-586^68.557%ID^E:1.54e-89^RecName: Full=4-alpha-glucanotransferase;^Bacteria; Actinobacteria; Corynebacteriales; Mycobacteriaceae; Mycobacterium; Mycobacterium tuberculosis complex	PF02446.19^Glyco_hydro_77^4-alpha-glucanotransferase^4-195^E:7.7e-57	.	.	COG1640^4-alpha-glucanotransferase	KEGG:mtu:Rv1781c	GO:0005829^cellular_component^cytosol`GO:0004134^molecular_function^4-alpha-glucanotransferase activity`GO:0102500^molecular_function^beta-maltose 4-alpha-glucanotransferase activity	GO:0005829^cellular_component^cytosol`GO:0004134^molecular_function^4-alpha-glucanotransferase activity`GO:0102500^molecular_function^beta-maltose 4-alpha-glucanotransferase activity	GO:0004134^molecular_function^4-alpha-glucanotransferase activity`GO:0005975^biological_process^carbohydrate metabolic process
PladumEVm060622	PladumEVm060622t1	MALQ_MYCTU^MALQ_MYCTU^Q:2-472,H:250-407^48.734%ID^E:1.92e-37^RecName: Full=4-alpha-glucanotransferase;^Bacteria; Actinobacteria; Corynebacteriales; Mycobacteriaceae; Mycobacterium; Mycobacterium tuberculosis complex	.	PladumEVm060622t1.p1	2-481[+]	MALQ_MYCTU^MALQ_MYCTU^Q:1-157,H:250-407^48.734%ID^E:3.57e-40^RecName: Full=4-alpha-glucanotransferase;^Bacteria; Actinobacteria; Corynebacteriales; Mycobacteriaceae; Mycobacterium; Mycobacterium tuberculosis complex	PF02446.19^Glyco_hydro_77^4-alpha-glucanotransferase^10-158^E:2.9e-23	.	.	COG1640^4-alpha-glucanotransferase	KEGG:mtu:Rv1781c	GO:0005829^cellular_component^cytosol`GO:0004134^molecular_function^4-alpha-glucanotransferase activity`GO:0102500^molecular_function^beta-maltose 4-alpha-glucanotransferase activity	GO:0005829^cellular_component^cytosol`GO:0004134^molecular_function^4-alpha-glucanotransferase activity`GO:0102500^molecular_function^beta-maltose 4-alpha-glucanotransferase activity	GO:0004134^molecular_function^4-alpha-glucanotransferase activity`GO:0005975^biological_process^carbohydrate metabolic process
PladumEVm069675	PladumEVm069675t1	RTXE_DROME^RTXE_DROME^Q:414-16,H:584-728^31.724%ID^E:1.18e-09^RecName: Full=Probable RNA-directed DNA polymerase from transposon X-element;^Eukaryota; Metazoa; Ecdysozoa; Arthropoda; Hexapoda; Insecta; Pterygota; Neoptera; Endopterygota; Diptera; Brachycera; Muscomorpha; Ephydroidea; Drosophilidae; Drosophila; Sophophora	.	.	.	.	.	.	.	.	.	GO:0003964^molecular_function^RNA-directed DNA polymerase activity`GO:0006313^biological_process^transposition, DNA-mediated	.	.
PladumEVm064475	PladumEVm064475t1	GUNZ_THEST^GUNZ_THEST^Q:5-454,H:306-456^52.866%ID^E:8.34e-41^RecName: Full=Endoglucanase Z;^Bacteria; Firmicutes; Clostridia; Eubacteriales; Oscillospiraceae; Thermoclostridium	.	PladumEVm064475t1.p1	2-454[+]	GUNZ_THEST^GUNZ_THEST^Q:2-151,H:306-456^52.866%ID^E:7.5e-41^RecName: Full=Endoglucanase Z;^Bacteria; Firmicutes; Clostridia; Eubacteriales; Oscillospiraceae; Thermoclostridium	PF00759.21^Glyco_hydro_9^Glycosyl hydrolase family 9^3-151^E:3.7e-44	.	.	.	.	GO:0008810^molecular_function^cellulase activity`GO:0030248^molecular_function^cellulose binding`GO:0030245^biological_process^cellulose catabolic process	GO:0008810^molecular_function^cellulase activity`GO:0030248^molecular_function^cellulose binding`GO:0030245^biological_process^cellulose catabolic process	GO:0004553^molecular_function^hydrolase activity, hydrolyzing O-glycosyl compounds`GO:0005975^biological_process^carbohydrate metabolic process
PladumEVm070724	PladumEVm070724t1	GUNZ_THEST^GUNZ_THEST^Q:1-414,H:330-465^53.147%ID^E:7.61e-38^RecName: Full=Endoglucanase Z;^Bacteria; Firmicutes; Clostridia; Eubacteriales; Oscillospiraceae; Thermoclostridium	.	PladumEVm070724t1.p1	1-420[+]	GUNZ_THEST^GUNZ_THEST^Q:1-138,H:330-465^53.521%ID^E:3.5e-38^RecName: Full=Endoglucanase Z;^Bacteria; Firmicutes; Clostridia; Eubacteriales; Oscillospiraceae; Thermoclostridium	PF00759.21^Glyco_hydro_9^Glycosyl hydrolase family 9^1-133^E:2.3e-40	.	.	.	.	GO:0008810^molecular_function^cellulase activity`GO:0030248^molecular_function^cellulose binding`GO:0030245^biological_process^cellulose catabolic process	GO:0008810^molecular_function^cellulase activity`GO:0030248^molecular_function^cellulose binding`GO:0030245^biological_process^cellulose catabolic process	GO:0004553^molecular_function^hydrolase activity, hydrolyzing O-glycosyl compounds`GO:0005975^biological_process^carbohydrate metabolic process
PladumEVm096567	PladumEVm096567t1	.	.	PladumEVm096567t1.p1	2-328[+]	.	PF19575.1^HTH_58^Helix-turn-helix domain^16-72^E:8.5e-15	.	.	.	.	.	.	.
PladumEVm059444	PladumEVm059444t1	HMCN1_MOUSE^HMCN1_MOUSE^Q:2-490,H:716-883^44.379%ID^E:6.29e-40^RecName: Full=Hemicentin-1 {ECO:0000312|MGI:MGI:2685047};^Eukaryota; Metazoa; Chordata; Craniata; Vertebrata; Euteleostomi; Mammalia; Eutheria; Euarchontoglires; Glires; Rodentia; Myomorpha; Muroidea; Muridae; Murinae; Mus; Mus`HMCN1_MOUSE^HMCN1_MOUSE^Q:2-463,H:4363-4515^35.714%ID^E:8.47e-25^RecName: Full=Hemicentin-1 {ECO:0000312|MGI…	.	PladumEVm059444t1.p1	2-490[+]	HMCN1_MOUSE^HMCN1_MOUSE^Q:1-163,H:716-883^44.379%ID^E:5.66e-40^RecName: Full=Hemicentin-1 {ECO:0000312|MGI:MGI:2685047};^Eukaryota; Metazoa; Chordata; Craniata; Vertebrata; Euteleostomi; Mammalia; Eutheria; Euarchontoglires; Glires; Rodentia; Myomorpha; Muroidea; Muridae; Murinae; Mus; Mus`HMCN1_MOUSE^HMCN1_MOUSE^Q:1-154,H:4363-4515^35.714%ID^E:7.62e-25^RecName: Full=Hemicentin-1 {ECO:0000312|MGI…	PF07679.18^I-set^Immunoglobulin I-set domain^1-73^E:3e-15`PF00047.27^ig^Immunoglobulin domain^2-70^E:6.6e-08`PF13927.8^Ig_3^Immunoglobulin domain^3-60^E:5.2e-12`PF13895.8^Ig_2^Immunoglobulin domain^3-73^E:1.5e-08`PF13895.8^Ig_2^Immunoglobulin domain^76-158^E:1e-07`PF07679.18^I-set^Immunoglobulin I-set domain^77-162^E:7.4e-16`PF13927.8^Ig_3^Immunoglobulin domain^77-151^E:1.3e-14`PF00047.27^ig^Immu…	.	.	.	KEGG:mmu:545370	GO:0005912^cellular_component^adherens junction`GO:0005604^cellular_component^basement membrane`GO:0005938^cellular_component^cell cortex`GO:0030054^cellular_component^cell junction`GO:0032154^cellular_component^cleavage furrow`GO:0062023^cellular_component^collagen-containing extracellular matrix`GO:0005576^cellular_component^extracellular region`GO:0005509^molecular_function^calcium ion binding…	GO:0005912^cellular_component^adherens junction`GO:0005604^cellular_component^basement membrane`GO:0005938^cellular_component^cell cortex`GO:0030054^cellular_component^cell junction`GO:0032154^cellular_component^cleavage furrow`GO:0062023^cellular_component^collagen-containing extracellular matrix`GO:0005576^cellular_component^extracellular region`GO:0005509^molecular_function^calcium ion binding…	.
PladumEVm097974	PladumEVm097974t1	HMCN1_MOUSE^HMCN1_MOUSE^Q:11-325,H:604-708^32.381%ID^E:9.47e-15^RecName: Full=Hemicentin-1 {ECO:0000312|MGI:MGI:2685047};^Eukaryota; Metazoa; Chordata; Craniata; Vertebrata; Euteleostomi; Mammalia; Eutheria; Euarchontoglires; Glires; Rodentia; Myomorpha; Muroidea; Muridae; Murinae; Mus; Mus`HMCN1_MOUSE^HMCN1_MOUSE^Q:59-325,H:3067-3156^35.556%ID^E:3.77e-08^RecName: Full=Hemicentin-1 {ECO:0000312|M…	.	PladumEVm097974t1.p1	2-325[+]	HMCN1_MOUSE^HMCN1_MOUSE^Q:4-108,H:604-708^32.381%ID^E:8.52e-15^RecName: Full=Hemicentin-1 {ECO:0000312|MGI:MGI:2685047};^Eukaryota; Metazoa; Chordata; Craniata; Vertebrata; Euteleostomi; Mammalia; Eutheria; Euarchontoglires; Glires; Rodentia; Myomorpha; Muroidea; Muridae; Murinae; Mus; Mus`HMCN1_MOUSE^HMCN1_MOUSE^Q:20-108,H:3067-3156^35.556%ID^E:3.39e-08^RecName: Full=Hemicentin-1 {ECO:0000312|MG…	PF13927.8^Ig_3^Immunoglobulin domain^12-85^E:6.5e-15`PF07679.18^I-set^Immunoglobulin I-set domain^12-96^E:4.6e-12`PF13895.8^Ig_2^Immunoglobulin domain^15-90^E:3.6e-11`PF00047.27^ig^Immunoglobulin domain^17-90^E:1.2e-08	.	.	.	KEGG:mmu:545370	GO:0005912^cellular_component^adherens junction`GO:0005604^cellular_component^basement membrane`GO:0005938^cellular_component^cell cortex`GO:0030054^cellular_component^cell junction`GO:0032154^cellular_component^cleavage furrow`GO:0062023^cellular_component^collagen-containing extracellular matrix`GO:0005576^cellular_component^extracellular region`GO:0005509^molecular_function^calcium ion binding…	GO:0005912^cellular_component^adherens junction`GO:0005604^cellular_component^basement membrane`GO:0005938^cellular_component^cell cortex`GO:0030054^cellular_component^cell junction`GO:0032154^cellular_component^cleavage furrow`GO:0062023^cellular_component^collagen-containing extracellular matrix`GO:0005576^cellular_component^extracellular region`GO:0005509^molecular_function^calcium ion binding…	.
PladumEVm080239	PladumEVm080239t1	.	.	.	.	.	.	.	.	.	.	.	.	.
PladumEVm109682	PladumEVm109682t1	.	.	PladumEVm109682t1.p1	3-308[+]	.	.	.	.	.	.	.	.	.
PladumEVm046071	PladumEVm046071t1	.	.	PladumEVm046071t1.p1	2-616[+]	.	.	.	.	.	.	.	.	.
PladumEVm096986	PladumEVm096986t1	.	.	PladumEVm096986t1.p1	1-330[+]	.	.	.	.	.	.	.	.	.
PladumEVm105391	PladumEVm105391t1	.	.	PladumEVm105391t1.p1	1-309[+]	.	.	.	.	.	.	.	.	.
PladumEVm095941	PladumEVm095941t1	GCY_STRPU^GCY_STRPU^Q:7-279,H:1007-1097^67.033%ID^E:2.45e-28^RecName: Full=Speract receptor;^Eukaryota; Metazoa; Echinodermata; Eleutherozoa; Echinozoa; Echinoidea; Euechinoidea; Echinacea; Camarodonta; Echinidea; Strongylocentrotidae; Strongylocentrotus	.	PladumEVm095941t1.p1	1-333[+]	GCY_STRPU^GCY_STRPU^Q:3-93,H:1007-1097^67.033%ID^E:2.44e-37^RecName: Full=Speract receptor;^Eukaryota; Metazoa; Echinodermata; Eleutherozoa; Echinozoa; Echinoidea; Euechinoidea; Echinacea; Camarodonta; Echinidea; Strongylocentrotidae; Strongylocentrotus	PF00211.22^Guanylate_cyc^Adenylate and Guanylate cyclase catalytic domain^2-86^E:3.2e-31	.	.	.	KEGG:spu:373321	GO:0016021^cellular_component^integral component of membrane`GO:0005886^cellular_component^plasma membrane`GO:0005524^molecular_function^ATP binding`GO:0005525^molecular_function^GTP binding`GO:0004383^molecular_function^guanylate cyclase activity`GO:0001653^molecular_function^peptide receptor activity`GO:0004672^molecular_function^protein kinase activity`GO:0006182^biological_process^cGMP biosyn…	GO:0016021^cellular_component^integral component of membrane`GO:0005886^cellular_component^plasma membrane`GO:0005524^molecular_function^ATP binding`GO:0005525^molecular_function^GTP binding`GO:0004383^molecular_function^guanylate cyclase activity`GO:0001653^molecular_function^peptide receptor activity`GO:0004672^molecular_function^protein kinase activity`GO:0006182^biological_process^cGMP biosyn…	GO:0009190^biological_process^cyclic nucleotide biosynthetic process`GO:0035556^biological_process^intracellular signal transduction
PladumEVm047886	PladumEVm047886t1	DPGN_DIPMA^DPGN_DIPMA^Q:97-585,H:137-346^31.905%ID^E:8.89e-21^RecName: Full=Serine protease inhibitor dipetalogastin;^Eukaryota; Metazoa; Ecdysozoa; Arthropoda; Hexapoda; Insecta; Pterygota; Neoptera; Paraneoptera; Hemiptera; Heteroptera; Panheteroptera; Cimicomorpha; Reduviidae; Triatominae; Dipetalogaster`DPGN_DIPMA^DPGN_DIPMA^Q:10-582,H:1-232^28.692%ID^E:3.23e-19^RecName: Full=Serine protease …	.	PladumEVm047886t1.p1	1-624[+]	DPGN_DIPMA^DPGN_DIPMA^Q:33-195,H:137-346^31.905%ID^E:8e-21^RecName: Full=Serine protease inhibitor dipetalogastin;^Eukaryota; Metazoa; Ecdysozoa; Arthropoda; Hexapoda; Insecta; Pterygota; Neoptera; Paraneoptera; Hemiptera; Heteroptera; Panheteroptera; Cimicomorpha; Reduviidae; Triatominae; Dipetalogaster`DPGN_DIPMA^DPGN_DIPMA^Q:4-194,H:1-232^28.692%ID^E:2.91e-19^RecName: Full=Serine protease inhi…	PF07648.17^Kazal_2^Kazal-type serine protease inhibitor domain^32-69^E:1.4e-05`PF07648.17^Kazal_2^Kazal-type serine protease inhibitor domain^74-100^E:1.5e-05`PF00050.23^Kazal_1^Kazal-type serine protease inhibitor domain^76-100^E:2e-05`PF00050.23^Kazal_1^Kazal-type serine protease inhibitor domain^111-153^E:6.5e-05`PF07648.17^Kazal_2^Kazal-type serine protease inhibitor domain^115-153^E:2.7e-06`…	.	.	.	.	GO:0005576^cellular_component^extracellular region`GO:0004867^molecular_function^serine-type endopeptidase inhibitor activity`GO:0050819^biological_process^negative regulation of coagulation	GO:0005576^cellular_component^extracellular region`GO:0004867^molecular_function^serine-type endopeptidase inhibitor activity`GO:0050819^biological_process^negative regulation of coagulation	GO:0005515^molecular_function^protein binding
PladumEVm114497	PladumEVm114497t1	.	.	.	.	.	.	.	.	.	.	.	.	.
PladumEVm080475	PladumEVm080475t1	.	.	.	.	.	.	.	.	.	.	.	.	.
PladumEVm110507	PladumEVm110507t1	.	.	PladumEVm110507t1.p1	3-302[+]	.	.	.	.	.	.	.	.	.
PladumEVm041347	PladumEVm041347t1	.	.	PladumEVm041347t1.p1	2-682[+]	.	.	.	.	.	.	.	.	.
PladumEVm060320	PladumEVm060320t1	.	.	PladumEVm060320t1.p1	40-501[+]	.	.	.	.	.	.	.	.	.
PladumEVm040159	PladumEVm040159t1	.	.	PladumEVm040159t1.p1	3-713[+]	.	PF00096.28^zf-C2H2^Zinc finger, C2H2 type^33-56^E:0.0094	.	.	.	.	.	.	.
PladumEVm074105	PladumEVm074105t1	OPRM_MACMU^OPRM_MACMU^Q:13-393,H:236-351^26.718%ID^E:2.3e-05^RecName: Full=Mu-type opioid receptor;^Eukaryota; Metazoa; Chordata; Craniata; Vertebrata; Euteleostomi; Mammalia; Eutheria; Euarchontoglires; Primates; Haplorrhini; Catarrhini; Cercopithecidae; Cercopithecinae; Macaca	.	PladumEVm074105t1.p1	1-399[+]	OPRM_MACMU^OPRM_MACMU^Q:5-131,H:236-351^26.718%ID^E:2.07e-05^RecName: Full=Mu-type opioid receptor;^Eukaryota; Metazoa; Chordata; Craniata; Vertebrata; Euteleostomi; Mammalia; Eutheria; Euarchontoglires; Primates; Haplorrhini; Catarrhini; Cercopithecidae; Cercopithecinae; Macaca	PF00001.23^7tm_1^7 transmembrane receptor (rhodopsin family)^5-114^E:4.4e-09	.	.	.	KEGG:mcc:574141	GO:0030424^cellular_component^axon`GO:0030425^cellular_component^dendrite`GO:0005768^cellular_component^endosome`GO:0005887^cellular_component^integral component of plasma membrane`GO:0043005^cellular_component^neuron projection`GO:0043204^cellular_component^perikaryon`GO:0005886^cellular_component^plasma membrane`GO:0045202^cellular_component^synapse`GO:0004979^molecular_function^beta-endorphin …	GO:0030424^cellular_component^axon`GO:0030425^cellular_component^dendrite`GO:0005768^cellular_component^endosome`GO:0005887^cellular_component^integral component of plasma membrane`GO:0043005^cellular_component^neuron projection`GO:0043204^cellular_component^perikaryon`GO:0005886^cellular_component^plasma membrane`GO:0045202^cellular_component^synapse`GO:0004979^molecular_function^beta-endorphin …	GO:0004930^molecular_function^G protein-coupled receptor activity`GO:0007186^biological_process^G protein-coupled receptor signaling pathway`GO:0016021^cellular_component^integral component of membrane
PladumEVm089778	PladumEVm089778t1	.	.	.	.	.	.	.	.	.	.	.	.	.
PladumEVm092510	PladumEVm092510t1	NU2M_USTMA^NU2M_USTMA^Q:80-664,H:313-520^53.333%ID^E:1.35e-44^RecName: Full=NADH-ubiquinone oxidoreductase chain 2;^Eukaryota; Fungi; Dikarya; Basidiomycota; Ustilaginomycotina; Ustilaginomycetes; Ustilaginales; Ustilaginaceae; Ustilago	.	.	.	.	.	.	.	.	.	GO:0016021^cellular_component^integral component of membrane`GO:0005743^cellular_component^mitochondrial inner membrane`GO:0070469^cellular_component^respirasome`GO:0008137^molecular_function^NADH dehydrogenase (ubiquinone) activity`GO:0042773^biological_process^ATP synthesis coupled electron transport	.	.
PladumEVm076897	PladumEVm076897t1	.	.	PladumEVm076897t1.p1	3-389[+]	LIN1_NYCCO^LIN1_NYCCO^Q:2-103,H:452-552^29.412%ID^E:1.82e-05^RecName: Full=LINE-1 reverse transcriptase homolog;^Eukaryota; Metazoa; Chordata; Craniata; Vertebrata; Euteleostomi; Mammalia; Eutheria; Euarchontoglires; Primates; Strepsirrhini; Lorisiformes; Lorisidae; Nycticebus	.	.	.	.	.	.	GO:0046872^molecular_function^metal ion binding`GO:0003964^molecular_function^RNA-directed DNA polymerase activity	.
PladumEVm037233	PladumEVm037233t1	.	.	PladumEVm037233t1.p1	100-855[+]	.	.	.	.	.	.	.	.	.
PladumEVm093114	PladumEVm093114t1	.	.	.	.	.	.	.	.	.	.	.	.	.
PladumEVm043641	PladumEVm043641t1	.	.	PladumEVm043641t1.p1	2-649[+]	.	.	.	.	.	.	.	.	.
PladumEVm057455	PladumEVm057455t1	APRV1_MOUSE^APRV1_MOUSE^Q:91-468,H:180-305^27.559%ID^E:2.16e-08^RecName: Full=Retroviral-like aspartic protease 1;^Eukaryota; Metazoa; Chordata; Craniata; Vertebrata; Euteleostomi; Mammalia; Eutheria; Euarchontoglires; Glires; Rodentia; Myomorpha; Muroidea; Muridae; Murinae; Mus; Mus	.	PladumEVm057455t1.p1	1-504[+]	APRV1_MOUSE^APRV1_MOUSE^Q:31-156,H:180-305^27.559%ID^E:1.95e-08^RecName: Full=Retroviral-like aspartic protease 1;^Eukaryota; Metazoa; Chordata; Craniata; Vertebrata; Euteleostomi; Mammalia; Eutheria; Euarchontoglires; Glires; Rodentia; Myomorpha; Muroidea; Muridae; Murinae; Mus; Mus	PF13975.8^gag-asp_proteas^gag-polyprotein putative aspartyl protease^51-139^E:5.1e-09`PF13650.8^Asp_protease_2^Aspartyl protease^51-137^E:3.8e-08	.	.	.	KEGG:mmu:67855	GO:0016021^cellular_component^integral component of membrane`GO:0004190^molecular_function^aspartic-type endopeptidase activity`GO:0016485^biological_process^protein processing`GO:0043588^biological_process^skin development	GO:0016021^cellular_component^integral component of membrane`GO:0004190^molecular_function^aspartic-type endopeptidase activity`GO:0016485^biological_process^protein processing`GO:0043588^biological_process^skin development	.
PladumEVm086719	PladumEVm086719t1	.	.	.	.	.	.	.	.	.	.	.	.	.
PladumEVm061450	PladumEVm061450t1	.	.	PladumEVm061450t1.p1	1-474[+]	.	.	.	.	.	.	.	.	.
PladumEVm028718	PladumEVm028718t1	DPOM_ASCIM^DPOM_ASCIM^Q:14-601,H:590-784^27.273%ID^E:5.4e-11^RecName: Full=Probable DNA polymerase;^Eukaryota; Fungi; Dikarya; Ascomycota; Pezizomycotina; Pezizomycetes; Pezizales; Ascobolaceae; Ascobolus	.	PladumEVm028718t1.p1	2-967[+]	DPOM_ASCIM^DPOM_ASCIM^Q:5-200,H:590-784^27.273%ID^E:4.86e-11^RecName: Full=Probable DNA polymerase;^Eukaryota; Fungi; Dikarya; Ascomycota; Pezizomycotina; Pezizomycetes; Pezizales; Ascobolaceae; Ascobolus	PF03175.15^DNA_pol_B_2^DNA polymerase type B, organellar and viral^9-217^E:2e-19	.	.	.	.	GO:0005739^cellular_component^mitochondrion`GO:0003677^molecular_function^DNA binding`GO:0003887^molecular_function^DNA-directed DNA polymerase activity`GO:0000166^molecular_function^nucleotide binding`GO:0006260^biological_process^DNA replication	GO:0005739^cellular_component^mitochondrion`GO:0003677^molecular_function^DNA binding`GO:0003887^molecular_function^DNA-directed DNA polymerase activity`GO:0000166^molecular_function^nucleotide binding`GO:0006260^biological_process^DNA replication	GO:0000166^molecular_function^nucleotide binding`GO:0003677^molecular_function^DNA binding`GO:0003887^molecular_function^DNA-directed DNA polymerase activity`GO:0006260^biological_process^DNA replication
PladumEVm092496	PladumEVm092496t1	.	.	.	.	.	.	.	.	.	.	.	.	.
PladumEVm097238	PladumEVm097238t1	.	.	PladumEVm097238t1.p1	2-331[+]	.	.	.	.	.	.	.	.	.
PladumEVm061451	PladumEVm061451t1	FLDZ_CLOS3^FLDZ_CLOS3^Q:3-473,H:98-252^56.051%ID^E:1.65e-57^RecName: Full=Cinnamate reductase {ECO:0000303|PubMed:10849007};^Bacteria; Firmicutes; Clostridia; Eubacteriales; Clostridiaceae; Clostridium	.	PladumEVm061451t1.p1	3-476[+]	FLDZ_CLOS3^FLDZ_CLOS3^Q:1-157,H:98-252^56.051%ID^E:1.49e-57^RecName: Full=Cinnamate reductase {ECO:0000303|PubMed:10849007};^Bacteria; Firmicutes; Clostridia; Eubacteriales; Clostridiaceae; Clostridium	PF00724.22^Oxidored_FMN^NADH:flavin oxidoreductase / NADH oxidase family^2-144^E:1.8e-37	.	.	.	.	GO:0047540^molecular_function^2-enoate reductase activity`GO:0010181^molecular_function^FMN binding`GO:0051536^molecular_function^iron-sulfur cluster binding`GO:0046872^molecular_function^metal ion binding`GO:0006559^biological_process^L-phenylalanine catabolic process	GO:0047540^molecular_function^2-enoate reductase activity`GO:0010181^molecular_function^FMN binding`GO:0051536^molecular_function^iron-sulfur cluster binding`GO:0046872^molecular_function^metal ion binding`GO:0006559^biological_process^L-phenylalanine catabolic process	GO:0010181^molecular_function^FMN binding`GO:0016491^molecular_function^oxidoreductase activity`GO:0055114^biological_process^obsolete oxidation-reduction process
PladumEVm070471	PladumEVm070471t1	.	.	PladumEVm070471t1.p1	1-420[+]	.	.	.	.	.	.	.	.	.
PladumEVm079622	PladumEVm079622t1	.	.	PladumEVm079622t1.p1	250-627[+]	.	.	.	.	.	.	.	.	.
PladumEVm089916	PladumEVm089916t1	.	.	PladumEVm089916t1.p1	3-410[+]	.	.	.	.	.	.	.	.	.
PladumEVm105392	PladumEVm105392t1	.	.	.	.	.	.	.	.	.	.	.	.	.
PladumEVm103752	PladumEVm103752t1	.	.	.	.	.	.	.	.	.	.	.	.	.
PladumEVm029931	PladumEVm029931t1	SC5A8_XENLA^SC5A8_XENLA^Q:19-909,H:336-621^34.437%ID^E:1.71e-30^RecName: Full=Sodium-coupled monocarboxylate transporter 1;^Eukaryota; Metazoa; Chordata; Craniata; Vertebrata; Euteleostomi; Amphibia; Batrachia; Anura; Pipoidea; Pipidae; Xenopodinae; Xenopus; Xenopus	.	PladumEVm029931t1.p1	1-936[+]	SC5A8_HUMAN^SC5A8_HUMAN^Q:7-236,H:336-553^40.343%ID^E:1.56e-43^RecName: Full=Sodium-coupled monocarboxylate transporter 1;^Eukaryota; Metazoa; Chordata; Craniata; Vertebrata; Euteleostomi; Mammalia; Eutheria; Euarchontoglires; Primates; Haplorrhini; Catarrhini; Hominidae; Homo	PF00474.19^SSF^Sodium:solute symporter family^7-121^E:1.5e-07	.	.	.	KEGG:hsa:160728	GO:0016021^cellular_component^integral component of membrane`GO:0015293^molecular_function^symporter activity`GO:0006814^biological_process^sodium ion transport	GO:0016324^cellular_component^apical plasma membrane`GO:0070062^cellular_component^extracellular exosome`GO:0016021^cellular_component^integral component of membrane`GO:0005886^cellular_component^plasma membrane`GO:0015129^molecular_function^lactate transmembrane transporter activity`GO:0140161^molecular_function^monocarboxylate:sodium symporter activity`GO:0005343^molecular_function^organic acid…	GO:0022857^molecular_function^transmembrane transporter activity`GO:0055085^biological_process^transmembrane transport`GO:0016020^cellular_component^membrane
PladumEVm088624	PladumEVm088624t1	.	.	PladumEVm088624t1.p1	1-351[+]	.	.	.	.	.	.	.	.	.
PladumEVm080760	PladumEVm080760t1	POL_AVIRE^POL_AVIRE^Q:74-367,H:216-314^31.068%ID^E:0.000182^RecName: Full=Gag-Pol polyprotein;^Viruses; Riboviria; Pararnavirae; Artverviricota; Revtraviricetes; Ortervirales; Retroviridae; Orthoretrovirinae; Gammaretrovirus	.	PladumEVm080760t1.p1	2-373[+]	POL_AVIRE^POL_AVIRE^Q:25-122,H:216-314^31.068%ID^E:0.000163^RecName: Full=Gag-Pol polyprotein;^Viruses; Riboviria; Pararnavirae; Artverviricota; Revtraviricetes; Ortervirales; Retroviridae; Orthoretrovirinae; Gammaretrovirus	PF00078.29^RVT_1^Reverse transcriptase (RNA-dependent DNA polymerase)^31-121^E:2e-09	.	.	.	.	GO:0004190^molecular_function^aspartic-type endopeptidase activity`GO:0003677^molecular_function^DNA binding`GO:0003887^molecular_function^DNA-directed DNA polymerase activity`GO:0046872^molecular_function^metal ion binding`GO:0003723^molecular_function^RNA binding`GO:0003964^molecular_function^RNA-directed DNA polymerase activity`GO:0004523^molecular_function^RNA-DNA hybrid ribonuclease activity…	GO:0004190^molecular_function^aspartic-type endopeptidase activity`GO:0003677^molecular_function^DNA binding`GO:0003887^molecular_function^DNA-directed DNA polymerase activity`GO:0046872^molecular_function^metal ion binding`GO:0003723^molecular_function^RNA binding`GO:0003964^molecular_function^RNA-directed DNA polymerase activity`GO:0004523^molecular_function^RNA-DNA hybrid ribonuclease activity…	.
PladumEVm123119	PladumEVm123119t1	.	.	.	.	.	.	.	.	.	.	.	.	.
PladumEVm070507	PladumEVm070507t1	.	.	PladumEVm070507t1.p1	2-418[+]	.	.	.	.	.	.	.	.	.
PladumEVm068007	PladumEVm068007t1	.	.	PladumEVm068007t1.p1	3-449[+]	.	.	.	.	.	.	.	.	.
PladumEVm079841	PladumEVm079841t2	.	.	PladumEVm079841t2.p1	1-378[+]	.	.	.	.	.	.	.	.	.
PladumEVm069389	PladumEVm069389t1	.	.	PladumEVm069389t1.p1	2-424[+]	.	.	.	.	.	.	.	.	.
PladumEVm062085	PladumEVm062085t1	.	.	PladumEVm062085t1.p1	3-512[+]	.	.	.	.	.	.	.	.	.
PladumEVm033488	PladumEVm033488t1	ALS_MOUSE^ALS_MOUSE^Q:161-928,H:62-302^27.083%ID^E:1.53e-07^RecName: Full=Insulin-like growth factor-binding protein complex acid labile subunit;^Eukaryota; Metazoa; Chordata; Craniata; Vertebrata; Euteleostomi; Mammalia; Eutheria; Euarchontoglires; Glires; Rodentia; Myomorpha; Muroidea; Muridae; Murinae; Mus; Mus	.	PladumEVm033488t1.p1	89-928[+]	NYX_HUMAN^NYX_HUMAN^Q:18-259,H:43-315^23.273%ID^E:4.59e-11^RecName: Full=Nyctalopin;^Eukaryota; Metazoa; Chordata; Craniata; Vertebrata; Euteleostomi; Mammalia; Eutheria; Euarchontoglires; Primates; Haplorrhini; Catarrhini; Hominidae; Homo	PF13516.8^LRR_6^Leucine Rich repeat^38-51^E:490`PF13855.8^LRR_8^Leucine rich repeat^39-96^E:7e-10`PF13306.8^LRR_5^BspA type Leucine rich repeat region (6 copies)^39-94^E:0.00022`PF00560.35^LRR_1^Leucine Rich Repeat^40-60^E:2000`PF13516.8^LRR_6^Leucine Rich repeat^61-73^E:960`PF00560.35^LRR_1^Leucine Rich Repeat^63-81^E:6000`PF13516.8^LRR_6^Leucine Rich repeat^82-97^E:1.9`PF00560.35^LRR_1^Leucine …	.	.	.	KEGG:hsa:60506	GO:0042567^cellular_component^insulin-like growth factor ternary complex`GO:0008201^molecular_function^heparin binding`GO:0005520^molecular_function^insulin-like growth factor binding`GO:0048495^molecular_function^Roundabout binding`GO:0007411^biological_process^axon guidance`GO:0007155^biological_process^cell adhesion`GO:0050919^biological_process^negative chemotaxis	GO:0031012^cellular_component^extracellular matrix`GO:0005615^cellular_component^extracellular space`GO:0050896^biological_process^response to stimulus`GO:0007601^biological_process^visual perception	GO:0005515^molecular_function^protein binding
PladumEVm032920	PladumEVm032920t1	.	.	PladumEVm032920t1.p1	2-895[+]	.	.	.	.	.	.	.	.	.
PladumEVm042376	PladumEVm042376t1	LAMA5_HUMAN^LAMA5_HUMAN^Q:5-463,H:1489-1642^40.385%ID^E:3.45e-32^RecName: Full=Laminin subunit alpha-5;^Eukaryota; Metazoa; Chordata; Craniata; Vertebrata; Euteleostomi; Mammalia; Eutheria; Euarchontoglires; Primates; Haplorrhini; Catarrhini; Hominidae; Homo`LAMA5_HUMAN^LAMA5_HUMAN^Q:26-382,H:603-715^39.496%ID^E:1.66e-20^RecName: Full=Laminin subunit alpha-5;^Eukaryota; Metazoa; Chordata; Craniat…	.	PladumEVm042376t1.p1	2-667[+]	LAMA5_HUMAN^LAMA5_HUMAN^Q:2-154,H:1489-1642^40.385%ID^E:3.1e-32^RecName: Full=Laminin subunit alpha-5;^Eukaryota; Metazoa; Chordata; Craniata; Vertebrata; Euteleostomi; Mammalia; Eutheria; Euarchontoglires; Primates; Haplorrhini; Catarrhini; Hominidae; Homo`LAMA5_HUMAN^LAMA5_HUMAN^Q:9-127,H:603-715^39.496%ID^E:1.49e-20^RecName: Full=Laminin subunit alpha-5;^Eukaryota; Metazoa; Chordata; Craniata;…	PF00053.26^Laminin_EGF^Laminin EGF domain^2-38^E:1.7e-06`PF00053.26^Laminin_EGF^Laminin EGF domain^41-81^E:3.9e-09`PF00053.26^Laminin_EGF^Laminin EGF domain^89-137^E:1.1e-10	.	.	.	KEGG:hsa:3911	GO:0005604^cellular_component^basement membrane`GO:0062023^cellular_component^collagen-containing extracellular matrix`GO:0070062^cellular_component^extracellular exosome`GO:0005576^cellular_component^extracellular region`GO:0005615^cellular_component^extracellular space`GO:0043259^cellular_component^laminin-10 complex`GO:0043260^cellular_component^laminin-11 complex`GO:0005610^cellular_component…	GO:0005604^cellular_component^basement membrane`GO:0062023^cellular_component^collagen-containing extracellular matrix`GO:0070062^cellular_component^extracellular exosome`GO:0005576^cellular_component^extracellular region`GO:0005615^cellular_component^extracellular space`GO:0043259^cellular_component^laminin-10 complex`GO:0043260^cellular_component^laminin-11 complex`GO:0005610^cellular_component…	.
PladumEVm089360	PladumEVm089360t1	PROB_CUTAK^PROB_CUTAK^Q:2-346,H:219-333^99.13%ID^E:8.68e-42^RecName: Full=Glutamate 5-kinase {ECO:0000255|HAMAP-Rule:MF_00456};^Bacteria; Actinobacteria; Propionibacteriales; Propionibacteriaceae; Cutibacterium	.	PladumEVm089360t1.p2	2-346[-]	.	.	.	.	COG0263^Catalyzes the transfer of a phosphate group to glutamate to form glutamate 5-phosphate which rapidly cyclizes to 5- oxoproline (By similarity)	KEGG:pac:PPA0834	GO:0005737^cellular_component^cytoplasm`GO:0005524^molecular_function^ATP binding`GO:0004349^molecular_function^glutamate 5-kinase activity`GO:0003723^molecular_function^RNA binding`GO:0055129^biological_process^L-proline biosynthetic process	.	.
PladumEVm061452	PladumEVm061452t1	PROB_CUTAK^PROB_CUTAK^Q:3-476,H:67-224^99.367%ID^E:5.39e-95^RecName: Full=Glutamate 5-kinase {ECO:0000255|HAMAP-Rule:MF_00456};^Bacteria; Actinobacteria; Propionibacteriales; Propionibacteriaceae; Cutibacterium	.	PladumEVm061452t1.p1	3-476[+]	PROB_CUTAK^PROB_CUTAK^Q:1-158,H:67-224^99.367%ID^E:1.68e-107^RecName: Full=Glutamate 5-kinase {ECO:0000255|HAMAP-Rule:MF_00456};^Bacteria; Actinobacteria; Propionibacteriales; Propionibacteriaceae; Cutibacterium	PF00696.30^AA_kinase^Amino acid kinase family^13-157^E:1.2e-24	.	.	COG0263^Catalyzes the transfer of a phosphate group to glutamate to form glutamate 5-phosphate which rapidly cyclizes to 5- oxoproline (By similarity)	KEGG:pac:PPA0834	GO:0005737^cellular_component^cytoplasm`GO:0005524^molecular_function^ATP binding`GO:0004349^molecular_function^glutamate 5-kinase activity`GO:0003723^molecular_function^RNA binding`GO:0055129^biological_process^L-proline biosynthetic process	GO:0005737^cellular_component^cytoplasm`GO:0005524^molecular_function^ATP binding`GO:0004349^molecular_function^glutamate 5-kinase activity`GO:0003723^molecular_function^RNA binding`GO:0055129^biological_process^L-proline biosynthetic process	.
PladumEVm087273	PladumEVm087273t1	Y5847_STRAW^Y5847_STRAW^Q:29-325,H:336-431^43.137%ID^E:2.13e-13^RecName: Full=Putative ABC transporter ATP-binding protein SAV_5847;^Bacteria; Actinobacteria; Streptomycetales; Streptomycetaceae; Streptomyces	.	PladumEVm087273t1.p1	2-352[+]	Y5847_STRAW^Y5847_STRAW^Q:10-108,H:336-431^43.137%ID^E:1.91e-13^RecName: Full=Putative ABC transporter ATP-binding protein SAV_5847;^Bacteria; Actinobacteria; Streptomycetales; Streptomycetaceae; Streptomyces	PF00005.29^ABC_tran^ABC transporter^5-107^E:1.6e-10	.	.	COG3845^(ABC) transporter	KEGG:sma:SAVERM_5847	GO:0005886^cellular_component^plasma membrane`GO:0005524^molecular_function^ATP binding`GO:0042626^molecular_function^ATPase-coupled transmembrane transporter activity	GO:0005886^cellular_component^plasma membrane`GO:0005524^molecular_function^ATP binding`GO:0042626^molecular_function^ATPase-coupled transmembrane transporter activity	GO:0005524^molecular_function^ATP binding
PladumEVm118702	PladumEVm118702t1	.	.	.	.	.	.	.	.	.	.	.	.	.
PladumEVm169656	PladumEVm169656t1	.	.	.	.	.	.	.	.	.	.	.	.	.
PladumEVm064397	PladumEVm064397t1	.	.	PladumEVm064397t1.p1	2-460[+]	.	.	.	.	.	.	.	.	.
PladumEVm087274	PladumEVm087274t1	RTJK_DROME^RTJK_DROME^Q:2-334,H:442-553^34.821%ID^E:2.48e-12^RecName: Full=RNA-directed DNA polymerase from mobile element jockey;^Eukaryota; Metazoa; Ecdysozoa; Arthropoda; Hexapoda; Insecta; Pterygota; Neoptera; Endopterygota; Diptera; Brachycera; Muscomorpha; Ephydroidea; Drosophilidae; Drosophila; Sophophora	.	.	.	.	.	.	.	.	.	GO:0003964^molecular_function^RNA-directed DNA polymerase activity	.	.
PladumEVm079364	PladumEVm079364t1	.	.	PladumEVm079364t1.p1	1-390[+]	.	.	.	.	.	.	.	.	.
PladumEVm107852	PladumEVm107852t1	.	.	PladumEVm107852t1.p1	3-311[+]	.	.	.	.	.	.	.	.	.
PladumEVm089362	PladumEVm089362t1	.	.	PladumEVm089362t1.p1	1-345[+]	.	.	.	.	.	.	.	.	.
PladumEVm082218	PladumEVm082218t1	NUSA_MYCLE^NUSA_MYCLE^Q:745-428,H:222-327^72.642%ID^E:7.7e-45^RecName: Full=Transcription termination/antitermination protein NusA {ECO:0000255|HAMAP-Rule:MF_00945};^Bacteria; Actinobacteria; Corynebacteriales; Mycobacteriaceae; Mycobacterium	.	PladumEVm082218t1.p2	419-745[-]	NUSA_MYCLE^NUSA_MYCLE^Q:1-106,H:222-327^72.642%ID^E:4.08e-47^RecName: Full=Transcription termination/antitermination protein NusA {ECO:0000255|HAMAP-Rule:MF_00945};^Bacteria; Actinobacteria; Corynebacteriales; Mycobacteriaceae; Mycobacterium	PF13184.8^KH_5^NusA-like KH domain^1-61^E:3e-19	.	.	COG0195^Transcription elongation factor NusA	KEGG:mle:ML1558	GO:0005737^cellular_component^cytoplasm`GO:0003700^molecular_function^DNA-binding transcription factor activity`GO:0003723^molecular_function^RNA binding`GO:0006353^biological_process^DNA-templated transcription, termination`GO:0031564^biological_process^transcription antitermination	GO:0005737^cellular_component^cytoplasm`GO:0003700^molecular_function^DNA-binding transcription factor activity`GO:0003723^molecular_function^RNA binding`GO:0006353^biological_process^DNA-templated transcription, termination`GO:0031564^biological_process^transcription antitermination	GO:0003723^molecular_function^RNA binding
PladumEVm139071	PladumEVm139071t1	.	.	.	.	.	.	.	.	.	.	.	.	.
PladumEVm073825	PladumEVm073825t1	RP43_RIFPA^RP43_RIFPA^Q:19-366,H:74-191^31.746%ID^E:4.41e-12^RecName: Full=Exoskeleton protein RP43;^Eukaryota; Metazoa; Spiralia; Lophotrochozoa; Annelida; Polychaeta; Sedentaria; Canalipalpata; Sabellida; Siboglinidae; Riftia`RP43_RIFPA^RP43_RIFPA^Q:22-357,H:318-418^29.565%ID^E:7.81e-09^RecName: Full=Exoskeleton protein RP43;^Eukaryota; Metazoa; Spiralia; Lophotrochozoa; Annelida; Polychaeta; S…	.	PladumEVm073825t1.p1	1-405[+]	RP43_RIFPA^RP43_RIFPA^Q:7-122,H:74-191^31.746%ID^E:1.44e-12^RecName: Full=Exoskeleton protein RP43;^Eukaryota; Metazoa; Spiralia; Lophotrochozoa; Annelida; Polychaeta; Sedentaria; Canalipalpata; Sabellida; Siboglinidae; Riftia`RP43_RIFPA^RP43_RIFPA^Q:8-119,H:318-418^29.565%ID^E:2.83e-09^RecName: Full=Exoskeleton protein RP43;^Eukaryota; Metazoa; Spiralia; Lophotrochozoa; Annelida; Polychaeta; Sed…	PF00431.22^CUB^CUB domain^19-119^E:8.7e-18	.	.	.	.	GO:0006033^biological_process^chitin localization`GO:0030198^biological_process^extracellular matrix organization	GO:0006033^biological_process^chitin localization`GO:0030198^biological_process^extracellular matrix organization	.
PladumEVm080720	PladumEVm080720t1	HYSA_CUTAK^HYSA_CUTAK^Q:82-375,H:2-99^71.429%ID^E:2.48e-31^RecName: Full=Hyaluronate lyase;^Bacteria; Actinobacteria; Propionibacteriales; Propionibacteriaceae; Cutibacterium	.	PladumEVm080720t1.p1	1-375[+]	HYSA_CUTAK^HYSA_CUTAK^Q:28-125,H:2-99^71.429%ID^E:3.67e-33^RecName: Full=Hyaluronate lyase;^Bacteria; Actinobacteria; Propionibacteriales; Propionibacteriaceae; Cutibacterium	.	.	.	COG5492^ig domain protein group 2 domain protein	KEGG:pac:PPA0380	GO:0005618^cellular_component^cell wall`GO:0005576^cellular_component^extracellular region`GO:0030246^molecular_function^carbohydrate binding`GO:0030340^molecular_function^hyaluronate lyase activity`GO:0005975^biological_process^carbohydrate metabolic process	GO:0005618^cellular_component^cell wall`GO:0005576^cellular_component^extracellular region`GO:0030246^molecular_function^carbohydrate binding`GO:0030340^molecular_function^hyaluronate lyase activity`GO:0005975^biological_process^carbohydrate metabolic process	.
PladumEVm100020	PladumEVm100020t1	.	.	.	.	.	.	.	.	.	.	.	.	.
PladumEVm080761	PladumEVm080761t1	.	.	PladumEVm080761t1.p1	1-372[+]	.	.	.	.	.	.	.	.	.
PladumEVm035465	PladumEVm035465t1	TAAR5_HUMAN^TAAR5_HUMAN^Q:37-786,H:16-267^25.194%ID^E:7.91e-11^RecName: Full=Trace amine-associated receptor 5;^Eukaryota; Metazoa; Chordata; Craniata; Vertebrata; Euteleostomi; Mammalia; Eutheria; Euarchontoglires; Primates; Haplorrhini; Catarrhini; Hominidae; Homo	.	PladumEVm035465t1.p1	1-792[+]	TAAR5_HUMAN^TAAR5_HUMAN^Q:13-262,H:16-267^25.194%ID^E:7.12e-11^RecName: Full=Trace amine-associated receptor 5;^Eukaryota; Metazoa; Chordata; Craniata; Vertebrata; Euteleostomi; Mammalia; Eutheria; Euarchontoglires; Primates; Haplorrhini; Catarrhini; Hominidae; Homo	PF00001.23^7tm_1^7 transmembrane receptor (rhodopsin family)^44-263^E:2.2e-23	.	.	.	KEGG:hsa:9038	GO:0005887^cellular_component^integral component of plasma membrane`GO:0004930^molecular_function^G protein-coupled receptor activity`GO:0001594^molecular_function^trace-amine receptor activity`GO:1990081^molecular_function^trimethylamine receptor activity`GO:0007186^biological_process^G protein-coupled receptor signaling pathway`GO:0007606^biological_process^sensory perception of chemical stimul…	GO:0005887^cellular_component^integral component of plasma membrane`GO:0004930^molecular_function^G protein-coupled receptor activity`GO:0001594^molecular_function^trace-amine receptor activity`GO:1990081^molecular_function^trimethylamine receptor activity`GO:0007186^biological_process^G protein-coupled receptor signaling pathway`GO:0007606^biological_process^sensory perception of chemical stimul…	GO:0004930^molecular_function^G protein-coupled receptor activity`GO:0007186^biological_process^G protein-coupled receptor signaling pathway`GO:0016021^cellular_component^integral component of membrane
PladumEVm126252	PladumEVm126252t1	.	.	.	.	.	.	.	.	.	.	.	.	.
PladumEVm076441	PladumEVm076441t1	.	.	.	.	.	.	.	.	.	.	.	.	.
PladumEVm081988	PladumEVm081988t1	GREA_MYCVP^GREA_MYCVP^Q:2-364,H:44-162^57.025%ID^E:9.72e-30^RecName: Full=Transcription elongation factor GreA {ECO:0000255|HAMAP-Rule:MF_00105};^Bacteria; Actinobacteria; Corynebacteriales; Mycobacteriaceae; Mycolicibacterium	.	PladumEVm081988t1.p1	2-373[+]	GREA_MYCS2^GREA_MYCS2^Q:1-122,H:44-163^57.377%ID^E:2.36e-42^RecName: Full=Transcription elongation factor GreA {ECO:0000255|HAMAP-Rule:MF_00105};^Bacteria; Actinobacteria; Corynebacteriales; Mycobacteriaceae; Mycolicibacterium	PF03449.17^GreA_GreB_N^Transcription elongation factor, N-terminal^1-33^E:4.6e-12`PF01272.21^GreA_GreB^Transcription elongation factor, GreA/GreB, C-term^40-120^E:2.4e-19	.	.	COG0782^Necessary for efficient RNA polymerase transcription elongation past template-encoded arresting sites. The arresting sites in DNA have the property of trapping a certain fraction of elongating RNA polymerases that pass through, resulting in locked ternary complexes. Cleavage of the nascent transcript by cleavage factors such as GreA or GreB allows the resumption of elongation from the new…	KEGG:msg:MSMEI_5125`KEGG:msm:MSMEG_5263	GO:0003677^molecular_function^DNA binding`GO:0070063^molecular_function^RNA polymerase binding`GO:0032784^biological_process^regulation of DNA-templated transcription, elongation	GO:0003677^molecular_function^DNA binding`GO:0070063^molecular_function^RNA polymerase binding`GO:0032784^biological_process^regulation of DNA-templated transcription, elongation	GO:0003677^molecular_function^DNA binding`GO:0032784^biological_process^regulation of DNA-templated transcription, elongation
PladumEVm070300	PladumEVm070300t1	.	.	PladumEVm070300t1.p1	2-469[+]	.	.	.	.	.	.	.	.	.
PladumEVm080336	PladumEVm080336t1	.	.	.	.	.	.	.	.	.	.	.	.	.
PladumEVm032579	PladumEVm032579t1	.	.	PladumEVm032579t1.p1	3-878[+]	.	.	.	.	.	.	.	.	.
PladumEVm042837	PladumEVm042837t1	ASB15_MOUSE^ASB15_MOUSE^Q:282-605,H:256-382^27.82%ID^E:0.001^RecName: Full=Ankyrin repeat and SOCS box protein 15;^Eukaryota; Metazoa; Chordata; Craniata; Vertebrata; Euteleostomi; Mammalia; Eutheria; Euarchontoglires; Glires; Rodentia; Myomorpha; Muroidea; Muridae; Murinae; Mus; Mus	.	PladumEVm042837t1.p1	3-671[+]	ASB15_MOUSE^ASB15_MOUSE^Q:94-201,H:256-382^27.82%ID^E:0.000818^RecName: Full=Ankyrin repeat and SOCS box protein 15;^Eukaryota; Metazoa; Chordata; Craniata; Vertebrata; Euteleostomi; Mammalia; Eutheria; Euarchontoglires; Glires; Rodentia; Myomorpha; Muroidea; Muridae; Murinae; Mus; Mus	.	.	.	.	KEGG:mmu:78910	GO:0035556^biological_process^intracellular signal transduction`GO:0016567^biological_process^protein ubiquitination	GO:0035556^biological_process^intracellular signal transduction`GO:0016567^biological_process^protein ubiquitination	.
PladumEVm039488	PladumEVm039488t1	.	.	PladumEVm039488t1.p1	1-735[+]	.	.	.	.	.	.	.	.	.
PladumEVm073121	PladumEVm073121t1	.	.	PladumEVm073121t1.p1	2-481[+]	.	.	.	.	.	.	.	.	.
PladumEVm104244	PladumEVm104244t1	.	.	PladumEVm104244t1.p1	1-327[+]	.	.	.	.	.	.	.	.	.
PladumEVm163069	PladumEVm163069t1	.	.	.	.	.	.	.	.	.	.	.	.	.
PladumEVm101441	PladumEVm101441t1	.	.	.	.	.	.	.	.	.	.	.	.	.
PladumEVm100151	PladumEVm100151t1	.	.	PladumEVm100151t1.p1	100-423[+]	.	.	.	.	.	.	.	.	.
PladumEVm103675	PladumEVm103675t1	.	.	PladumEVm103675t1.p1	1-315[+]	.	.	.	.	.	.	.	.	.
PladumEVm054223	PladumEVm054223t1	.	.	PladumEVm054223t1.p1	3-551[+]	.	.	.	.	.	.	.	.	.
PladumEVm111443	PladumEVm111443t1	.	.	.	.	.	.	.	.	.	.	.	.	.
PladumEVm094954	PladumEVm094954t1	.	.	.	.	.	.	.	.	.	.	.	.	.
PladumEVm057881	PladumEVm057881t1	NK2R_HUMAN^NK2R_HUMAN^Q:9-500,H:147-322^25%ID^E:9.17e-05^RecName: Full=Substance-K receptor;^Eukaryota; Metazoa; Chordata; Craniata; Vertebrata; Euteleostomi; Mammalia; Eutheria; Euarchontoglires; Primates; Haplorrhini; Catarrhini; Hominidae; Homo	.	PladumEVm057881t1.p1	3-503[+]	NK2R_HUMAN^NK2R_HUMAN^Q:3-166,H:147-322^25%ID^E:8.25e-05^RecName: Full=Substance-K receptor;^Eukaryota; Metazoa; Chordata; Craniata; Vertebrata; Euteleostomi; Mammalia; Eutheria; Euarchontoglires; Primates; Haplorrhini; Catarrhini; Hominidae; Homo	PF00001.23^7tm_1^7 transmembrane receptor (rhodopsin family)^2-151^E:1.8e-07`PF10324.11^7TM_GPCR_Srw^Serpentine type 7TM GPCR chemoreceptor Srw^54-167^E:7.7e-07	.	.	.	KEGG:hsa:6865	GO:0005887^cellular_component^integral component of plasma membrane`GO:0005886^cellular_component^plasma membrane`GO:0036126^cellular_component^sperm flagellum`GO:0061827^cellular_component^sperm head`GO:0097225^cellular_component^sperm midpiece`GO:0016497^molecular_function^substance K receptor activity`GO:0004995^molecular_function^tachykinin receptor activity`GO:0007588^biological_process^excr…	GO:0005887^cellular_component^integral component of plasma membrane`GO:0005886^cellular_component^plasma membrane`GO:0036126^cellular_component^sperm flagellum`GO:0061827^cellular_component^sperm head`GO:0097225^cellular_component^sperm midpiece`GO:0016497^molecular_function^substance K receptor activity`GO:0004995^molecular_function^tachykinin receptor activity`GO:0007588^biological_process^excr…	GO:0004930^molecular_function^G protein-coupled receptor activity`GO:0007186^biological_process^G protein-coupled receptor signaling pathway`GO:0016021^cellular_component^integral component of membrane`GO:0008528^molecular_function^G protein-coupled peptide receptor activity
PladumEVm094790	PladumEVm094790t1	BCHH_CHLP8^BCHH_CHLP8^Q:1-156,H:1216-1267^36.538%ID^E:4.19e-05^RecName: Full=Magnesium-chelatase subunit H;^Bacteria; Chlorobi; Chlorobia; Chlorobiales; Chlorobiaceae; Chlorobaculum	.	PladumEVm094790t1.p1	180-512[+]	.	.	.	.	COG1429^cobaltochelatase, cobn subunit	KEGG:cpc:Cpar_0728	GO:0005524^molecular_function^ATP binding`GO:0016851^molecular_function^magnesium chelatase activity`GO:0036070^biological_process^light-independent bacteriochlorophyll biosynthetic process`GO:0015979^biological_process^photosynthesis	.	.
PladumEVm029049	PladumEVm029049t1	Y908_METJA^Y908_METJA^Q:19-951,H:868-1179^32.051%ID^E:7.77e-49^RecName: Full=Uncharacterized protein MJ0908;^Archaea; Euryarchaeota; Methanomada group; Methanococci; Methanococcales; Methanocaldococcaceae; Methanocaldococcus	.	PladumEVm029049t1.p1	1-960[+]	Y908_METJA^Y908_METJA^Q:7-317,H:868-1179^32.051%ID^E:1.33e-51^RecName: Full=Uncharacterized protein MJ0908;^Archaea; Euryarchaeota; Methanomada group; Methanococci; Methanococcales; Methanocaldococcaceae; Methanocaldococcus	PF02514.18^CobN-Mg_chel^CobN/Magnesium Chelatase^2-319^E:1.3e-105	.	.	.	KEGG:mja:MJ_0908	GO:0051116^molecular_function^cobaltochelatase activity`GO:0016851^molecular_function^magnesium chelatase activity`GO:0015995^biological_process^chlorophyll biosynthetic process`GO:0009236^biological_process^cobalamin biosynthetic process	GO:0051116^molecular_function^cobaltochelatase activity`GO:0016851^molecular_function^magnesium chelatase activity`GO:0015995^biological_process^chlorophyll biosynthetic process`GO:0009236^biological_process^cobalamin biosynthetic process	GO:0009058^biological_process^biosynthetic process
PladumEVm058598	PladumEVm058598t1	VLDH_STRHL^VLDH_STRHL^Q:100-327,H:88-165^35%ID^E:0.000547^RecName: Full=Validoxylamine A 7'-phosphate phosphatase {ECO:0000303|PubMed:21766819};^Bacteria; Actinobacteria; Streptomycetales; Streptomycetaceae; Streptomyces	.	PladumEVm058598t1.p1	600-1097[+]	.	.	.	.	.	.	GO:0016787^molecular_function^hydrolase activity`GO:0046872^molecular_function^metal ion binding`GO:0017000^biological_process^antibiotic biosynthetic process	.	.
PladumEVm058598	PladumEVm058598t1	VLDH_STRHL^VLDH_STRHL^Q:100-327,H:88-165^35%ID^E:0.000547^RecName: Full=Validoxylamine A 7'-phosphate phosphatase {ECO:0000303|PubMed:21766819};^Bacteria; Actinobacteria; Streptomycetales; Streptomycetaceae; Streptomyces	.	PladumEVm058598t1.p3	1-462[+]	VLDH_STRHL^VLDH_STRHL^Q:34-143,H:88-205^38.655%ID^E:3.57e-14^RecName: Full=Validoxylamine A 7'-phosphate phosphatase {ECO:0000303|PubMed:21766819};^Bacteria; Actinobacteria; Streptomycetales; Streptomycetaceae; Streptomyces	PF00702.28^Hydrolase^haloacid dehalogenase-like hydrolase^16-121^E:5.8e-08`PF13419.8^HAD_2^Haloacid dehalogenase-like hydrolase^25-127^E:1.9e-12	.	.	.	.	GO:0016787^molecular_function^hydrolase activity`GO:0046872^molecular_function^metal ion binding`GO:0017000^biological_process^antibiotic biosynthetic process	GO:0016787^molecular_function^hydrolase activity`GO:0046872^molecular_function^metal ion binding`GO:0017000^biological_process^antibiotic biosynthetic process	.
PladumEVm096925	PladumEVm096925t1	TMP_BPSPP^TMP_BPSPP^Q:334-11,H:761-868^35.185%ID^E:5.03e-15^RecName: Full=Tail tape measure protein gp18;^Viruses; Duplodnaviria; Heunggongvirae; Uroviricota; Caudoviricetes; Caudovirales; Siphoviridae`TMP_BPSPP^TMP_BPSPP^Q:334-8,H:739-858^37.5%ID^E:5.54e-14^RecName: Full=Tail tape measure protein gp18;^Viruses; Duplodnaviria; Heunggongvirae; Uroviricota; Caudoviricetes; Caudovirales; Siphovirida…	.	.	.	.	.	.	.	.	KEGG:vg:955328	GO:0098003^biological_process^viral tail assembly	.	.
PladumEVm094655	PladumEVm094655t1	.	.	.	.	.	.	.	.	.	.	.	.	.
PladumEVm075051	PladumEVm075051t1	.	.	.	.	.	.	.	.	.	.	.	.	.
PladumEVm046915	PladumEVm046915t1	DPD1_ARATH^DPD1_ARATH^Q:2-355,H:183-314^33.088%ID^E:0.000483^RecName: Full=Exonuclease DPD1, chloroplastic/mitochondrial {ECO:0000303|PubMed:21521697};^Eukaryota; Viridiplantae; Streptophyta; Embryophyta; Tracheophyta; Spermatophyta; Magnoliopsida; eudicotyledons; Gunneridae; Pentapetalae; rosids; malvids; Brassicales; Brassicaceae; Camelineae; Arabidopsis	.	PladumEVm046915t1.p1	2-610[+]	DPD1_ARATH^DPD1_ARATH^Q:1-118,H:183-314^33.088%ID^E:0.000278^RecName: Full=Exonuclease DPD1, chloroplastic/mitochondrial {ECO:0000303|PubMed:21521697};^Eukaryota; Viridiplantae; Streptophyta; Embryophyta; Tracheophyta; Spermatophyta; Magnoliopsida; eudicotyledons; Gunneridae; Pentapetalae; rosids; malvids; Brassicales; Brassicaceae; Camelineae; Arabidopsis	.	.	.	.	KEGG:ath:AT5G26940	GO:0009507^cellular_component^chloroplast`GO:0005737^cellular_component^cytoplasm`GO:0005739^cellular_component^mitochondrion`GO:0009536^cellular_component^plastid`GO:0008296^molecular_function^3'-5'-exodeoxyribonuclease activity`GO:0004527^molecular_function^exonuclease activity`GO:0046872^molecular_function^metal ion binding`GO:0003676^molecular_function^nucleic acid binding`GO:0000738^biologic…	GO:0009507^cellular_component^chloroplast`GO:0005737^cellular_component^cytoplasm`GO:0005739^cellular_component^mitochondrion`GO:0009536^cellular_component^plastid`GO:0008296^molecular_function^3'-5'-exodeoxyribonuclease activity`GO:0004527^molecular_function^exonuclease activity`GO:0046872^molecular_function^metal ion binding`GO:0003676^molecular_function^nucleic acid binding`GO:0000738^biologic…	.
PladumEVm096256	PladumEVm096256t1	.	.	PladumEVm096256t1.p1	1-333[+]	.	.	.	.	.	.	.	.	.
PladumEVm077222	PladumEVm077222t1	.	.	PladumEVm077222t1.p2	3-428[+]	.	.	.	.	.	.	.	.	.
PladumEVm071613	PladumEVm071613t1	.	.	PladumEVm071613t1.p1	2-412[+]	.	PF13473.8^Cupredoxin_1^Cupredoxin-like domain^59-125^E:3.2e-09	.	.	.	.	.	.	.
PladumEVm073694	PladumEVm073694t1	POL_SMRVH^POL_SMRVH^Q:28-411,H:1108-1240^31.159%ID^E:1.7e-10^RecName: Full=Gag-Pro-Pol polyprotein;^Viruses; Riboviria; Pararnavirae; Artverviricota; Revtraviricetes; Ortervirales; Retroviridae; Orthoretrovirinae; Betaretrovirus	.	PladumEVm073694t1.p1	1-420[+]	POL_SMRVH^POL_SMRVH^Q:10-137,H:1108-1240^31.159%ID^E:1.53e-10^RecName: Full=Gag-Pro-Pol polyprotein;^Viruses; Riboviria; Pararnavirae; Artverviricota; Revtraviricetes; Ortervirales; Retroviridae; Orthoretrovirinae; Betaretrovirus	PF00078.29^RVT_1^Reverse transcriptase (RNA-dependent DNA polymerase)^4-127^E:2.6e-17	.	.	.	KEGG:vg:1491962	GO:0019013^cellular_component^viral nucleocapsid`GO:0004190^molecular_function^aspartic-type endopeptidase activity`GO:0003677^molecular_function^DNA binding`GO:0003887^molecular_function^DNA-directed DNA polymerase activity`GO:0004170^molecular_function^dUTP diphosphatase activity`GO:0003723^molecular_function^RNA binding`GO:0003964^molecular_function^RNA-directed DNA polymerase activity`GO:0004…	GO:0019013^cellular_component^viral nucleocapsid`GO:0004190^molecular_function^aspartic-type endopeptidase activity`GO:0003677^molecular_function^DNA binding`GO:0003887^molecular_function^DNA-directed DNA polymerase activity`GO:0004170^molecular_function^dUTP diphosphatase activity`GO:0003723^molecular_function^RNA binding`GO:0003964^molecular_function^RNA-directed DNA polymerase activity`GO:0004…	.
PladumEVm073033	PladumEVm073033t1	.	.	PladumEVm073033t1.p1	3-416[+]	.	.	.	.	.	.	.	.	.
PladumEVm056563	PladumEVm056563t1	.	.	PladumEVm056563t1.p1	111-623[+]	.	.	.	.	.	.	.	.	.
PladumEVm066606	PladumEVm066606t1	.	.	.	.	.	.	.	.	.	.	.	.	.
PladumEVm092408	PladumEVm092408t1	.	.	PladumEVm092408t1.p2	289-609[-]	.	.	.	.	.	.	.	.	.
PladumEVm085284	PladumEVm085284t2	.	.	.	.	.	.	.	.	.	.	.	.	.
PladumEVm083846	PladumEVm083846t1	.	.	PladumEVm083846t1.p1	2-367[+]	.	.	.	.	.	.	.	.	.
PladumEVm025953	PladumEVm025953t1	ZN717_HUMAN^ZN717_HUMAN^Q:297-1067,H:297-550^45.174%ID^E:3.92e-56^RecName: Full=Zinc finger protein 717;^Eukaryota; Metazoa; Chordata; Craniata; Vertebrata; Euteleostomi; Mammalia; Eutheria; Euarchontoglires; Primates; Haplorrhini; Catarrhini; Hominidae; Homo`ZN717_HUMAN^ZN717_HUMAN^Q:321-1067,H:388-634^42.231%ID^E:3.21e-52^RecName: Full=Zinc finger protein 717;^Eukaryota; Metazoa; Chordata; Cran…	.	PladumEVm025953t1.p1	3-1067[+]	ZN717_HUMAN^ZN717_HUMAN^Q:99-355,H:297-550^45.174%ID^E:3.53e-56^RecName: Full=Zinc finger protein 717;^Eukaryota; Metazoa; Chordata; Craniata; Vertebrata; Euteleostomi; Mammalia; Eutheria; Euarchontoglires; Primates; Haplorrhini; Catarrhini; Hominidae; Homo`ZN717_HUMAN^ZN717_HUMAN^Q:107-355,H:388-634^42.231%ID^E:2.89e-52^RecName: Full=Zinc finger protein 717;^Eukaryota; Metazoa; Chordata; Craniat…	PF00096.28^zf-C2H2^Zinc finger, C2H2 type^138-158^E:0.002`PF12874.9^zf-met^Zinc-finger of C2H2 type^138-158^E:0.067`PF00096.28^zf-C2H2^Zinc finger, C2H2 type^165-186^E:0.016`PF13894.8^zf-C2H2_4^C2H2-type zinc finger^196-217^E:0.00027`PF00096.28^zf-C2H2^Zinc finger, C2H2 type^197-217^E:0.00013`PF13912.8^zf-C2H2_6^C2H2-type zinc finger^221-243^E:0.0011`PF00096.28^zf-C2H2^Zinc finger, C2H2 type^333-…	.	.	.	.	GO:0005634^cellular_component^nucleus`GO:0001228^molecular_function^DNA-binding transcription activator activity, RNA polymerase II-specific`GO:0046872^molecular_function^metal ion binding`GO:0000978^molecular_function^RNA polymerase II cis-regulatory region sequence-specific DNA binding`GO:0006357^biological_process^regulation of transcription by RNA polymerase II	GO:0005634^cellular_component^nucleus`GO:0001228^molecular_function^DNA-binding transcription activator activity, RNA polymerase II-specific`GO:0046872^molecular_function^metal ion binding`GO:0000978^molecular_function^RNA polymerase II cis-regulatory region sequence-specific DNA binding`GO:0006357^biological_process^regulation of transcription by RNA polymerase II	.
PladumEVm085648	PladumEVm085648t1	.	.	PladumEVm085648t1.p1	3-362[+]	.	PF01547.27^SBP_bac_1^Bacterial extracellular solute-binding protein^6-30^E:0.0025	.	.	.	.	.	.	.
PladumEVm083413	PladumEVm083413t1	.	.	PladumEVm083413t1.p1	1-363[+]	.	.	.	.	.	.	.	.	.
PladumEVm115604	PladumEVm115604t1	.	.	.	.	.	.	.	.	.	.	.	.	.
PladumEVm085606	PladumEVm085606t1	.	.	PladumEVm085606t1.p1	3-371[+]	.	PF14529.8^Exo_endo_phos_2^Endonuclease-reverse transcriptase^6-115^E:4.6e-13	.	.	.	.	.	.	.
PladumEVm081559	PladumEVm081559t1	POL_SFV1^POL_SFV1^Q:100-372,H:201-279^31.868%ID^E:0.000865^RecName: Full=Pro-Pol polyprotein;^Viruses; Riboviria; Pararnavirae; Artverviricota; Revtraviricetes; Ortervirales; Retroviridae; Spumaretrovirinae; Spumavirus	.	PladumEVm081559t1.p1	1-372[+]	POL_IPMA^POL_IPMA^Q:2-117,H:41-137^29.412%ID^E:0.000858^RecName: Full=Intracisternal A-particle Pol-related polyprotein;^Viruses; Riboviria; Pararnavirae; Artverviricota; Revtraviricetes; Ortervirales; Retroviridae; Intracisternal A-particles	.	.	.	.	.	GO:0030430^cellular_component^host cell cytoplasm`GO:0042025^cellular_component^host cell nucleus`GO:0004190^molecular_function^aspartic-type endopeptidase activity`GO:0003887^molecular_function^DNA-directed DNA polymerase activity`GO:0046872^molecular_function^metal ion binding`GO:0003723^molecular_function^RNA binding`GO:0003964^molecular_function^RNA-directed DNA polymerase activity`GO:0004523…	GO:0003677^molecular_function^DNA binding`GO:0003887^molecular_function^DNA-directed DNA polymerase activity`GO:0003964^molecular_function^RNA-directed DNA polymerase activity`GO:0004523^molecular_function^RNA-DNA hybrid ribonuclease activity`GO:0008270^molecular_function^zinc ion binding`GO:0015074^biological_process^DNA integration`GO:0006310^biological_process^DNA recombination`GO:0075713^biol…	.
PladumEVm046890	PladumEVm046890t1	.	.	PladumEVm046890t1.p1	24-629[+]	.	.	.	.	.	.	.	.	.
PladumEVm069654	PladumEVm069654t1	.	.	PladumEVm069654t1.p1	1-426[+]	.	.	.	.	.	.	.	.	.
PladumEVm108317	PladumEVm108317t1	.	.	.	.	.	.	.	.	.	.	.	.	.
PladumEVm078834	PladumEVm078834t1	.	.	PladumEVm078834t1.p1	1-384[+]	.	.	.	.	.	.	.	.	.
PladumEVm093260	PladumEVm093260t1	TMP_BPSPP^TMP_BPSPP^Q:9-257,H:865-947^55.422%ID^E:2.36e-25^RecName: Full=Tail tape measure protein gp18;^Viruses; Duplodnaviria; Heunggongvirae; Uroviricota; Caudoviricetes; Caudovirales; Siphoviridae	.	PladumEVm093260t1.p1	3-353[+]	TMP_BPSPP^TMP_BPSPP^Q:3-85,H:865-947^55.422%ID^E:3.39e-26^RecName: Full=Tail tape measure protein gp18;^Viruses; Duplodnaviria; Heunggongvirae; Uroviricota; Caudoviricetes; Caudovirales; Siphoviridae	.	.	.	.	KEGG:vg:955328	GO:0098003^biological_process^viral tail assembly	GO:0098003^biological_process^viral tail assembly	.
PladumEVm084748	PladumEVm084748t1	.	.	.	.	.	.	.	.	.	.	.	.	.
PladumEVm086906	PladumEVm086906t1	.	.	PladumEVm086906t1.p1	103-459[+]	.	.	.	.	.	.	.	.	.
PladumEVm096136	PladumEVm096136t1	PRS42_MOUSE^PRS42_MOUSE^Q:17-142,H:263-304^52.381%ID^E:1.1e-08^RecName: Full=Serine protease 42 {ECO:0000305};^Eukaryota; Metazoa; Chordata; Craniata; Vertebrata; Euteleostomi; Mammalia; Eutheria; Euarchontoglires; Glires; Rodentia; Myomorpha; Muroidea; Muridae; Murinae; Mus; Mus	.	PladumEVm096136t1.p1	222-551[+]	.	.	.	.	.	KEGG:mmu:235628	GO:0046658^cellular_component^anchored component of plasma membrane`GO:0005737^cellular_component^cytoplasm`GO:0005615^cellular_component^extracellular space`GO:0004252^molecular_function^serine-type endopeptidase activity`GO:0007281^biological_process^germ cell development`GO:0006508^biological_process^proteolysis`GO:0007283^biological_process^spermatogenesis	.	.
PladumEVm074792	PladumEVm074792t1	.	.	PladumEVm074792t1.p1	3-398[+]	.	.	.	.	.	.	.	.	.
PladumEVm095332	PladumEVm095332t1	.	.	.	.	.	.	.	.	.	.	.	.	.
PladumEVm089779	PladumEVm089779t1	.	.	PladumEVm089779t1.p1	1-372[+]	.	PF09683.12^Lactococcin_972^Bacteriocin (Lactococcin_972)^58-120^E:9.6e-06	.	.	.	.	.	.	.
PladumEVm080950	PladumEVm080950t1	.	.	PladumEVm080950t1.p1	2-376[+]	.	.	.	.	.	.	.	.	.
PladumEVm053753	PladumEVm053753t1	.	.	PladumEVm053753t1.p1	1-534[+]	.	.	.	.	.	.	.	.	.
PladumEVm068326	PladumEVm068326t1	AGRE2_CANLF^AGRE2_CANLF^Q:20-358,H:677-787^31.034%ID^E:1.39e-05^RecName: Full=Adhesion G protein-coupled receptor E2;^Eukaryota; Metazoa; Chordata; Craniata; Vertebrata; Euteleostomi; Mammalia; Eutheria; Laurasiatheria; Carnivora; Caniformia; Canidae; Canis	.	.	.	.	.	.	.	.	KEGG:cfa:610750	GO:0005887^cellular_component^integral component of plasma membrane`GO:0031256^cellular_component^leading edge membrane`GO:0032587^cellular_component^ruffle membrane`GO:0005509^molecular_function^calcium ion binding`GO:0035374^molecular_function^chondroitin sulfate binding`GO:0004930^molecular_function^G protein-coupled receptor activity`GO:0007189^biological_process^adenylate cyclase-activating …	.	.
PladumEVm071883	PladumEVm071883t1	.	.	PladumEVm071883t1.p1	2-415[+]	.	.	.	.	.	.	.	.	.
PladumEVm090988	PladumEVm090988t1	.	.	.	.	.	.	.	.	.	.	.	.	.
PladumEVm086272	PladumEVm086272t1	.	.	PladumEVm086272t1.p1	3-356[-]	.	.	.	.	.	.	.	.	.
PladumEVm100770	PladumEVm100770t1	.	.	.	.	.	.	.	.	.	.	.	.	.
PladumEVm069917	PladumEVm069917t1	TNAA_CLOTE^TNAA_CLOTE^Q:1-423,H:195-335^62.411%ID^E:5.45e-53^RecName: Full=Tryptophanase {ECO:0000255|HAMAP-Rule:MF_00544};^Bacteria; Firmicutes; Clostridia; Eubacteriales; Clostridiaceae; Clostridium	.	PladumEVm069917t1.p1	1-423[+]	TNAA_CLOTE^TNAA_CLOTE^Q:1-141,H:195-335^62.411%ID^E:2.77e-61^RecName: Full=Tryptophanase {ECO:0000255|HAMAP-Rule:MF_00544};^Bacteria; Firmicutes; Clostridia; Eubacteriales; Clostridiaceae; Clostridium	PF01212.23^Beta_elim_lyase^Beta-eliminating lyase^1-94^E:8.1e-31	.	.	.	KEGG:ctc:CTC_01509	GO:0009034^molecular_function^tryptophanase activity	GO:0009034^molecular_function^tryptophanase activity	GO:0016829^molecular_function^lyase activity`GO:0006520^biological_process^cellular amino acid metabolic process
PladumEVm144382	PladumEVm144382t1	.	.	.	.	.	.	.	.	.	.	.	.	.
PladumEVm102228	PladumEVm102228t1	.	.	PladumEVm102228t1.p1	3-317[+]	.	.	.	.	.	.	.	.	.
PladumEVm052012	PladumEVm052012t1	RGN_MOUSE^RGN_MOUSE^Q:6-572,H:110-297^50.526%ID^E:2.83e-61^RecName: Full=Regucalcin;^Eukaryota; Metazoa; Chordata; Craniata; Vertebrata; Euteleostomi; Mammalia; Eutheria; Euarchontoglires; Glires; Rodentia; Myomorpha; Muroidea; Muridae; Murinae; Mus; Mus	.	PladumEVm052012t1.p1	30-584[+]	RGN_MOUSE^RGN_MOUSE^Q:1-181,H:118-297^50%ID^E:5.65e-59^RecName: Full=Regucalcin;^Eukaryota; Metazoa; Chordata; Craniata; Vertebrata; Euteleostomi; Mammalia; Eutheria; Euarchontoglires; Glires; Rodentia; Myomorpha; Muroidea; Muridae; Murinae; Mus; Mus	PF08450.14^SGL^SMP-30/Gluconolactonase/LRE-like region^4-146^E:9.3e-45	.	.	.	KEGG:mmu:19733	GO:0005737^cellular_component^cytoplasm`GO:0005829^cellular_component^cytosol`GO:0005634^cellular_component^nucleus`GO:0005509^molecular_function^calcium ion binding`GO:0030234^molecular_function^enzyme regulator activity`GO:0004341^molecular_function^gluconolactonase activity`GO:0008270^molecular_function^zinc ion binding`GO:0007568^biological_process^aging`GO:0006874^biological_process^cellular…	GO:0005737^cellular_component^cytoplasm`GO:0005829^cellular_component^cytosol`GO:0005634^cellular_component^nucleus`GO:0005509^molecular_function^calcium ion binding`GO:0030234^molecular_function^enzyme regulator activity`GO:0004341^molecular_function^gluconolactonase activity`GO:0008270^molecular_function^zinc ion binding`GO:0007568^biological_process^aging`GO:0006874^biological_process^cellular…	.
PladumEVm052101	PladumEVm052101t1	LCPB_CORGL^LCPB_CORGL^Q:141-551,H:141-277^48.551%ID^E:1.72e-33^RecName: Full=Probable cell wall biosynthesis protein LcpB {ECO:0000305};^Bacteria; Actinobacteria; Corynebacteriales; Corynebacteriaceae; Corynebacterium	.	PladumEVm052101t1.p1	3-551[+]	LCPB_CORGL^LCPB_CORGL^Q:9-183,H:108-277^43.75%ID^E:1.49e-34^RecName: Full=Probable cell wall biosynthesis protein LcpB {ECO:0000305};^Bacteria; Actinobacteria; Corynebacteriales; Corynebacteriaceae; Corynebacterium	PF03816.16^LytR_cpsA_psr^LytR_cpsA_psr family^100-183^E:2.1e-21	.	.	COG1316^transcriptional	KEGG:cgl:NCgl2802	GO:0016021^cellular_component^integral component of membrane`GO:0005886^cellular_component^plasma membrane`GO:0071555^biological_process^cell wall organization	GO:0016021^cellular_component^integral component of membrane`GO:0005886^cellular_component^plasma membrane`GO:0071555^biological_process^cell wall organization	.
PladumEVm042160	PladumEVm042160t1	.	.	PladumEVm042160t1.p1	2-670[+]	.	.	.	.	.	.	.	.	.
PladumEVm067307	PladumEVm067307t1	COL12_BOVIN^COL12_BOVIN^Q:64-375,H:631-738^28.182%ID^E:4.81e-09^RecName: Full=Collectin-12;^Eukaryota; Metazoa; Chordata; Craniata; Vertebrata; Euteleostomi; Mammalia; Eutheria; Laurasiatheria; Artiodactyla; Ruminantia; Pecora; Bovidae; Bovinae; Bos	.	PladumEVm067307t1.p1	1-435[+]	COL12_BOVIN^COL12_BOVIN^Q:22-125,H:631-738^28.182%ID^E:4.33e-09^RecName: Full=Collectin-12;^Eukaryota; Metazoa; Chordata; Craniata; Vertebrata; Euteleostomi; Mammalia; Eutheria; Laurasiatheria; Artiodactyla; Ruminantia; Pecora; Bovidae; Bovinae; Bos	PF00059.23^Lectin_C^Lectin C-type domain^16-119^E:2.5e-16	.	.	.	KEGG:bta:504741	GO:0005581^cellular_component^collagen trimer`GO:0031012^cellular_component^extracellular matrix`GO:0005615^cellular_component^extracellular space`GO:0016021^cellular_component^integral component of membrane`GO:0030246^molecular_function^carbohydrate binding`GO:0030169^molecular_function^low-density lipoprotein particle binding`GO:0046872^molecular_function^metal ion binding`GO:0038187^molecular_…	GO:0005581^cellular_component^collagen trimer`GO:0031012^cellular_component^extracellular matrix`GO:0005615^cellular_component^extracellular space`GO:0016021^cellular_component^integral component of membrane`GO:0030246^molecular_function^carbohydrate binding`GO:0030169^molecular_function^low-density lipoprotein particle binding`GO:0046872^molecular_function^metal ion binding`GO:0038187^molecular_…	.
PladumEVm043487	PladumEVm043487t1	.	.	PladumEVm043487t1.p1	2-661[+]	.	PF04480.14^DUF559^Protein of unknown function (DUF559)^98-200^E:9.3e-08	.	.	.	.	.	.	.
PladumEVm065849	PladumEVm065849t1	.	.	PladumEVm065849t1.p1	2-445[+]	.	.	.	.	.	.	.	.	.
PladumEVm040348	PladumEVm040348t1	.	.	PladumEVm040348t1.p1	2-727[+]	.	PF18701.3^DUF5641^Family of unknown function (DUF5641)^143-236^E:5.9e-33	.	.	.	.	.	.	.
PladumEVm067813	PladumEVm067813t1	NRG_DROME^NRG_DROME^Q:6-428,H:142-277^26.573%ID^E:1.36e-06^RecName: Full=Neuroglian;^Eukaryota; Metazoa; Ecdysozoa; Arthropoda; Hexapoda; Insecta; Pterygota; Neoptera; Endopterygota; Diptera; Brachycera; Muscomorpha; Ephydroidea; Drosophilidae; Drosophila; Sophophora	.	PladumEVm067813t1.p1	3-434[+]	NRG_DROME^NRG_DROME^Q:2-142,H:142-277^26.573%ID^E:1.23e-06^RecName: Full=Neuroglian;^Eukaryota; Metazoa; Ecdysozoa; Arthropoda; Hexapoda; Insecta; Pterygota; Neoptera; Endopterygota; Diptera; Brachycera; Muscomorpha; Ephydroidea; Drosophilidae; Drosophila; Sophophora	.	.	.	.	KEGG:dme:Dmel_CG1634	GO:0030424^cellular_component^axon`GO:0005923^cellular_component^bicellular tight junction`GO:0030425^cellular_component^dendrite`GO:0030175^cellular_component^filopodium`GO:0005887^cellular_component^integral component of plasma membrane`GO:0043025^cellular_component^neuronal cell body`GO:0005886^cellular_component^plasma membrane`GO:0005919^cellular_component^pleated septate junction`GO:0005918…	GO:0030424^cellular_component^axon`GO:0005923^cellular_component^bicellular tight junction`GO:0030425^cellular_component^dendrite`GO:0030175^cellular_component^filopodium`GO:0005887^cellular_component^integral component of plasma membrane`GO:0043025^cellular_component^neuronal cell body`GO:0005886^cellular_component^plasma membrane`GO:0005919^cellular_component^pleated septate junction`GO:0005918…	.
PladumEVm095272	PladumEVm095272t1	.	.	PladumEVm095272t1.p1	1-333[+]	.	.	.	.	.	.	.	.	.
PladumEVm078738	PladumEVm078738t1	.	.	.	.	.	.	.	.	.	.	.	.	.
PladumEVm054550	PladumEVm054550t1	.	.	PladumEVm054550t1.p1	3-536[+]	.	.	.	.	.	.	.	.	.
PladumEVm103410	PladumEVm103410t1	.	.	PladumEVm103410t1.p1	545-859[+]	.	.	.	.	.	.	.	.	.
PladumEVm062671	PladumEVm062671t1	.	.	PladumEVm062671t1.p1	1-468[+]	.	.	.	.	.	.	.	.	.
PladumEVm072233	PladumEVm072233t1	.	.	PladumEVm072233t1.p1	3-410[+]	.	.	.	.	.	.	.	.	.
PladumEVm046133	PladumEVm046133t1	.	.	PladumEVm046133t1.p1	3-620[+]	.	PF14029.8^DUF4244^Protein of unknown function (DUF4244)^147-193^E:1.2e-15	.	.	.	.	.	.	.
PladumEVm043512	PladumEVm043512t1	.	.	PladumEVm043512t1.p1	1-723[+]	.	.	.	.	.	.	.	.	.
PladumEVm078947	PladumEVm078947t1	.	.	PladumEVm078947t1.p1	1-417[+]	.	.	.	.	.	.	.	.	.
PladumEVm117633	PladumEVm117633t1	.	.	.	.	.	.	.	.	.	.	.	.	.
PladumEVm102850	PladumEVm102850t1	.	.	.	.	.	.	.	.	.	.	.	.	.
PladumEVm098649	PladumEVm098649t1	.	.	.	.	.	.	.	.	.	.	.	.	.
PladumEVm111478	PladumEVm111478t1	.	.	.	.	.	.	.	.	.	.	.	.	.
PladumEVm063561	PladumEVm063561t1	.	.	PladumEVm063561t1.p1	2-460[+]	.	.	.	.	.	.	.	.	.
PladumEVm109565	PladumEVm109565t1	CFA61_MOUSE^CFA61_MOUSE^Q:257-379,H:289-329^60.976%ID^E:7.26e-09^RecName: Full=Cilia- and flagella-associated protein 61 {ECO:0000312|MGI:MGI:1926024};^Eukaryota; Metazoa; Chordata; Craniata; Vertebrata; Euteleostomi; Mammalia; Eutheria; Euarchontoglires; Glires; Rodentia; Myomorpha; Muroidea; Muridae; Murinae; Mus; Mus	.	PladumEVm109565t1.p1	1-306[+]	.	.	.	.	.	.	GO:0005930^cellular_component^axoneme`GO:0031514^cellular_component^motile cilium`GO:0003341^biological_process^cilium movement`GO:0044782^biological_process^cilium organization	.	.
PladumEVm108739	PladumEVm108739t1	ZC3H3_HUMAN^ZC3H3_HUMAN^Q:26-181,H:649-695^47.17%ID^E:0.000575^RecName: Full=Zinc finger CCCH domain-containing protein 3;^Eukaryota; Metazoa; Chordata; Craniata; Vertebrata; Euteleostomi; Mammalia; Eutheria; Euarchontoglires; Primates; Haplorrhini; Catarrhini; Hominidae; Homo	.	PladumEVm108739t1.p2	3-305[+]	.	.	.	.	.	KEGG:hsa:23144	GO:0005847^cellular_component^mRNA cleavage and polyadenylation specificity factor complex`GO:0005634^cellular_component^nucleus`GO:0003677^molecular_function^DNA binding`GO:0046872^molecular_function^metal ion binding`GO:0070412^molecular_function^R-SMAD binding`GO:0031124^biological_process^mRNA 3'-end processing`GO:0051028^biological_process^mRNA transport`GO:0032927^biological_process^positiv…	.	.
PladumEVm106279	PladumEVm106279t1	.	.	PladumEVm106279t1.p1	131-439[+]	.	.	.	.	.	.	.	.	.
PladumEVm089608	PladumEVm089608t1	DXR_CUTAK^DXR_CUTAK^Q:9-347,H:1-113^99.115%ID^E:3.01e-60^RecName: Full=1-deoxy-D-xylulose 5-phosphate reductoisomerase {ECO:0000255|HAMAP-Rule:MF_00183};^Bacteria; Actinobacteria; Propionibacteriales; Propionibacteriaceae; Cutibacterium	.	PladumEVm089608t1.p1	3-347[+]	DXR_CUTAK^DXR_CUTAK^Q:3-115,H:1-113^99.115%ID^E:1.96e-70^RecName: Full=1-deoxy-D-xylulose 5-phosphate reductoisomerase {ECO:0000255|HAMAP-Rule:MF_00183};^Bacteria; Actinobacteria; Propionibacteriales; Propionibacteriaceae; Cutibacterium	PF02670.18^DXP_reductoisom^1-deoxy-D-xylulose 5-phosphate reductoisomerase^6-115^E:2.6e-28	.	.	COG0743^Catalyzes the NADP-dependent rearrangement and reduction of 1-deoxy-D-xylulose-5-phosphate (DXP) to 2-C-methyl-D-erythritol 4-phosphate (MEP) (By similarity)	KEGG:pac:PPA1510	GO:0030604^molecular_function^1-deoxy-D-xylulose-5-phosphate reductoisomerase activity`GO:0046872^molecular_function^metal ion binding`GO:0070402^molecular_function^NADPH binding`GO:0019288^biological_process^isopentenyl diphosphate biosynthetic process, methylerythritol 4-phosphate pathway`GO:0016114^biological_process^terpenoid biosynthetic process	GO:0030604^molecular_function^1-deoxy-D-xylulose-5-phosphate reductoisomerase activity`GO:0046872^molecular_function^metal ion binding`GO:0070402^molecular_function^NADPH binding`GO:0019288^biological_process^isopentenyl diphosphate biosynthetic process, methylerythritol 4-phosphate pathway`GO:0016114^biological_process^terpenoid biosynthetic process	GO:0070402^molecular_function^NADPH binding`GO:0055114^biological_process^obsolete oxidation-reduction process
PladumEVm123677	PladumEVm123677t1	.	.	.	.	.	.	.	.	.	.	.	.	.
PladumEVm071780	PladumEVm071780t1	YMJC_CAEEL^YMJC_CAEEL^Q:118-420,H:238-337^30.275%ID^E:3.98e-05^RecName: Full=Putative G-protein coupled receptor F59B2.13;^Eukaryota; Metazoa; Ecdysozoa; Nematoda; Chromadorea; Rhabditida; Rhabditina; Rhabditomorpha; Rhabditoidea; Rhabditidae; Peloderinae; Caenorhabditis	.	.	.	.	.	.	.	.	KEGG:cel:CELE_F59B2.13	GO:0016021^cellular_component^integral component of membrane`GO:0005886^cellular_component^plasma membrane`GO:0008528^molecular_function^G protein-coupled peptide receptor activity	.	.
PladumEVm092838	PladumEVm092838t1	.	.	PladumEVm092838t1.p1	3-338[+]	.	.	.	.	.	.	.	.	.
PladumEVm053609	PladumEVm053609t1	.	.	PladumEVm053609t1.p1	1-540[+]	.	.	.	.	.	.	.	.	.
PladumEVm111816	PladumEVm111816t1	.	.	PladumEVm111816t1.p1	2-304[+]	.	.	.	.	.	.	.	.	.
PladumEVm100787	PladumEVm100787t1	.	.	PladumEVm100787t1.p1	2-319[+]	.	.	.	.	.	.	.	.	.
PladumEVm123986	PladumEVm123986t1	.	.	.	.	.	.	.	.	.	.	.	.	.
PladumEVm081404	PladumEVm081404t1	CH10_CUTAK^CH10_CUTAK^Q:143-3,H:1-47^97.872%ID^E:1.42e-22^RecName: Full=10 kDa chaperonin {ECO:0000255|HAMAP-Rule:MF_00580};^Bacteria; Actinobacteria; Propionibacteriales; Propionibacteriaceae; Cutibacterium	.	PladumEVm081404t1.p1	349-777[-]	.	.	.	.	COG0234^Binds to cpn60 in the presence of Mg-ATP and suppresses the ATPase activity of the latter (By similarity)	KEGG:pac:PPA1773	GO:0005737^cellular_component^cytoplasm`GO:0005524^molecular_function^ATP binding`GO:0016887^molecular_function^ATP hydrolysis activity`GO:0006457^biological_process^protein folding	.	.
PladumEVm065863	PladumEVm065863t1	.	.	.	.	.	.	.	.	.	.	.	.	.
PladumEVm095689	PladumEVm095689t1	DUS_MYCLE^DUS_MYCLE^Q:3-338,H:90-201^49.107%ID^E:2.5e-24^RecName: Full=Probable tRNA-dihydrouridine synthase;^Bacteria; Actinobacteria; Corynebacteriales; Mycobacteriaceae; Mycobacterium	.	PladumEVm095689t1.p2	3-338[+]	DUS_MYCLE^DUS_MYCLE^Q:1-112,H:90-201^49.107%ID^E:5.6e-27^RecName: Full=Probable tRNA-dihydrouridine synthase;^Bacteria; Actinobacteria; Corynebacteriales; Mycobacteriaceae; Mycobacterium	PF01207.19^Dus^Dihydrouridine synthase (Dus)^11-112^E:7.4e-28	.	.	COG0042^Catalyzes the synthesis of dihydrouridine a modified base found in the D-loop of most tRNAs (By similarity)	KEGG:mle:ML2186	GO:0050660^molecular_function^flavin adenine dinucleotide binding`GO:0000049^molecular_function^tRNA binding`GO:0017150^molecular_function^tRNA dihydrouridine synthase activity	GO:0050660^molecular_function^flavin adenine dinucleotide binding`GO:0000049^molecular_function^tRNA binding`GO:0017150^molecular_function^tRNA dihydrouridine synthase activity	GO:0017150^molecular_function^tRNA dihydrouridine synthase activity`GO:0050660^molecular_function^flavin adenine dinucleotide binding`GO:0008033^biological_process^tRNA processing`GO:0055114^biological_process^obsolete oxidation-reduction process
PladumEVm048163	PladumEVm048163t1	.	.	PladumEVm048163t1.p1	3-596[+]	.	.	.	.	.	.	.	.	.
PladumEVm033773	PladumEVm033773t1	GEM_HUMAN^GEM_HUMAN^Q:291-749,H:76-235^34.545%ID^E:2.67e-19^RecName: Full=GTP-binding protein GEM;^Eukaryota; Metazoa; Chordata; Craniata; Vertebrata; Euteleostomi; Mammalia; Eutheria; Euarchontoglires; Primates; Haplorrhini; Catarrhini; Hominidae; Homo	.	PladumEVm033773t1.p1	3-890[+]	RAD_RAT^RAD_RAT^Q:93-295,H:87-306^33.632%ID^E:1.97e-26^RecName: Full=GTP-binding protein RAD;^Eukaryota; Metazoa; Chordata; Craniata; Vertebrata; Euteleostomi; Mammalia; Eutheria; Euarchontoglires; Glires; Rodentia; Myomorpha; Muroidea; Muridae; Murinae; Rattus	PF00071.24^Ras^Ras family^98-253^E:2.9e-24`PF08477.15^Roc^Ras of Complex, Roc, domain of DAPkinase^98-208^E:4.2e-08	.	.	.	KEGG:hsa:2669	GO:0009898^cellular_component^cytoplasmic side of plasma membrane`GO:0030496^cellular_component^midbody`GO:0072686^cellular_component^mitotic spindle`GO:0005634^cellular_component^nucleus`GO:0005886^cellular_component^plasma membrane`GO:0051233^cellular_component^spindle midzone`GO:0005246^molecular_function^calcium channel regulator activity`GO:0005516^molecular_function^calmodulin binding`GO:00…	GO:0005886^cellular_component^plasma membrane`GO:0005246^molecular_function^calcium channel regulator activity`GO:0005516^molecular_function^calmodulin binding`GO:0005525^molecular_function^GTP binding`GO:0003924^molecular_function^GTPase activity`GO:0030308^biological_process^negative regulation of cell growth`GO:1901842^biological_process^negative regulation of high voltage-gated calcium channe…	GO:0003924^molecular_function^GTPase activity`GO:0005525^molecular_function^GTP binding
PladumEVm112329	PladumEVm112329t1	.	.	PladumEVm112329t1.p1	1-300[+]	.	.	.	.	.	.	.	.	.
PladumEVm089385	PladumEVm089385t1	.	.	PladumEVm089385t1.p1	1-345[+]	.	.	.	.	.	.	.	.	.
PladumEVm106387	PladumEVm106387t1	.	.	.	.	.	.	.	.	.	.	.	.	.
PladumEVm060218	PladumEVm060218t1	BLAB_BACCE^BLAB_BACCE^Q:15-413,H:102-241^25.714%ID^E:9.42e-08^RecName: Full=Metallo-beta-lactamase type 2 {ECO:0000305};^Bacteria; Firmicutes; Bacilli; Bacillales; Bacillaceae; Bacillus; Bacillus cereus group	.	PladumEVm060218t1.p1	3-485[+]	BLAB_BACCE^BLAB_BACCE^Q:5-137,H:102-241^25.714%ID^E:8.48e-08^RecName: Full=Metallo-beta-lactamase type 2 {ECO:0000305};^Bacteria; Firmicutes; Bacilli; Bacillales; Bacillaceae; Bacillus; Bacillus cereus group	PF00753.29^Lactamase_B^Metallo-beta-lactamase superfamily^5-135^E:3.9e-15	.	.	COG0491^Beta-lactamase domain protein	.	GO:0042597^cellular_component^periplasmic space`GO:0008800^molecular_function^beta-lactamase activity`GO:0008270^molecular_function^zinc ion binding`GO:0017001^biological_process^antibiotic catabolic process`GO:0046677^biological_process^response to antibiotic	GO:0042597^cellular_component^periplasmic space`GO:0008800^molecular_function^beta-lactamase activity`GO:0008270^molecular_function^zinc ion binding`GO:0017001^biological_process^antibiotic catabolic process`GO:0046677^biological_process^response to antibiotic	.
PladumEVm088322	PladumEVm088322t1	.	.	PladumEVm088322t1.p1	2-349[+]	.	.	.	.	.	.	.	.	.
PladumEVm081041	PladumEVm081041t1	.	.	.	.	.	.	.	.	.	.	.	.	.
PladumEVm096156	PladumEVm096156t1	.	.	.	.	.	.	.	.	.	.	.	.	.
PladumEVm070688	PladumEVm070688t1	.	.	PladumEVm070688t1.p1	3-434[+]	.	.	.	.	.	.	.	.	.
PladumEVm063369	PladumEVm063369t1	.	.	PladumEVm063369t1.p1	1-465[+]	.	.	.	.	.	.	.	.	.
PladumEVm089854	PladumEVm089854t1	.	.	PladumEVm089854t1.p1	3-410[-]	.	.	.	.	.	.	.	.	.
PladumEVm067475	PladumEVm067475t1	.	.	.	.	.	.	.	.	.	.	.	.	.
PladumEVm111338	PladumEVm111338t1	.	.	.	.	.	.	.	.	.	.	.	.	.
PladumEVm132540	PladumEVm132540t1	.	.	.	.	.	.	.	.	.	.	.	.	.
PladumEVm107862	PladumEVm107862t1	.	.	.	.	.	.	.	.	.	.	.	.	.
PladumEVm110536	PladumEVm110536t1	.	.	PladumEVm110536t1.p1	2-301[+]	.	.	.	.	.	.	.	.	.
PladumEVm116313	PladumEVm116313t1	.	.	.	.	.	.	.	.	.	.	.	.	.
PladumEVm063208	PladumEVm063208t1	.	.	PladumEVm063208t1.p2	3-467[+]	.	.	.	.	.	.	.	.	.
PladumEVm098512	PladumEVm098512t1	GCSP_CUTAK^GCSP_CUTAK^Q:2-358,H:471-589^99.16%ID^E:8.28e-78^RecName: Full=Glycine dehydrogenase (decarboxylating) {ECO:0000255|HAMAP-Rule:MF_00711};^Bacteria; Actinobacteria; Propionibacteriales; Propionibacteriaceae; Cutibacterium	.	PladumEVm098512t1.p1	2-358[+]	GCSP_CUTAK^GCSP_CUTAK^Q:1-119,H:471-589^99.16%ID^E:7.45e-78^RecName: Full=Glycine dehydrogenase (decarboxylating) {ECO:0000255|HAMAP-Rule:MF_00711};^Bacteria; Actinobacteria; Propionibacteriales; Propionibacteriaceae; Cutibacterium	.	.	.	COG0403^The glycine cleavage system catalyzes the degradation of glycine. The P protein binds the alpha-amino group of glycine through its pyridoxal phosphate cofactor`COG1003^The glycine cleavage system catalyzes the degradation of glycine. The P protein binds the alpha-amino group of glycine through its pyridoxal phosphate cofactor	KEGG:pac:PPA0742	GO:0004375^molecular_function^glycine dehydrogenase (decarboxylating) activity`GO:0019464^biological_process^glycine decarboxylation via glycine cleavage system	GO:0004375^molecular_function^glycine dehydrogenase (decarboxylating) activity`GO:0019464^biological_process^glycine decarboxylation via glycine cleavage system	.
PladumEVm090455	PladumEVm090455t1	GYRB_MYCPN^GYRB_MYCPN^Q:2-313,H:299-406^28.704%ID^E:3.16e-09^RecName: Full=DNA gyrase subunit B {ECO:0000255|HAMAP-Rule:MF_01898};^Bacteria; Tenericutes; Mollicutes; Mycoplasmataceae; Mycoplasma	.	PladumEVm090455t1.p1	50-343[+]	GYRB_MYCPN^GYRB_MYCPN^Q:4-88,H:322-406^28.235%ID^E:8.79e-07^RecName: Full=DNA gyrase subunit B {ECO:0000255|HAMAP-Rule:MF_01898};^Bacteria; Tenericutes; Mollicutes; Mycoplasmataceae; Mycoplasma	PF00204.27^DNA_gyraseB^DNA gyrase B^2-88^E:2.1e-12	.	.	.	KEGG:mpn:MPN003	GO:0005694^cellular_component^chromosome`GO:0005737^cellular_component^cytoplasm`GO:0005524^molecular_function^ATP binding`GO:0003677^molecular_function^DNA binding`GO:0003918^molecular_function^DNA topoisomerase type II (double strand cut, ATP-hydrolyzing) activity`GO:0046872^molecular_function^metal ion binding`GO:0006265^biological_process^DNA topological change`GO:0006261^biological_process^D…	GO:0005694^cellular_component^chromosome`GO:0005737^cellular_component^cytoplasm`GO:0005524^molecular_function^ATP binding`GO:0003677^molecular_function^DNA binding`GO:0003918^molecular_function^DNA topoisomerase type II (double strand cut, ATP-hydrolyzing) activity`GO:0046872^molecular_function^metal ion binding`GO:0006265^biological_process^DNA topological change`GO:0006261^biological_process^D…	GO:0003677^molecular_function^DNA binding`GO:0003918^molecular_function^DNA topoisomerase type II (double strand cut, ATP-hydrolyzing) activity`GO:0005524^molecular_function^ATP binding`GO:0006265^biological_process^DNA topological change
PladumEVm098775	PladumEVm098775t1	ATSE_STAAW^ATSE_STAAW^Q:17-322,H:36-139^31.731%ID^E:4.34e-06^RecName: Full=Putative acetyltransferase MW0937 {ECO:0000250|UniProtKB:Q5HH30};^Bacteria; Firmicutes; Bacilli; Bacillales; Staphylococcaceae; Staphylococcus	.	PladumEVm098775t1.p1	2-328[+]	ELAA_SHIFL^ELAA_SHIFL^Q:1-105,H:38-147^33.636%ID^E:9.23e-09^RecName: Full=Protein ElaA;^Bacteria; Proteobacteria; Gammaproteobacteria; Enterobacterales; Enterobacteriaceae; Shigella	PF13673.9^Acetyltransf_10^Acetyltransferase (GNAT) domain^8-106^E:3.2e-19`PF00583.27^Acetyltransf_1^Acetyltransferase (GNAT) family^9-87^E:1.7e-09`PF13480.9^Acetyltransf_6^Acetyltransferase (GNAT) domain^13-69^E:6.3e-06`PF13508.9^Acetyltransf_7^Acetyltransferase (GNAT) domain^14-88^E:1.4e-10	.	.	.	KEGG:sfl:SF2346`KEGG:sfx:S2480	GO:0004343^molecular_function^glucosamine 6-phosphate N-acetyltransferase activity`GO:0016747^molecular_function^acyltransferase activity, transferring groups other than amino-acyl groups`GO:0006048^biological_process^UDP-N-acetylglucosamine biosynthetic process	GO:0008080^molecular_function^N-acetyltransferase activity	GO:0008080^molecular_function^N-acetyltransferase activity
PladumEVm075014	PladumEVm075014t1	GABR1_MOUSE^GABR1_MOUSE^Q:2-412,H:174-309^43.066%ID^E:3.97e-35^RecName: Full=Gamma-aminobutyric acid type B receptor subunit 1;^Eukaryota; Metazoa; Chordata; Craniata; Vertebrata; Euteleostomi; Mammalia; Eutheria; Euarchontoglires; Glires; Rodentia; Myomorpha; Muroidea; Muridae; Murinae; Mus; Mus	.	PladumEVm075014t1.p1	2-415[+]	GABR1_MOUSE^GABR1_MOUSE^Q:1-137,H:174-309^43.066%ID^E:3.57e-35^RecName: Full=Gamma-aminobutyric acid type B receptor subunit 1;^Eukaryota; Metazoa; Chordata; Craniata; Vertebrata; Euteleostomi; Mammalia; Eutheria; Euarchontoglires; Glires; Rodentia; Myomorpha; Muroidea; Muridae; Murinae; Mus; Mus	PF01094.30^ANF_receptor^Receptor family ligand binding region^19-138^E:7.3e-25	.	.	.	KEGG:mmu:54393	GO:0030673^cellular_component^axolemma`GO:0005737^cellular_component^cytoplasm`GO:0043198^cellular_component^dendritic shaft`GO:0043197^cellular_component^dendritic spine`GO:0005789^cellular_component^endoplasmic reticulum membrane`GO:0005615^cellular_component^extracellular space`GO:0038037^cellular_component^G protein-coupled receptor dimeric complex`GO:0038039^cellular_component^G protein-coup…	GO:0030673^cellular_component^axolemma`GO:0005737^cellular_component^cytoplasm`GO:0043198^cellular_component^dendritic shaft`GO:0043197^cellular_component^dendritic spine`GO:0005789^cellular_component^endoplasmic reticulum membrane`GO:0005615^cellular_component^extracellular space`GO:0038037^cellular_component^G protein-coupled receptor dimeric complex`GO:0038039^cellular_component^G protein-coup…	.
PladumEVm038442	PladumEVm038442t1	RTJK_DROME^RTJK_DROME^Q:5-514,H:699-873^24.294%ID^E:2.25e-05^RecName: Full=RNA-directed DNA polymerase from mobile element jockey;^Eukaryota; Metazoa; Ecdysozoa; Arthropoda; Hexapoda; Insecta; Pterygota; Neoptera; Endopterygota; Diptera; Brachycera; Muscomorpha; Ephydroidea; Drosophilidae; Drosophila; Sophophora	.	PladumEVm038442t1.p1	2-733[+]	RTJK_DROME^RTJK_DROME^Q:2-171,H:699-873^24.294%ID^E:2.02e-05^RecName: Full=RNA-directed DNA polymerase from mobile element jockey;^Eukaryota; Metazoa; Ecdysozoa; Arthropoda; Hexapoda; Insecta; Pterygota; Neoptera; Endopterygota; Diptera; Brachycera; Muscomorpha; Ephydroidea; Drosophilidae; Drosophila; Sophophora	.	.	.	.	.	GO:0003964^molecular_function^RNA-directed DNA polymerase activity	GO:0003964^molecular_function^RNA-directed DNA polymerase activity	.
PladumEVm108747	PladumEVm108747t1	.	.	PladumEVm108747t1.p1	2-304[+]	.	.	.	.	.	.	.	.	.
PladumEVm136133	PladumEVm136133t1	.	.	.	.	.	.	.	.	.	.	.	.	.
PladumEVm024342	PladumEVm024342t1	GUC2F_RAT^GUC2F_RAT^Q:27-1118,H:546-909^51.213%ID^E:2.58e-109^RecName: Full=Retinal guanylyl cyclase 2;^Eukaryota; Metazoa; Chordata; Craniata; Vertebrata; Euteleostomi; Mammalia; Eutheria; Euarchontoglires; Glires; Rodentia; Myomorpha; Muroidea; Muridae; Murinae; Rattus	.	PladumEVm024342t1.p1	3-1118[+]	GUC2F_RAT^GUC2F_RAT^Q:9-372,H:546-909^51.213%ID^E:1.43e-117^RecName: Full=Retinal guanylyl cyclase 2;^Eukaryota; Metazoa; Chordata; Craniata; Vertebrata; Euteleostomi; Mammalia; Eutheria; Euarchontoglires; Glires; Rodentia; Myomorpha; Muroidea; Muridae; Murinae; Rattus	PF00069.27^Pkinase^Protein kinase domain^36-269^E:3.2e-27`PF07714.19^PK_Tyr_Ser-Thr^Protein tyrosine and serine/threonine kinase^51-272^E:3.6e-35`PF07701.16^HNOBA^Heme NO binding associated^285-332^E:4.3e-06`PF00211.22^Guanylate_cyc^Adenylate and Guanylate cyclase catalytic domain^339-372^E:3.3e-06	.	.	.	KEGG:rno:116556	GO:0016021^cellular_component^integral component of membrane`GO:0016020^cellular_component^membrane`GO:0005886^cellular_component^plasma membrane`GO:0120200^cellular_component^rod photoreceptor outer segment`GO:0005524^molecular_function^ATP binding`GO:0005525^molecular_function^GTP binding`GO:0004383^molecular_function^guanylate cyclase activity`GO:0042802^molecular_function^identical protein bi…	GO:0016021^cellular_component^integral component of membrane`GO:0016020^cellular_component^membrane`GO:0005886^cellular_component^plasma membrane`GO:0120200^cellular_component^rod photoreceptor outer segment`GO:0005524^molecular_function^ATP binding`GO:0005525^molecular_function^GTP binding`GO:0004383^molecular_function^guanylate cyclase activity`GO:0042802^molecular_function^identical protein bi…	GO:0004672^molecular_function^protein kinase activity`GO:0005524^molecular_function^ATP binding`GO:0006468^biological_process^protein phosphorylation`GO:0004383^molecular_function^guanylate cyclase activity`GO:0006182^biological_process^cGMP biosynthetic process`GO:0009190^biological_process^cyclic nucleotide biosynthetic process`GO:0035556^biological_process^intracellular signal transduction
PladumEVm088555	PladumEVm088555t1	GUC2G_RAT^GUC2G_RAT^Q:60-326,H:291-380^31.522%ID^E:3.11e-05^RecName: Full=Guanylate cyclase 2G;^Eukaryota; Metazoa; Chordata; Craniata; Vertebrata; Euteleostomi; Mammalia; Eutheria; Euarchontoglires; Glires; Rodentia; Myomorpha; Muroidea; Muridae; Murinae; Rattus	.	PladumEVm088555t1.p1	3-350[+]	GUC2G_RAT^GUC2G_RAT^Q:20-108,H:291-380^31.522%ID^E:2.8e-05^RecName: Full=Guanylate cyclase 2G;^Eukaryota; Metazoa; Chordata; Craniata; Vertebrata; Euteleostomi; Mammalia; Eutheria; Euarchontoglires; Glires; Rodentia; Myomorpha; Muroidea; Muridae; Murinae; Rattus	.	.	.	.	.	GO:0005737^cellular_component^cytoplasm`GO:0016021^cellular_component^integral component of membrane`GO:0005886^cellular_component^plasma membrane`GO:0005524^molecular_function^ATP binding`GO:0005525^molecular_function^GTP binding`GO:0004383^molecular_function^guanylate cyclase activity`GO:0001653^molecular_function^peptide receptor activity`GO:0004672^molecular_function^protein kinase activity`G…	GO:0005737^cellular_component^cytoplasm`GO:0016021^cellular_component^integral component of membrane`GO:0005886^cellular_component^plasma membrane`GO:0005524^molecular_function^ATP binding`GO:0005525^molecular_function^GTP binding`GO:0004383^molecular_function^guanylate cyclase activity`GO:0001653^molecular_function^peptide receptor activity`GO:0004672^molecular_function^protein kinase activity`G…	.
PladumEVm109542	PladumEVm109542t1	.	.	PladumEVm109542t1.p1	2-355[+]	.	.	.	.	.	.	.	.	.
PladumEVm155423	PladumEVm155423t1	.	.	.	.	.	.	.	.	.	.	.	.	.
PladumEVm079891	PladumEVm079891t1	.	.	PladumEVm079891t1.p1	1-375[+]	.	.	.	.	.	.	.	.	.
PladumEVm049089	PladumEVm049089t1	.	.	PladumEVm049089t1.p1	2-580[+]	.	PF00092.30^VWA^von Willebrand factor type A domain^41-183^E:5.5e-13`PF13519.8^VWA_2^von Willebrand factor type A domain^41-155^E:1.1e-08	.	.	.	.	.	.	.
PladumEVm052882	PladumEVm052882t1	YXIO_BACSU^YXIO_BACSU^Q:46-441,H:267-392^25.564%ID^E:1.36e-06^RecName: Full=Uncharacterized MFS-type transporter YxiO;^Bacteria; Firmicutes; Bacilli; Bacillales; Bacillaceae; Bacillus	.	PladumEVm052882t1.p1	1-546[+]	YXIO_BACSU^YXIO_BACSU^Q:16-172,H:267-416^23.75%ID^E:5.76e-07^RecName: Full=Uncharacterized MFS-type transporter YxiO;^Bacteria; Firmicutes; Bacilli; Bacillales; Bacillaceae; Bacillus	PF07690.18^MFS_1^Major Facilitator Superfamily^8-128^E:1.5e-14`PF11700.10^ATG22^Vacuole effluxer Atg22 like^10-135^E:3.5e-13	.	.	COG2270^Major Facilitator superfamily	KEGG:bsu:BSU39100	GO:0016021^cellular_component^integral component of membrane`GO:0005886^cellular_component^plasma membrane`GO:0022857^molecular_function^transmembrane transporter activity	GO:0016021^cellular_component^integral component of membrane`GO:0005886^cellular_component^plasma membrane`GO:0022857^molecular_function^transmembrane transporter activity	GO:0022857^molecular_function^transmembrane transporter activity`GO:0055085^biological_process^transmembrane transport
PladumEVm105233	PladumEVm105233t1	.	.	.	.	.	.	.	.	.	.	.	.	.
PladumEVm109476	PladumEVm109476t1	.	.	.	.	.	.	.	.	.	.	.	.	.
PladumEVm108751	PladumEVm108751t1	.	.	PladumEVm108751t1.p1	3-305[+]	.	.	.	.	.	.	.	.	.
PladumEVm079163	PladumEVm079163t1	.	.	.	.	.	.	.	.	.	.	.	.	.
PladumEVm075490	PladumEVm075490t1	.	.	PladumEVm075490t1.p1	2-394[+]	.	.	.	.	.	.	.	.	.
PladumEVm097644	PladumEVm097644t1	.	.	.	.	.	.	.	.	.	.	.	.	.
PladumEVm067321	PladumEVm067321t1	ACHB2_CARAU^ACHB2_CARAU^Q:5-421,H:73-212^32.394%ID^E:8.26e-16^RecName: Full=Neuronal acetylcholine receptor subunit beta-2;^Eukaryota; Metazoa; Chordata; Craniata; Vertebrata; Euteleostomi; Actinopterygii; Neopterygii; Teleostei; Ostariophysi; Cypriniformes; Cyprinidae; Cyprininae; Carassius	.	PladumEVm067321t1.p1	2-436[+]	ACHB2_CARAU^ACHB2_CARAU^Q:2-140,H:73-212^32.394%ID^E:7.44e-16^RecName: Full=Neuronal acetylcholine receptor subunit beta-2;^Eukaryota; Metazoa; Chordata; Craniata; Vertebrata; Euteleostomi; Actinopterygii; Neopterygii; Teleostei; Ostariophysi; Cypriniformes; Cyprinidae; Cyprininae; Carassius	PF02931.25^Neur_chan_LBD^Neurotransmitter-gated ion-channel ligand binding domain^3-89^E:1.3e-19	.	.	.	.	GO:0005892^cellular_component^acetylcholine-gated channel complex`GO:0045211^cellular_component^postsynaptic membrane`GO:0042166^molecular_function^acetylcholine binding`GO:0015464^molecular_function^acetylcholine receptor activity`GO:0022848^molecular_function^acetylcholine-gated cation-selective channel activity`GO:0035095^biological_process^behavioral response to nicotine`GO:0050890^biological…	GO:0005892^cellular_component^acetylcholine-gated channel complex`GO:0045211^cellular_component^postsynaptic membrane`GO:0042166^molecular_function^acetylcholine binding`GO:0015464^molecular_function^acetylcholine receptor activity`GO:0022848^molecular_function^acetylcholine-gated cation-selective channel activity`GO:0035095^biological_process^behavioral response to nicotine`GO:0050890^biological…	GO:0005230^molecular_function^extracellular ligand-gated ion channel activity`GO:0006811^biological_process^ion transport`GO:0016021^cellular_component^integral component of membrane
PladumEVm109528	PladumEVm109528t1	SPAI_PIG^SPAI_PIG^Q:230-120,H:59-95^54.054%ID^E:7.39e-05^RecName: Full=Sodium/potassium ATPase inhibitor SPAI-2;^Eukaryota; Metazoa; Chordata; Craniata; Vertebrata; Euteleostomi; Mammalia; Eutheria; Laurasiatheria; Artiodactyla; Suina; Suidae; Sus	.	.	.	.	.	.	.	.	KEGG:ssc:445518	GO:0005615^cellular_component^extracellular space`GO:0004867^molecular_function^serine-type endopeptidase inhibitor activity`GO:0019731^biological_process^antibacterial humoral response`GO:0007620^biological_process^copulation`GO:0045087^biological_process^innate immune response	.	.
PladumEVm086298	PladumEVm086298t1	.	.	PladumEVm086298t1.p1	3-356[+]	.	.	.	.	.	.	.	.	.
PladumEVm108753	PladumEVm108753t1	.	.	.	.	.	.	.	.	.	.	.	.	.
PladumEVm064010	PladumEVm064010t1	.	.	PladumEVm064010t1.p1	1-456[+]	.	.	.	.	.	.	.	.	.
PladumEVm037174	PladumEVm037174t1	.	.	PladumEVm037174t1.p1	1-756[+]	.	.	.	.	.	.	.	.	.
PladumEVm036592	PladumEVm036592t1	Y2917_MYCTU^Y2917_MYCTU^Q:9-593,H:306-515^37.915%ID^E:1.87e-24^RecName: Full=Uncharacterized protein Rv2917;^Bacteria; Actinobacteria; Corynebacteriales; Mycobacteriaceae; Mycobacterium; Mycobacterium tuberculosis complex	.	PladumEVm036592t1.p1	3-770[+]	Y1624_MYCLE^Y1624_MYCLE^Q:3-226,H:299-541^34.836%ID^E:7.25e-34^RecName: Full=Uncharacterized protein ML1624;^Bacteria; Actinobacteria; Corynebacteriales; Mycobacteriaceae; Mycobacterium	.	.	.	COG1061^type iii restriction protein res subunit	KEGG:mle:ML1624	GO:0005886^cellular_component^plasma membrane`GO:0005524^molecular_function^ATP binding`GO:0003677^molecular_function^DNA binding`GO:0016787^molecular_function^hydrolase activity	GO:0005524^molecular_function^ATP binding`GO:0003677^molecular_function^DNA binding`GO:0016787^molecular_function^hydrolase activity	.
PladumEVm097385	PladumEVm097385t1	.	.	PladumEVm097385t1.p1	52-381[+]	.	.	.	.	.	.	.	.	.
PladumEVm047798	PladumEVm047798t2	.	.	PladumEVm047798t2.p1	2-595[+]	.	.	.	.	.	.	.	.	.
PladumEVm088329	PladumEVm088329t1	.	.	PladumEVm088329t1.p1	3-350[+]	.	.	.	.	.	.	.	.	.
PladumEVm060636	PladumEVm060636t1	.	.	PladumEVm060636t1.p1	3-482[+]	.	.	.	.	.	.	.	.	.
PladumEVm123638	PladumEVm123638t1	.	.	.	.	.	.	.	.	.	.	.	.	.
PladumEVm095365	PladumEVm095365t1	.	.	PladumEVm095365t1.p1	1-330[+]	.	.	.	.	.	.	.	.	.
PladumEVm067466	PladumEVm067466t1	.	.	PladumEVm067466t1.p2	1-324[+]	.	.	.	.	.	.	.	.	.
PladumEVm102851	PladumEVm102851t1	.	.	PladumEVm102851t1.p1	1-348[+]	.	.	.	.	.	.	.	.	.
PladumEVm038430	PladumEVm038430t1	SYG_CUTAK^SYG_CUTAK^Q:1-735,H:110-354^100%ID^E:2.78e-174^RecName: Full=Glycine--tRNA ligase {ECO:0000255|HAMAP-Rule:MF_00253};^Bacteria; Actinobacteria; Propionibacteriales; Propionibacteriaceae; Cutibacterium	.	PladumEVm038430t1.p1	1-735[+]	SYG_CUTAK^SYG_CUTAK^Q:1-245,H:110-354^100%ID^E:0^RecName: Full=Glycine--tRNA ligase {ECO:0000255|HAMAP-Rule:MF_00253};^Bacteria; Actinobacteria; Propionibacteriales; Propionibacteriaceae; Cutibacterium	PF00587.27^tRNA-synt_2b^tRNA synthetase class II core domain (G, H, P, S and T)^60-235^E:7.7e-09	.	.	COG0423^Catalyzes the attachment of glycine to tRNA(Gly) (By similarity)	KEGG:pac:PPA0949	GO:0005737^cellular_component^cytoplasm`GO:0005524^molecular_function^ATP binding`GO:0004820^molecular_function^glycine-tRNA ligase activity`GO:0046983^molecular_function^protein dimerization activity`GO:0006426^biological_process^glycyl-tRNA aminoacylation	GO:0005737^cellular_component^cytoplasm`GO:0005524^molecular_function^ATP binding`GO:0004820^molecular_function^glycine-tRNA ligase activity`GO:0046983^molecular_function^protein dimerization activity`GO:0006426^biological_process^glycyl-tRNA aminoacylation	GO:0000166^molecular_function^nucleotide binding`GO:0004812^molecular_function^aminoacyl-tRNA ligase activity`GO:0005524^molecular_function^ATP binding`GO:0006418^biological_process^tRNA aminoacylation for protein translation
PladumEVm068826	PladumEVm068826t1	POL2_DROME^POL2_DROME^Q:2-424,H:489-606^42.553%ID^E:7.03e-28^RecName: Full=Retrovirus-related Pol polyprotein from transposon 297;^Eukaryota; Metazoa; Ecdysozoa; Arthropoda; Hexapoda; Insecta; Pterygota; Neoptera; Endopterygota; Diptera; Brachycera; Muscomorpha; Ephydroidea; Drosophilidae; Drosophila; Sophophora	.	PladumEVm068826t1.p1	2-427[+]	POL2_DROME^POL2_DROME^Q:1-141,H:489-606^42.553%ID^E:6.32e-28^RecName: Full=Retrovirus-related Pol polyprotein from transposon 297;^Eukaryota; Metazoa; Ecdysozoa; Arthropoda; Hexapoda; Insecta; Pterygota; Neoptera; Endopterygota; Diptera; Brachycera; Muscomorpha; Ephydroidea; Drosophilidae; Drosophila; Sophophora	PF17919.3^RT_RNaseH_2^RNase H-like domain found in reverse transcriptase^1-57^E:1.1e-10`PF17917.3^RT_RNaseH^RNase H-like domain found in reverse transcriptase^20-137^E:5.3e-31`PF17919.3^RT_RNaseH_2^RNase H-like domain found in reverse transcriptase^59-107^E:3.9e-13	.	.	.	.	GO:0004190^molecular_function^aspartic-type endopeptidase activity`GO:0004519^molecular_function^endonuclease activity`GO:0003676^molecular_function^nucleic acid binding`GO:0003964^molecular_function^RNA-directed DNA polymerase activity`GO:0015074^biological_process^DNA integration	GO:0004190^molecular_function^aspartic-type endopeptidase activity`GO:0004519^molecular_function^endonuclease activity`GO:0003676^molecular_function^nucleic acid binding`GO:0003964^molecular_function^RNA-directed DNA polymerase activity`GO:0015074^biological_process^DNA integration	.
PladumEVm060029	PladumEVm060029t1	.	.	PladumEVm060029t1.p1	115-600[+]	.	.	.	.	.	.	.	.	.
PladumEVm075161	PladumEVm075161t1	.	.	PladumEVm075161t1.p1	2-433[+]	.	.	.	.	.	.	.	.	.
PladumEVm064778	PladumEVm064778t1	.	.	PladumEVm064778t1.p1	276-728[+]	.	PF14529.8^Exo_endo_phos_2^Endonuclease-reverse transcriptase^98-149^E:1.6e-08	.	.	.	.	.	.	.
PladumEVm161427	PladumEVm161427t1	.	.	.	.	.	.	.	.	.	.	.	.	.
PladumEVm074284	PladumEVm074284t1	COBN_PSEAE^COBN_PSEAE^Q:3-404,H:973-1106^39.552%ID^E:4.61e-26^RecName: Full=Aerobic cobaltochelatase subunit CobN;^Bacteria; Proteobacteria; Gammaproteobacteria; Pseudomonadales; Pseudomonadaceae; Pseudomonas	.	PladumEVm074284t1.p2	3-407[+]	COBN_PSEAE^COBN_PSEAE^Q:1-134,H:973-1106^39.552%ID^E:4.15e-26^RecName: Full=Aerobic cobaltochelatase subunit CobN;^Bacteria; Proteobacteria; Gammaproteobacteria; Pseudomonadales; Pseudomonadaceae; Pseudomonas	PF02514.18^CobN-Mg_chel^CobN/Magnesium Chelatase^1-135^E:9.2e-43	.	.	.	KEGG:pae:PA2944	GO:0005737^cellular_component^cytoplasm`GO:0005524^molecular_function^ATP binding`GO:0051116^molecular_function^cobaltochelatase activity`GO:0009236^biological_process^cobalamin biosynthetic process`GO:0006779^biological_process^porphyrin-containing compound biosynthetic process	GO:0005737^cellular_component^cytoplasm`GO:0005524^molecular_function^ATP binding`GO:0051116^molecular_function^cobaltochelatase activity`GO:0009236^biological_process^cobalamin biosynthetic process`GO:0006779^biological_process^porphyrin-containing compound biosynthetic process	GO:0009058^biological_process^biosynthetic process
PladumEVm109812	PladumEVm109812t1	.	.	.	.	.	.	.	.	.	.	.	.	.
PladumEVm083437	PladumEVm083437t1	.	.	PladumEVm083437t1.p1	3-365[+]	.	.	.	.	.	.	.	.	.
PladumEVm040912	PladumEVm040912t1	.	.	PladumEVm040912t1.p1	316-1005[+]	.	.	.	.	.	.	.	.	.
PladumEVm086645	PladumEVm086645t1	.	.	PladumEVm086645t1.p1	3-383[+]	.	.	.	.	.	.	.	.	.
PladumEVm067530	PladumEVm067530t1	.	.	.	.	.	.	.	.	.	.	.	.	.
PladumEVm062953	PladumEVm062953t1	Y2239_MYCBO^Y2239_MYCBO^Q:264-719,H:6-157^43.791%ID^E:1.54e-28^RecName: Full=Epimerase family protein Mb2239;^Bacteria; Actinobacteria; Corynebacteriales; Mycobacteriaceae; Mycobacterium; Mycobacterium tuberculosis complex	.	PladumEVm062953t1.p1	258-722[+]	Y2239_MYCBO^Y2239_MYCBO^Q:3-154,H:6-157^43.791%ID^E:1.02e-29^RecName: Full=Epimerase family protein Mb2239;^Bacteria; Actinobacteria; Corynebacteriales; Mycobacteriaceae; Mycobacterium; Mycobacterium tuberculosis complex	PF01370.23^Epimerase^NAD dependent epimerase/dehydratase family^4-120^E:4.8e-11	.	.	.	.	GO:0003824^molecular_function^catalytic activity	GO:0003824^molecular_function^catalytic activity	GO:0003824^molecular_function^catalytic activity
PladumEVm061066	PladumEVm061066t1	.	.	PladumEVm061066t1.p1	1-477[+]	.	.	.	.	.	.	.	.	.
PladumEVm110554	PladumEVm110554t1	.	.	PladumEVm110554t1.p1	2-301[+]	.	.	.	.	.	.	.	.	.
PladumEVm111004	PladumEVm111004t1	KGD_MYCSJ^KGD_MYCSJ^Q:3-302,H:765-864^64%ID^E:1.73e-38^RecName: Full=Multifunctional 2-oxoglutarate metabolism enzyme;^Bacteria; Actinobacteria; Corynebacteriales; Mycobacteriaceae; Mycobacterium; unclassified Mycobacterium	.	PladumEVm111004t1.p1	3-302[+]	KGD_MYCSJ^KGD_MYCSJ^Q:1-100,H:765-864^64%ID^E:1.56e-38^RecName: Full=Multifunctional 2-oxoglutarate metabolism enzyme;^Bacteria; Actinobacteria; Corynebacteriales; Mycobacteriaceae; Mycobacterium; unclassified Mycobacterium	PF00676.22^E1_dh^Dehydrogenase E1 component^2-84^E:3.2e-13	.	.	.	KEGG:mjl:Mjls_3987	GO:0050439^molecular_function^2-hydroxy-3-oxoadipate synthase activity`GO:0008683^molecular_function^2-oxoglutarate decarboxylase activity`GO:0004149^molecular_function^dihydrolipoyllysine-residue succinyltransferase activity`GO:0046872^molecular_function^metal ion binding`GO:0004591^molecular_function^oxoglutarate dehydrogenase (succinyl-transferring) activity`GO:0030976^molecular_function^thiam…	GO:0050439^molecular_function^2-hydroxy-3-oxoadipate synthase activity`GO:0008683^molecular_function^2-oxoglutarate decarboxylase activity`GO:0004149^molecular_function^dihydrolipoyllysine-residue succinyltransferase activity`GO:0046872^molecular_function^metal ion binding`GO:0004591^molecular_function^oxoglutarate dehydrogenase (succinyl-transferring) activity`GO:0030976^molecular_function^thiam…	GO:0016624^molecular_function^oxidoreductase activity, acting on the aldehyde or oxo group of donors, disulfide as acceptor
PladumEVm098591	PladumEVm098591t1	.	.	PladumEVm098591t1.p1	3-329[+]	.	.	.	.	.	.	.	.	.
PladumEVm047783	PladumEVm047783t1	.	.	PladumEVm047783t1.p1	1-597[+]	YRVJ_BACSU^YRVJ_BACSU^Q:9-192,H:142-329^26.702%ID^E:1.81e-06^RecName: Full=Putative N-acetylmuramoyl-L-alanine amidase YrvJ;^Bacteria; Firmicutes; Bacilli; Bacillales; Bacillaceae; Bacillus	PF08239.13^SH3_3^Bacterial SH3 domain^55-105^E:2.9e-07`PF08239.13^SH3_3^Bacterial SH3 domain^130-181^E:7.5e-09	.	.	COG0860^n-acetylmuramoyl-l-alanine amidase`COG3103^domain protein`COG4991^SH3 type 3 domain-containing protein	KEGG:bsu:BSU27580	.	GO:0005618^cellular_component^cell wall`GO:0005576^cellular_component^extracellular region`GO:0046872^molecular_function^metal ion binding`GO:0008745^molecular_function^N-acetylmuramoyl-L-alanine amidase activity`GO:0071555^biological_process^cell wall organization`GO:0009253^biological_process^peptidoglycan catabolic process	.
PladumEVm082122	PladumEVm082122t1	DEGPL_MARMS^DEGPL_MARMS^Q:5-355,H:241-361^37.19%ID^E:5.96e-12^RecName: Full=Probable periplasmic serine endoprotease DegP-like;^Bacteria; Proteobacteria; Gammaproteobacteria; Oceanospirillales; Oceanospirillaceae; Marinomonas	.	PladumEVm082122t1.p1	2-373[+]	DEGP_ECOLI^DEGP_ECOLI^Q:2-118,H:260-380^36.066%ID^E:1.11e-15^RecName: Full=Periplasmic serine endoprotease DegP;^Bacteria; Proteobacteria; Gammaproteobacteria; Enterobacterales; Enterobacteriaceae; Escherichia	PF00595.26^PDZ^PDZ domain^27-84^E:1.1e-06`PF13180.8^PDZ_2^PDZ domain^31-117^E:1.1e-15`PF17820.3^PDZ_6^PDZ domain^54-93^E:3.1e-09	.	.	COG0265^Serine protease	KEGG:ecj:JW0157`KEGG:eco:b0161	GO:0042597^cellular_component^periplasmic space`GO:0004252^molecular_function^serine-type endopeptidase activity	GO:0030288^cellular_component^outer membrane-bounded periplasmic space`GO:0005886^cellular_component^plasma membrane`GO:0042802^molecular_function^identical protein binding`GO:0008233^molecular_function^peptidase activity`GO:0004252^molecular_function^serine-type endopeptidase activity`GO:0008236^molecular_function^serine-type peptidase activity`GO:0061077^biological_process^chaperone-mediated pr…	GO:0005515^molecular_function^protein binding
PladumEVm042657	PladumEVm042657t1	.	.	PladumEVm042657t1.p1	3-668[+]	.	.	.	.	.	.	.	.	.
PladumEVm077077	PladumEVm077077t1	MEND_CUTAK^MEND_CUTAK^Q:394-2,H:280-410^100%ID^E:2.45e-84^RecName: Full=2-succinyl-5-enolpyruvyl-6-hydroxy-3-cyclohexene-1-carboxylate synthase {ECO:0000255|HAMAP-Rule:MF_01659};^Bacteria; Actinobacteria; Propionibacteriales; Propionibacteriaceae; Cutibacterium	.	PladumEVm077077t1.p3	2-391[+]	.	.	.	.	COG1165^Catalyzes the thiamine diphosphate-dependent decarboxylation of 2-oxoglutarate and the subsequent addition of the resulting succinic semialdehyde-thiamine pyrophosphate anion to isochorismate to yield 2-succinyl-5-enolpyruvyl-6-hydroxy-3- cyclohexene-1-carboxylate (SEPHCHC) (By similarity)	KEGG:pac:PPA0903	GO:0070204^molecular_function^2-succinyl-5-enolpyruvyl-6-hydroxy-3-cyclohexene-1-carboxylic-acid synthase activity`GO:0000287^molecular_function^magnesium ion binding`GO:0030145^molecular_function^manganese ion binding`GO:0030976^molecular_function^thiamine pyrophosphate binding`GO:0009234^biological_process^menaquinone biosynthetic process	.	.
PladumEVm105787	PladumEVm105787t1	.	.	PladumEVm105787t1.p1	3-311[+]	.	.	.	.	.	.	.	.	.
PladumEVm048047	PladumEVm048047t1	RECQ_PASMU^RECQ_PASMU^Q:9-590,H:76-256^31.472%ID^E:2.52e-15^RecName: Full=ATP-dependent DNA helicase RecQ;^Bacteria; Proteobacteria; Gammaproteobacteria; Pasteurellales; Pasteurellaceae; Pasteurella	.	PladumEVm048047t1.p1	3-593[+]	RECQ_PASMU^RECQ_PASMU^Q:3-196,H:76-256^31.472%ID^E:2.27e-15^RecName: Full=ATP-dependent DNA helicase RecQ;^Bacteria; Proteobacteria; Gammaproteobacteria; Pasteurellales; Pasteurellaceae; Pasteurella	PF00270.31^DEAD^DEAD/DEAH box helicase^11-133^E:1.8e-08	.	.	.	KEGG:pmu:PM1427	GO:0043138^molecular_function^3'-5' DNA helicase activity`GO:0005524^molecular_function^ATP binding`GO:0003677^molecular_function^DNA binding`GO:0016787^molecular_function^hydrolase activity`GO:0006310^biological_process^DNA recombination`GO:0006281^biological_process^DNA repair`GO:0006260^biological_process^DNA replication`GO:0009432^biological_process^SOS response	GO:0043138^molecular_function^3'-5' DNA helicase activity`GO:0005524^molecular_function^ATP binding`GO:0003677^molecular_function^DNA binding`GO:0016787^molecular_function^hydrolase activity`GO:0006310^biological_process^DNA recombination`GO:0006281^biological_process^DNA repair`GO:0006260^biological_process^DNA replication`GO:0009432^biological_process^SOS response	GO:0003676^molecular_function^nucleic acid binding`GO:0005524^molecular_function^ATP binding
PladumEVm064301	PladumEVm064301t1	.	.	PladumEVm064301t1.p1	2-460[+]	.	.	.	.	.	.	.	.	.
PladumEVm080955	PladumEVm080955t1	.	.	PladumEVm080955t1.p1	1-375[+]	.	.	.	.	.	.	.	.	.
PladumEVm129409	PladumEVm129409t1	.	.	.	.	.	.	.	.	.	.	.	.	.
PladumEVm102526	PladumEVm102526t1	.	.	PladumEVm102526t1.p1	3-317[+]	.	PF18738.3^HEPN_DZIP3^DZIP3/ hRUL138-like HEPN^4-97^E:3e-13	.	.	.	.	.	.	.
PladumEVm053419	PladumEVm053419t1	.	.	PladumEVm053419t1.p1	2-538[+]	.	.	.	.	.	.	.	.	.
PladumEVm097368	PladumEVm097368t1	.	.	.	.	.	.	.	.	.	.	.	.	.
PladumEVm108759	PladumEVm108759t1	.	.	PladumEVm108759t1.p1	35-304[+]	.	.	.	.	.	.	.	.	.
PladumEVm048424	PladumEVm048424t1	.	.	PladumEVm048424t1.p1	2-637[+]	.	.	.	.	.	.	.	.	.
PladumEVm041010	PladumEVm041010t1	.	.	PladumEVm041010t1.p1	3-695[+]	YK213_PLAF7^YK213_PLAF7^Q:135-196,H:1603-1664^35.484%ID^E:0.000403^RecName: Full=Uncharacterized protein PF11_0213;^Eukaryota; Sar; Alveolata; Apicomplexa; Aconoidasida; Haemosporida; Plasmodiidae; Plasmodium; Plasmodium (Laverania)	.	.	.	.	KEGG:pfa:PF3D7_1120600	.	GO:0016021^cellular_component^integral component of membrane	.
PladumEVm072439	PladumEVm072439t1	.	.	.	.	.	.	.	.	.	.	.	.	.
PladumEVm043060	PladumEVm043060t1	ACH10_RAT^ACH10_RAT^Q:2-622,H:152-348^34.615%ID^E:2.61e-23^RecName: Full=Neuronal acetylcholine receptor subunit alpha-10;^Eukaryota; Metazoa; Chordata; Craniata; Vertebrata; Euteleostomi; Mammalia; Eutheria; Euarchontoglires; Glires; Rodentia; Myomorpha; Muroidea; Muridae; Murinae; Rattus	.	PladumEVm043060t1.p1	2-712[+]	ACH10_RAT^ACH10_RAT^Q:1-207,H:152-348^34.615%ID^E:2.35e-23^RecName: Full=Neuronal acetylcholine receptor subunit alpha-10;^Eukaryota; Metazoa; Chordata; Craniata; Vertebrata; Euteleostomi; Mammalia; Eutheria; Euarchontoglires; Glires; Rodentia; Myomorpha; Muroidea; Muridae; Murinae; Rattus	PF02931.25^Neur_chan_LBD^Neurotransmitter-gated ion-channel ligand binding domain^1-93^E:3.7e-09`PF02932.18^Neur_chan_memb^Neurotransmitter-gated ion-channel transmembrane region^101-211^E:1.7e-18	.	.	.	KEGG:rno:64574	GO:0030424^cellular_component^axon`GO:0098981^cellular_component^cholinergic synapse`GO:0005887^cellular_component^integral component of plasma membrane`GO:0099060^cellular_component^integral component of postsynaptic specialization membrane`GO:0043005^cellular_component^neuron projection`GO:0043204^cellular_component^perikaryon`GO:0045202^cellular_component^synapse`GO:0022848^molecular_function^…	GO:0030424^cellular_component^axon`GO:0098981^cellular_component^cholinergic synapse`GO:0005887^cellular_component^integral component of plasma membrane`GO:0099060^cellular_component^integral component of postsynaptic specialization membrane`GO:0043005^cellular_component^neuron projection`GO:0043204^cellular_component^perikaryon`GO:0045202^cellular_component^synapse`GO:0022848^molecular_function^…	GO:0005230^molecular_function^extracellular ligand-gated ion channel activity`GO:0006811^biological_process^ion transport`GO:0016021^cellular_component^integral component of membrane
PladumEVm072440	PladumEVm072440t1	.	.	PladumEVm072440t1.p1	1-426[+]	.	.	.	.	.	.	.	.	.
PladumEVm089045	PladumEVm089045t1	.	.	.	.	.	.	.	.	.	.	.	.	.
PladumEVm095647	PladumEVm095647t1	POK8_HUMAN^POK8_HUMAN^Q:66-332,H:449-538^48.889%ID^E:4.55e-23^RecName: Full=Endogenous retrovirus group K member 8 Pol protein;^Eukaryota; Metazoa; Chordata; Craniata; Vertebrata; Euteleostomi; Mammalia; Eutheria; Euarchontoglires; Primates; Haplorrhini; Catarrhini; Hominidae; Homo`POK8_HUMAN^POK8_HUMAN^Q:3-113,H:121-157^75.676%ID^E:1.77e-14^RecName: Full=Endogenous retrovirus group K member 8 Po…	.	.	.	.	.	.	.	.	.	GO:0003677^molecular_function^DNA binding`GO:0035613^molecular_function^RNA stem-loop binding`GO:0003964^molecular_function^RNA-directed DNA polymerase activity`GO:0004523^molecular_function^RNA-DNA hybrid ribonuclease activity`GO:0008270^molecular_function^zinc ion binding`GO:0015074^biological_process^DNA integration`GO:0006310^biological_process^DNA recombination	.	.
PladumEVm074126	PladumEVm074126t1	QCRB_STRCO^QCRB_STRCO^Q:2-400,H:140-272^63.91%ID^E:1.29e-40^RecName: Full=Cytochrome bc1 complex cytochrome b subunit;^Bacteria; Actinobacteria; Streptomycetales; Streptomycetaceae; Streptomyces; Streptomyces albidoflavus group	.	PladumEVm074126t1.p1	2-400[+]	QCRB_STRCO^QCRB_STRCO^Q:1-133,H:140-272^63.91%ID^E:2.54e-51^RecName: Full=Cytochrome bc1 complex cytochrome b subunit;^Bacteria; Actinobacteria; Streptomycetales; Streptomycetaceae; Streptomyces; Streptomyces albidoflavus group	PF13631.8^Cytochrom_B_N_2^Cytochrome b(N-terminal)/b6/petB^1-131^E:2.3e-44`PF00033.21^Cytochrome_B^Cytochrome b/b6/petB^2-99^E:1.4e-15	.	.	COG1290^Component of the ubiquinol-cytochrome c reductase complex (complex III or cytochrome b-c1 complex), which is a respiratory chain that generates an electrochemical potential coupled to ATP synthesis (By similarity)	KEGG:sco:SCO2148	GO:0016021^cellular_component^integral component of membrane`GO:0005886^cellular_component^plasma membrane`GO:0070469^cellular_component^respirasome`GO:0046872^molecular_function^metal ion binding`GO:0008121^molecular_function^ubiquinol-cytochrome-c reductase activity`GO:0022904^biological_process^respiratory electron transport chain	GO:0016021^cellular_component^integral component of membrane`GO:0005886^cellular_component^plasma membrane`GO:0070469^cellular_component^respirasome`GO:0046872^molecular_function^metal ion binding`GO:0008121^molecular_function^ubiquinol-cytochrome-c reductase activity`GO:0022904^biological_process^respiratory electron transport chain	GO:0009055^molecular_function^electron transfer activity`GO:0016491^molecular_function^oxidoreductase activity`GO:0016020^cellular_component^membrane
PladumEVm036676	PladumEVm036676t1	RIBX_MIMIV^RIBX_MIMIV^Q:504-878,H:41-167^43.307%ID^E:1.35e-23^RecName: Full=N-glycosidase R617;^Viruses; Varidnaviria; Bamfordvirae; Nucleocytoviricota; Megaviricetes; Imitervirales; Mimiviridae; Mimivirus	.	PladumEVm036676t1.p1	120-890[+]	RIBX_MIMIV^RIBX_MIMIV^Q:101-253,H:14-167^40.252%ID^E:2.84e-24^RecName: Full=N-glycosidase R617;^Viruses; Varidnaviria; Bamfordvirae; Nucleocytoviricota; Megaviricetes; Imitervirales; Mimiviridae; Mimivirus	PF08719.13^NADAR^NADAR domain^111-254^E:3.3e-38	.	.	.	KEGG:vg:9925257	GO:0016798^molecular_function^hydrolase activity, acting on glycosyl bonds`GO:0008152^biological_process^metabolic process	GO:0016798^molecular_function^hydrolase activity, acting on glycosyl bonds`GO:0008152^biological_process^metabolic process	.
PladumEVm069410	PladumEVm069410t1	LAMA3_HUMAN^LAMA3_HUMAN^Q:3-278,H:692-791^31.068%ID^E:6.86e-07^RecName: Full=Laminin subunit alpha-3;^Eukaryota; Metazoa; Chordata; Craniata; Vertebrata; Euteleostomi; Mammalia; Eutheria; Euarchontoglires; Primates; Haplorrhini; Catarrhini; Hominidae; Homo	.	PladumEVm069410t1.p2	3-425[+]	LAMA3_HUMAN^LAMA3_HUMAN^Q:1-92,H:692-791^31.068%ID^E:6.17e-07^RecName: Full=Laminin subunit alpha-3;^Eukaryota; Metazoa; Chordata; Craniata; Vertebrata; Euteleostomi; Mammalia; Eutheria; Euarchontoglires; Primates; Haplorrhini; Catarrhini; Hominidae; Homo	PF00053.26^Laminin_EGF^Laminin EGF domain^3-31^E:3.8e-07	.	.	.	KEGG:hsa:3909	GO:0005604^cellular_component^basement membrane`GO:0062023^cellular_component^collagen-containing extracellular matrix`GO:0005783^cellular_component^endoplasmic reticulum`GO:0070062^cellular_component^extracellular exosome`GO:0005576^cellular_component^extracellular region`GO:0005610^cellular_component^laminin-5 complex`GO:0005201^molecular_function^extracellular matrix structural constituent`GO:…	GO:0005604^cellular_component^basement membrane`GO:0062023^cellular_component^collagen-containing extracellular matrix`GO:0005783^cellular_component^endoplasmic reticulum`GO:0070062^cellular_component^extracellular exosome`GO:0005576^cellular_component^extracellular region`GO:0005610^cellular_component^laminin-5 complex`GO:0005201^molecular_function^extracellular matrix structural constituent`GO:…	.
PladumEVm098629	PladumEVm098629t1	.	.	PladumEVm098629t1.p1	79-405[+]	.	.	.	.	.	.	.	.	.
PladumEVm036649	PladumEVm036649t1	GLNE_CUTAK^GLNE_CUTAK^Q:39-854,H:1-272^98.897%ID^E:6.08e-175^RecName: Full=Bifunctional glutamine synthetase adenylyltransferase/adenylyl-removing enzyme {ECO:0000255|HAMAP-Rule:MF_00802};^Bacteria; Actinobacteria; Propionibacteriales; Propionibacteriaceae; Cutibacterium	.	PladumEVm036649t1.p1	87-854[+]	GLNE_CUTAK^GLNE_CUTAK^Q:1-256,H:17-272^99.219%ID^E:2.16e-174^RecName: Full=Bifunctional glutamine synthetase adenylyltransferase/adenylyl-removing enzyme {ECO:0000255|HAMAP-Rule:MF_00802};^Bacteria; Actinobacteria; Propionibacteriales; Propionibacteriaceae; Cutibacterium`GLNE_CUTAK^GLNE_CUTAK^Q:39-237,H:564-747^26.5%ID^E:0.000217^RecName: Full=Bifunctional glutamine synthetase adenylyltransferase…	PF03710.17^GlnE^Glutamate-ammonia ligase adenylyltransferase^67-255^E:5.7e-19	.	.	COG1391^Adenylation and deadenylation of glutamate--ammonia ligase (By similarity)	KEGG:pac:PPA0666	GO:0008882^molecular_function^[glutamate-ammonia-ligase] adenylyltransferase activity`GO:0047388^molecular_function^[glutamine synthetase]-adenylyl-L-tyrosine phosphorylase`GO:0005524^molecular_function^ATP binding`GO:0000287^molecular_function^magnesium ion binding`GO:0000820^biological_process^regulation of glutamine family amino acid metabolic process	GO:0008882^molecular_function^[glutamate-ammonia-ligase] adenylyltransferase activity`GO:0047388^molecular_function^[glutamine synthetase]-adenylyl-L-tyrosine phosphorylase`GO:0005524^molecular_function^ATP binding`GO:0000287^molecular_function^magnesium ion binding`GO:0000820^biological_process^regulation of glutamine family amino acid metabolic process	GO:0008882^molecular_function^[glutamate-ammonia-ligase] adenylyltransferase activity
PladumEVm088699	PladumEVm088699t1	POL_GALV^POL_GALV^Q:32-343,H:216-310^31.132%ID^E:0.000162^RecName: Full=Gag-Pol polyprotein;^Viruses; Riboviria; Pararnavirae; Artverviricota; Revtraviricetes; Ortervirales; Retroviridae; Orthoretrovirinae; Gammaretrovirus	.	PladumEVm088699t1.p1	2-352[+]	GAG_GALV^GAG_GALV^Q:11-114,H:216-310^31.132%ID^E:0.00015^RecName: Full=Gag polyprotein;^Viruses; Riboviria; Pararnavirae; Artverviricota; Revtraviricetes; Ortervirales; Retroviridae; Orthoretrovirinae; Gammaretrovirus	.	.	.	.	KEGG:vg:1491894	GO:0044185^cellular_component^host cell late endosome membrane`GO:0020002^cellular_component^host cell plasma membrane`GO:0072494^cellular_component^host multivesicular body`GO:0016020^cellular_component^membrane`GO:0019013^cellular_component^viral nucleocapsid`GO:0004190^molecular_function^aspartic-type endopeptidase activity`GO:0003677^molecular_function^DNA binding`GO:0003887^molecular_functio…	GO:0044185^cellular_component^host cell late endosome membrane`GO:0020002^cellular_component^host cell plasma membrane`GO:0072494^cellular_component^host multivesicular body`GO:0016020^cellular_component^membrane`GO:0019013^cellular_component^viral nucleocapsid`GO:0003723^molecular_function^RNA binding`GO:0039660^molecular_function^structural constituent of virion`GO:0008270^molecular_function^zi…	.
PladumEVm107103	PladumEVm107103t1	LGR4_XENTR^LGR4_XENTR^Q:27-281,H:109-191^38.372%ID^E:2.23e-06^RecName: Full=Leucine-rich repeat-containing G-protein coupled receptor 4;^Eukaryota; Metazoa; Chordata; Craniata; Vertebrata; Euteleostomi; Amphibia; Batrachia; Anura; Pipoidea; Pipidae; Xenopodinae; Xenopus; Silurana	.	.	.	.	.	.	.	.	KEGG:xtr:100144922	GO:0005887^cellular_component^integral component of plasma membrane`GO:0008528^molecular_function^G protein-coupled peptide receptor activity`GO:0042802^molecular_function^identical protein binding`GO:0016500^molecular_function^protein-hormone receptor activity`GO:0004888^molecular_function^transmembrane signaling receptor activity`GO:0007190^biological_process^activation of adenylate cyclase act…	.	.
PladumEVm041658	PladumEVm041658t1	.	.	PladumEVm041658t1.p1	2-724[+]	.	.	.	.	.	.	.	.	.
PladumEVm080783	PladumEVm080783t1	.	.	PladumEVm080783t1.p1	2-373[+]	.	.	.	.	.	.	.	.	.
PladumEVm104268	PladumEVm104268t1	.	.	PladumEVm104268t1.p1	1-315[+]	.	.	.	.	.	.	.	.	.
PladumEVm060637	PladumEVm060637t1	.	.	PladumEVm060637t1.p1	1-480[+]	.	PF03564.17^DUF1759^Protein of unknown function (DUF1759)^11-155^E:1e-08	.	.	.	.	.	.	.
PladumEVm075493	PladumEVm075493t1	RTXE_DROME^RTXE_DROME^Q:31-315,H:470-558^30.526%ID^E:2.65e-07^RecName: Full=Probable RNA-directed DNA polymerase from transposon X-element;^Eukaryota; Metazoa; Ecdysozoa; Arthropoda; Hexapoda; Insecta; Pterygota; Neoptera; Endopterygota; Diptera; Brachycera; Muscomorpha; Ephydroidea; Drosophilidae; Drosophila; Sophophora	.	.	.	.	.	.	.	.	.	GO:0003964^molecular_function^RNA-directed DNA polymerase activity`GO:0006313^biological_process^transposition, DNA-mediated	.	.
PladumEVm133761	PladumEVm133761t1	.	.	.	.	.	.	.	.	.	.	.	.	.
PladumEVm057312	PladumEVm057312t1	.	.	PladumEVm057312t1.p1	3-512[+]	.	.	.	.	.	.	.	.	.
PladumEVm088330	PladumEVm088330t1	GNGF_MYCLE^GNGF_MYCLE^Q:3-323,H:159-266^47.222%ID^E:3.68e-24^RecName: Full=Putative gluconeogenesis factor {ECO:0000255|HAMAP-Rule:MF_00973};^Bacteria; Actinobacteria; Corynebacteriales; Mycobacteriaceae; Mycobacterium	.	PladumEVm088330t1.p1	3-350[+]	GNGF_MYCLE^GNGF_MYCLE^Q:1-107,H:159-266^47.222%ID^E:3.31e-24^RecName: Full=Putative gluconeogenesis factor {ECO:0000255|HAMAP-Rule:MF_00973};^Bacteria; Actinobacteria; Corynebacteriales; Mycobacteriaceae; Mycobacterium	PF01933.20^CofD^2-phospho-L-lactate transferase CofD^7-109^E:7.2e-25	.	.	COG0391^Catalyzes the transfer of the 2-phospholactate moiety from lactyl (2) diphospho-(5')guanosine (LPPG) to 7,8-didemethyl- 8-hydroxy-5-deazariboflavin (FO) with the formation of the L- lactyl phosphodiester of 7,8-didemethyl-8-hydroxy-5- deazariboflavin (F420-0) and GMP (By similarity)	KEGG:mle:ML0564	GO:0005737^cellular_component^cytoplasm`GO:0043743^molecular_function^LPPG:FO 2-phospho-L-lactate transferase activity`GO:0008360^biological_process^regulation of cell shape	GO:0005737^cellular_component^cytoplasm`GO:0043743^molecular_function^LPPG:FO 2-phospho-L-lactate transferase activity`GO:0008360^biological_process^regulation of cell shape	GO:0043743^molecular_function^LPPG:FO 2-phospho-L-lactate transferase activity
PladumEVm078135	PladumEVm078135t1	.	.	PladumEVm078135t1.p1	182-568[+]	.	.	.	.	.	.	.	.	.
PladumEVm108760	PladumEVm108760t1	.	.	PladumEVm108760t1.p1	2-304[+]	.	.	.	.	.	.	.	.	.
PladumEVm045300	PladumEVm045300t1	.	.	PladumEVm045300t1.p1	222-851[+]	NUDI_ENT38^NUDI_ENT38^Q:80-199,H:18-135^27.869%ID^E:3.54e-08^RecName: Full=Nucleoside triphosphatase NudI {ECO:0000255|HAMAP-Rule:MF_01846};^Bacteria; Proteobacteria; Gammaproteobacteria; Enterobacterales; Enterobacteriaceae; Enterobacter	PF00293.30^NUDIX^NUDIX domain^67-183^E:1.7e-11	.	.	COG1051^NUDiX hydrolase	KEGG:ent:Ent638_3123	.	GO:0047840^molecular_function^dCTP diphosphatase activity`GO:0036218^molecular_function^dTTP diphosphatase activity`GO:0004170^molecular_function^dUTP diphosphatase activity`GO:0000287^molecular_function^magnesium ion binding`GO:0035529^molecular_function^NADH pyrophosphatase activity	GO:0016787^molecular_function^hydrolase activity
PladumEVm097309	PladumEVm097309t1	.	.	PladumEVm097309t1.p1	1-330[+]	.	.	.	.	.	.	.	.	.
PladumEVm125316	PladumEVm125316t1	.	.	.	.	.	.	.	.	.	.	.	.	.
PladumEVm058030	PladumEVm058030t1	.	.	PladumEVm058030t1.p1	3-515[+]	.	.	.	.	.	.	.	.	.
PladumEVm090464	PladumEVm090464t1	YKOW_BACSU^YKOW_BACSU^Q:6-341,H:619-730^47.788%ID^E:6.86e-23^RecName: Full=Signaling protein YkoW;^Bacteria; Firmicutes; Bacilli; Bacillales; Bacillaceae; Bacillus	.	PladumEVm090464t1.p2	3-344[+]	YKOW_BACSU^YKOW_BACSU^Q:2-113,H:619-730^47.788%ID^E:1.87e-29^RecName: Full=Signaling protein YkoW;^Bacteria; Firmicutes; Bacilli; Bacillales; Bacillaceae; Bacillus	PF00563.22^EAL^EAL domain^2-113^E:9.4e-30	.	.	COG3300^cyclic nucleotide biosynthetic process`COG5001^Diguanylate cyclase phosphodiesterase	KEGG:bsu:BSU13420	GO:0016021^cellular_component^integral component of membrane`GO:0005886^cellular_component^plasma membrane	GO:0016021^cellular_component^integral component of membrane`GO:0005886^cellular_component^plasma membrane	.
PladumEVm073461	PladumEVm073461t1	.	.	PladumEVm073461t1.p1	1-405[+]	.	.	.	.	.	.	.	.	.
PladumEVm065707	PladumEVm065707t1	NARX_MYCTU^NARX_MYCTU^Q:67-450,H:524-652^46.512%ID^E:1.85e-26^RecName: Full=Nitrate reductase-like protein NarX;^Bacteria; Actinobacteria; Corynebacteriales; Mycobacteriaceae; Mycobacterium; Mycobacterium tuberculosis complex	.	PladumEVm065707t1.p1	1-453[+]	NARX_MYCTU^NARX_MYCTU^Q:1-150,H:502-652^47.02%ID^E:1.2e-36^RecName: Full=Nitrate reductase-like protein NarX;^Bacteria; Actinobacteria; Corynebacteriales; Mycobacteriaceae; Mycobacterium; Mycobacterium tuberculosis complex	PF02665.16^Nitrate_red_gam^Nitrate reductase gamma subunit^1-137^E:1.2e-48	.	.	COG2180^Nitrate reductase`COG2181^nitrate reductase, gamma subunit`COG5013^nitrate reductase, alpha subunit	KEGG:mtu:Rv1736c	GO:0016021^cellular_component^integral component of membrane`GO:0016020^cellular_component^membrane`GO:0009325^cellular_component^nitrate reductase complex`GO:0005886^cellular_component^plasma membrane`GO:0051539^molecular_function^4 iron, 4 sulfur cluster binding`GO:0046872^molecular_function^metal ion binding`GO:0008940^molecular_function^nitrate reductase activity`GO:0051082^molecular_function…	GO:0016021^cellular_component^integral component of membrane`GO:0016020^cellular_component^membrane`GO:0009325^cellular_component^nitrate reductase complex`GO:0005886^cellular_component^plasma membrane`GO:0051539^molecular_function^4 iron, 4 sulfur cluster binding`GO:0046872^molecular_function^metal ion binding`GO:0008940^molecular_function^nitrate reductase activity`GO:0051082^molecular_function…	.
PladumEVm072511	PladumEVm072511t1	.	.	.	.	.	.	.	.	.	.	.	.	.
PladumEVm068336	PladumEVm068336t1	TERL_BPSF5^TERL_BPSF5^Q:2-427,H:208-344^36.806%ID^E:9.76e-18^RecName: Full=Putative terminase large subunit;^Viruses; Duplodnaviria; Heunggongvirae; Uroviricota; Caudoviricetes; Caudovirales; Myoviridae	.	PladumEVm068336t1.p1	2-430[+]	TERL_BPSF5^TERL_BPSF5^Q:1-142,H:208-344^36.806%ID^E:2.77e-22^RecName: Full=Putative terminase large subunit;^Viruses; Duplodnaviria; Heunggongvirae; Uroviricota; Caudoviricetes; Caudovirales; Myoviridae	PF03354.17^Terminase_1^Phage Terminase^2-142^E:3.1e-23	.	.	.	KEGG:vg:935222	.	.	.
PladumEVm053420	PladumEVm053420t1	MFS12_MOUSE^MFS12_MOUSE^Q:98-460,H:265-442^28.652%ID^E:4.16e-17^RecName: Full=Major facilitator superfamily domain-containing protein 12 {ECO:0000305};^Eukaryota; Metazoa; Chordata; Craniata; Vertebrata; Euteleostomi; Mammalia; Eutheria; Euarchontoglires; Glires; Rodentia; Myomorpha; Muroidea; Muridae; Murinae; Mus; Mus	.	PladumEVm053420t1.p1	2-538[+]	MFS12_MOUSE^MFS12_MOUSE^Q:33-153,H:265-442^28.652%ID^E:3.75e-17^RecName: Full=Major facilitator superfamily domain-containing protein 12 {ECO:0000305};^Eukaryota; Metazoa; Chordata; Craniata; Vertebrata; Euteleostomi; Mammalia; Eutheria; Euarchontoglires; Glires; Rodentia; Myomorpha; Muroidea; Muridae; Murinae; Mus; Mus	.	.	.	.	KEGG:mmu:73822	GO:0005887^cellular_component^integral component of plasma membrane`GO:0005770^cellular_component^late endosome`GO:0005765^cellular_component^lysosomal membrane`GO:0005764^cellular_component^lysosome`GO:0033162^cellular_component^melanosome membrane`GO:0033229^molecular_function^cysteine transmembrane transporter activity`GO:0015293^molecular_function^symporter activity`GO:0008643^biological_proc…	GO:0005887^cellular_component^integral component of plasma membrane`GO:0005770^cellular_component^late endosome`GO:0005765^cellular_component^lysosomal membrane`GO:0005764^cellular_component^lysosome`GO:0033162^cellular_component^melanosome membrane`GO:0033229^molecular_function^cysteine transmembrane transporter activity`GO:0015293^molecular_function^symporter activity`GO:0008643^biological_proc…	.
PladumEVm050121	PladumEVm050121t1	.	.	PladumEVm050121t1.p1	2-619[+]	.	.	.	.	.	.	.	.	.
PladumEVm060735	PladumEVm060735t1	.	.	PladumEVm060735t1.p1	1-495[+]	.	.	.	.	.	.	.	.	.
PladumEVm101600	PladumEVm101600t1	.	.	.	.	.	.	.	.	.	.	.	.	.
PladumEVm076444	PladumEVm076444t1	.	.	PladumEVm076444t1.p1	2-415[+]	CEIP2_MOUSE^CEIP2_MOUSE^Q:12-97,H:269-352^30.233%ID^E:0.000386^RecName: Full=Cell surface hyaluronidase {ECO:0000303|PubMed:10767548};^Eukaryota; Metazoa; Chordata; Craniata; Vertebrata; Euteleostomi; Mammalia; Eutheria; Euarchontoglires; Glires; Rodentia; Myomorpha; Muroidea; Muridae; Murinae; Mus; Mus	PF15711.7^ILEI^Interleukin-like EMT inducer^18-98^E:9.4e-15	.	.	.	KEGG:mmu:83921	.	GO:0005887^cellular_component^integral component of plasma membrane`GO:0043231^cellular_component^intracellular membrane-bounded organelle`GO:0005886^cellular_component^plasma membrane`GO:0005509^molecular_function^calcium ion binding`GO:0004415^molecular_function^hyalurononglucosaminidase activity`GO:0001525^biological_process^angiogenesis`GO:0030214^biological_process^hyaluronan catabolic proce…	.
PladumEVm093434	PladumEVm093434t1	.	.	.	.	.	.	.	.	.	.	.	.	.
PladumEVm102699	PladumEVm102699t1	.	.	PladumEVm102699t1.p1	1-318[+]	.	.	.	.	.	.	.	.	.
PladumEVm110555	PladumEVm110555t1	.	.	.	.	.	.	.	.	.	.	.	.	.
PladumEVm109253	PladumEVm109253t1	.	.	PladumEVm109253t1.p2	1-318[-]	.	.	.	.	.	.	.	.	.
PladumEVm111183	PladumEVm111183t1	.	.	.	.	.	.	.	.	.	.	.	.	.
PladumEVm107617	PladumEVm107617t1	.	.	PladumEVm107617t1.p1	1-327[+]	.	.	.	.	.	.	.	.	.
PladumEVm102263	PladumEVm102263t1	.	.	PladumEVm102263t1.p1	47-316[+]	.	.	.	.	.	.	.	.	.
PladumEVm097271	PladumEVm097271t1	.	.	PladumEVm097271t1.p1	85-414[+]	.	.	.	.	.	.	.	.	.
PladumEVm092763	PladumEVm092763t1	POL_WMSV^POL_WMSV^Q:4-339,H:1173-1284^53.571%ID^E:4.25e-27^RecName: Full=Gag-Pol polyprotein;^Viruses; Riboviria; Pararnavirae; Artverviricota; Revtraviricetes; Ortervirales; Retroviridae; Orthoretrovirinae; Gammaretrovirus	.	PladumEVm092763t1.p1	1-339[+]	POL_FENV1^POL_FENV1^Q:2-113,H:511-622^53.571%ID^E:4.93e-33^RecName: Full=Pol polyprotein;^Viruses; Riboviria; Pararnavirae; Artverviricota; Revtraviricetes; Ortervirales; Retroviridae; Orthoretrovirinae; Gammaretrovirus; unclassified Gammaretrovirus	PF00075.26^RNase_H^RNase H^2-106^E:1.3e-14	.	.	.	KEGG:vg:5176146	GO:0044185^cellular_component^host cell late endosome membrane`GO:0020002^cellular_component^host cell plasma membrane`GO:0072494^cellular_component^host multivesicular body`GO:0016020^cellular_component^membrane`GO:0019013^cellular_component^viral nucleocapsid`GO:0004190^molecular_function^aspartic-type endopeptidase activity`GO:0003677^molecular_function^DNA binding`GO:0003887^molecular_functio…	GO:0003887^molecular_function^DNA-directed DNA polymerase activity`GO:0003676^molecular_function^nucleic acid binding`GO:0003964^molecular_function^RNA-directed DNA polymerase activity`GO:0004523^molecular_function^RNA-DNA hybrid ribonuclease activity`GO:0015074^biological_process^DNA integration`GO:0006310^biological_process^DNA recombination`GO:0075713^biological_process^establishment of integr…	GO:0003676^molecular_function^nucleic acid binding`GO:0004523^molecular_function^RNA-DNA hybrid ribonuclease activity
PladumEVm037985	PladumEVm037985t1	.	.	PladumEVm037985t1.p1	3-872[+]	.	PF13472.8^Lipase_GDSL_2^GDSL-like Lipase/Acylhydrolase family^12-145^E:4.8e-10`PF14392.8^zf-CCHC_4^Zinc knuckle^147-155^E:5400`PF14392.8^zf-CCHC_4^Zinc knuckle^223-238^E:7.6`PF14392.8^zf-CCHC_4^Zinc knuckle^243-257^E:11	.	.	.	.	.	.	.
PladumEVm107105	PladumEVm107105t1	.	.	.	.	.	.	.	.	.	.	.	.	.
PladumEVm103297	PladumEVm103297t1	.	.	.	.	.	.	.	.	.	.	.	.	.
PladumEVm112084	PladumEVm112084t1	.	.	.	.	.	.	.	.	.	.	.	.	.
PladumEVm083439	PladumEVm083439t1	.	.	.	.	.	.	.	.	.	.	.	.	.
PladumEVm049171	PladumEVm049171t1	.	.	PladumEVm049171t1.p1	14-592[+]	.	PF01022.22^HTH_5^Bacterial regulatory protein, arsR family^26-63^E:6.8e-05	.	.	.	.	.	.	GO:0003700^molecular_function^DNA-binding transcription factor activity`GO:0006355^biological_process^regulation of transcription, DNA-templated
PladumEVm099432	PladumEVm099432t1	.	.	.	.	.	.	.	.	.	.	.	.	.
PladumEVm073503	PladumEVm073503t1	.	.	PladumEVm073503t1.p1	1-405[+]	.	.	.	.	.	.	.	.	.
PladumEVm109492	PladumEVm109492t1	.	.	.	.	.	.	.	.	.	.	.	.	.
PladumEVm100194	PladumEVm100194t1	.	.	.	.	.	.	.	.	.	.	.	.	.
PladumEVm099049	PladumEVm099049t1	.	.	PladumEVm099049t1.p1	340-666[+]	.	.	.	.	.	.	.	.	.
PladumEVm058120	PladumEVm058120t1	.	.	.	.	.	.	.	.	.	.	.	.	.
PladumEVm089309	PladumEVm089309t1	.	.	PladumEVm089309t1.p1	1-348[+]	.	.	.	.	.	.	.	.	.
PladumEVm072864	PladumEVm072864t1	.	.	.	.	.	.	.	.	.	.	.	.	.
PladumEVm098002	PladumEVm098002t1	IOLH_BACSU^IOLH_BACSU^Q:3-326,H:117-224^45.37%ID^E:3.41e-29^RecName: Full=Protein IolH;^Bacteria; Firmicutes; Bacilli; Bacillales; Bacillaceae; Bacillus	.	PladumEVm098002t1.p1	3-326[-]	.	.	.	.	COG1082^Xylose isomerase domain protein TIM barrel	KEGG:bsu:BSU39690	.	.	.
PladumEVm111313	PladumEVm111313t1	.	.	.	.	.	.	.	.	.	.	.	.	.
PladumEVm057889	PladumEVm057889t1	.	.	PladumEVm057889t1.p1	2-505[+]	PA24A_XENLA^PA24A_XENLA^Q:1-35,H:374-408^42.857%ID^E:0.000875^RecName: Full=Cytosolic phospholipase A2;^Eukaryota; Metazoa; Chordata; Craniata; Vertebrata; Euteleostomi; Amphibia; Batrachia; Anura; Pipoidea; Pipidae; Xenopodinae; Xenopus; Xenopus	.	.	.	.	KEGG:xla:380561	.	GO:0031410^cellular_component^cytoplasmic vesicle`GO:0005509^molecular_function^calcium ion binding`GO:0004622^molecular_function^lysophospholipase activity`GO:0102545^molecular_function^phosphatidyl phospholipase B activity`GO:0004623^molecular_function^phospholipase A2 activity`GO:0009395^biological_process^phospholipid catabolic process	.
PladumEVm033841	PladumEVm033841t1	.	.	PladumEVm033841t1.p1	1-858[+]	.	.	.	.	.	.	.	.	.
PladumEVm102998	PladumEVm102998t1	CRCB2_CUTAK^CRCB2_CUTAK^Q:449-279,H:46-102^100%ID^E:6.36e-21^RecName: Full=Putative fluoride ion transporter CrcB 2 {ECO:0000255|HAMAP-Rule:MF_00454};^Bacteria; Actinobacteria; Propionibacteriales; Propionibacteriaceae; Cutibacterium	.	.	.	.	.	.	.	COG0239^inorganic anion transmembrane transporter activity	KEGG:pac:PPA0771	GO:0005887^cellular_component^integral component of plasma membrane`GO:0015103^molecular_function^inorganic anion transmembrane transporter activity	.	.
PladumEVm052265	PladumEVm052265t1	.	.	PladumEVm052265t1.p1	1-552[+]	.	.	.	.	.	.	.	.	.
PladumEVm027574	PladumEVm027574t1	SDHA_BACSU^SDHA_BACSU^Q:41-1027,H:149-457^35.843%ID^E:6.43e-54^RecName: Full=Succinate dehydrogenase flavoprotein subunit;^Bacteria; Firmicutes; Bacilli; Bacillales; Bacillaceae; Bacillus	.	PladumEVm027574t1.p1	2-1057[+]	SDHA_BACSU^SDHA_BACSU^Q:14-342,H:149-457^35.843%ID^E:5.79e-54^RecName: Full=Succinate dehydrogenase flavoprotein subunit;^Bacteria; Firmicutes; Bacilli; Bacillales; Bacillaceae; Bacillus	PF00890.26^FAD_binding_2^FAD binding domain^7-275^E:6.9e-35	.	.	COG1053^Succinate DeHydrogenase	KEGG:bsu:BSU28440	GO:0005886^cellular_component^plasma membrane`GO:0009055^molecular_function^electron transfer activity`GO:0050660^molecular_function^flavin adenine dinucleotide binding`GO:0008177^molecular_function^succinate dehydrogenase (ubiquinone) activity`GO:0000104^molecular_function^succinate dehydrogenase activity`GO:0009061^biological_process^anaerobic respiration`GO:0006099^biological_process^tricarbox…	GO:0005886^cellular_component^plasma membrane`GO:0009055^molecular_function^electron transfer activity`GO:0050660^molecular_function^flavin adenine dinucleotide binding`GO:0008177^molecular_function^succinate dehydrogenase (ubiquinone) activity`GO:0000104^molecular_function^succinate dehydrogenase activity`GO:0009061^biological_process^anaerobic respiration`GO:0006099^biological_process^tricarbox…	.
PladumEVm035063	PladumEVm035063t1	RHSA_ECOLI^RHSA_ECOLI^Q:113-712,H:409-611^33.824%ID^E:9.21e-23^RecName: Full=Protein RhsA;^Bacteria; Proteobacteria; Gammaproteobacteria; Enterobacterales; Enterobacteriaceae; Escherichia`RHSA_ECOLI^RHSA_ECOLI^Q:23-697,H:508-730^28.444%ID^E:1.96e-18^RecName: Full=Protein RhsA;^Bacteria; Proteobacteria; Gammaproteobacteria; Enterobacterales; Enterobacteriaceae; Escherichia`RHSA_ECOLI^RHSA_ECOLI^Q:…	.	PladumEVm035063t1.p1	2-802[+]	RHSA_ECOLI^RHSA_ECOLI^Q:38-237,H:409-611^33.824%ID^E:8.29e-23^RecName: Full=Protein RhsA;^Bacteria; Proteobacteria; Gammaproteobacteria; Enterobacterales; Enterobacteriaceae; Escherichia`RHSA_ECOLI^RHSA_ECOLI^Q:8-232,H:508-730^28.444%ID^E:1.76e-18^RecName: Full=Protein RhsA;^Bacteria; Proteobacteria; Gammaproteobacteria; Enterobacterales; Enterobacteriaceae; Escherichia`RHSA_ECOLI^RHSA_ECOLI^Q:58…	PF05593.16^RHS_repeat^RHS Repeat^55-91^E:8.9e-10`PF05593.16^RHS_repeat^RHS Repeat^79-112^E:7.8e-05`PF05593.16^RHS_repeat^RHS Repeat^102-124^E:0.00016`PF05593.16^RHS_repeat^RHS Repeat^159-194^E:1.4e-10`PF05593.16^RHS_repeat^RHS Repeat^184-217^E:3e-08`PF05593.16^RHS_repeat^RHS Repeat^201-238^E:2e-06	.	.	COG3209^YD repeat protein	KEGG:ecj:JW3566`KEGG:eco:b3593	.	.	.
PladumEVm088331	PladumEVm088331t1	.	.	PladumEVm088331t1.p1	1-348[+]	.	.	.	.	.	.	.	.	.
PladumEVm148927	PladumEVm148927t2	.	.	.	.	.	.	.	.	.	.	.	.	.
PladumEVm106020	PladumEVm106020t1	.	.	PladumEVm106020t1.p1	1-336[-]	.	.	.	.	.	.	.	.	.
PladumEVm035229	PladumEVm035229t1	RTJK_DROME^RTJK_DROME^Q:64-435,H:709-835^25.197%ID^E:0.000245^RecName: Full=RNA-directed DNA polymerase from mobile element jockey;^Eukaryota; Metazoa; Ecdysozoa; Arthropoda; Hexapoda; Insecta; Pterygota; Neoptera; Endopterygota; Diptera; Brachycera; Muscomorpha; Ephydroidea; Drosophilidae; Drosophila; Sophophora	.	PladumEVm035229t1.p1	1-852[+]	RTJK_DROME^RTJK_DROME^Q:12-145,H:699-835^25.547%ID^E:1.48e-05^RecName: Full=RNA-directed DNA polymerase from mobile element jockey;^Eukaryota; Metazoa; Ecdysozoa; Arthropoda; Hexapoda; Insecta; Pterygota; Neoptera; Endopterygota; Diptera; Brachycera; Muscomorpha; Ephydroidea; Drosophilidae; Drosophila; Sophophora	.	.	.	.	.	GO:0003964^molecular_function^RNA-directed DNA polymerase activity	GO:0003964^molecular_function^RNA-directed DNA polymerase activity	.
PladumEVm063810	PladumEVm063810t1	Y3670_SALTY^Y3670_SALTY^Q:13-429,H:160-297^34.043%ID^E:9.02e-14^RecName: Full=Uncharacterized protein STM3670;^Bacteria; Proteobacteria; Gammaproteobacteria; Enterobacterales; Enterobacteriaceae; Salmonella	.	PladumEVm063810t1.p1	1-462[+]	Y3670_SALTY^Y3670_SALTY^Q:5-153,H:160-307^33.113%ID^E:1.2e-14^RecName: Full=Uncharacterized protein STM3670;^Bacteria; Proteobacteria; Gammaproteobacteria; Enterobacterales; Enterobacteriaceae; Salmonella	PF16154.7^DUF4862^Domain of unknown function (DUF4862)^2-142^E:8.6e-46	.	.	.	KEGG:stm:STM3670	.	.	.
PladumEVm053074	PladumEVm053074t1	.	.	PladumEVm053074t1.p1	3-542[+]	.	.	.	.	.	.	.	.	.
PladumEVm078411	PladumEVm078411t1	.	.	PladumEVm078411t1.p1	1-384[+]	.	.	.	.	.	.	.	.	.
PladumEVm091035	PladumEVm091035t1	WHIB1_MYCTU^WHIB1_MYCTU^Q:1-126,H:26-67^73.81%ID^E:6.19e-14^RecName: Full=Transcriptional regulator WhiB1;^Bacteria; Actinobacteria; Corynebacteriales; Mycobacteriaceae; Mycobacterium; Mycobacterium tuberculosis complex	.	.	.	.	.	.	.	.	KEGG:mtu:Rv3219	GO:0005737^cellular_component^cytoplasm`GO:0051539^molecular_function^4 iron, 4 sulfur cluster binding`GO:0035731^molecular_function^dinitrosyl-iron complex binding`GO:0003677^molecular_function^DNA binding`GO:0046872^molecular_function^metal ion binding`GO:0015035^molecular_function^protein-disulfide reductase activity`GO:0047134^molecular_function^protein-disulfide reductase (NAD(P)) activity`G…	.	.
PladumEVm075669	PladumEVm075669t1	.	.	PladumEVm075669t1.p1	47-403[+]	.	.	.	.	.	.	.	.	.
PladumEVm094611	PladumEVm094611t1	.	.	.	.	.	.	.	.	.	.	.	.	.
PladumEVm041218	PladumEVm041218t1	.	.	PladumEVm041218t1.p1	2-736[+]	GLPC_HAEIN^GLPC_HAEIN^Q:32-238,H:211-424^21.296%ID^E:2.61e-06^RecName: Full=Anaerobic glycerol-3-phosphate dehydrogenase subunit C;^Bacteria; Proteobacteria; Gammaproteobacteria; Pasteurellales; Pasteurellaceae; Haemophilus	PF02754.18^CCG^Cysteine-rich domain^8-96^E:0.031`PF02754.18^CCG^Cysteine-rich domain^139-219^E:0.0003	.	.	COG0247^domain protein	KEGG:hin:HI_0683	.	GO:0005886^cellular_component^plasma membrane`GO:0051539^molecular_function^4 iron, 4 sulfur cluster binding`GO:0046872^molecular_function^metal ion binding`GO:0009061^biological_process^anaerobic respiration`GO:0019563^biological_process^glycerol catabolic process	.
PladumEVm081409	PladumEVm081409t1	CYB_USTMA^CYB_USTMA^Q:2-433,H:243-386^75.694%ID^E:1.8e-72^RecName: Full=Cytochrome b;^Eukaryota; Fungi; Dikarya; Basidiomycota; Ustilaginomycotina; Ustilaginomycetes; Ustilaginales; Ustilaginaceae; Ustilago	.	.	.	.	.	.	.	.	.	GO:0016021^cellular_component^integral component of membrane`GO:0005743^cellular_component^mitochondrial inner membrane`GO:0045275^cellular_component^respiratory chain complex III`GO:0046872^molecular_function^metal ion binding`GO:0008121^molecular_function^ubiquinol-cytochrome-c reductase activity`GO:0022904^biological_process^respiratory electron transport chain	.	.
PladumEVm064931	PladumEVm064931t1	PEPCK_PROFF^PEPCK_PROFF^Q:3-452,H:806-955^73.333%ID^E:2.03e-74^RecName: Full=PPi-type phosphoenolpyruvate carboxykinase {ECO:0000303|PubMed:26269598};^Bacteria; Actinobacteria; Propionibacteriales; Propionibacteriaceae; Propionibacterium	.	PladumEVm064931t1.p1	3-452[+]	PEPCK_PROFF^PEPCK_PROFF^Q:1-150,H:806-955^73.333%ID^E:1.83e-74^RecName: Full=PPi-type phosphoenolpyruvate carboxykinase {ECO:0000303|PubMed:26269598};^Bacteria; Actinobacteria; Propionibacteriales; Propionibacteriaceae; Propionibacterium	.	.	.	.	KEGG:pfre:RM25_0213	GO:0030585^molecular_function^phosphoenolpyruvate carboxykinase (diphosphate) activity	GO:0030585^molecular_function^phosphoenolpyruvate carboxykinase (diphosphate) activity	.
PladumEVm068451	PladumEVm068451t1	.	.	PladumEVm068451t1.p1	3-446[+]	.	.	.	.	.	.	.	.	.
PladumEVm045165	PladumEVm045165t1	SCNNA_RABIT^SCNNA_RABIT^Q:1-627,H:368-553^30.476%ID^E:2.43e-24^RecName: Full=Amiloride-sensitive sodium channel subunit alpha;^Eukaryota; Metazoa; Chordata; Craniata; Vertebrata; Euteleostomi; Mammalia; Eutheria; Euarchontoglires; Glires; Lagomorpha; Leporidae; Oryctolagus	.	PladumEVm045165t1.p1	1-627[+]	SCNNA_RABIT^SCNNA_RABIT^Q:1-209,H:368-553^30.476%ID^E:2.19e-24^RecName: Full=Amiloride-sensitive sodium channel subunit alpha;^Eukaryota; Metazoa; Chordata; Craniata; Vertebrata; Euteleostomi; Mammalia; Eutheria; Euarchontoglires; Glires; Lagomorpha; Leporidae; Oryctolagus	PF00858.26^ASC^Amiloride-sensitive sodium channel^3-203^E:1.5e-41	.	.	.	KEGG:ocu:100009488	GO:0001669^cellular_component^acrosomal vesicle`GO:0016324^cellular_component^apical plasma membrane`GO:0060170^cellular_component^ciliary membrane`GO:0005737^cellular_component^cytoplasm`GO:0005887^cellular_component^integral component of plasma membrane`GO:0031514^cellular_component^motile cilium`GO:0034706^cellular_component^sodium channel complex`GO:0097228^cellular_component^sperm principal …	GO:0001669^cellular_component^acrosomal vesicle`GO:0016324^cellular_component^apical plasma membrane`GO:0060170^cellular_component^ciliary membrane`GO:0005737^cellular_component^cytoplasm`GO:0005887^cellular_component^integral component of plasma membrane`GO:0031514^cellular_component^motile cilium`GO:0034706^cellular_component^sodium channel complex`GO:0097228^cellular_component^sperm principal …	GO:0005272^molecular_function^sodium channel activity`GO:0006814^biological_process^sodium ion transport`GO:0016020^cellular_component^membrane
PladumEVm073657	PladumEVm073657t1	.	.	.	.	.	.	.	.	.	.	.	.	.
PladumEVm083780	PladumEVm083780t1	.	.	PladumEVm083780t1.p1	3-389[+]	.	.	.	.	.	.	.	.	.
PladumEVm074127	PladumEVm074127t1	.	.	PladumEVm074127t1.p1	3-401[+]	RESB_BACSU^RESB_BACSU^Q:1-112,H:134-253^28.099%ID^E:5.56e-05^RecName: Full=Cytochrome c biogenesis protein ResB;^Bacteria; Firmicutes; Bacilli; Bacillales; Bacillaceae; Bacillus	PF05140.16^ResB^ResB-like family^1-132^E:3.3e-38	.	.	COG1333^Cytochrome c biogenesis protein	KEGG:bsu:BSU23140	.	GO:0016021^cellular_component^integral component of membrane`GO:0005886^cellular_component^plasma membrane`GO:0017004^biological_process^cytochrome complex assembly	.
PladumEVm092764	PladumEVm092764t1	.	.	.	.	.	.	.	.	.	.	.	.	.
PladumEVm040255	PladumEVm040255t1	APPF_BACSU^APPF_BACSU^Q:283-1242,H:2-321^55.763%ID^E:1.51e-118^RecName: Full=Oligopeptide transport ATP-binding protein AppF;^Bacteria; Firmicutes; Bacilli; Bacillales; Bacillaceae; Bacillus`APPF_BACSU^APPF_BACSU^Q:15-245,H:248-326^43.75%ID^E:5.33e-10^RecName: Full=Oligopeptide transport ATP-binding protein AppF;^Bacteria; Firmicutes; Bacilli; Bacillales; Bacillaceae; Bacillus	.	PladumEVm040255t1.p1	553-1254[+]	APPF_BACSU^APPF_BACSU^Q:2-230,H:94-321^55.895%ID^E:2.91e-92^RecName: Full=Oligopeptide transport ATP-binding protein AppF;^Bacteria; Firmicutes; Bacilli; Bacillales; Bacillaceae; Bacillus	PF00005.29^ABC_tran^ABC transporter^2-97^E:3.2e-14`PF08352.14^oligo_HPY^Oligopeptide/dipeptide transporter, C-terminal region^149-216^E:8.3e-16	.	.	COG4608^(ABC) transporter	KEGG:bsu:BSU11370	GO:0005886^cellular_component^plasma membrane`GO:0005524^molecular_function^ATP binding`GO:0042626^molecular_function^ATPase-coupled transmembrane transporter activity`GO:0030420^biological_process^establishment of competence for transformation`GO:0015031^biological_process^protein transport`GO:0030435^biological_process^sporulation resulting in formation of a cellular spore	GO:0005886^cellular_component^plasma membrane`GO:0005524^molecular_function^ATP binding`GO:0042626^molecular_function^ATPase-coupled transmembrane transporter activity`GO:0030420^biological_process^establishment of competence for transformation`GO:0015031^biological_process^protein transport`GO:0030435^biological_process^sporulation resulting in formation of a cellular spore	GO:0005524^molecular_function^ATP binding`GO:0000166^molecular_function^nucleotide binding`GO:0015833^biological_process^peptide transport
PladumEVm083833	PladumEVm083833t1	.	.	PladumEVm083833t1.p1	62-427[+]	.	.	.	.	.	.	.	.	.
PladumEVm083228	PladumEVm083228t1	.	.	PladumEVm083228t1.p1	48-416[+]	.	.	.	.	.	.	.	.	.
PladumEVm083228	PladumEVm083228t1	.	.	PladumEVm083228t1.p2	419-754[+]	.	PF09682.12^Phage_holin_6_1^Bacteriophage holin of superfamily 6 (Holin_LLH)^10-104^E:1.7e-20	.	.	.	.	.	.	.
PladumEVm094774	PladumEVm094774t1	.	.	.	.	.	.	.	.	.	.	.	.	.
PladumEVm106468	PladumEVm106468t1	.	.	PladumEVm106468t1.p1	236-544[+]	.	.	.	.	.	.	.	.	.
PladumEVm111579	PladumEVm111579t1	.	.	.	.	.	.	.	.	.	.	.	.	.
PladumEVm071059	PladumEVm071059t1	.	.	PladumEVm071059t1.p1	1-414[+]	.	PF14529.8^Exo_endo_phos_2^Endonuclease-reverse transcriptase^32-135^E:1.4e-14	.	.	.	.	.	.	.
[truncated: 371,562+ more rows]
