# Supplementary material for: Transcriptomic landscape of posterior regeneration in the annelid Platynereis dumerilii
Source: BMC Genomics. 2023 Oct 2;24:583. doi: 10.1186/s12864-023-09602-z (PMC10546743; doi:10.1186/s12864-023-09602-z)
Supplement: Supplementary file 9 — Additional file 9. [file 12864_2023_9602_MOESM9_ESM.xlsx]

## Sheet: Legend
	Additional file 9: Reference transcriptome annotation via BLASTX results on 6 individual species
	For each transcript, only the top significant BLASTX hit (and its annotation) is shown. Species considered are: Mus musculus, Homo sapiens, Drosophila melanogaster, Aplysia californica, Saccoglossus kowalevskii and Danio rerio.

## Sheet: Transcript_to_annotation_6sp
Transcript_ID	Mus musculus	Homo sapiens	Drosophila melanogaster	Aplysia californica	Saccoglossus kowalevskii	Danio rerio
PladumEVm108000t1	.	.	.	.	.	.
PladumEVm048558t1	.	.	.	.	.	.
PladumEVm037763t1	sp|Q9DBB9|CPN2_MOUSE Carboxypeptidase N subunit 2 OS=Mus musculus OX=10090 GN=Cpn2 PE=1 SV=2	XP_005269337.1 carboxypeptidase N subunit 2 isoform X1 [Homo sapiens]	gi|386764796|ref|NP_608382.2| CG1504, isoform B [Drosophila melanogaster]	.	XP_002738338.2 PREDICTED: slit homolog 2 protein, partial [Saccoglossus kowalevskii]	tr|A8BBH2|A8BBH2_DANRE cDNA, clone cssl:d0413 (Fragment) OS=Danio rerio OX=7955 GN=si:ch211-180f4.1 PE=2 SV=1
PladumEVm060806t1	sp|Q9WVB4|SLIT3_MOUSE Slit homolog 3 protein OS=Mus musculus OX=10090 GN=Slit3 PE=2 SV=2	NP_003053.2 slit homolog 3 protein isoform 2 precursor [Homo sapiens]	gi|19921788|ref|NP_610346.1| uncharacterized protein Dmel_CG14762, isoform A [Drosophila melanogaster]	XP_012946932.2 toll-like receptor 6 [Aplysia californica]	XP_002738338.2 PREDICTED: slit homolog 2 protein, partial [Saccoglossus kowalevskii]	tr|A0A8M9PWQ2|A0A8M9PWQ2_DANRE slit homolog 2 protein isoform X10 OS=Danio rerio OX=7955 GN=slit2 PE=1 SV=1
PladumEVm049151t1	.	.	.	.	.	.
PladumEVm035122t1	sp|P11369|LORF2_MOUSE LINE-1 retrotransposable element ORF2 protein OS=Mus musculus OX=10090 GN=Pol PE=1 SV=2	.	.	XP_035828437.1 uncharacterized protein LOC106013237 isoform X2 [Aplysia californica]	XP_006811646.1 PREDICTED: RNA-directed DNA polymerase from mobile element jockey-like, partial [Saccoglossus kowalevskii]	tr|A0A0R4ISL7|A0A0R4ISL7_DANRE Si:ch211-149k12.3 OS=Danio rerio OX=7955 GN=si:ch211-149k12.3 PE=4 SV=1
PladumEVm109127t1	.	.	.	.	.	.
PladumEVm078376t1	.	.	.	.	.	.
PladumEVm155915t1	.	.	.	.	.	.
PladumEVm086278t1	.	.	.	.	XP_006815058.1 PREDICTED: uncharacterized protein LOC102801440, partial [Saccoglossus kowalevskii]	tr|A0A8M6Z0X8|A0A8M6Z0X8_DANRE uncharacterized protein LOC108191533 OS=Danio rerio OX=7955 GN=LOC108191533 PE=4 SV=1
PladumEVm102938t1	.	.	.	.	.	.
PladumEVm088762t1	.	.	.	.	.	.
PladumEVm123683t1	.	.	.	.	.	.
PladumEVm096049t1	.	.	.	.	.	.
PladumEVm054810t1	.	.	.	.	.	.
PladumEVm071058t1	.	.	.	.	.	.
PladumEVm068627t1	.	.	.	.	.	.
PladumEVm096873t1	.	.	.	.	.	.
PladumEVm099431t1	.	.	.	.	.	.
PladumEVm098449t1	sp|P06795|MDR1B_MOUSE ATP-dependent translocase ABCB1 OS=Mus musculus OX=10090 GN=Abcb1b PE=1 SV=1	XP_011514610.3 phosphatidylcholine translocator ABCB4 isoform X1 [Homo sapiens]	gi|85726357|ref|NP_523740.3| multi drug resistance 50 [Drosophila melanogaster]	XP_012936337.1 ATP-dependent translocase ABCB1 isoform X2 [Aplysia californica]	XP_006823098.1 PREDICTED: multidrug resistance protein 1A-like [Saccoglossus kowalevskii]	tr|K9M7F0|K9M7F0_DANRE ABC transporter B family member 4 (Fragment) OS=Danio rerio OX=7955 GN=abcb4 PE=2 SV=1
PladumEVm102262t1	.	.	.	.	.	.
PladumEVm085305t1	.	.	.	.	.	.
PladumEVm061849t1	sp|Q8R420|ABCA3_MOUSE ATP-binding cassette sub-family A member 3 OS=Mus musculus OX=10090 GN=Abca3 PE=1 SV=3	NP_001362701.1 ATP-binding cassette sub-family A member 8 isoform 5 [Homo sapiens]	gi|221512771|ref|NP_649002.2| CG6052 [Drosophila melanogaster]	XP_005108894.3 ATP-binding cassette sub-family A member 3 [Aplysia californica]	XP_002739960.1 PREDICTED: ATP-binding cassette sub-family A member 3-like [Saccoglossus kowalevskii]	tr|A0A2R8Q955|A0A2R8Q955_DANRE ATP-binding cassette, sub-family A (ABC1), member 3b OS=Danio rerio OX=7955 GN=abca3b PE=4 SV=1
PladumEVm102910t1	.	.	.	.	.	.
PladumEVm062695t1	tr|E9PYM7|E9PYM7_MOUSE Alpha-mannosidase 2C1 (Fragment) OS=Mus musculus OX=10090 GN=Man2c1 PE=1 SV=1	NP_001243423.1 alpha-mannosidase 2C1 isoform 2 [Homo sapiens]	.	XP_005113086.2 alpha-mannosidase 2C1 [Aplysia californica]	XP_002739477.1 PREDICTED: alpha-mannosidase 2C1-like, partial [Saccoglossus kowalevskii]	tr|A0A8M6YW39|A0A8M6YW39_DANRE alpha-mannosidase OS=Danio rerio OX=7955 GN=man2c1 PE=1 SV=1
PladumEVm077900t1	tr|E9PYM7|E9PYM7_MOUSE Alpha-mannosidase 2C1 (Fragment) OS=Mus musculus OX=10090 GN=Man2c1 PE=1 SV=1	.	.	.	.	tr|A0A8M6YW39|A0A8M6YW39_DANRE alpha-mannosidase OS=Danio rerio OX=7955 GN=man2c1 PE=1 SV=1
PladumEVm061851t1	.	.	.	.	.	.
PladumEVm084360t1	sp|Q5RKZ7|MOCS1_MOUSE Molybdenum cofactor biosynthesis protein 1 OS=Mus musculus OX=10090 GN=Mocs1 PE=1 SV=2	NP_001345459.1 molybdenum cofactor biosynthesis protein 1 isoform 7 [Homo sapiens]	gi|28574490|ref|NP_788494.1| molybdenum cofactor synthesis 1 ortholog, isoform C [Drosophila melanogaster]	XP_012936787.1 molybdenum cofactor biosynthesis protein 1 isoform X1 [Aplysia californica]	XP_006824934.1 PREDICTED: molybdenum cofactor biosynthesis protein 1-like [Saccoglossus kowalevskii]	tr|A0A8M3AJ79|A0A8M3AJ79_DANRE molybdenum cofactor biosynthesis protein 1 isoform X1 OS=Danio rerio OX=7955 GN=mocs1 PE=3 SV=1
PladumEVm094101t1	.	.	.	.	XP_006814779.1 PREDICTED: polycystin-1-like [Saccoglossus kowalevskii]	.
PladumEVm066811t1	.	.	.	.	.	.
PladumEVm053078t1	.	.	.	.	.	.
PladumEVm089396t1	.	.	.	.	XP_006815030.1 PREDICTED: fibropellin-1-like, partial [Saccoglossus kowalevskii]	.
PladumEVm062698t1	.	.	.	.	.	.
PladumEVm054964t1	.	.	.	.	XP_006816718.1 PREDICTED: uncharacterized protein LOC102803889 [Saccoglossus kowalevskii]	.
PladumEVm106357t1	.	.	.	.	.	.
PladumEVm059841t1	tr|A0A3B2W7J8|A0A3B2W7J8_MOUSE Plectin (Fragment) OS=Mus musculus OX=10090 GN=Plec PE=1 SV=1	NP_001008844.1 desmoplakin isoform II [Homo sapiens]	gi|24653497|ref|NP_725339.1| short stop, isoform H [Drosophila melanogaster]	XP_035826802.1 uncharacterized protein LOC101864076 [Aplysia californica]	.	.
PladumEVm087630t1	tr|D3Z0G0|D3Z0G0_MOUSE NIF3-like protein 1 OS=Mus musculus OX=10090 GN=Nif3l1 PE=1 SV=1	NP_001356374.1 NIF3-like protein 1 isoform 1 [Homo sapiens]	gi|19921430|ref|NP_609790.1| CG4278 [Drosophila melanogaster]	.	XP_002732104.1 PREDICTED: putative GTP cyclohydrolase 1 type 2 NIF3L1-like [Saccoglossus kowalevskii]	.
PladumEVm067838t1	.	.	.	XP_005101836.1 zinc finger BED domain-containing protein 4-like [Aplysia californica]	.	.
PladumEVm067733t1	.	.	.	.	.	.
PladumEVm077626t1	sp|Q925H0|ASIC2_MOUSE Acid-sensing ion channel 2 OS=Mus musculus OX=10090 GN=Asic2 PE=1 SV=1	NP_899233.1 acid-sensing ion channel 2 isoform MDEG2 [Homo sapiens]	gi|442630766|ref|NP_648125.3| pickpocket 26 [Drosophila melanogaster]	XP_005111008.2 uncharacterized protein LOC101857070 [Aplysia californica]	XP_006813343.1 PREDICTED: degenerin mec-10-like [Saccoglossus kowalevskii]	tr|Q502T2|Q502T2_DANRE Amiloride-sensitive cation channel 4 b OS=Danio rerio OX=7955 GN=accn4b PE=2 SV=1
PladumEVm101645t1	.	.	.	.	.	.
PladumEVm109281t1	.	.	.	.	.	.
PladumEVm068308t1	.	.	.	.	.	.
PladumEVm104714t1	.	.	.	.	.	.
PladumEVm164750t1	.	.	.	.	.	.
PladumEVm077944t1	.	.	.	.	.	.
PladumEVm063129t1	.	.	.	.	.	.
PladumEVm064169t1	.	.	.	.	.	.
PladumEVm108708t1	sp|A2ASQ1|AGRIN_MOUSE Agrin OS=Mus musculus OX=10090 GN=Agrn PE=1 SV=1	NP_940978.2 agrin isoform 2 precursor [Homo sapiens]	gi|24660923|ref|NP_729380.1| uncharacterized protein Dmel_CG32354 [Drosophila melanogaster]	XP_005099854.1 four-domain proteases inhibitor-like [Aplysia californica]	XP_006821242.1 PREDICTED: solute carrier organic anion transporter family member 4A1-like [Saccoglossus kowalevskii]	tr|F1Q5M5|F1Q5M5_DANRE Solute carrier organic anion transporter family member OS=Danio rerio OX=7955 GN=im:7158298 PE=2 SV=1
PladumEVm107058t1	.	.	.	.	.	.
PladumEVm087221t1	.	.	.	.	.	.
PladumEVm111994t1	.	.	.	.	.	.
PladumEVm089361t1	sp|Q3U3Q1|ULK3_MOUSE Serine/threonine-protein kinase ULK3 OS=Mus musculus OX=10090 GN=Ulk3 PE=2 SV=1	XP_024305665.1 serine/threonine-protein kinase ULK3 isoform X4 [Homo sapiens]	gi|665403301|ref|NP_001286806.1| Unc-89, isoform H [Drosophila melanogaster]	XP_005093283.1 SNF-related serine/threonine-protein kinase isoform X4 [Aplysia californica]	XP_002741442.1 PREDICTED: serine/threonine-protein kinase 17A-like [Saccoglossus kowalevskii]	tr|F1R3X9|F1R3X9_DANRE Striated muscle-enriched protein kinase b OS=Danio rerio OX=7955 GN=spegb PE=3 SV=2
PladumEVm107062t1	.	.	.	.	.	.
PladumEVm089363t1	.	.	.	.	.	.
PladumEVm049387t1	sp|D3YXG0|HMCN1_MOUSE Hemicentin-1 OS=Mus musculus OX=10090 GN=Hmcn1 PE=1 SV=1	XP_011508343.1 hemicentin-1 isoform X4 [Homo sapiens]	gi|17530861|ref|NP_511090.1| neuroglian, isoform A [Drosophila melanogaster]	XP_012942941.1 hemicentin-1 [Aplysia californica]	XP_002733470.1 PREDICTED: hemicentin-1-like [Saccoglossus kowalevskii]	tr|A0A8M3B479|A0A8M3B479_DANRE hemicentin-1 isoform X3 OS=Danio rerio OX=7955 GN=hmcn1 PE=4 SV=1
PladumEVm089364t1	sp|D3YXG0|HMCN1_MOUSE Hemicentin-1 OS=Mus musculus OX=10090 GN=Hmcn1 PE=1 SV=1	XP_024305886.1 hemicentin-1 isoform X3 [Homo sapiens]	gi|161077455|ref|NP_001097440.1| Unc-89, isoform C [Drosophila melanogaster]	XP_012942941.1 hemicentin-1 [Aplysia californica]	XP_002733470.1 PREDICTED: hemicentin-1-like [Saccoglossus kowalevskii]	tr|A0A8M3B479|A0A8M3B479_DANRE hemicentin-1 isoform X3 OS=Danio rerio OX=7955 GN=hmcn1 PE=4 SV=1
PladumEVm089649t1	sp|Q9WVG5|LIPE_MOUSE Endothelial lipase OS=Mus musculus OX=10090 GN=Lipg PE=2 SV=3	NP_006024.1 endothelial lipase isoform 1 precursor [Homo sapiens]	gi|45549581|ref|NP_573259.2| CG6847, isoform A [Drosophila melanogaster]	XP_012937117.1 pancreatic lipase-related protein 2 [Aplysia californica]	XP_002738620.1 PREDICTED: pancreatic lipase-related protein 2-like [Saccoglossus kowalevskii]	tr|A0A8M2BLP2|A0A8M2BLP2_DANRE lipoprotein lipase-like OS=Danio rerio OX=7955 GN=LOC101884800 PE=3 SV=1
PladumEVm049083t1	.	.	.	.	.	.
PladumEVm120378t1	.	.	.	.	.	.
PladumEVm066794t1	.	.	.	XP_005108371.1 uncharacterized protein K02A2.6-like [Aplysia californica]	XP_006825897.1 PREDICTED: DNA-binding protein HEXBP-like [Saccoglossus kowalevskii]	.
PladumEVm086534t1	sp|O54991|CNTP1_MOUSE Contactin-associated protein 1 OS=Mus musculus OX=10090 GN=Cntnap1 PE=1 SV=2	XP_024306779.1 contactin-associated protein 1 isoform X1 [Homo sapiens]	gi|386770608|ref|NP_001246632.1| axotactin, isoform D [Drosophila melanogaster]	XP_012936108.1 uncharacterized protein LOC101848577 [Aplysia californica]	XP_006816028.1 PREDICTED: contactin-associated protein-like 4-like [Saccoglossus kowalevskii]	tr|A0A2R8QP42|A0A2R8QP42_DANRE Contactin-associated protein 1 OS=Danio rerio OX=7955 GN=cntnap1 PE=3 SV=1
PladumEVm063998t1	.	.	.	.	.	.
PladumEVm110429t1	.	.	.	.	.	.
PladumEVm093240t1	.	.	.	.	.	tr|Q7M562|Q7M562_DANRE ATP-dependent DNA helicase OS=Danio rerio OX=7955 PE=3 SV=1
PladumEVm069223t1	.	.	.	.	.	.
PladumEVm081585t1	.	.	.	.	.	.
PladumEVm098556t1	.	.	.	.	.	.
PladumEVm079365t1	.	.	.	.	.	.
PladumEVm087277t1	sp|P04071|K1B16_MOUSE Kallikrein 1-related peptidase b16 OS=Mus musculus OX=10090 GN=Klk1b16 PE=1 SV=2	XP_011525244.1 kallikrein-1 isoform X1 [Homo sapiens]	gi|442632312|ref|NP_648707.2| CG4613, isoform B [Drosophila melanogaster]	XP_012940618.1 fibrinolytic enzyme, isozyme C-like [Aplysia californica]	XP_006815102.1 PREDICTED: uncharacterized protein LOC100368270 [Saccoglossus kowalevskii]	tr|A3KPK6|A3KPK6_DANRE Novel protein containing trypsin domains (Fragment) OS=Danio rerio OX=7955 GN=si:dkey-21e2.13 PE=4 SV=1
PladumEVm107067t1	.	.	.	.	.	.
PladumEVm092373t1	.	.	.	.	.	.
PladumEVm107737t1	.	.	.	.	.	.
PladumEVm084637t1	.	.	.	XP_005110016.1 uncharacterized protein LOC101854755 [Aplysia californica]	XP_006825930.1 PREDICTED: RNA-directed DNA polymerase from mobile element jockey-like [Saccoglossus kowalevskii]	.
PladumEVm096514t1	.	.	.	.	.	.
PladumEVm092823t1	.	.	.	XP_005097006.1 uncharacterized protein LOC101852173 [Aplysia californica]	XP_006816890.1 PREDICTED: uncharacterized protein LOC100370257 [Saccoglossus kowalevskii]	tr|A0A8M9P2E4|A0A8M9P2E4_DANRE uncharacterized protein LOC103910150 OS=Danio rerio OX=7955 GN=LOC103910150 PE=4 SV=1
PladumEVm086084t1	.	.	.	.	.	.
PladumEVm075300t1	.	.	.	.	.	.
PladumEVm072370t1	.	.	.	.	.	.
PladumEVm110521t1	.	.	.	.	XP_006819354.1 PREDICTED: polycystic kidney disease protein 1-like 1-like [Saccoglossus kowalevskii]	.
PladumEVm079154t1	.	.	.	.	.	.
PladumEVm055564t1	.	.	.	.	.	.
PladumEVm092834t1	.	.	.	.	.	.
PladumEVm084348t1	.	.	.	.	.	.
PladumEVm086590t1	.	.	.	.	.	.
PladumEVm122305t1	.	.	.	.	.	.
PladumEVm096050t1	.	.	.	.	.	.
PladumEVm101494t1	.	.	.	.	.	.
PladumEVm110553t1	.	.	.	.	.	.
PladumEVm071782t1	tr|E9Q3D4|E9Q3D4_MOUSE Hydroxysteroid (17-beta) dehydrogenase 14 OS=Mus musculus OX=10090 GN=Hsd17b14 PE=4 SV=1	XP_016863951.1 3-hydroxybutyrate dehydrogenase type 2 isoform X2 [Homo sapiens]	gi|28571526|ref|NP_730972.2| uncharacterized protein Dmel_CG31549, isoform A [Drosophila melanogaster]	XP_012939001.1 3-oxoacyl-[acyl-carrier-protein] reductase FabG [Aplysia californica]	XP_006813822.1 PREDICTED: tropinone reductase 2-like [Saccoglossus kowalevskii]	tr|Q642M8|Q642M8_DANRE Zgc:101858 OS=Danio rerio OX=7955 GN=zgc:101858 PE=1 SV=1
PladumEVm082085t1	.	.	.	.	.	.
PladumEVm071631t1	.	NP_004720.1 zinc finger BED domain-containing protein 1 [Homo sapiens]	.	XP_035825196.1 zinc finger BED domain-containing protein 1-like [Aplysia californica]	.	tr|A0A8M2B1Y7|A0A8M2B1Y7_DANRE zinc finger BED domain-containing protein 1-like OS=Danio rerio OX=7955 GN=LOC101886897 PE=4 SV=1
PladumEVm061848t1	sp|Q99LE6|ABCF2_MOUSE ATP-binding cassette sub-family F member 2 OS=Mus musculus OX=10090 GN=Abcf2 PE=1 SV=1	NP_005683.2 ABCF2-H2B protein [Homo sapiens]	gi|24641342|ref|NP_572736.1| CG1703, isoform A [Drosophila melanogaster]	XP_035825786.1 ATP-binding cassette sub-family F member 2 [Aplysia californica]	XP_006814554.1 PREDICTED: ATP-binding cassette sub-family F member 2-like isoform X2 [Saccoglossus kowalevskii]	tr|Q6NYQ1|Q6NYQ1_DANRE Abcf2 protein OS=Danio rerio OX=7955 GN=abcf2 PE=2 SV=1
PladumEVm075723t1	.	.	.	.	.	.
PladumEVm070139t1	.	.	.	.	.	.
PladumEVm115213t1	.	.	.	.	.	.
PladumEVm047130t1	.	.	.	.	.	.
PladumEVm088556t1	.	.	.	.	.	.
PladumEVm101185t1	.	.	.	.	.	.
PladumEVm066339t1	.	.	.	.	.	.
PladumEVm053181t1	tr|J3QK13|J3QK13_MOUSE Serine/threonine-protein phosphatase 6 regulatory ankyrin repeat subunit B (Fragment) OS=Mus musculus OX=10090 GN=Ankrd44 PE=1 SV=1	NP_057062.1 serine/threonine-protein kinase TNNI3K [Homo sapiens]	gi|939617214|ref|NP_001303309.1| no mechanoreceptor potential C, isoform G [Drosophila melanogaster]	XP_012938178.1 probable protein S-acyltransferase 23 [Aplysia californica]	XP_006822589.1 PREDICTED: uncharacterized protein LOC102803126 [Saccoglossus kowalevskii]	tr|B3DHM4|B3DHM4_DANRE Ankyrin repeat and kinase domain-containing 1 OS=Danio rerio OX=7955 GN=ankk1 PE=2 SV=1
PladumEVm079897t1	.	.	.	.	.	.
PladumEVm088586t1	.	.	.	XP_005110786.2 uncharacterized protein LOC101861399, partial [Aplysia californica]	XP_006814834.1 PREDICTED: uncharacterized protein LOC102809372 [Saccoglossus kowalevskii]	tr|Q8AXX0|Q8AXX0_DANRE ribonuclease H (Fragment) OS=Danio rerio OX=7955 PE=3 SV=1
PladumEVm092324t1	.	.	.	.	.	.
PladumEVm053554t1	.	.	.	.	.	.
PladumEVm090685t1	.	.	.	.	.	.
PladumEVm107104t1	.	.	.	.	.	.
PladumEVm063689t1	.	.	.	.	.	.
PladumEVm085911t1	.	.	.	.	.	.
PladumEVm071892t1	.	.	.	.	.	.
PladumEVm092848t1	.	.	.	.	.	.
PladumEVm068827t1	.	.	.	.	XP_006820153.1 PREDICTED: uncharacterized protein LOC102801174 [Saccoglossus kowalevskii]	.
PladumEVm092849t1	sp|P16332|MUTA_MOUSE Methylmalonyl-CoA mutase, mitochondrial OS=Mus musculus OX=10090 GN=Mmut PE=1 SV=2	XP_005249200.1 methylmalonyl-CoA mutase, mitochondrial isoform X1 [Homo sapiens]	.	XP_005093465.1 methylmalonyl-CoA mutase, mitochondrial [Aplysia californica]	NP_001171838.1 methylmalonyl-CoA mutase, mitochondrial [Saccoglossus kowalevskii]	tr|A5D6S3|A5D6S3_DANRE Methylmalonyl-CoA mutase, mitochondrial OS=Danio rerio OX=7955 GN=mut PE=2 SV=1
PladumEVm061275t1	.	.	.	.	.	.
PladumEVm079167t1	.	.	.	.	XP_006825840.1 PREDICTED: ATP-dependent DNA helicase Q-like SIM-like [Saccoglossus kowalevskii]	.
PladumEVm083438t1	sp|O09053|WRN_MOUSE Werner syndrome ATP-dependent helicase homolog OS=Mus musculus OX=10090 GN=Wrn PE=1 SV=3	NP_001003716.1 ATP-dependent DNA helicase Q5 isoform 3 [Homo sapiens]	gi|24664226|ref|NP_729983.1| RecQ5 helicase, isoform B [Drosophila melanogaster]	XP_012944808.2 ATP-dependent DNA helicase Q5 [Aplysia californica]	XP_002731911.2 PREDICTED: ATP-dependent DNA helicase Q-like 3-like, partial [Saccoglossus kowalevskii]	tr|A0A0R4IHR6|A0A0R4IHR6_DANRE DNA helicase OS=Danio rerio OX=7955 GN=wrn PE=3 SV=1
PladumEVm074814t1	.	.	.	.	.	.
PladumEVm050033t1	sp|Q9Z0Z4|HEPH_MOUSE Hephaestin OS=Mus musculus OX=10090 GN=Heph PE=1 SV=3	.	gi|442622320|ref|NP_001260709.1| laccase 2, isoform G [Drosophila melanogaster]	XP_012940646.2 laccase-4 [Aplysia californica]	XP_006812258.1 PREDICTED: laccase-like [Saccoglossus kowalevskii]	.
PladumEVm069921t1	.	.	.	XP_005108371.1 uncharacterized protein K02A2.6-like [Aplysia californica]	XP_006817303.1 PREDICTED: uncharacterized protein K02A2.6-like, partial [Saccoglossus kowalevskii]	.
PladumEVm093328t1	.	.	.	.	.	.
PladumEVm145237t1	.	.	.	.	.	.
PladumEVm071271t1	.	.	.	.	.	.
PladumEVm087701t1	.	.	.	.	.	.
PladumEVm072865t1	tr|A2AQN4|A2AQN4_MOUSE Propionate--CoA ligase OS=Mus musculus OX=10090 GN=Acss2 PE=1 SV=1	NP_001229322.1 acetyl-coenzyme A synthetase, cytoplasmic isoform 3 [Homo sapiens]	gi|24667959|ref|NP_524196.2| acetyl coenzyme A synthase, isoform B [Drosophila melanogaster]	XP_005099293.1 acetyl-coenzyme A synthetase, cytoplasmic [Aplysia californica]	XP_002740861.2 PREDICTED: acetyl-coenzyme A synthetase, cytoplasmic-like [Saccoglossus kowalevskii]	tr|F1QXR8|F1QXR8_DANRE Acyl-CoA synthetase short chain family member 2 (Fragment) OS=Danio rerio OX=7955 GN=acss2 PE=3 SV=1
PladumEVm064489t1	.	.	.	.	.	.
PladumEVm077618t1	.	.	.	.	.	.
PladumEVm078566t1	.	.	.	XP_035829510.1 secreted RxLR effector protein 78-like [Aplysia californica]	XP_006822105.1 PREDICTED: RNA-directed DNA polymerase from mobile element jockey-like, partial [Saccoglossus kowalevskii]	tr|A0A2R8QR39|A0A2R8QR39_DANRE Reverse transcriptase domain-containing protein OS=Danio rerio OX=7955 PE=4 SV=1
PladumEVm159360t1	.	.	.	.	.	.
PladumEVm102958t1	.	.	.	.	.	.
PladumEVm064932t1	.	.	.	XP_005097005.1 uncharacterized protein LOC101851945 [Aplysia californica]	XP_006824425.1 PREDICTED: uncharacterized protein LOC102803326, partial [Saccoglossus kowalevskii]	tr|A0A8M9Q7J5|A0A8M9Q7J5_DANRE uncharacterized protein LOC110439111 OS=Danio rerio OX=7955 GN=LOC110439111 PE=4 SV=1
PladumEVm071299t1	.	.	.	.	.	.
PladumEVm085518t1	.	.	.	.	.	.
PladumEVm156286t1	.	.	.	.	.	.
PladumEVm066923t1	.	.	.	.	XP_006816702.1 PREDICTED: protein mesh-like, partial [Saccoglossus kowalevskii]	.
PladumEVm047284t1	.	.	.	.	.	.
PladumEVm103787t1	.	.	.	.	.	.
PladumEVm081605t1	.	.	.	.	.	.
PladumEVm074816t1	.	.	.	.	.	.
PladumEVm099810t1	.	.	.	.	.	.
PladumEVm058427t1	tr|Q8C8K0|Q8C8K0_MOUSE EGF-like repeat and discoidin I-like domain-containing protein 3 OS=Mus musculus OX=10090 GN=Edil3 PE=1 SV=1	NP_005702.3 EGF-like repeat and discoidin I-like domain-containing protein 3 isoform 1 precursor [Homo sapiens]	gi|28573403|ref|NP_476710.2| scabrous, isoform A [Drosophila melanogaster]	XP_035826998.1 hemocytin isoform X2 [Aplysia californica]	XP_006816469.1 PREDICTED: uncharacterized protein LOC100376213 [Saccoglossus kowalevskii]	tr|A0A8M3B0L0|A0A8M3B0L0_DANRE probable carboxypeptidase X1 isoform X1 OS=Danio rerio OX=7955 GN=cpxm1b PE=3 SV=1
PladumEVm100809t1	.	.	.	.	.	.
PladumEVm089799t1	.	.	.	.	.	.
PladumEVm076921t1	.	.	.	.	.	.
PladumEVm076403t1	.	.	.	.	.	.
PladumEVm098746t1	.	.	.	.	.	.
PladumEVm096606t1	.	.	.	.	.	.
PladumEVm079301t1	.	.	.	.	.	.
PladumEVm100816t1	tr|A0A1B0GSK9|A0A1B0GSK9_MOUSE Beta-galactosidase OS=Mus musculus OX=10090 GN=Glb1l3 PE=1 SV=1	XP_016872645.1 beta-galactosidase-1-like protein 3 isoform X8 [Homo sapiens]	gi|24582088|ref|NP_608978.2| beta galactosidase, isoform A [Drosophila melanogaster]	XP_005110352.2 beta-galactosidase-1-like protein 2 [Aplysia californica]	XP_006821084.1 PREDICTED: beta-galactosidase-like [Saccoglossus kowalevskii]	tr|A0A8M9PUD6|A0A8M9PUD6_DANRE beta-galactosidase-1-like protein 2 isoform X2 OS=Danio rerio OX=7955 GN=LOC100332851 PE=3 SV=1
PladumEVm094104t1	.	.	.	.	.	.
PladumEVm127236t1	.	.	.	.	.	.
PladumEVm102270t1	.	.	.	.	.	.
PladumEVm073504t1	.	.	.	.	.	.
PladumEVm102701t1	.	.	.	.	.	.
PladumEVm072869t1	.	.	.	XP_005103686.2 uncharacterized protein K02A2.6 [Aplysia californica]	XP_006814825.1 PREDICTED: uncharacterized protein LOC102807723 [Saccoglossus kowalevskii]	tr|A0A8M9QDF2|A0A8M9QDF2_DANRE uncharacterized protein lrfn4b isoform X1 OS=Danio rerio OX=7955 GN=lrfn4b PE=3 SV=1
PladumEVm087315t1	tr|A0A2I3BRF3|A0A2I3BRF3_MOUSE Matrilin-2 OS=Mus musculus OX=10090 GN=Matn2 PE=1 SV=1	XP_016868907.1 matrilin-2 isoform X3 [Homo sapiens]	.	XP_035828416.1 collagen alpha-3(VI) chain-like [Aplysia californica]	.	tr|Q6NTI5|Q6NTI5_DANRE Slc35c2 protein OS=Danio rerio OX=7955 GN=slc35c2 PE=2 SV=1
PladumEVm159365t1	.	.	.	.	.	.
PladumEVm111602t1	.	.	.	.	.	.
PladumEVm064492t1	.	.	.	.	XP_006820620.1 PREDICTED: uncharacterized protein LOC102803158, partial [Saccoglossus kowalevskii]	tr|A0A8M3AV57|A0A8M3AV57_DANRE uncharacterized protein si:ch211-196c10.15 OS=Danio rerio OX=7955 GN=si:ch211-196c10.15 PE=4 SV=1
PladumEVm097119t1	.	.	.	.	.	.
PladumEVm075186t1	.	.	.	.	.	.
PladumEVm068342t1	.	.	.	.	.	.
PladumEVm039781t1	sp|P51942|MATN1_MOUSE Cartilage matrix protein OS=Mus musculus OX=10090 GN=Matn1 PE=2 SV=2	NP_002370.1 cartilage matrix protein precursor [Homo sapiens]	.	XP_035828416.1 collagen alpha-3(VI) chain-like [Aplysia californica]	XP_002732834.1 PREDICTED: collagen alpha-1(XII) chain-like [Saccoglossus kowalevskii]	tr|X1WEZ4|X1WEZ4_DANRE Collagen, type VI, alpha 4a OS=Danio rerio OX=7955 GN=col6a4a PE=4 SV=3
PladumEVm088339t1	.	.	.	.	.	.
PladumEVm047538t1	.	.	.	.	.	.
PladumEVm085752t1	.	.	.	.	.	.
PladumEVm093264t1	.	.	.	.	.	.
PladumEVm104569t1	.	.	.	.	.	.
PladumEVm098655t1	.	.	.	.	.	.
PladumEVm081611t1	tr|B8JJE0|B8JJE0_MOUSE Adhesion G-protein-coupled receptor V1 OS=Mus musculus OX=10090 GN=Adgrv1 PE=4 SV=1	NP_115495.3 adhesion G-protein coupled receptor V1 precursor [Homo sapiens]	.	XP_035824068.1 adhesion G-protein coupled receptor V1 [Aplysia californica]	XP_006812422.1 PREDICTED: G protein coupled receptor 98-like protein isoform X1 [Saccoglossus kowalevskii]	tr|F1QEZ1|F1QEZ1_DANRE Adhesion G-protein-coupled receptor V1 OS=Danio rerio OX=7955 GN=adgrv1 PE=4 SV=1
PladumEVm131202t1	.	.	.	.	.	.
PladumEVm104510t1	.	.	.	.	.	.
PladumEVm066785t1	.	.	.	.	.	.
PladumEVm052111t1	.	.	.	.	.	.
PladumEVm109255t1	.	.	.	.	.	.
PladumEVm085669t1	.	.	.	.	.	.
PladumEVm059462t1	.	.	.	.	.	.
PladumEVm071809t1	.	.	.	.	.	.
PladumEVm058316t1	.	.	.	.	.	.
PladumEVm081612t1	.	.	.	.	.	.
PladumEVm079433t1	.	.	.	XP_012940675.1 uncharacterized protein LOC106012380 [Aplysia californica]	XP_006825364.1 PREDICTED: pyrethroid hydrolase Ces2e-like [Saccoglossus kowalevskii]	tr|Q3LG55|Q3LG55_DANRE Reverse transcriptase OS=Danio rerio OX=7955 PE=4 SV=1
PladumEVm109234t1	.	.	.	.	.	.
PladumEVm074426t1	.	.	.	.	.	.
PladumEVm107112t1	.	.	.	.	.	.
PladumEVm117638t1	.	.	.	.	.	.
PladumEVm051891t1	.	.	.	XP_035827587.1 neuronal acetylcholine receptor subunit alpha-7 isoform X3 [Aplysia californica]	XP_006811730.1 PREDICTED: ligand-gated ion channel 4-like [Saccoglossus kowalevskii]	.
PladumEVm031852t1	.	.	.	.	.	.
PladumEVm091660t1	.	.	.	XP_005102398.1 uncharacterized protein LOC101854880 [Aplysia californica]	XP_006820178.1 PREDICTED: RNA-directed DNA polymerase from mobile element jockey-like, partial [Saccoglossus kowalevskii]	.
PladumEVm041844t1	.	.	.	.	.	.
PladumEVm135412t1	.	.	.	.	.	.
PladumEVm057237t1	.	.	.	.	XP_006824386.1 PREDICTED: uncharacterized protein LOC100379079 [Saccoglossus kowalevskii]	tr|Q7M560|Q7M560_DANRE ATP-dependent DNA helicase OS=Danio rerio OX=7955 PE=3 SV=1
PladumEVm086307t1	.	.	.	.	.	.
PladumEVm066971t1	.	.	.	.	.	tr|A0A2R8QM52|A0A2R8QM52_DANRE ATP-dependent DNA helicase OS=Danio rerio OX=7955 PE=3 SV=1
PladumEVm106023t1	.	.	.	.	.	.
PladumEVm078419t1	sp|Q9QWK4|CD5L_MOUSE CD5 antigen-like OS=Mus musculus OX=10090 GN=Cd5l PE=1 SV=3	NP_776194.2 scavenger receptor class A member 5 [Homo sapiens]	gi|24657329|ref|NP_523806.2| lysyl oxidase-like 2 [Drosophila melanogaster]	XP_035828501.1 low-density lipoprotein receptor-related protein 4 [Aplysia californica]	XP_002742303.1 PREDICTED: deleted in malignant brain tumors 1 protein-like, partial [Saccoglossus kowalevskii]	tr|F1QKL3|F1QKL3_DANRE Si:ch211-51a6.2 (Fragment) OS=Danio rerio OX=7955 GN=si:ch211-51a6.2 PE=4 SV=1
PladumEVm100127t1	.	.	.	.	.	.
PladumEVm130494t1	.	.	.	.	.	.
PladumEVm061280t1	.	.	.	.	.	.
PladumEVm106297t1	.	.	.	.	.	.
PladumEVm057107t2	.	.	.	.	XP_006813473.1 PREDICTED: gypsy retrotransposon integrase-like protein 1-like [Saccoglossus kowalevskii]	tr|A0A8M9PYA5|A0A8M9PYA5_DANRE ribonuclease H OS=Danio rerio OX=7955 GN=LOC101886116 PE=3 SV=1
PladumEVm077579t1	sp|Q80WV3|CHST2_MOUSE Carbohydrate sulfotransferase 2 OS=Mus musculus OX=10090 GN=Chst2 PE=2 SV=3	.	.	XP_005096424.2 carbohydrate sulfotransferase 4 [Aplysia californica]	XP_006814741.1 PREDICTED: carbohydrate sulfotransferase 3-like [Saccoglossus kowalevskii]	tr|A0A8M2BA60|A0A8M2BA60_DANRE Sulfotransferase OS=Danio rerio OX=7955 GN=zgc:194879 PE=3 SV=1
PladumEVm066346t1	sp|Q62086|PON2_MOUSE Serum paraoxonase/arylesterase 2 OS=Mus musculus OX=10090 GN=Pon2 PE=1 SV=2	XP_016867847.1 serum paraoxonase/arylesterase 2 isoform X3 [Homo sapiens]	.	XP_005089445.2 serum paraoxonase/arylesterase 2 [Aplysia californica]	XP_002731966.1 PREDICTED: serum paraoxonase/arylesterase 1-like [Saccoglossus kowalevskii]	tr|Q6NXA5|Q6NXA5_DANRE Paraoxonase OS=Danio rerio OX=7955 GN=zgc:77556 PE=2 SV=1
PladumEVm130278t1	.	.	.	.	.	.
PladumEVm058819t1	.	.	.	.	.	.
PladumEVm088344t1	.	.	.	.	XP_006817640.1 PREDICTED: uncharacterized protein LOC102807268 [Saccoglossus kowalevskii]	.
PladumEVm073102t1	.	.	.	.	XP_006818573.1 PREDICTED: uncharacterized protein LOC102807183 [Saccoglossus kowalevskii]	tr|A0A8M6YVA8|A0A8M6YVA8_DANRE P cell-type agglutination protein map4-like OS=Danio rerio OX=7955 GN=LOC108181391 PE=4 SV=1
PladumEVm077212t1	.	.	.	.	.	.
PladumEVm107515t1	sp|Q9WTR6|XCT_MOUSE Cystine/glutamate transporter OS=Mus musculus OX=10090 GN=Slc7a11 PE=1 SV=1	XP_011530104.1 cystine/glutamate transporter isoform X1 [Homo sapiens]	gi|17647653|ref|NP_524074.1| minidiscs, isoform A [Drosophila melanogaster]	XP_005096785.1 Y+L amino acid transporter 2 [Aplysia californica]	XP_006817417.1 PREDICTED: Y+L amino acid transporter 2-like [Saccoglossus kowalevskii]	tr|A0A8M3B0I3|A0A8M3B0I3_DANRE cystine/glutamate transporter OS=Danio rerio OX=7955 GN=slc7a11 PE=4 SV=1
PladumEVm061150t1	.	.	.	XP_012936142.1 uncharacterized protein K02A2.6-like [Aplysia californica]	XP_006822539.1 PREDICTED: uncharacterized protein LOC102804302, partial [Saccoglossus kowalevskii]	tr|Q6IMA0|Q6IMA0_DANRE ribonuclease H OS=Danio rerio OX=7955 PE=3 SV=1
PladumEVm057465t1	.	.	.	.	.	.
PladumEVm112335t1	.	.	.	.	.	.
PladumEVm056118t2	sp|Q99LL3|CHSTC_MOUSE Carbohydrate sulfotransferase 12 OS=Mus musculus OX=10090 GN=Chst12 PE=2 SV=2	XP_011513746.1 carbohydrate sulfotransferase 12 isoform X1 [Homo sapiens]	gi|19920748|ref|NP_608920.1| uncharacterized protein Dmel_CG14024, isoform A [Drosophila melanogaster]	XP_012939879.1 carbohydrate sulfotransferase 11 [Aplysia californica]	XP_002737686.1 PREDICTED: carbohydrate sulfotransferase 10-like [Saccoglossus kowalevskii]	tr|A0A8M9PVY1|A0A8M9PVY1_DANRE Carbohydrate sulfotransferase OS=Danio rerio OX=7955 GN=chst8 PE=3 SV=1
PladumEVm094111t1	.	.	.	.	.	.
PladumEVm027301t1	.	.	.	XP_012940161.1 uncharacterized protein LOC106012278 [Aplysia californica]	.	.
PladumEVm067840t1	sp|Q8BH55|THNS1_MOUSE Threonine synthase-like 1 OS=Mus musculus OX=10090 GN=Thnsl1 PE=1 SV=1	XP_016872154.1 threonine synthase-like 1 isoform X1 [Homo sapiens]	.	XP_005095620.1 adenylate kinase isoenzyme 6 [Aplysia californica]	XP_006811616.1 PREDICTED: threonine synthase-like 1-like [Saccoglossus kowalevskii]	tr|A0A8M2B9Q7|A0A8M2B9Q7_DANRE threonine synthase-like 1 OS=Danio rerio OX=7955 GN=thnsl1 PE=3 SV=1
PladumEVm149821t1	.	.	.	.	.	.
PladumEVm054817t1	.	.	.	.	XP_006824506.1 PREDICTED: uncharacterized protein LOC102801587 [Saccoglossus kowalevskii]	.
PladumEVm111007t1	.	.	.	.	.	.
PladumEVm067329t1	.	.	.	.	XP_006823418.1 PREDICTED: probable 1-aminocyclopropane-1-carboxylate deaminase-like [Saccoglossus kowalevskii]	.
PladumEVm044070t1	.	.	.	.	.	.
PladumEVm026237t1	.	.	.	XP_005110786.2 uncharacterized protein LOC101861399, partial [Aplysia californica]	XP_006819860.1 PREDICTED: uncharacterized protein LOC102805774 [Saccoglossus kowalevskii]	tr|A0A8M9QGJ2|A0A8M9QGJ2_DANRE ribonuclease H OS=Danio rerio OX=7955 GN=LOC110439882 PE=3 SV=1
PladumEVm106410t1	tr|E9PV38|E9PV38_MOUSE Carboxylic ester hydrolase OS=Mus musculus OX=10090 GN=Ces2g PE=1 SV=1	NP_000046.1 cholinesterase precursor [Homo sapiens]	gi|442618841|ref|NP_001262530.1| acetylcholine esterase, isoform C [Drosophila melanogaster]	XP_005096887.2 acetylcholinesterase [Aplysia californica]	XP_002730625.1 PREDICTED: acetylcholinesterase-like [Saccoglossus kowalevskii]	tr|B3DKL4|B3DKL4_DANRE Carboxylic ester hydrolase OS=Danio rerio OX=7955 GN=ache PE=2 SV=1
PladumEVm130425t1	.	.	.	.	.	.
PladumEVm092124t1	.	.	.	.	.	.
PladumEVm092862t1	sp|Q8BYW9|EOGT_MOUSE EGF domain-specific O-linked N-acetylglucosamine transferase OS=Mus musculus OX=10090 GN=Eogt PE=1 SV=1	XP_016861696.1 EGF domain-specific O-linked N-acetylglucosamine transferase isoform X4 [Homo sapiens]	gi|19920574|ref|NP_608678.1| EGF-domain O-GlcNAc transferase, isoform A [Drosophila melanogaster]	XP_005097847.1 beta-1,2-xylosyltransferase RCN11 isoform X1 [Aplysia californica]	XP_006815269.1 PREDICTED: uncharacterized protein LOC102800701 [Saccoglossus kowalevskii]	tr|A4KUP4|A4KUP4_DANRE Glycosyltransferase (Fragment) OS=Danio rerio OX=7955 GN=glyt PE=3 SV=1
PladumEVm074651t1	.	.	.	.	.	.
PladumEVm120889t1	.	.	.	.	.	.
PladumEVm149094t1	.	.	.	.	.	.
PladumEVm062700t1	.	.	.	.	.	.
PladumEVm071636t1	.	.	.	XP_005102398.1 uncharacterized protein LOC101854880 [Aplysia californica]	XP_006822105.1 PREDICTED: RNA-directed DNA polymerase from mobile element jockey-like, partial [Saccoglossus kowalevskii]	tr|Q3LG55|Q3LG55_DANRE Reverse transcriptase OS=Danio rerio OX=7955 PE=4 SV=1
PladumEVm119120t1	.	.	.	.	.	.
PladumEVm042950t1	sp|P17751|TPIS_MOUSE Triosephosphate isomerase OS=Mus musculus OX=10090 GN=Tpi1 PE=1 SV=5	NP_000356.1 triosephosphate isomerase isoform 1 [Homo sapiens]	gi|28572006|ref|NP_788765.1| triose phosphate isomerase, isoform B [Drosophila melanogaster]	XP_005106755.1 triosephosphate isomerase [Aplysia californica]	NP_001171739.1 triosephosphate isomerase 1 [Saccoglossus kowalevskii]	tr|A0A2R8QNR8|A0A2R8QNR8_DANRE Triosephosphate isomerase OS=Danio rerio OX=7955 GN=tpi1b PE=3 SV=1
PladumEVm142064t1	.	.	.	.	.	.
PladumEVm106043t1	sp|Q8BHH2|RAB9B_MOUSE Ras-related protein Rab-9B OS=Mus musculus OX=10090 GN=Rab9b PE=1 SV=1	NP_004242.1 ras-related protein Rab-9A [Homo sapiens]	gi|19921534|ref|NP_609966.1| Rab9 [Drosophila melanogaster]	XP_005096406.2 malignant fibrous histiocytoma-amplified sequence 1 homolog [Aplysia californica]	XP_006811621.1 PREDICTED: F-box/LRR-repeat protein 20-like, partial [Saccoglossus kowalevskii]	tr|Q0P458|Q0P458_DANRE RAB9A, member RAS oncogene family OS=Danio rerio OX=7955 GN=zgc:153391 PE=1 SV=1
PladumEVm049953t1	.	.	.	.	.	.
PladumEVm100831t1	.	.	.	XP_012941843.1 uncharacterized protein LOC101858907 [Aplysia californica]	XP_006811432.1 PREDICTED: uncharacterized protein LOC102800450, partial [Saccoglossus kowalevskii]	.
PladumEVm095926t1	.	.	.	.	.	.
PladumEVm035335t1	.	.	.	.	XP_002739137.1 PREDICTED: uncharacterized protein LOC100373634 [Saccoglossus kowalevskii]	tr|B1B5D9|B1B5D9_DANRE sphingomyelin phosphodiesterase OS=Danio rerio OX=7955 GN=nSMase2 PE=2 SV=1
PladumEVm070158t1	.	.	.	.	.	tr|A0A8M9PW21|A0A8M9PW21_DANRE uncharacterized protein LOC101883177 isoform X1 OS=Danio rerio OX=7955 GN=LOC101883177 PE=4 SV=1
PladumEVm159981t1	.	.	.	.	.	.
PladumEVm049092t1	sp|P12265|BGLR_MOUSE Beta-glucuronidase OS=Mus musculus OX=10090 GN=Gusb PE=1 SV=2	NP_000172.2 beta-glucuronidase isoform 1 precursor [Homo sapiens]	gi|665402044|ref|NP_001286599.1| uncharacterized protein Dmel_CG15117, isoform D [Drosophila melanogaster]	XP_005091579.1 beta-glucuronidase isoform X2 [Aplysia californica]	XP_006818891.1 PREDICTED: beta-glucuronidase-like [Saccoglossus kowalevskii]	tr|A0A8M3AZ75|A0A8M3AZ75_DANRE Beta-glucuronidase OS=Danio rerio OX=7955 GN=gusb PE=1 SV=1
PladumEVm024130t1	sp|E9Q5R7|NAL12_MOUSE NACHT, LRR and PYD domains-containing protein 12 OS=Mus musculus OX=10090 GN=Nlrp12 PE=2 SV=1	XP_011521563.1 nucleotide-binding oligomerization domain-containing protein 2 isoform X7 [Homo sapiens]	.	XP_012937299.1 uncharacterized protein LOC101849611 [Aplysia californica]	XP_006814709.1 PREDICTED: uncharacterized protein LOC102804509 [Saccoglossus kowalevskii]	tr|X1WC97|X1WC97_DANRE Si:ch211-114l13.4 OS=Danio rerio OX=7955 GN=nlrc10 PE=4 SV=3
PladumEVm028166t1	.	.	.	.	XP_002739373.1 PREDICTED: uncharacterized protein LOC100374544 [Saccoglossus kowalevskii]	.
PladumEVm042866t1	.	.	.	.	.	.
PladumEVm037334t1	.	.	.	.	.	.
PladumEVm063021t1	sp|P14152|MDHC_MOUSE Malate dehydrogenase, cytoplasmic OS=Mus musculus OX=10090 GN=Mdh1 PE=1 SV=3	NP_001186041.1 malate dehydrogenase, cytoplasmic isoform 3 [Homo sapiens]	gi|24583394|ref|NP_609394.1| malate dehydrogenase 1, isoform A [Drosophila melanogaster]	XP_005098620.1 malate dehydrogenase, cytoplasmic [Aplysia californica]	XP_002731568.1 PREDICTED: malate dehydrogenase, cytoplasmic-like [Saccoglossus kowalevskii]	tr|Q7T3D9|Q7T3D9_DANRE Malate dehydrogenase OS=Danio rerio OX=7955 GN=mdh1a PE=2 SV=1
PladumEVm051324t1	tr|D3YYS9|D3YYS9_MOUSE Acid-sensing ion channel 4 OS=Mus musculus OX=10090 GN=Asic4 PE=1 SV=1	NP_064717.1 acid-sensing ion channel 3 isoform b [Homo sapiens]	.	XP_005111008.2 uncharacterized protein LOC101857070 [Aplysia californica]	XP_006815229.1 PREDICTED: degenerin deg-1-like [Saccoglossus kowalevskii]	sp|Q708S4|ASI4A_DANRE Acid-sensing ion channel 4-A OS=Danio rerio OX=7955 GN=asic4a PE=2 SV=1
PladumEVm073318t1	sp|Q9EPW4|CLC3A_MOUSE C-type lectin domain family 3 member A OS=Mus musculus OX=10090 GN=Clec3a PE=3 SV=1	NP_005743.5 C-type lectin domain family 3 member A precursor [Homo sapiens]	gi|62484338|ref|NP_652642.2| lectin-21Ca [Drosophila melanogaster]	XP_012937505.1 macrophage mannose receptor 1 [Aplysia californica]	XP_006815783.1 PREDICTED: uncharacterized protein LOC100372420 [Saccoglossus kowalevskii]	tr|F1QR69|F1QR69_DANRE Si:ch211-214k5.3 (Fragment) OS=Danio rerio OX=7955 GN=si:ch211-214k5.3 PE=4 SV=2
PladumEVm102984t1	.	.	.	.	.	.
PladumEVm092233t1	.	.	.	.	.	.
PladumEVm072875t1	.	.	.	.	.	.
PladumEVm042930t1	.	.	.	.	.	.
PladumEVm048049t1	sp|P11369|LORF2_MOUSE LINE-1 retrotransposable element ORF2 protein OS=Mus musculus OX=10090 GN=Pol PE=1 SV=2	.	.	XP_012943779.1 uncharacterized protein LOC106013216 [Aplysia californica]	XP_006822105.1 PREDICTED: RNA-directed DNA polymerase from mobile element jockey-like, partial [Saccoglossus kowalevskii]	tr|A0A2R8QR39|A0A2R8QR39_DANRE Reverse transcriptase domain-containing protein OS=Danio rerio OX=7955 PE=4 SV=1
PladumEVm015294t1	.	.	.	XP_005110786.2 uncharacterized protein LOC101861399, partial [Aplysia californica]	XP_006820442.1 PREDICTED: uncharacterized protein LOC102805810 [Saccoglossus kowalevskii]	tr|A0A8M3B4X9|A0A8M3B4X9_DANRE uncharacterized protein LOC103909477 OS=Danio rerio OX=7955 GN=LOC103909477 PE=4 SV=1
PladumEVm029067t1	sp|P16332|MUTA_MOUSE Methylmalonyl-CoA mutase, mitochondrial OS=Mus musculus OX=10090 GN=Mmut PE=1 SV=2	XP_005249200.1 methylmalonyl-CoA mutase, mitochondrial isoform X1 [Homo sapiens]	.	XP_005093465.1 methylmalonyl-CoA mutase, mitochondrial [Aplysia californica]	NP_001171838.1 methylmalonyl-CoA mutase, mitochondrial [Saccoglossus kowalevskii]	tr|A5D6S3|A5D6S3_DANRE Methylmalonyl-CoA mutase, mitochondrial OS=Danio rerio OX=7955 GN=mut PE=2 SV=1
PladumEVm094848t1	.	.	.	.	XP_006812173.1 PREDICTED: RNA-directed DNA polymerase from mobile element jockey-like, partial [Saccoglossus kowalevskii]	.
PladumEVm083782t1	sp|Q00519|XDH_MOUSE Xanthine dehydrogenase/oxidase OS=Mus musculus OX=10090 GN=Xdh PE=1 SV=5	XP_011531397.1 xanthine dehydrogenase/oxidase isoform X1 [Homo sapiens]	gi|17737937|ref|NP_524337.1| rosy [Drosophila melanogaster]	XP_035825197.1 xanthine dehydrogenase/oxidase [Aplysia californica]	XP_006811949.1 PREDICTED: xanthine dehydrogenase/oxidase-like [Saccoglossus kowalevskii]	tr|E7F022|E7F022_DANRE Xanthine dehydrogenase/oxidase OS=Danio rerio OX=7955 GN=xdh PE=3 SV=1
PladumEVm099450t1	.	.	.	XP_035824835.1 baculoviral IAP repeat-containing protein 2-like [Aplysia californica]	XP_006814778.1 PREDICTED: uncharacterized protein LOC102809371 [Saccoglossus kowalevskii]	.
PladumEVm049506t1	.	.	.	.	.	.
PladumEVm111315t1	.	.	.	.	.	.
PladumEVm046647t1	.	.	.	.	.	.
PladumEVm070390t1	.	.	.	.	.	.
PladumEVm080119t1	.	.	.	.	.	.
PladumEVm040649t1	.	.	.	.	.	.
PladumEVm092868t1	.	.	.	.	.	.
PladumEVm066817t1	.	.	.	.	.	.
PladumEVm093330t1	.	.	.	.	.	.
PladumEVm076926t1	.	.	.	.	.	.
PladumEVm041027t1	sp|Q5GFD5|HS3S6_MOUSE Heparan sulfate glucosamine 3-O-sulfotransferase 6 OS=Mus musculus OX=10090 GN=Hs3st6 PE=2 SV=1	NP_001009606.3 heparan sulfate glucosamine 3-O-sulfotransferase 6 [Homo sapiens]	gi|24643211|ref|NP_573370.1| heparan sulfate 3-O sulfotransferase-B, isoform A [Drosophila melanogaster]	XP_005096599.1 heparan sulfate glucosamine 3-O-sulfotransferase 2 [Aplysia californica]	XP_002739746.2 PREDICTED: heparan sulfate glucosamine 3-O-sulfotransferase 5-like [Saccoglossus kowalevskii]	tr|F1Q6W9|F1Q6W9_DANRE Sulfotransferase OS=Danio rerio OX=7955 GN=hs3st3l PE=3 SV=1
PladumEVm164165t1	.	.	.	.	.	.
PladumEVm094849t1	.	.	.	.	.	.
PladumEVm074823t1	.	.	.	.	.	.
PladumEVm062261t1	.	.	.	.	.	.
PladumEVm042266t1	.	.	.	.	.	.
PladumEVm054677t1	.	.	.	.	.	.
PladumEVm062262t1	.	.	.	XP_012940931.1 uncharacterized protein LOC106012455 [Aplysia californica]	XP_002739487.1 PREDICTED: RNA-directed DNA polymerase from mobile element jockey-like [Saccoglossus kowalevskii]	tr|Q3LG56|Q3LG56_DANRE ORF2-encoded protein (Fragment) OS=Danio rerio OX=7955 GN=ORF2p PE=4 SV=1
PladumEVm096322t1	.	.	.	.	.	.
PladumEVm088719t1	.	.	.	.	.	.
PladumEVm041154t1	.	.	.	XP_035827903.1 uncharacterized protein LOC118478424 [Aplysia californica]	.	.
PladumEVm044612t1	sp|Q8C196|CPSM_MOUSE Carbamoyl-phosphate synthase [ammonia], mitochondrial OS=Mus musculus OX=10090 GN=Cps1 PE=1 SV=2	NP_001356185.1 carbamoyl-phosphate synthase [ammonia], mitochondrial isoform d [Homo sapiens]	.	XP_035825959.1 CAD protein isoform X4 [Aplysia californica]	XP_006824146.1 PREDICTED: carbamoyl-phosphate synthase [ammonia], mitochondrial-like [Saccoglossus kowalevskii]	tr|A0A8N7TAJ3|A0A8N7TAJ3_DANRE carbamoyl-phosphate synthase [ammonia], mitochondrial isoform X1 OS=Danio rerio OX=7955 GN=cps1 PE=3 SV=1
PladumEVm085949t1	.	.	.	.	.	.
PladumEVm090396t1	sp|A4Q9E5|TTLL3_MOUSE Tubulin monoglycylase TTLL3 OS=Mus musculus OX=10090 GN=Ttll3 PE=1 SV=1	.	.	XP_012946989.1 uncharacterized protein LOC101848644 [Aplysia californica]	.	.
PladumEVm144470t1	.	.	.	.	.	.
PladumEVm090397t1	.	.	.	.	.	.
PladumEVm081955t1	.	.	.	.	.	.
PladumEVm056476t1	tr|G3UWN2|G3UWN2_MOUSE CAD protein OS=Mus musculus OX=10090 GN=Cad PE=1 SV=1	XP_024308899.1 CAD protein isoform X2 [Homo sapiens]	.	XP_035825959.1 CAD protein isoform X4 [Aplysia californica]	XP_006819567.1 PREDICTED: LOW QUALITY PROTEIN: CAD protein-like [Saccoglossus kowalevskii]	tr|A0A8M1P7L3|A0A8M1P7L3_DANRE CAD protein OS=Danio rerio OX=7955 GN=cad PE=1 SV=1
PladumEVm046000t1	sp|Q9JHF7|HPGDS_MOUSE Hematopoietic prostaglandin D synthase OS=Mus musculus OX=10090 GN=Hpgds PE=1 SV=3	NP_055300.1 hematopoietic prostaglandin D synthase [Homo sapiens]	gi|24654347|ref|NP_725653.1| glutathione S transferase S1, isoform A [Drosophila melanogaster]	XP_012935067.1 probable glutathione S-transferase 7 [Aplysia californica]	XP_006812416.1 PREDICTED: hematopoietic prostaglandin D synthase-like [Saccoglossus kowalevskii]	tr|F1QN63|F1QN63_DANRE Glutathione S-transferase OS=Danio rerio OX=7955 GN=gsta.2 PE=3 SV=1
PladumEVm100836t1	.	.	.	.	.	.
PladumEVm078005t1	.	.	.	.	.	.
PladumEVm039010t1	.	.	.	.	.	.
PladumEVm085736t1	.	.	.	.	.	.
PladumEVm112337t1	.	.	.	.	.	.
PladumEVm077794t1	.	.	.	.	.	.
PladumEVm092375t1	.	.	.	.	.	.
PladumEVm033121t1	.	.	.	.	.	.
PladumEVm065159t1	.	.	gi|24660308|ref|NP_648146.1| CG7492 [Drosophila melanogaster]	XP_005108687.1 protein ALP1-like [Aplysia californica]	XP_006817374.1 PREDICTED: uncharacterized protein LOC100370162 [Saccoglossus kowalevskii]	tr|B3DHE7|B3DHE7_DANRE Zgc:194221 OS=Danio rerio OX=7955 GN=zgc:194221 PE=3 SV=1
PladumEVm109623t1	.	.	.	.	.	.
PladumEVm032118t1	sp|Q5DTZ0|NYNRI_MOUSE Protein NYNRIN OS=Mus musculus OX=10090 GN=Nynrin PE=2 SV=2	XP_011535318.1 protein NYNRIN isoform X1 [Homo sapiens]	.	XP_005102740.1 uncharacterized protein K02A2.6-like [Aplysia californica]	XP_006819348.1 PREDICTED: uncharacterized protein LOC100374480 [Saccoglossus kowalevskii]	tr|A0A8M9P0J8|A0A8M9P0J8_DANRE ribonuclease H OS=Danio rerio OX=7955 GN=cuzd1.1 PE=3 SV=1
PladumEVm059465t1	.	.	.	.	.	.
PladumEVm097402t1	.	.	.	.	.	.
PladumEVm079587t1	.	.	.	.	.	.
PladumEVm036974t1	tr|E9PVU9|E9PVU9_MOUSE Bis(5'-adenosyl)-triphosphatase (Fragment) OS=Mus musculus OX=10090 GN=Fhit PE=1 SV=1	NP_002003.1 bis(5'-adenosyl)-triphosphatase isoform 1 [Homo sapiens]	gi|17933642|ref|NP_525122.1| nitrilase and fragile histidine triad fusion protein [Drosophila melanogaster]	XP_005093289.1 histidine triad nucleotide-binding protein 1 [Aplysia californica]	XP_006822291.1 PREDICTED: bis(5'-adenosyl)-triphosphatase-like [Saccoglossus kowalevskii]	tr|Q6PBZ7|Q6PBZ7_DANRE Bis(5'-adenosyl)-triphosphatase OS=Danio rerio OX=7955 GN=zgc:73176 PE=2 SV=1
PladumEVm094120t1	.	.	.	.	.	.
PladumEVm068037t1	sp|Q8BV57|SRCRL_MOUSE Soluble scavenger receptor cysteine-rich domain-containing protein SSC5D OS=Mus musculus OX=10090 GN=Ssc5d PE=1 SV=1	XP_011537717.1 deleted in malignant brain tumors 1 protein isoform X28 [Homo sapiens]	.	XP_012941978.2 uncharacterized protein LOC101857202 [Aplysia californica]	XP_006811339.1 PREDICTED: E3 ubiquitin-protein ligase RNF213-like [Saccoglossus kowalevskii]	sp|Q24JV9|L3BPA_DANRE Galectin-3-binding protein A OS=Danio rerio OX=7955 GN=lgals3bpa PE=2 SV=1
PladumEVm085696t1	.	.	.	.	.	.
PladumEVm079909t1	.	.	.	.	.	.
PladumEVm069589t1	.	.	.	.	.	.
PladumEVm093164t1	.	.	.	.	.	.
PladumEVm038339t1	.	.	.	.	.	.
PladumEVm106321t1	.	.	.	.	.	.
PladumEVm029071t1	tr|A0A0R4J0A6|A0A0R4J0A6_MOUSE Vesicular glutamate transporter 2 OS=Mus musculus OX=10090 GN=Slc17a6 PE=1 SV=1	NP_065079.1 vesicular glutamate transporter 2 [Homo sapiens]	gi|21356189|ref|NP_650889.1| major facilitator superfamily transporter 9, isoform B [Drosophila melanogaster]	XP_012942626.1 sialin [Aplysia californica]	XP_002734661.1 PREDICTED: sialin-like [Saccoglossus kowalevskii]	sp|Q1L8X9|VGLU3_DANRE Vesicular glutamate transporter 3 OS=Danio rerio OX=7955 GN=slc17a8 PE=3 SV=2
PladumEVm061344t1	.	.	.	.	.	.
PladumEVm076754t1	.	.	.	.	.	.
PladumEVm111904t1	.	.	.	.	.	.
PladumEVm100520t1	.	.	.	.	.	.
PladumEVm103817t1	.	.	.	.	.	.
PladumEVm148352t1	.	.	.	.	.	.
PladumEVm100179t1	.	.	.	XP_035827418.1 N-glycosidase Npun_R5314 isoform X2 [Aplysia californica]	.	.
PladumEVm100838t1	.	.	.	.	.	.
PladumEVm043009t1	.	.	.	.	.	.
PladumEVm085322t1	sp|Q6TL19|GUC2G_MOUSE Guanylate cyclase 2G OS=Mus musculus OX=10090 GN=Gucy2g PE=1 SV=1	NP_000897.3 atrial natriuretic peptide receptor 1 precursor [Homo sapiens]	gi|28574512|ref|NP_788027.1| guanyl cyclase at 32E, isoform D [Drosophila melanogaster]	XP_035827539.1 receptor-type guanylate cyclase Gyc76C [Aplysia californica]	XP_006825141.1 PREDICTED: atrial natriuretic peptide receptor 2-like [Saccoglossus kowalevskii]	tr|A0A0R4ICV5|A0A0R4ICV5_DANRE Si:ch211-215j19.12 (Fragment) OS=Danio rerio OX=7955 GN=si:ch211-215j19.12 PE=3 SV=1
PladumEVm093266t1	.	.	.	.	.	.
PladumEVm103819t1	.	.	.	.	.	.
PladumEVm098618t1	.	.	.	.	.	.
PladumEVm073917t1	.	.	.	.	.	.
PladumEVm082493t1	.	.	.	.	XP_006817019.1 PREDICTED: uncharacterized protein LOC102808054 [Saccoglossus kowalevskii]	.
PladumEVm112010t1	.	.	.	.	.	.
PladumEVm071264t1	.	.	.	.	.	.
PladumEVm092869t1	.	.	.	.	.	.
PladumEVm021734t1	.	.	.	.	.	.
PladumEVm071600t1	.	.	.	.	.	.
PladumEVm107791t1	.	.	.	.	.	sp|E7F4N7|STING_DANRE Stimulator of interferon genes protein OS=Danio rerio OX=7955 GN=sting1 PE=1 SV=1
PladumEVm099453t1	.	.	.	.	.	.
PladumEVm109624t1	.	.	.	.	.	.
PladumEVm079910t1	.	.	.	.	.	.
PladumEVm052647t1	.	.	.	.	.	.
PladumEVm090484t1	.	.	.	.	.	.
PladumEVm176976t1	.	.	.	.	.	.
PladumEVm072106t2	tr|F7D4J0|F7D4J0_MOUSE Major facilitator superfamily domain-containing protein 4A (Fragment) OS=Mus musculus OX=10090 GN=Mfsd4a PE=1 SV=1	XP_011507531.1 major facilitator superfamily domain-containing protein 4A isoform X1 [Homo sapiens]	.	XP_005108308.1 uncharacterized protein LOC101852725 [Aplysia californica]	XP_006819368.1 PREDICTED: sodium-dependent glucose transporter 1-like [Saccoglossus kowalevskii]	sp|A4QN56|MFS4B_DANRE Sodium-dependent glucose transporter 1 OS=Danio rerio OX=7955 GN=mfsd4b PE=2 SV=1
PladumEVm073513t1	.	.	.	.	.	.
PladumEVm131301t1	.	.	.	.	.	.
PladumEVm068837t1	tr|F7CWI0|F7CWI0_MOUSE TatD DNase domain-containing 2 (Fragment) OS=Mus musculus OX=10090 GN=Tatdn2 PE=1 SV=1	NP_055575.3 putative deoxyribonuclease TATDN2 [Homo sapiens]	.	.	.	tr|F1QY16|F1QY16_DANRE TatD DNase domain-containing 2 OS=Danio rerio OX=7955 GN=zgc:194021 PE=3 SV=1
PladumEVm075875t1	sp|Q91YL3|UCKL1_MOUSE Uridine-cytidine kinase-like 1 OS=Mus musculus OX=10090 GN=Uckl1 PE=1 SV=1	NP_001340411.1 uridine-cytidine kinase-like 1 isoform 9 [Homo sapiens]	gi|45550449|ref|NP_611206.3| lethal (2) k01209, isoform A [Drosophila melanogaster]	XP_005090134.1 uridine-cytidine kinase-like 1 [Aplysia californica]	XP_006811973.1 PREDICTED: uridine-cytidine kinase-like 1-like, partial [Saccoglossus kowalevskii]	tr|A3KQF0|A3KQF0_DANRE Uracil phosphoribosyltransferase homolog OS=Danio rerio OX=7955 GN=uprt PE=4 SV=2
PladumEVm061034t1	.	.	.	.	XP_006820807.1 PREDICTED: F-box only protein 18-like [Saccoglossus kowalevskii]	.
PladumEVm103823t1	.	.	.	XP_005102398.1 uncharacterized protein LOC101854880 [Aplysia californica]	XP_006822638.1 PREDICTED: RNA-directed DNA polymerase from mobile element jockey-like, partial [Saccoglossus kowalevskii]	tr|Q3LG55|Q3LG55_DANRE Reverse transcriptase OS=Danio rerio OX=7955 PE=4 SV=1
PladumEVm074146t1	.	.	.	.	.	.
PladumEVm111760t1	.	.	.	.	.	.
PladumEVm105468t1	.	.	.	.	.	.
PladumEVm082495t1	sp|Q9D236|HTRA3_MOUSE Serine protease HTRA3 OS=Mus musculus OX=10090 GN=Htra3 PE=1 SV=3	XP_011511898.1 serine protease HTRA3 isoform X1 [Homo sapiens]	gi|24646839|ref|NP_650366.1| HTRA2-related serine protease, isoform A [Drosophila melanogaster]	XP_005103747.1 serine protease HTRA2, mitochondrial [Aplysia californica]	XP_006814929.1 PREDICTED: serine protease HTRA2, mitochondrial-like, partial [Saccoglossus kowalevskii]	tr|Q6DBR1|Q6DBR1_DANRE HtrA serine peptidase 3a OS=Danio rerio OX=7955 GN=zgc:91963 PE=2 SV=1
PladumEVm108790t1	tr|A0A0A6YY91|A0A0A6YY91_MOUSE Neural cell adhesion molecule 1 (Fragment) OS=Mus musculus OX=10090 GN=Ncam1 PE=1 SV=1	XP_024308866.1 titin isoform X9 [Homo sapiens]	gi|28571501|ref|NP_649461.2| contactin [Drosophila melanogaster]	.	NP_001164709.1 neogenin [Saccoglossus kowalevskii]	tr|E7FH26|E7FH26_DANRE Si:ch211-57n23.4 OS=Danio rerio OX=7955 GN=si:ch211-57n23.4 PE=4 SV=2
PladumEVm096300t1	.	.	.	.	.	.
PladumEVm084308t1	.	.	.	.	.	.
PladumEVm097072t1	sp|Q6NVD0|FREM2_MOUSE FRAS1-related extracellular matrix protein 2 OS=Mus musculus OX=10090 GN=Frem2 PE=1 SV=2	NP_997244.4 FRAS1-related extracellular matrix protein 2 precursor [Homo sapiens]	.	XP_012944319.2 FRAS1-related extracellular matrix protein 2, partial [Aplysia californica]	XP_006819685.1 PREDICTED: LOW QUALITY PROTEIN: extracellular matrix protein FRAS1-like [Saccoglossus kowalevskii]	tr|F1QE56|F1QE56_DANRE Fras1-related extracellular matrix 3 (Fragment) OS=Danio rerio OX=7955 GN=frem3 PE=3 SV=1
PladumEVm064899t1	sp|Q9CWJ9|PUR9_MOUSE Bifunctional purine biosynthesis protein ATIC OS=Mus musculus OX=10090 GN=Atic PE=1 SV=2	XP_016859676.1 bifunctional purine biosynthesis protein ATIC isoform X1 [Homo sapiens]	gi|24649832|ref|NP_651305.1| uncharacterized protein Dmel_CG11089, isoform A [Drosophila melanogaster]	XP_012943564.1 bifunctional purine biosynthesis protein ATIC isoform X4 [Aplysia californica]	XP_006819527.1 PREDICTED: bifunctional purine biosynthesis protein PURH-like [Saccoglossus kowalevskii]	tr|A2CEW4|A2CEW4_DANRE Bifunctional purine biosynthesis protein ATIC OS=Danio rerio OX=7955 GN=atic PE=3 SV=1
PladumEVm041525t1	.	.	.	.	.	.
PladumEVm178597t1	.	.	.	.	.	.
PladumEVm125346t1	.	.	.	.	.	.
PladumEVm117880t1	.	.	.	.	.	.
PladumEVm081000t1	.	.	.	.	.	.
PladumEVm107411t1	.	.	.	.	.	.
PladumEVm075500t1	.	.	.	.	.	.
PladumEVm059372t1	sp|Q61503|5NTD_MOUSE 5'-nucleotidase OS=Mus musculus OX=10090 GN=Nt5e PE=1 SV=2	NP_002517.1 5'-nucleotidase isoform 1 preproprotein [Homo sapiens]	gi|19922446|ref|NP_611218.1| Ecto-5'-nucleotidase 2, isoform A [Drosophila melanogaster]	XP_012940670.1 snake venom 5'-nucleotidase [Aplysia californica]	XP_002741914.1 PREDICTED: 5'-nucleotidase-like [Saccoglossus kowalevskii]	tr|Q5PNP4|Q5PNP4_DANRE 5'-nucleotidase OS=Danio rerio OX=7955 GN=nt5e PE=3 SV=2
PladumEVm061069t1	.	.	.	.	.	.
PladumEVm024343t1	.	.	.	.	.	.
PladumEVm065574t1	sp|Q1PSW8|LIN41_MOUSE E3 ubiquitin-protein ligase TRIM71 OS=Mus musculus OX=10090 GN=Trim71 PE=1 SV=1	.	gi|22026822|ref|NP_524772.2| wech, isoform A [Drosophila melanogaster]	.	XP_002741201.1 PREDICTED: E3 ubiquitin-protein ligase TRIM71-like [Saccoglossus kowalevskii]	.
PladumEVm072259t1	.	.	.	.	.	.
PladumEVm072564t1	.	.	gi|24660308|ref|NP_648146.1| CG7492 [Drosophila melanogaster]	XP_005108687.1 protein ALP1-like [Aplysia californica]	XP_006817307.1 PREDICTED: putative nuclease HARBI1-like [Saccoglossus kowalevskii]	tr|B3DHE7|B3DHE7_DANRE Zgc:194221 OS=Danio rerio OX=7955 GN=zgc:194221 PE=3 SV=1
PladumEVm033237t1	sp|Q61830|MRC1_MOUSE Macrophage mannose receptor 1 OS=Mus musculus OX=10090 GN=Mrc1 PE=1 SV=2	XP_011518916.1 C-type lectin domain family 4 member E isoform X1 [Homo sapiens]	gi|281364384|ref|NP_001162870.1| seminal fluid protein 24F, isoform A [Drosophila melanogaster]	XP_012946935.1 macrophage mannose receptor 1 [Aplysia californica]	XP_006815865.1 PREDICTED: macrophage mannose receptor 1-like [Saccoglossus kowalevskii]	tr|A9C460|A9C460_DANRE Asialoglycoprotein receptor-like 1 OS=Danio rerio OX=7955 GN=asgrl1 PE=4 SV=1
PladumEVm055050t1	.	.	gi|221473353|ref|NP_001137804.1| uninflatable, isoform B [Drosophila melanogaster]	XP_012936923.1 uncharacterized protein LOC101852371, partial [Aplysia californica]	.	.
PladumEVm074419t1	tr|A2A813|A2A813_MOUSE Maillard deglycase OS=Mus musculus OX=10090 GN=Park7 PE=1 SV=1	XP_005263481.1 Parkinson disease protein 7 isoform X1 [Homo sapiens]	gi|939620253|ref|NP_651825.4| dj-1beta [Drosophila melanogaster]	XP_005099056.1 Parkinson disease protein 7 homolog [Aplysia californica]	XP_002737725.1 PREDICTED: protein DJ-1 homolog D-like [Saccoglossus kowalevskii]	sp|Q5XJ36|PARK7_DANRE Parkinson disease protein 7 homolog OS=Danio rerio OX=7955 GN=park7 PE=2 SV=1
PladumEVm041988t1	.	.	.	.	.	.
PladumEVm054566t1	sp|Q7TN88|PK1L2_MOUSE Polycystic kidney disease protein 1-like 2 OS=Mus musculus OX=10090 GN=Pkd1l2 PE=2 SV=1	NP_001265354.1 polycystic kidney disease protein 1-like 2 isoform d [Homo sapiens]	.	XP_012940372.2 polycystic kidney disease protein 1-like 2 [Aplysia californica]	XP_002739813.1 PREDICTED: polycystic kidney disease protein 1-like 2-like [Saccoglossus kowalevskii]	tr|A0A3G1GTC1|A0A3G1GTC1_DANRE Polycystic kidney disease 1-like 2a OS=Danio rerio OX=7955 GN=pkd1l2a PE=3 SV=1
PladumEVm049197t1	.	.	.	.	.	.
PladumEVm063128t1	.	.	.	.	.	.
PladumEVm044600t1	.	.	.	.	.	.
PladumEVm089612t1	.	.	.	.	.	.
PladumEVm077630t1	.	.	.	.	.	.
PladumEVm064630t1	.	.	.	.	XP_006825364.1 PREDICTED: pyrethroid hydrolase Ces2e-like [Saccoglossus kowalevskii]	tr|Q3LG56|Q3LG56_DANRE ORF2-encoded protein (Fragment) OS=Danio rerio OX=7955 GN=ORF2p PE=4 SV=1
PladumEVm079448t1	.	.	.	.	XP_006825364.1 PREDICTED: pyrethroid hydrolase Ces2e-like [Saccoglossus kowalevskii]	tr|Q3LG56|Q3LG56_DANRE ORF2-encoded protein (Fragment) OS=Danio rerio OX=7955 GN=ORF2p PE=4 SV=1
PladumEVm101128t1	tr|F8VPQ6|F8VPQ6_MOUSE Alkaline phosphatase OS=Mus musculus OX=10090 GN=Alpi PE=1 SV=1	NP_001622.2 intestinal-type alkaline phosphatase precursor [Homo sapiens]	gi|21355151|ref|NP_647977.1| CG5150, isoform A [Drosophila melanogaster]	XP_012938482.1 alkaline phosphatase [Aplysia californica]	XP_002732717.1 PREDICTED: alkaline phosphatase, tissue-nonspecific isozyme-like [Saccoglossus kowalevskii]	tr|A0A8M3B5T5|A0A8M3B5T5_DANRE Alkaline phosphatase OS=Danio rerio OX=7955 GN=alpi.1 PE=3 SV=1
PladumEVm048149t1	tr|D3Z3X2|D3Z3X2_MOUSE 3 beta-hydroxysteroid dehydrogenase type 7 OS=Mus musculus OX=10090 GN=Hsd3b7 PE=1 SV=1	NP_001315544.1 3 beta-hydroxysteroid dehydrogenase/Delta 5--_4-isomerase type 1 [Homo sapiens]	gi|21355349|ref|NP_648957.1| CG7724 [Drosophila melanogaster]	XP_005094948.2 uncharacterized protein LOC101847324 [Aplysia californica]	XP_002738669.1 PREDICTED: 3 beta-hydroxysteroid dehydrogenase/Delta 5--_4-isomerase-like [Saccoglossus kowalevskii]	tr|F1QEV3|F1QEV3_DANRE 3 beta-hydroxysteroid dehydrogenase type 7 isoform X1 OS=Danio rerio OX=7955 GN=wu:fc37e10 PE=3 SV=1
PladumEVm077934t1	sp|Q9D665|D42E1_MOUSE Short-chain dehydrogenase/reductase family 42E member 1 OS=Mus musculus OX=10090 GN=Sdr42e1 PE=1 SV=1	NP_001315544.1 3 beta-hydroxysteroid dehydrogenase/Delta 5--_4-isomerase type 1 [Homo sapiens]	.	XP_005094948.2 uncharacterized protein LOC101847324 [Aplysia californica]	XP_002738669.1 PREDICTED: 3 beta-hydroxysteroid dehydrogenase/Delta 5--_4-isomerase-like [Saccoglossus kowalevskii]	tr|A0A2R8Q051|A0A2R8Q051_DANRE Short-chain dehydrogenase/reductase family 42E member 1 OS=Danio rerio OX=7955 GN=sdr42e1 PE=3 SV=1
PladumEVm098993t1	.	.	.	XP_035828854.1 Duffy receptor beta form-like [Aplysia californica]	XP_006814605.1 PREDICTED: endochitinase-like [Saccoglossus kowalevskii]	.
PladumEVm100001t1	.	.	.	.	.	.
PladumEVm035086t1	.	.	.	XP_035827418.1 N-glycosidase Npun_R5314 isoform X2 [Aplysia californica]	.	tr|A9JRX8|A9JRX8_DANRE LOC797572 protein OS=Danio rerio OX=7955 GN=zgc:77327 PE=2 SV=1
PladumEVm103094t1	tr|A0A1W2P796|A0A1W2P796_MOUSE Potassium voltage-gated channel subfamily C member 2 OS=Mus musculus OX=10090 GN=Kcnc2 PE=1 SV=1	XP_016874771.1 potassium voltage-gated channel subfamily C member 2 isoform X2 [Homo sapiens]	gi|442627004|ref|NP_609284.3| Shaw-like, isoform D [Drosophila melanogaster]	XP_035829506.1 potassium voltage-gated channel protein Shaw [Aplysia californica]	XP_006823928.1 PREDICTED: potassium voltage-gated channel protein Shaw-like [Saccoglossus kowalevskii]	tr|A5WUQ2|A5WUQ2_DANRE Potassium voltage-gated channel, Shaw-related subfamily, member 4 (Fragment) OS=Danio rerio OX=7955 GN=kcnc4 PE=4 SV=1
PladumEVm085327t1	.	.	.	.	.	.
PladumEVm073517t3	.	.	.	.	.	.
PladumEVm111604t1	.	.	.	.	.	.
PladumEVm055733t1	.	.	.	.	.	.
PladumEVm049802t1	sp|Q08731|LIT2_MOUSE Lithostathine-2 OS=Mus musculus OX=10090 GN=Reg2 PE=1 SV=1	XP_011523845.1 C-type mannose receptor 2 isoform X1 [Homo sapiens]	gi|161076866|ref|NP_001097145.1| lectin-33A [Drosophila melanogaster]	XP_012937517.2 C-type mannose receptor 2 [Aplysia californica]	XP_006824433.1 PREDICTED: perlucin-like protein-like [Saccoglossus kowalevskii]	tr|B8JM30|B8JM30_DANRE Si:ch73-343l4.8 OS=Danio rerio OX=7955 GN=si:ch73-343l4.8 PE=4 SV=1
PladumEVm047107t1	.	.	.	.	.	.
PladumEVm059844t1	.	.	.	.	.	.
PladumEVm057438t1	.	.	.	.	.	.
PladumEVm111936t1	.	.	.	.	.	.
PladumEVm091012t1	.	.	.	.	.	.
PladumEVm063820t1	sp|Q9D668|ARRD2_MOUSE Arrestin domain-containing protein 2 OS=Mus musculus OX=10090 GN=Arrdc2 PE=2 SV=1	NP_899232.2 arrestin domain-containing protein 4 [Homo sapiens]	gi|24644712|ref|NP_649688.1| CG1105 [Drosophila melanogaster]	XP_005095483.2 arrestin domain-containing protein 2 [Aplysia californica]	.	.
PladumEVm047133t1	.	.	.	XP_005105161.1 N-glycosidase Npun_R5314 isoform X1 [Aplysia californica]	XP_006820651.1 PREDICTED: uncharacterized protein LOC102801367, partial [Saccoglossus kowalevskii]	.
PladumEVm065215t1	.	.	.	.	.	.
PladumEVm104974t1	.	.	.	.	.	.
PladumEVm106165t1	.	.	.	.	.	.
PladumEVm053772t1	.	.	.	.	.	.
PladumEVm047302t1	.	.	.	.	.	.
PladumEVm100109t1	.	.	.	.	.	.
PladumEVm059262t1	.	.	.	.	.	.
PladumEVm057893t1	.	.	.	.	XP_006823204.1 PREDICTED: 4-coumarate--CoA ligase 1-like, partial [Saccoglossus kowalevskii]	.
PladumEVm062655t2	.	.	.	.	.	.
PladumEVm071273t1	.	.	.	.	.	.
PladumEVm044268t1	.	.	.	.	.	.
PladumEVm075502t1	.	.	.	.	.	.
PladumEVm084543t1	.	.	.	.	.	.
PladumEVm105475t1	sp|Q9CXI0|COQ5_MOUSE 2-methoxy-6-polyprenyl-1,4-benzoquinol methylase, mitochondrial OS=Mus musculus OX=10090 GN=Coq5 PE=1 SV=2	XP_024304992.1 2-methoxy-6-polyprenyl-1,4-benzoquinol methylase, mitochondrial isoform X1 [Homo sapiens]	gi|24641702|ref|NP_572865.1| CG2453, isoform A [Drosophila melanogaster]	XP_005093926.2 2-methoxy-6-polyprenyl-1,4-benzoquinol methylase, mitochondrial [Aplysia californica]	XP_002734221.1 PREDICTED: 2-methoxy-6-polyprenyl-1,4-benzoquinol methylase, mitochondrial-like [Saccoglossus kowalevskii]	tr|A5WW99|A5WW99_DANRE 2-methoxy-6-polyprenyl-1,4-benzoquinol methylase, mitochondrial OS=Danio rerio OX=7955 GN=COQ5 PE=3 SV=1
PladumEVm078071t1	.	.	.	.	.	.
PladumEVm068546t1	.	.	.	.	.	.
PladumEVm049667t1	.	.	.	.	.	.
PladumEVm037217t1	.	.	.	.	.	.
PladumEVm101863t1	.	.	.	.	.	.
PladumEVm077633t1	.	.	.	XP_005110786.2 uncharacterized protein LOC101861399, partial [Aplysia californica]	XP_006820442.1 PREDICTED: uncharacterized protein LOC102805810 [Saccoglossus kowalevskii]	tr|A0A8M9QGJ2|A0A8M9QGJ2_DANRE ribonuclease H OS=Danio rerio OX=7955 GN=LOC110439882 PE=3 SV=1
PladumEVm053426t1	.	.	.	.	.	.
PladumEVm072131t1	.	.	.	.	.	.
PladumEVm110589t1	.	.	.	.	.	.
PladumEVm076338t1	.	.	.	.	.	.
PladumEVm033262t1	.	.	.	.	.	.
PladumEVm104570t1	.	.	.	.	.	.
PladumEVm162255t1	.	.	.	.	.	.
PladumEVm084309t1	sp|Q9Z1M7|LARG1_MOUSE LARGE xylosyl- and glucuronyltransferase 1 OS=Mus musculus OX=10090 GN=Large1 PE=1 SV=1	XP_011528815.1 LARGE xylosyl- and glucuronyltransferase 1 isoform X4 [Homo sapiens]	.	XP_005089411.2 LARGE xylosyl- and glucuronyltransferase 1 [Aplysia californica]	XP_006821739.1 PREDICTED: like-glycosyltransferase [Saccoglossus kowalevskii]	tr|B3DFN1|B3DFN1_DANRE Glycosyltransferase-like 1b OS=Danio rerio OX=7955 GN=si:ch211-206g24.1 PE=2 SV=1
PladumEVm082921t1	.	.	.	.	.	.
PladumEVm066354t1	.	.	.	.	.	.
PladumEVm098606t1	.	.	.	.	.	.
PladumEVm103391t1	.	.	.	.	.	.
PladumEVm079176t1	.	.	.	.	.	.
PladumEVm041292t1	.	.	.	.	XP_002739487.1 PREDICTED: RNA-directed DNA polymerase from mobile element jockey-like [Saccoglossus kowalevskii]	tr|Q3LG55|Q3LG55_DANRE Reverse transcriptase OS=Danio rerio OX=7955 PE=4 SV=1
PladumEVm088867t1	.	.	.	.	.	.
PladumEVm057108t1	sp|Q8BTI7|ANR52_MOUSE Serine/threonine-protein phosphatase 6 regulatory ankyrin repeat subunit C OS=Mus musculus OX=10090 GN=Ankrd52 PE=1 SV=1	XP_016874672.1 serine/threonine-protein phosphatase 6 regulatory ankyrin repeat subunit C isoform X1 [Homo sapiens]	gi|28558750|ref|NP_787123.1| ankyrin, isoform C [Drosophila melanogaster]	XP_012940910.1 poly [ADP-ribose] polymerase tankyrase [Aplysia californica]	XP_006820224.1 PREDICTED: ankyrin repeat domain-containing protein 61-like [Saccoglossus kowalevskii]	tr|A0A8M9P2H3|A0A8M9P2H3_DANRE ankyrin repeat domain-containing protein 34B-like OS=Danio rerio OX=7955 GN=LOC110438154 PE=3 SV=1
PladumEVm087329t1	.	.	.	.	.	.
PladumEVm102298t2	.	.	.	.	.	.
PladumEVm103830t1	.	.	.	.	.	.
PladumEVm027302t1	tr|A0A338P6L5|A0A338P6L5_MOUSE ATP-binding cassette sub-family F member 3 (Fragment) OS=Mus musculus OX=10090 GN=Abcf3 PE=1 SV=1	NP_001338227.1 ATP-binding cassette sub-family F member 3 isoform 2 [Homo sapiens]	gi|18859989|ref|NP_573057.1| CG9281, isoform B [Drosophila melanogaster]	XP_035825786.1 ATP-binding cassette sub-family F member 2 [Aplysia californica]	XP_006814554.1 PREDICTED: ATP-binding cassette sub-family F member 2-like isoform X2 [Saccoglossus kowalevskii]	tr|A0A8M9QGK0|A0A8M9QGK0_DANRE ATP-binding cassette, sub-family F, member 2-like isoform X3 OS=Danio rerio OX=7955 GN=abcf2b PE=1 SV=1
PladumEVm047876t1	.	.	.	.	.	.
PladumEVm066488t1	.	.	.	.	.	.
PladumEVm064020t1	.	.	.	.	.	.
PladumEVm086768t1	.	.	.	.	XP_006813474.1 PREDICTED: uncharacterized protein F54H12.2-like [Saccoglossus kowalevskii]	tr|A0A8M9P7M2|A0A8M9P7M2_DANRE uncharacterized protein F54H12.2-like OS=Danio rerio OX=7955 GN=LOC110437947 PE=4 SV=1
PladumEVm052751t1	.	.	.	.	XP_006812356.1 PREDICTED: probable DNA polymerase-like, partial [Saccoglossus kowalevskii]	tr|Q7ZYY7|Q7ZYY7_DANRE DNA-directed DNA polymerase OS=Danio rerio OX=7955 GN=si:busm1-180o5.3 PE=4 SV=1
PladumEVm060233t1	.	.	.	XP_012938974.1 uncharacterized protein LOC106012003 [Aplysia californica]	.	.
PladumEVm107977t1	.	.	.	.	.	.
PladumEVm047540t1	.	.	.	.	.	.
PladumEVm044988t1	tr|G3X975|G3X975_MOUSE Cysteinyl-tRNA synthetase OS=Mus musculus OX=10090 GN=Cars2 PE=1 SV=1	XP_016876230.1 probable cysteine--tRNA ligase, mitochondrial isoform X1 [Homo sapiens]	gi|19922218|ref|NP_610930.1| CG8257, isoform A [Drosophila melanogaster]	XP_035824852.1 probable cysteine--tRNA ligase, mitochondrial [Aplysia californica]	XP_002741321.2 PREDICTED: probable cysteine--tRNA ligase, mitochondrial-like [Saccoglossus kowalevskii]	tr|E7FC09|E7FC09_DANRE cysteine--tRNA ligase OS=Danio rerio OX=7955 GN=cars2 PE=3 SV=1
PladumEVm084378t1	sp|Q9ER72|SYCC_MOUSE Cysteine--tRNA ligase, cytoplasmic OS=Mus musculus OX=10090 GN=Cars1 PE=1 SV=2	NP_001742.1 cysteine--tRNA ligase, cytoplasmic isoform b [Homo sapiens]	gi|19922364|ref|NP_611087.1| Cysteinyl-tRNA synthetase [Drosophila melanogaster]	XP_012945266.1 cysteine--tRNA ligase, cytoplasmic [Aplysia californica]	XP_002741321.2 PREDICTED: probable cysteine--tRNA ligase, mitochondrial-like [Saccoglossus kowalevskii]	tr|E7FGP2|E7FGP2_DANRE cysteine--tRNA ligase OS=Danio rerio OX=7955 GN=cars1 PE=3 SV=2
PladumEVm056349t1	.	.	.	.	.	.
PladumEVm080801t1	tr|A0A2I3BPT2|A0A2I3BPT2_MOUSE Glutamate receptor OS=Mus musculus OX=10090 GN=Grik1 PE=3 SV=1	NP_001317923.1 glutamate receptor ionotropic, kainate 1 isoform 8 precursor [Homo sapiens]	gi|665410132|ref|NP_001261621.2| glutamate receptor IB, isoform B [Drosophila melanogaster]	NP_001191609.1 glutamate receptor 2 [Aplysia californica]	XP_006822967.1 PREDICTED: glutamate receptor ionotropic, kainate 2 [Saccoglossus kowalevskii]	tr|A0A8N7TB31|A0A8N7TB31_DANRE Glutamate receptor OS=Danio rerio OX=7955 GN=grik1b PE=3 SV=1
PladumEVm046658t1	tr|F2Z488|F2Z488_MOUSE Glutamate receptor OS=Mus musculus OX=10090 GN=Gria3 PE=1 SV=1	XP_016873100.1 glutamate receptor 4 isoform X6 [Homo sapiens]	gi|24648559|ref|NP_650925.1| CG3822 [Drosophila melanogaster]	NP_001191609.1 glutamate receptor 2 [Aplysia californica]	XP_006811839.1 PREDICTED: glutamate receptor 4-like [Saccoglossus kowalevskii]	tr|A0A8M9Q861|A0A8M9Q861_DANRE Glutamate receptor OS=Danio rerio OX=7955 GN=gria3a PE=3 SV=1
PladumEVm107138t1	sp|P33434|MMP2_MOUSE 72 kDa type IV collagenase OS=Mus musculus OX=10090 GN=Mmp2 PE=1 SV=1	NP_004521.1 72 kDa type IV collagenase isoform 1 preproprotein [Homo sapiens]	.	.	.	tr|Q7SZM5|Q7SZM5_DANRE 72 kDa type IV collagenase OS=Danio rerio OX=7955 GN=wu:fa99h12 PE=2 SV=1
PladumEVm073890t1	.	.	.	.	.	.
PladumEVm090426t1	.	.	.	.	.	.
PladumEVm046411t1	.	.	.	.	.	.
PladumEVm070504t1	.	.	.	.	.	.
PladumEVm089355t2	.	.	.	.	.	.
PladumEVm043051t1	sp|Q8VCC1|PGDH_MOUSE 15-hydroxyprostaglandin dehydrogenase [NAD(+)] OS=Mus musculus OX=10090 GN=Hpgd PE=1 SV=1	NP_000851.2 15-hydroxyprostaglandin dehydrogenase [NAD(+)] isoform 1 [Homo sapiens]	gi|23397609|ref|NP_569875.2| CG3699 [Drosophila melanogaster]	XP_005111085.1 uncharacterized oxidoreductase SSP0419 [Aplysia californica]	XP_002741323.1 PREDICTED: dehydrogenase/reductase SDR family member 11-like [Saccoglossus kowalevskii]	tr|Q803B4|Q803B4_DANRE 3-dehydrosphinganine reductase OS=Danio rerio OX=7955 GN=kdsr PE=2 SV=1
PladumEVm059072t1	.	.	.	.	.	.
PladumEVm070505t1	.	.	.	.	.	.
PladumEVm108063t1	.	NP_001287662.1 39S ribosomal protein L9, mitochondrial isoform 2 [Homo sapiens]	.	XP_005103172.1 39S ribosomal protein L9, mitochondrial [Aplysia californica]	.	.
PladumEVm131325t1	.	.	.	.	.	.
PladumEVm062961t1	.	.	.	XP_012939666.1 uncharacterized protein LOC106012163 [Aplysia californica]	XP_006822000.1 PREDICTED: uncharacterized protein LOC102807333, partial [Saccoglossus kowalevskii]	.
PladumEVm174629t1	.	.	.	.	.	.
PladumEVm065098t1	.	.	.	.	.	.
PladumEVm111815t2	.	.	.	.	.	.
PladumEVm102218t1	.	.	.	.	.	.
PladumEVm046959t1	.	.	.	.	.	.
PladumEVm076894t1	.	.	.	.	.	.
PladumEVm085279t1	.	.	.	.	.	.
PladumEVm068538t1	.	.	.	.	.	.
PladumEVm090676t1	.	.	.	.	.	.
PladumEVm074354t1	.	.	.	.	XP_006818573.1 PREDICTED: uncharacterized protein LOC102807183 [Saccoglossus kowalevskii]	.
PladumEVm061831t1	.	.	.	.	.	.
PladumEVm099384t1	.	.	.	XP_005113005.2 uncharacterized protein LOC101850864, partial [Aplysia californica]	XP_006825471.1 PREDICTED: PAX-interacting protein 1-like [Saccoglossus kowalevskii]	.
PladumEVm033865t1	.	NP_919429.2 C-type lectin domain family 4 member A isoform 3 [Homo sapiens]	.	XP_012937517.2 C-type mannose receptor 2 [Aplysia californica]	XP_006816225.1 PREDICTED: uncharacterized threonine-rich GPI-anchored glycoprotein PJ4664.02-like [Saccoglossus kowalevskii]	tr|A3QJU1|A3QJU1_DANRE Si:ch211-225k7.5 OS=Danio rerio OX=7955 GN=si:ch211-225k7.5 PE=4 SV=1
PladumEVm086788t1	.	.	.	.	.	.
PladumEVm063997t1	.	.	.	.	XP_006814779.1 PREDICTED: polycystin-1-like [Saccoglossus kowalevskii]	tr|A0A8M9QJ55|A0A8M9QJ55_DANRE polycystin-1 isoform X2 OS=Danio rerio OX=7955 GN=pkd1b PE=3 SV=1
PladumEVm057091t1	sp|Q6PFY8|TRI45_MOUSE Tripartite motif-containing protein 45 OS=Mus musculus OX=10090 GN=Trim45 PE=2 SV=2	XP_024307077.1 transcription intermediary factor 1-beta isoform X1 [Homo sapiens]	gi|24582733|ref|NP_609193.1| CG8419 [Drosophila melanogaster]	XP_012946844.2 uncharacterized protein LOC101859079 [Aplysia californica]	XP_006812656.1 PREDICTED: E3 ubiquitin-protein ligase TRIM56-like [Saccoglossus kowalevskii]	tr|A0A8M1RM68|A0A8M1RM68_DANRE E3 ubiquitin-protein ligase TRIM39-like OS=Danio rerio OX=7955 GN=LOC100334340 PE=4 SV=1
PladumEVm047662t1	.	.	.	.	.	.
PladumEVm041025t1	.	.	.	.	.	.
PladumEVm079416t1	.	.	.	.	.	.
PladumEVm105778t1	.	.	.	.	.	.
PladumEVm048040t1	sp|P13595|NCAM1_MOUSE Neural cell adhesion molecule 1 OS=Mus musculus OX=10090 GN=Ncam1 PE=1 SV=3	NP_001229536.1 neural cell adhesion molecule 1 isoform 5 precursor [Homo sapiens]	gi|665399623|ref|NP_001286213.1| sticks and stones, isoform C [Drosophila melanogaster]	XP_035829295.1 titin [Aplysia californica]	XP_006818734.1 PREDICTED: neural cell adhesion molecule 2-like, partial [Saccoglossus kowalevskii]	tr|A0A8M3ATS9|A0A8M3ATS9_DANRE neural cell adhesion molecule 1 isoform X1 OS=Danio rerio OX=7955 GN=ncam1a PE=1 SV=1
PladumEVm091260t1	.	.	.	.	.	.
PladumEVm118124t1	.	.	.	.	.	.
PladumEVm068325t1	sp|O88572|LRP6_MOUSE Low-density lipoprotein receptor-related protein 6 OS=Mus musculus OX=10090 GN=Lrp6 PE=1 SV=1	XP_011518973.1 low-density lipoprotein receptor-related protein 6 isoform X2 [Homo sapiens]	gi|24653390|ref|NP_524737.2| arrow [Drosophila melanogaster]	XP_005093511.1 low-density lipoprotein receptor-related protein 4 [Aplysia californica]	XP_006819580.1 PREDICTED: low-density lipoprotein receptor-related protein 4-like [Saccoglossus kowalevskii]	tr|R4GEK0|R4GEK0_DANRE Low density lipoprotein receptor-related protein 2b OS=Danio rerio OX=7955 GN=lrp2b PE=3 SV=1
PladumEVm077825t1	.	.	.	.	.	.
PladumEVm108707t1	.	.	.	.	.	.
PladumEVm083409t1	.	.	.	.	.	.
PladumEVm068150t1	.	.	.	.	.	.
PladumEVm039303t1	sp|Q7TNG8|LDHD_MOUSE Probable D-lactate dehydrogenase, mitochondrial OS=Mus musculus OX=10090 GN=Ldhd PE=1 SV=1	XP_024305947.1 probable D-lactate dehydrogenase, mitochondrial isoform X6 [Homo sapiens]	.	.	XP_002732875.1 PREDICTED: d-2-hydroxyglutarate dehydrogenase, mitochondrial-like [Saccoglossus kowalevskii]	sp|F1QXM5|LDHD_DANRE Probable D-lactate dehydrogenase, mitochondrial OS=Danio rerio OX=7955 GN=ldhd PE=2 SV=1
PladumEVm076176t1	.	.	.	.	.	.
PladumEVm057880t1	.	.	.	XP_005102398.1 uncharacterized protein LOC101854880 [Aplysia californica]	XP_006825124.1 PREDICTED: RNA-directed DNA polymerase from mobile element jockey-like [Saccoglossus kowalevskii]	tr|A0A0G2LAH6|A0A0G2LAH6_DANRE Reverse transcriptase domain-containing protein OS=Danio rerio OX=7955 PE=4 SV=1
PladumEVm087269t1	.	.	.	.	.	.
PladumEVm049386t1	tr|E9Q9C6|E9Q9C6_MOUSE Fc fragment of IgG-binding protein OS=Mus musculus OX=10090 GN=Fcgbp PE=1 SV=1	XP_011514857.1 zonadhesin isoform X2 [Homo sapiens]	.	.	.	tr|A0A8M9QCN3|A0A8M9QCN3_DANRE zonadhesin isoform X2 OS=Danio rerio OX=7955 GN=LOC100147904 PE=4 SV=1
PladumEVm073133t1	.	.	.	XP_035824071.1 uncharacterized protein LOC106011034 [Aplysia californica]	.	.
PladumEVm097109t1	.	.	.	.	.	.
PladumEVm028771t1	.	.	.	.	.	.
PladumEVm080288t1	.	.	.	.	.	.
PladumEVm036323t1	.	.	.	.	.	.
PladumEVm048030t1	.	.	.	.	.	.
PladumEVm095901t1	.	.	.	.	.	.
PladumEVm145842t1	.	.	.	.	.	.
PladumEVm043954t1	.	.	.	.	.	.
PladumEVm056333t1	.	.	.	XP_005105844.2 uncharacterized protein LOC101854740 [Aplysia californica]	.	.
PladumEVm081583t1	tr|Q3TJB1|Q3TJB1_MOUSE Zinc finger, MYM domain-containing 1 OS=Mus musculus OX=10090 GN=Zmym1 PE=1 SV=1	XP_016857848.1 zinc finger MYM-type protein 1 isoform X5 [Homo sapiens]	.	XP_012939138.1 52 kDa repressor of the inhibitor of the protein kinase-like [Aplysia californica]	XP_006812758.1 PREDICTED: 52 kDa repressor of the inhibitor of the protein kinase-like [Saccoglossus kowalevskii]	tr|A0A0G2L848|A0A0G2L848_DANRE TTF-type domain-containing protein OS=Danio rerio OX=7955 PE=4 SV=2
PladumEVm067305t1	sp|Q3U2E2|ZMYM5_MOUSE Zinc finger MYM-type protein 5 OS=Mus musculus OX=10090 GN=Zmym5 PE=2 SV=2	XP_024305203.1 zinc finger MYM-type protein 5 isoform X5 [Homo sapiens]	.	.	XP_006822890.1 PREDICTED: zinc finger protein 862-like [Saccoglossus kowalevskii]	tr|A0A0G2L848|A0A0G2L848_DANRE TTF-type domain-containing protein OS=Danio rerio OX=7955 PE=4 SV=2
PladumEVm075063t1	.	.	.	.	.	.
PladumEVm087897t1	.	.	.	.	.	.
PladumEVm097970t1	.	.	.	.	XP_006818043.1 PREDICTED: uncharacterized protein LOC102804858, partial [Saccoglossus kowalevskii]	tr|A0A8M9P7Q8|A0A8M9P7Q8_DANRE uncharacterized protein LOC100535115 isoform X2 OS=Danio rerio OX=7955 GN=LOC100535115 PE=4 SV=1
PladumEVm088731t1	tr|D3YY38|D3YY38_MOUSE Probable cationic amino acid transporter OS=Mus musculus OX=10090 GN=Slc7a14 PE=1 SV=1	NP_066000.2 probable cationic amino acid transporter [Homo sapiens]	gi|161077963|ref|NP_608350.2| uncharacterized protein Dmel_CG12531, isoform A [Drosophila melanogaster]	.	.	sp|B0UYF2|S7A14_DANRE Probable cationic amino acid transporter OS=Danio rerio OX=7955 GN=slc7a14a PE=3 SV=1
PladumEVm086083t1	.	.	.	.	.	.
PladumEVm063316t1	.	.	.	.	.	.
PladumEVm066793t1	.	.	.	XP_035828199.1 uncharacterized protein LOC118478523 [Aplysia californica]	.	.
PladumEVm098889t1	.	.	.	.	.	.
PladumEVm066017t1	.	.	.	.	.	.
PladumEVm035767t1	.	.	.	XP_012946989.1 uncharacterized protein LOC101848644 [Aplysia californica]	.	.
PladumEVm107504t1	sp|P11369|LORF2_MOUSE LINE-1 retrotransposable element ORF2 protein OS=Mus musculus OX=10090 GN=Pol PE=1 SV=2	.	.	XP_035828437.1 uncharacterized protein LOC106013237 isoform X2 [Aplysia californica]	XP_006814583.1 PREDICTED: ATP-binding cassette sub-family A member 1-like, partial [Saccoglossus kowalevskii]	tr|Q76IM1|Q76IM1_DANRE Pol-like protein OS=Danio rerio OX=7955 GN=ORF2 PE=4 SV=1
PladumEVm088802t1	.	.	.	.	.	.
PladumEVm090051t1	tr|A2BH06|A2BH06_MOUSE 60S ribosomal protein L11 (Fragment) OS=Mus musculus OX=10090 GN=Rpl11 PE=1 SV=1	NP_001186731.1 60S ribosomal protein L11 isoform 2 [Homo sapiens]	gi|17137026|ref|NP_477054.1| ribosomal protein L11, isoform A [Drosophila melanogaster]	XP_005107086.1 60S ribosomal protein L11 isoform X2 [Aplysia californica]	XP_002741821.1 PREDICTED: 60S ribosomal protein L11-like [Saccoglossus kowalevskii]	tr|Q6IQI6|Q6IQI6_DANRE 60S ribosomal protein L11 OS=Danio rerio OX=7955 GN=zgc:86748 PE=1 SV=1
PladumEVm061832t1	sp|P62830|RL23_MOUSE 60S ribosomal protein L23 OS=Mus musculus OX=10090 GN=Rpl23 PE=1 SV=1	NP_000969.1 60S ribosomal protein L23 [Homo sapiens]	gi|17647883|ref|NP_523813.1| ribosomal protein L23 [Drosophila melanogaster]	XP_005098440.1 60S ribosomal protein L23 isoform X2 [Aplysia californica]	XP_006824374.1 PREDICTED: 60S ribosomal protein L23-like [Saccoglossus kowalevskii]	sp|Q6PC14|RL23_DANRE 60S ribosomal protein L23 OS=Danio rerio OX=7955 GN=rpl23 PE=1 SV=1
PladumEVm054449t1	.	.	.	.	.	.
PladumEVm074791t1	.	.	.	.	.	tr|A0A8M9QI94|A0A8M9QI94_DANRE uncharacterized protein LOC110439965 OS=Danio rerio OX=7955 GN=LOC110439965 PE=4 SV=1
PladumEVm088890t1	.	.	.	.	.	.
PladumEVm092815t1	.	.	.	.	.	.
PladumEVm050625t1	.	.	.	.	.	.
PladumEVm104264t1	.	.	.	XP_005102398.1 uncharacterized protein LOC101854880 [Aplysia californica]	XP_006811856.1 PREDICTED: RNA-directed DNA polymerase from mobile element jockey-like [Saccoglossus kowalevskii]	tr|Q3LG55|Q3LG55_DANRE Reverse transcriptase OS=Danio rerio OX=7955 PE=4 SV=1
PladumEVm142214t1	.	.	.	.	.	.
PladumEVm064912t2	.	.	.	.	.	.
PladumEVm073865t1	.	.	.	.	.	.
PladumEVm096185t1	.	.	.	.	.	.
PladumEVm071040t1	.	.	.	.	.	.
PladumEVm089690t1	.	.	.	.	.	.
PladumEVm117202t1	.	.	.	.	.	.
PladumEVm080758t1	.	.	.	.	.	.
PladumEVm109355t1	.	.	.	.	.	.
PladumEVm082998t1	.	.	.	.	.	tr|A0A2R8Q5R8|A0A2R8Q5R8_DANRE Reverse transcriptase domain-containing protein OS=Danio rerio OX=7955 PE=4 SV=1
PladumEVm044722t1	.	.	.	.	.	.
PladumEVm067306t1	.	.	.	.	.	.
PladumEVm031989t1	.	.	.	.	.	.
PladumEVm036746t1	sp|Q7M732|RTL1_MOUSE Retrotransposon-like protein 1 OS=Mus musculus OX=10090 GN=Rtl1 PE=2 SV=1	NP_001128360.1 retrotransposon-like protein 1 [Homo sapiens]	.	XP_012935924.1 uncharacterized protein K02A2.6-like [Aplysia californica]	XP_006822441.1 PREDICTED: uncharacterized protein LOC100368444 [Saccoglossus kowalevskii]	tr|A0A8M9P0J8|A0A8M9P0J8_DANRE ribonuclease H OS=Danio rerio OX=7955 GN=cuzd1.1 PE=3 SV=1
PladumEVm079143t1	.	.	.	.	XP_006822064.1 PREDICTED: uncharacterized protein LOC100379030 [Saccoglossus kowalevskii]	tr|A0A8M9QJT0|A0A8M9QJT0_DANRE ribonuclease H OS=Danio rerio OX=7955 GN=il1rapl1a PE=3 SV=1
PladumEVm050606t1	.	.	.	.	.	.
PladumEVm060622t1	.	.	.	.	.	.
PladumEVm069675t1	.	.	.	XP_012940675.1 uncharacterized protein LOC106012380 [Aplysia californica]	XP_006825930.1 PREDICTED: RNA-directed DNA polymerase from mobile element jockey-like [Saccoglossus kowalevskii]	tr|A0A0G2LA86|A0A0G2LA86_DANRE Reverse transcriptase domain-containing protein OS=Danio rerio OX=7955 PE=4 SV=1
PladumEVm064475t1	.	.	.	XP_035829206.1 endoglucanase 4 [Aplysia californica]	XP_002735749.1 PREDICTED: endoglucanase-like [Saccoglossus kowalevskii]	.
PladumEVm070724t1	.	.	.	XP_012941225.1 endoglucanase 4 [Aplysia californica]	XP_006822158.1 PREDICTED: endoglucanase-like [Saccoglossus kowalevskii]	.
PladumEVm096567t1	.	.	.	.	.	.
PladumEVm059444t1	sp|D3YXG0|HMCN1_MOUSE Hemicentin-1 OS=Mus musculus OX=10090 GN=Hmcn1 PE=1 SV=1	XP_011508343.1 hemicentin-1 isoform X4 [Homo sapiens]	gi|24580839|ref|NP_608592.2| roundabout 3, isoform A [Drosophila melanogaster]	XP_012942941.1 hemicentin-1 [Aplysia californica]	XP_006814875.1 PREDICTED: hemicentin-1-like, partial [Saccoglossus kowalevskii]	tr|A0A8M1QHE4|A0A8M1QHE4_DANRE hemicentin-1 OS=Danio rerio OX=7955 GN=hmcn2 PE=1 SV=1
PladumEVm097974t1	sp|D3YXG0|HMCN1_MOUSE Hemicentin-1 OS=Mus musculus OX=10090 GN=Hmcn1 PE=1 SV=1	XP_011508343.1 hemicentin-1 isoform X4 [Homo sapiens]	gi|19924215|ref|NP_612571.1| off-track2 [Drosophila melanogaster]	XP_012942941.1 hemicentin-1 [Aplysia californica]	XP_006821840.1 PREDICTED: basement membrane-specific heparan sulfate proteoglycan core protein-like, partial [Saccoglossus kowalevskii]	tr|F1R7R3|F1R7R3_DANRE Hemicentin 1 OS=Danio rerio OX=7955 GN=hmcn1 PE=4 SV=3
PladumEVm080239t1	.	.	.	.	.	.
PladumEVm109682t1	.	.	.	.	.	.
PladumEVm046071t1	.	.	.	.	.	.
PladumEVm096986t1	.	.	.	.	.	.
PladumEVm105391t1	.	.	.	.	.	tr|A0A8M1RI83|A0A8M1RI83_DANRE uncharacterized protein LOC100331694 isoform X2 OS=Danio rerio OX=7955 GN=LOC100331694 PE=4 SV=1
PladumEVm095941t1	sp|P18293|ANPRA_MOUSE Atrial natriuretic peptide receptor 1 OS=Mus musculus OX=10090 GN=Npr1 PE=1 SV=2	XP_005245275.1 atrial natriuretic peptide receptor 1 isoform X1 [Homo sapiens]	gi|320542374|ref|NP_001189166.1| uncharacterized protein Dmel_CG34357, isoform C [Drosophila melanogaster]	XP_035824916.1 guanylate cyclase 32E [Aplysia californica]	XP_006822860.1 PREDICTED: atrial natriuretic peptide receptor 1-like, partial [Saccoglossus kowalevskii]	tr|A5PLH7|A5PLH7_DANRE Gc3 protein (Fragment) OS=Danio rerio OX=7955 GN=gc3 PE=2 SV=1
PladumEVm047886t1	sp|Q9Z0J1|RECK_MOUSE Reversion-inducing cysteine-rich protein with Kazal motifs OS=Mus musculus OX=10090 GN=Reck PE=1 SV=2	NP_001351656.1 agrin isoform 3 [Homo sapiens]	gi|24660923|ref|NP_729380.1| uncharacterized protein Dmel_CG32354 [Drosophila melanogaster]	XP_012935696.1 reversion-inducing cysteine-rich protein with Kazal motifs [Aplysia californica]	XP_006819938.1 PREDICTED: LOW QUALITY PROTEIN: agrin [Saccoglossus kowalevskii]	tr|B3GQ71|B3GQ71_DANRE Agrin OS=Danio rerio OX=7955 GN=agrn PE=2 SV=1
PladumEVm114497t1	.	.	.	.	.	.
PladumEVm080475t1	.	.	.	.	.	.
PladumEVm110507t1	.	.	.	.	.	.
PladumEVm041347t1	.	.	.	.	.	.
PladumEVm060320t1	.	.	.	.	.	.
PladumEVm040159t1	.	.	.	.	.	.
PladumEVm074105t1	sp|P28334|5HT1B_MOUSE 5-hydroxytryptamine receptor 1B OS=Mus musculus OX=10090 GN=Htr1b PE=2 SV=1	NP_000854.1 5-hydroxytryptamine receptor 1B [Homo sapiens]	gi|665395205|ref|NP_001287552.1| RYamide receptor, isoform B [Drosophila melanogaster]	XP_005090194.1 melanopsin isoform X2 [Aplysia californica]	XP_006819711.1 PREDICTED: galanin receptor type 2-like [Saccoglossus kowalevskii]	tr|A0A8M1PAZ1|A0A8M1PAZ1_DANRE opioid receptor, delta 1a OS=Danio rerio OX=7955 GN=oprd1a PE=3 SV=1
PladumEVm089778t1	.	.	.	.	.	.
PladumEVm092510t1	.	.	.	.	.	.
PladumEVm076897t1	.	.	.	XP_005102894.1 uncharacterized protein LOC101847595 [Aplysia californica]	XP_006811646.1 PREDICTED: RNA-directed DNA polymerase from mobile element jockey-like, partial [Saccoglossus kowalevskii]	.
PladumEVm037233t1	.	.	.	.	XP_006823972.1 PREDICTED: uncharacterized protein LOC100368541 [Saccoglossus kowalevskii]	.
PladumEVm093114t1	.	.	.	.	.	.
PladumEVm043641t1	.	.	.	.	XP_006822064.1 PREDICTED: uncharacterized protein LOC100379030 [Saccoglossus kowalevskii]	.
PladumEVm057455t1	sp|Q09PK2|APRV1_MOUSE Retroviral-like aspartic protease 1 OS=Mus musculus OX=10090 GN=Asprv1 PE=1 SV=1	NP_690005.2 retroviral-like aspartic protease 1 [Homo sapiens]	.	XP_005104292.1 uncharacterized protein LOC101857129 [Aplysia californica]	XP_006822064.1 PREDICTED: uncharacterized protein LOC100379030 [Saccoglossus kowalevskii]	.
PladumEVm086719t1	.	.	.	.	.	.
PladumEVm061450t1	.	.	.	.	.	tr|A0A8M3B5Z5|A0A8M3B5Z5_DANRE DNA-directed DNA polymerase OS=Danio rerio OX=7955 GN=sulf2b PE=3 SV=1
PladumEVm028718t1	.	.	.	.	XP_006812356.1 PREDICTED: probable DNA polymerase-like, partial [Saccoglossus kowalevskii]	tr|A0A8M9PKK2|A0A8M9PKK2_DANRE DNA-directed DNA polymerase OS=Danio rerio OX=7955 GN=sulf2b PE=3 SV=1
PladumEVm092496t1	.	.	.	.	.	.
PladumEVm097238t1	.	.	.	.	.	.
PladumEVm061451t1	.	.	.	.	.	.
PladumEVm070471t1	.	.	.	.	.	.
PladumEVm079622t1	.	.	.	.	.	.
PladumEVm089916t1	.	.	.	.	XP_006813839.1 PREDICTED: uncharacterized protein LOC100372062 [Saccoglossus kowalevskii]	tr|A0A8M9PIK8|A0A8M9PIK8_DANRE ribonuclease H OS=Danio rerio OX=7955 GN=LOC110439519 PE=3 SV=1
PladumEVm105392t1	.	.	.	.	.	tr|A0A8M9QEW5|A0A8M9QEW5_DANRE ribonuclease H OS=Danio rerio OX=7955 GN=LOC108190122 PE=3 SV=1
PladumEVm103752t1	.	.	.	.	.	.
PladumEVm029931t1	sp|Q8BYF6|SC5A8_MOUSE Sodium-coupled monocarboxylate transporter 1 OS=Mus musculus OX=10090 GN=Slc5a8 PE=1 SV=1	XP_011531448.1 sodium-dependent multivitamin transporter isoform X5 [Homo sapiens]	gi|24641117|ref|NP_727460.1| uncharacterized protein Dmel_CG32669 [Drosophila melanogaster]	XP_035824584.1 sodium-coupled monocarboxylate transporter 1 [Aplysia californica]	XP_006814406.1 PREDICTED: sodium-dependent multivitamin transporter-like [Saccoglossus kowalevskii]	tr|A0A8M1N6Y6|A0A8M1N6Y6_DANRE sodium-dependent multivitamin transporter OS=Danio rerio OX=7955 GN=slc5a6a PE=3 SV=1
PladumEVm088624t1	.	.	.	.	.	.
PladumEVm080760t1	.	.	.	.	XP_002739190.1 PREDICTED: uncharacterized protein LOC100369835 [Saccoglossus kowalevskii]	tr|Q6IMA0|Q6IMA0_DANRE ribonuclease H OS=Danio rerio OX=7955 PE=3 SV=1
PladumEVm123119t1	.	.	.	.	.	.
PladumEVm070507t1	.	.	.	.	.	.
PladumEVm068007t1	.	.	.	.	.	.
PladumEVm079841t2	.	.	.	.	.	.
PladumEVm069389t1	.	.	.	.	.	.
PladumEVm062085t1	.	.	.	.	.	.
PladumEVm033488t1	sp|O08742|GPV_MOUSE Platelet glycoprotein V OS=Mus musculus OX=10090 GN=Gp5 PE=1 SV=1	NP_072089.1 nyctalopin precursor [Homo sapiens]	gi|17136436|ref|NP_476702.1| rickets [Drosophila melanogaster]	XP_012942522.1 leucine-rich repeats and immunoglobulin-like domains protein 2 [Aplysia californica]	XP_006813578.1 PREDICTED: leucine-rich repeat and death domain-containing protein 1-like, partial [Saccoglossus kowalevskii]	tr|A0A2R8RP16|A0A2R8RP16_DANRE Leucine-rich repeat-containing G-protein-coupled receptor 4 OS=Danio rerio OX=7955 GN=lgr4 PE=4 SV=1
PladumEVm032920t1	.	.	.	.	.	.
PladumEVm042376t1	sp|Q61001|LAMA5_MOUSE Laminin subunit alpha-5 OS=Mus musculus OX=10090 GN=Lama5 PE=1 SV=4	XP_011527121.1 laminin subunit alpha-5 isoform X3 [Homo sapiens]	gi|320545067|ref|NP_001188806.1| wing blister, isoform C [Drosophila melanogaster]	XP_012935109.2 laminin subunit alpha-2 [Aplysia californica]	XP_006813413.1 PREDICTED: laminin-like protein epi-1-like [Saccoglossus kowalevskii]	tr|A0A8M3ARH7|A0A8M3ARH7_DANRE usherin OS=Danio rerio OX=7955 GN=ush2a PE=4 SV=1
PladumEVm089360t1	.	.	.	.	.	.
PladumEVm061452t1	sp|Q9Z110|P5CS_MOUSE Delta-1-pyrroline-5-carboxylate synthase OS=Mus musculus OX=10090 GN=Aldh18a1 PE=1 SV=2	XP_024303864.1 delta-1-pyrroline-5-carboxylate synthase isoform X2 [Homo sapiens]	gi|21357643|ref|NP_649375.1| CG7470, isoform A [Drosophila melanogaster]	XP_035824700.1 delta-1-pyrroline-5-carboxylate synthase isoform X3 [Aplysia californica]	XP_006817497.1 PREDICTED: delta-1-pyrroline-5-carboxylate synthase [Saccoglossus kowalevskii]	tr|A0A8M3AYJ5|A0A8M3AYJ5_DANRE Delta-1-pyrroline-5-carboxylate synthase OS=Danio rerio OX=7955 GN=aldh18a1 PE=1 SV=1
PladumEVm087273t1	tr|A2AEP5|A2AEP5_MOUSE ATP-binding cassette sub-family A member 5 (Fragment) OS=Mus musculus OX=10090 GN=Abca5 PE=1 SV=8	.	gi|221500365|ref|NP_001138224.1| uncharacterized protein Dmel_CG34120, isoform D [Drosophila melanogaster]	.	XP_006816829.1 PREDICTED: ATP-binding cassette sub-family A member 5-like [Saccoglossus kowalevskii]	.
PladumEVm118702t1	.	.	.	.	.	.
PladumEVm169656t1	.	.	.	.	.	.
PladumEVm064397t1	.	.	.	.	.	.
PladumEVm087274t1	sp|P11369|LORF2_MOUSE LINE-1 retrotransposable element ORF2 protein OS=Mus musculus OX=10090 GN=Pol PE=1 SV=2	.	.	XP_035829459.1 uncharacterized protein LOC101855698 [Aplysia californica]	XP_006822537.1 PREDICTED: uncharacterized protein LOC102802199, partial [Saccoglossus kowalevskii]	tr|Q76IL3|Q76IL3_DANRE Pol-like protein OS=Danio rerio OX=7955 GN=ORF2 PE=4 SV=1
PladumEVm079364t1	.	.	.	.	.	.
PladumEVm107852t1	.	.	.	.	.	.
PladumEVm089362t1	.	.	.	.	XP_006822324.1 PREDICTED: uncharacterized protein LOC102806336 [Saccoglossus kowalevskii]	.
PladumEVm082218t1	.	.	.	.	.	.
PladumEVm139071t1	.	.	.	.	.	.
PladumEVm073825t1	sp|Q9WVM6|TLL2_MOUSE Tolloid-like protein 2 OS=Mus musculus OX=10090 GN=Tll2 PE=1 SV=1	XP_024309963.1 tolloid-like protein 1 isoform X2 [Homo sapiens]	gi|45549230|ref|NP_524487.2| tolloid [Drosophila melanogaster]	NP_001191567.1 bone morphogenic protein 1 isoform 2 [Aplysia californica]	XP_006816040.1 PREDICTED: tolloid-like protein 2-like [Saccoglossus kowalevskii]	tr|B0JZN9|B0JZN9_DANRE Cubn protein (Fragment) OS=Danio rerio OX=7955 GN=cubn PE=2 SV=1
PladumEVm080720t1	.	.	.	.	.	.
PladumEVm100020t1	.	.	.	.	.	.
PladumEVm080761t1	.	.	.	.	.	.
PladumEVm035465t1	sp|Q5QD14|TAAR5_MOUSE Trace amine-associated receptor 5 OS=Mus musculus OX=10090 GN=Taar5 PE=2 SV=1	NP_003958.2 trace amine-associated receptor 5 [Homo sapiens]	gi|281362294|ref|NP_001163690.1| octopamine beta1 receptor, isoform C [Drosophila melanogaster]	NP_001240691.1 5-HT4 receptor [Aplysia californica]	XP_006818880.1 PREDICTED: melanopsin-like [Saccoglossus kowalevskii]	tr|F1QQP3|F1QQP3_DANRE Trace amine-associated receptor 18h (Fragment) OS=Danio rerio OX=7955 GN=taar18h PE=3 SV=1
PladumEVm126252t1	.	.	.	.	.	.
PladumEVm076441t1	.	.	.	.	.	.
PladumEVm081988t1	.	.	.	.	.	.
PladumEVm070300t1	.	.	.	.	.	.
PladumEVm080336t1	.	.	.	.	.	.
PladumEVm032579t1	.	.	.	.	.	.
PladumEVm042837t1	sp|Q8VHS6|ASB15_MOUSE Ankyrin repeat and SOCS box protein 15 OS=Mus musculus OX=10090 GN=Asb15 PE=2 SV=2	XP_011514123.1 ankyrin repeat and SOCS box protein 15 isoform X3 [Homo sapiens]	.	XP_012946573.1 uncharacterized protein LOC101846862 [Aplysia californica]	.	.
PladumEVm039488t1	.	.	.	.	.	.
PladumEVm073121t1	.	.	.	.	.	.
PladumEVm104244t1	.	.	.	.	.	.
PladumEVm163069t1	.	.	.	.	.	.
PladumEVm101441t1	.	.	.	.	.	.
PladumEVm100151t1	.	.	.	.	.	.
PladumEVm103675t1	.	.	.	.	XP_006825930.1 PREDICTED: RNA-directed DNA polymerase from mobile element jockey-like [Saccoglossus kowalevskii]	.
PladumEVm054223t1	.	.	.	.	.	.
PladumEVm111443t1	.	.	.	.	.	.
PladumEVm094954t1	.	.	.	.	.	.
PladumEVm057881t1	.	NP_001048.2 substance-K receptor [Homo sapiens]	gi|442621784|ref|NP_001263092.1| Tachykinin-like receptor at 99D, isoform C [Drosophila melanogaster]	XP_005096440.1 FMRFamide receptor [Aplysia californica]	XP_002742003.1 PREDICTED: neuropeptide FF receptor 2-like [Saccoglossus kowalevskii]	tr|A0A1C9J7L6|A0A1C9J7L6_DANRE G protein-coupled receptor 142 OS=Danio rerio OX=7955 GN=gpr142 PE=4 SV=1
PladumEVm094790t1	.	.	.	.	.	.
PladumEVm029049t1	.	.	.	.	.	.
PladumEVm058598t1	.	.	.	.	.	.
PladumEVm096925t1	.	.	.	.	XP_006825343.1 PREDICTED: flocculation protein FLO11-like [Saccoglossus kowalevskii]	.
PladumEVm094655t1	.	.	.	.	.	.
PladumEVm075051t1	.	.	.	.	.	.
PladumEVm046915t1	.	.	.	.	XP_006813185.1 PREDICTED: uncharacterized protein LOC102809360 [Saccoglossus kowalevskii]	tr|F1R5B7|F1R5B7_DANRE exodeoxyribonuclease III OS=Danio rerio OX=7955 GN=plex9.2 PE=3 SV=2
PladumEVm096256t1	.	.	.	XP_005102398.1 uncharacterized protein LOC101854880 [Aplysia californica]	XP_006825930.1 PREDICTED: RNA-directed DNA polymerase from mobile element jockey-like [Saccoglossus kowalevskii]	.
PladumEVm077222t1	.	.	.	.	.	.
PladumEVm071613t1	.	.	.	.	.	.
PladumEVm073694t1	.	.	.	XP_035828301.1 uncharacterized protein LOC101862068 [Aplysia californica]	XP_006822422.1 PREDICTED: uncharacterized protein LOC102810112 [Saccoglossus kowalevskii]	tr|A0A8M9QGJ2|A0A8M9QGJ2_DANRE ribonuclease H OS=Danio rerio OX=7955 GN=LOC110439882 PE=3 SV=1
PladumEVm073033t1	.	.	.	.	.	tr|A0A8M6Z631|A0A8M6Z631_DANRE uncharacterized protein LOC108183335 OS=Danio rerio OX=7955 GN=LOC108183335 PE=4 SV=1
PladumEVm056563t1	.	.	.	.	.	.
PladumEVm066606t1	.	.	.	.	.	.
PladumEVm092408t1	.	.	.	.	.	.
PladumEVm085284t2	.	.	.	.	.	.
PladumEVm083846t1	.	.	.	.	.	.
PladumEVm025953t1	tr|A0A0J9YUW3|A0A0J9YUW3_MOUSE Predicted gene 5141 OS=Mus musculus OX=10090 GN=Gm5141 PE=4 SV=1	NP_001310956.1 zinc finger protein 717 isoform d [Homo sapiens]	gi|442627505|ref|NP_001260391.1| crooked legs, isoform G [Drosophila melanogaster]	XP_005090895.1 zinc finger protein 431 [Aplysia californica]	XP_006819235.1 PREDICTED: zinc finger protein 846-like [Saccoglossus kowalevskii]	tr|A0A8M2BK29|A0A8M2BK29_DANRE gastrula zinc finger protein XlCGF46.1 isoform X9 OS=Danio rerio OX=7955 GN=znf740a PE=4 SV=1
PladumEVm085648t1	.	.	.	.	.	.
PladumEVm083413t1	.	.	.	.	.	.
PladumEVm115604t1	.	.	.	.	.	.
PladumEVm085606t1	.	.	.	XP_012940931.1 uncharacterized protein LOC106012455 [Aplysia californica]	XP_006824506.1 PREDICTED: uncharacterized protein LOC102801587 [Saccoglossus kowalevskii]	tr|Q3LG56|Q3LG56_DANRE ORF2-encoded protein (Fragment) OS=Danio rerio OX=7955 GN=ORF2p PE=4 SV=1
PladumEVm081559t1	.	.	.	.	XP_006823663.1 PREDICTED: uncharacterized protein LOC102802806, partial [Saccoglossus kowalevskii]	tr|Q6IMA0|Q6IMA0_DANRE ribonuclease H OS=Danio rerio OX=7955 PE=3 SV=1
PladumEVm046890t1	.	.	.	.	.	.
PladumEVm069654t1	.	.	.	.	.	.
PladumEVm108317t1	.	.	.	.	.	.
PladumEVm078834t1	.	.	.	.	.	.
PladumEVm093260t1	.	.	.	.	.	.
PladumEVm084748t1	.	.	.	.	.	.
PladumEVm086906t1	.	.	.	.	.	.
PladumEVm096136t1	sp|Q8VIF2|PRS42_MOUSE Serine protease 42 OS=Mus musculus OX=10090 GN=Prss42 PE=1 SV=1	NP_898885.1 serine protease 38 isoform 1 precursor [Homo sapiens]	gi|281362078|ref|NP_650825.2| CG7432 [Drosophila melanogaster]	XP_035829602.1 transmembrane protease serine 9, partial [Aplysia californica]	XP_006813580.1 PREDICTED: neurotrypsin-like [Saccoglossus kowalevskii]	tr|F1QS02|F1QS02_DANRE Zgc:92313 (Fragment) OS=Danio rerio OX=7955 GN=zgc:92313 PE=4 SV=1
PladumEVm074792t1	.	.	.	.	.	.
PladumEVm095332t1	.	.	.	.	.	.
PladumEVm089779t1	.	.	.	.	.	.
PladumEVm080950t1	.	.	.	.	.	.
PladumEVm053753t1	.	.	.	.	.	.
PladumEVm068326t1	sp|Q80TR1|AGRL1_MOUSE Adhesion G protein-coupled receptor L1 OS=Mus musculus OX=10090 GN=Adgrl1 PE=1 SV=2	XP_011526256.1 adhesion G protein-coupled receptor E2 isoform X8 [Homo sapiens]	gi|28571988|ref|NP_651842.3| uncharacterized protein Dmel_CG11318 [Drosophila melanogaster]	XP_012941592.1 uncharacterized protein LOC101864474 isoform X2 [Aplysia californica]	XP_006820674.1 PREDICTED: latrophilin-3-like [Saccoglossus kowalevskii]	tr|A0A8M6Z7J4|A0A8M6Z7J4_DANRE adhesion G protein-coupled receptor E3-like OS=Danio rerio OX=7955 GN=LOC110437794 PE=4 SV=1
PladumEVm071883t1	.	.	.	.	.	.
PladumEVm090988t1	.	.	.	.	.	.
PladumEVm086272t1	.	.	.	.	.	.
PladumEVm100770t1	.	.	.	.	.	.
PladumEVm069917t1	.	.	.	.	XP_002738718.1 PREDICTED: probable beta-eliminating lyase-like [Saccoglossus kowalevskii]	.
PladumEVm144382t1	.	.	.	.	.	.
PladumEVm102228t1	.	.	.	.	.	.
PladumEVm052012t1	sp|Q64374|RGN_MOUSE Regucalcin OS=Mus musculus OX=10090 GN=Rgn PE=1 SV=1	NP_001269777.1 regucalcin isoform 2 [Homo sapiens]	gi|442619112|ref|NP_001262580.1| senescence marker protein-30, isoform C [Drosophila melanogaster]	XP_012939570.1 regucalcin [Aplysia californica]	XP_002733437.1 PREDICTED: regucalcin-like [Saccoglossus kowalevskii]	tr|A0A2R8Q9J9|A0A2R8Q9J9_DANRE Regucalcin OS=Danio rerio OX=7955 GN=rgn PE=3 SV=1
PladumEVm052101t1	.	.	.	.	.	.
PladumEVm042160t1	.	.	.	.	XP_002733238.1 PREDICTED: uncharacterized protein LOC100378309, partial [Saccoglossus kowalevskii]	tr|A0A2R8QJQ6|A0A2R8QJQ6_DANRE ATP-dependent DNA helicase OS=Danio rerio OX=7955 GN=LOC108180207 PE=3 SV=1
PladumEVm067307t1	tr|A0A1Y7VKG6|A0A1Y7VKG6_MOUSE Collectin-11 OS=Mus musculus OX=10090 GN=Colec11 PE=1 SV=1	NP_569057.2 collectin-12 [Homo sapiens]	gi|221330611|ref|NP_001137766.1| lectin-22C [Drosophila melanogaster]	XP_005112142.1 tetranectin-like [Aplysia californica]	XP_006825727.1 PREDICTED: uncharacterized protein LOC102807433 [Saccoglossus kowalevskii]	tr|A0A8M9PYN1|A0A8M9PYN1_DANRE C-type lectin domain family 4 member E-like OS=Danio rerio OX=7955 GN=LOC103910168 PE=4 SV=1
PladumEVm043487t1	.	.	.	.	.	.
PladumEVm065849t1	.	.	.	.	.	.
PladumEVm040348t1	.	.	.	XP_005097006.1 uncharacterized protein LOC101852173 [Aplysia californica]	XP_006816323.1 PREDICTED: uncharacterized protein LOC102802659 [Saccoglossus kowalevskii]	tr|A0A8M9PVQ5|A0A8M9PVQ5_DANRE uncharacterized protein LOC110440108 OS=Danio rerio OX=7955 GN=LOC110440108 PE=4 SV=1
PladumEVm067813t1	tr|A0A087WNW2|A0A087WNW2_MOUSE Neurofascin OS=Mus musculus OX=10090 GN=Nfasc PE=1 SV=1	XP_005245054.2 neurofascin isoform X34 [Homo sapiens]	gi|386764048|ref|NP_001245581.1| neuroglian, isoform G [Drosophila melanogaster]	XP_012943169.1 neuroglian isoform X3 [Aplysia californica]	XP_006825504.1 PREDICTED: contactin-like protein isoform X2 [Saccoglossus kowalevskii]	sp|Q90478|L1CA1_DANRE Neural cell adhesion molecule L1.1 (Fragment) OS=Danio rerio OX=7955 GN=nadl1.1 PE=2 SV=1
PladumEVm095272t1	.	.	.	.	.	.
PladumEVm078738t1	.	.	.	.	.	.
PladumEVm054550t1	.	.	.	XP_012945415.2 uncharacterized protein LOC106013657 [Aplysia californica]	XP_002740409.1 PREDICTED: uncharacterized protein LOC100373789 [Saccoglossus kowalevskii]	tr|X1WGW0|X1WGW0_DANRE Si:ch211-69l10.4 OS=Danio rerio OX=7955 GN=si:ch211-69l10.4 PE=4 SV=2
PladumEVm103410t1	.	.	.	.	.	.
PladumEVm062671t1	.	.	.	.	.	.
PladumEVm072233t1	.	.	.	.	.	.
PladumEVm046133t1	.	.	.	.	.	.
PladumEVm043512t1	.	.	.	.	XP_006819930.1 PREDICTED: uncharacterized protein LOC102802238 [Saccoglossus kowalevskii]	tr|E7FAN2|E7FAN2_DANRE exodeoxyribonuclease III OS=Danio rerio OX=7955 GN=plex9.1 PE=3 SV=1
PladumEVm078947t1	.	.	.	.	.	.
PladumEVm117633t1	.	.	.	.	.	.
PladumEVm102850t1	.	.	.	.	.	.
PladumEVm098649t1	.	.	.	.	.	.
PladumEVm111478t1	.	.	.	.	.	.
PladumEVm063561t1	.	.	.	.	.	.
PladumEVm109565t1	sp|Q8CEL2|CFA61_MOUSE Cilia- and flagella-associated protein 61 OS=Mus musculus OX=10090 GN=Cfap61 PE=1 SV=2	.	.	.	.	.
PladumEVm108739t1	sp|Q8CHP0|ZC3H3_MOUSE Zinc finger CCCH domain-containing protein 3 OS=Mus musculus OX=10090 GN=Zc3h3 PE=1 SV=1	XP_011515245.1 zinc finger CCCH domain-containing protein 3 isoform X3 [Homo sapiens]	.	.	XP_006822215.1 PREDICTED: zinc finger CCCH domain-containing protein 3-like [Saccoglossus kowalevskii]	.
PladumEVm106279t1	.	.	.	.	.	.
PladumEVm089608t1	.	.	.	.	.	.
PladumEVm123677t1	.	.	.	.	.	.
PladumEVm071780t1	.	.	gi|24639750|ref|NP_572183.1| proctolin receptor, isoform A [Drosophila melanogaster]	XP_005095659.1 uncharacterized protein LOC101853848 isoform X2 [Aplysia californica]	XP_006825502.1 PREDICTED: uncharacterized protein LOC102807643 [Saccoglossus kowalevskii]	.
PladumEVm092838t1	.	.	.	XP_012941843.1 uncharacterized protein LOC101858907 [Aplysia californica]	XP_006811432.1 PREDICTED: uncharacterized protein LOC102800450, partial [Saccoglossus kowalevskii]	.
PladumEVm053609t1	.	.	gi|442631141|ref|NP_001261601.1| transient receptor potential cation channel A1 ortholog, isoform H [Drosophila melanogaster]	.	.	.
PladumEVm111816t1	.	.	.	.	.	.
PladumEVm100787t1	.	.	.	.	.	.
PladumEVm123986t1	.	.	.	.	.	.
PladumEVm081404t1	.	.	gi|21358317|ref|NP_650333.1| CG9920 [Drosophila melanogaster]	.	.	.
PladumEVm065863t1	.	.	.	.	.	.
PladumEVm095689t1	tr|A0A0R4IZY9|A0A0R4IZY9_MOUSE tRNA-dihydrouridine(47) synthase [NAD(P)(+)] OS=Mus musculus OX=10090 GN=Dus3l PE=1 SV=1	NP_001155091.1 tRNA-dihydrouridine(47) synthase [NAD(P)(+)]-like isoform 2 [Homo sapiens]	gi|24585320|ref|NP_610000.1| uncharacterized protein Dmel_CG10463 [Drosophila melanogaster]	XP_005089507.1 tRNA-dihydrouridine(47) synthase [NAD(P)(+)]-like isoform X2 [Aplysia californica]	XP_006824619.1 PREDICTED: tRNA-dihydrouridine(47) synthase [NAD(P)(+)]-like [Saccoglossus kowalevskii]	tr|Q6PEH0|Q6PEH0_DANRE tRNA-dihydrouridine(47) synthase [NAD(P)(+)] OS=Danio rerio OX=7955 GN=zgc:63779 PE=1 SV=1
PladumEVm048163t1	.	.	.	.	.	tr|A0A8M9PT54|A0A8M9PT54_DANRE Polypeptide N-acetylgalactosaminyltransferase OS=Danio rerio OX=7955 GN=galnt3 PE=3 SV=1
PladumEVm033773t1	sp|P55041|GEM_MOUSE GTP-binding protein GEM OS=Mus musculus OX=10090 GN=Gem PE=1 SV=2	NP_859053.1 GTP-binding protein GEM [Homo sapiens]	gi|281359809|ref|NP_001033829.2| uncharacterized protein Dmel_CG42541, isoform D [Drosophila melanogaster]	XP_035827496.1 GTP-binding protein RAD [Aplysia californica]	XP_006814914.1 PREDICTED: uncharacterized protein LOC100371863 [Saccoglossus kowalevskii]	tr|A0A8M9Q175|A0A8M9Q175_DANRE GTP-binding protein RAD isoform X2 OS=Danio rerio OX=7955 GN=rrad PE=3 SV=1
PladumEVm112329t1	.	.	.	.	.	.
PladumEVm089385t1	.	.	.	.	.	.
PladumEVm106387t1	.	.	.	.	.	.
PladumEVm060218t1	.	.	gi|20129357|ref|NP_609183.1| uncharacterized protein Dmel_CG12375 [Drosophila melanogaster]	.	.	sp|Q6NYF0|LACB2_DANRE Endoribonuclease LACTB2 OS=Danio rerio OX=7955 GN=lactb2 PE=2 SV=1
PladumEVm088322t1	.	.	.	.	.	.
PladumEVm081041t1	.	.	.	.	.	.
PladumEVm096156t1	.	.	.	.	.	.
PladumEVm070688t1	.	.	.	.	XP_006822956.1 PREDICTED: uncharacterized protein LOC100371179 [Saccoglossus kowalevskii]	.
PladumEVm063369t1	.	.	.	.	.	.
PladumEVm089854t1	.	.	.	.	.	.
PladumEVm067475t1	.	.	.	.	XP_006822537.1 PREDICTED: uncharacterized protein LOC102802199, partial [Saccoglossus kowalevskii]	.
PladumEVm111338t1	.	.	.	.	.	.
PladumEVm132540t1	.	.	.	.	.	.
PladumEVm107862t1	.	.	.	.	.	.
PladumEVm110536t1	.	.	.	.	.	.
PladumEVm116313t1	.	.	.	.	.	.
PladumEVm063208t1	.	.	.	.	.	.
PladumEVm098512t1	sp|Q91W43|GCSP_MOUSE Glycine dehydrogenase (decarboxylating), mitochondrial OS=Mus musculus OX=10090 GN=Gldc PE=1 SV=1	NP_000161.2 glycine dehydrogenase (decarboxylating), mitochondrial precursor [Homo sapiens]	gi|24645648|ref|NP_649989.1| CG3999, isoform A [Drosophila melanogaster]	XP_012939778.1 glycine dehydrogenase (decarboxylating), mitochondrial [Aplysia californica]	XP_002742419.1 PREDICTED: glycine dehydrogenase (decarboxylating), mitochondrial-like [Saccoglossus kowalevskii]	tr|Q6PFN9|Q6PFN9_DANRE glycine dehydrogenase (aminomethyl-transferring) OS=Danio rerio OX=7955 GN=wu:fb23b05 PE=1 SV=1
PladumEVm090455t1	.	.	.	.	.	.
PladumEVm098775t1	.	.	gi|45552335|ref|NP_995690.1| Multidrug-Resistance like protein 1, isoform L [Drosophila melanogaster]	XP_035829636.1 multidrug resistance-associated protein 1-like, partial [Aplysia californica]	XP_006823843.1 PREDICTED: multidrug resistance-associated protein 5-like [Saccoglossus kowalevskii]	.
PladumEVm075014t1	sp|Q9WV18|GABR1_MOUSE Gamma-aminobutyric acid type B receptor subunit 1 OS=Mus musculus OX=10090 GN=Gabbr1 PE=1 SV=1	NP_068703.1 gamma-aminobutyric acid type B receptor subunit 1 isoform b precursor [Homo sapiens]	gi|386769644|ref|NP_523569.3| metabotropic GABA-B receptor subtype 1, isoform B [Drosophila melanogaster]	XP_005092803.2 gamma-aminobutyric acid type B receptor subunit 1 [Aplysia californica]	XP_006821426.1 PREDICTED: gamma-aminobutyric acid type B receptor subunit 1-like [Saccoglossus kowalevskii]	tr|E9QJJ6|E9QJJ6_DANRE Gamma-aminobutyric acid (GABA) B receptor, 1b OS=Danio rerio OX=7955 GN=gabbr1b PE=3 SV=2
PladumEVm038442t1	.	.	.	XP_005097745.1 FAD-dependent oxidoreductase domain-containing protein 2 [Aplysia californica]	XP_006822105.1 PREDICTED: RNA-directed DNA polymerase from mobile element jockey-like, partial [Saccoglossus kowalevskii]	tr|A0A0G2LA86|A0A0G2LA86_DANRE Reverse transcriptase domain-containing protein OS=Danio rerio OX=7955 PE=4 SV=1
PladumEVm108747t1	.	.	.	.	.	.
PladumEVm136133t1	.	.	.	.	.	.
PladumEVm024342t1	sp|Q5SDA5|GUC2F_MOUSE Retinal guanylyl cyclase 2 OS=Mus musculus OX=10090 GN=Gucy2f PE=1 SV=1	NP_001513.2 retinal guanylyl cyclase 2 [Homo sapiens]	gi|320542374|ref|NP_001189166.1| uncharacterized protein Dmel_CG34357, isoform C [Drosophila melanogaster]	XP_012943296.1 uncharacterized protein LOC106013078 [Aplysia californica]	XP_002731955.1 PREDICTED: retinal guanylyl cyclase 2-like [Saccoglossus kowalevskii]	tr|A0A8M6Z295|A0A8M6Z295_DANRE Guanylate cyclase OS=Danio rerio OX=7955 GN=gucy2f PE=3 SV=1
PladumEVm088555t1	sp|Q6TL19|GUC2G_MOUSE Guanylate cyclase 2G OS=Mus musculus OX=10090 GN=Gucy2g PE=1 SV=1	.	.	.	XP_006814368.1 PREDICTED: atrial natriuretic peptide receptor 1-like [Saccoglossus kowalevskii]	.
PladumEVm109542t1	.	.	.	.	.	.
PladumEVm155423t1	.	.	.	XP_005098561.1 uncharacterized protein LOC101856023 isoform X2 [Aplysia californica]	.	.
PladumEVm079891t1	.	.	.	.	.	.
PladumEVm049089t1	.	.	.	.	.	.
PladumEVm052882t1	sp|Q8BG39|SV2B_MOUSE Synaptic vesicle glycoprotein 2B OS=Mus musculus OX=10090 GN=Sv2b PE=1 SV=1	.	.	.	.	.
PladumEVm105233t1	.	.	.	.	XP_002740307.1 PREDICTED: low-density lipoprotein receptor-related protein 1B-like, partial [Saccoglossus kowalevskii]	.
PladumEVm109476t1	.	.	.	.	.	.
PladumEVm108751t1	.	.	.	.	.	.
PladumEVm079163t1	.	.	.	.	.	.
PladumEVm075490t1	.	.	.	.	.	.
PladumEVm097644t1	.	.	.	.	.	.
PladumEVm067321t1	sp|Q9ERK7|ACHB2_MOUSE Neuronal acetylcholine receptor subunit beta-2 OS=Mus musculus OX=10090 GN=Chrnb2 PE=2 SV=2	NP_000739.1 neuronal acetylcholine receptor subunit beta-2 precursor [Homo sapiens]	gi|939619960|ref|NP_001303394.1| nicotinic acetylcholine receptor alpha4, isoform H [Drosophila melanogaster]	XP_005099539.2 neuronal acetylcholine receptor subunit alpha-6-like [Aplysia californica]	XP_002740880.1 PREDICTED: neuronal acetylcholine receptor subunit alpha-4-like [Saccoglossus kowalevskii]	tr|E7F8A2|E7F8A2_DANRE Cholinergic receptor, nicotinic, beta 5a OS=Danio rerio OX=7955 GN=chrnb5a PE=3 SV=3
PladumEVm109528t1	.	.	.	XP_035825905.1 uncharacterized protein LOC101845695 [Aplysia californica]	.	.
PladumEVm086298t1	.	.	.	.	XP_006815908.1 PREDICTED: uncharacterized protein LOC102803256, partial [Saccoglossus kowalevskii]	tr|A0A2R8QMU7|A0A2R8QMU7_DANRE ATP-dependent DNA helicase OS=Danio rerio OX=7955 PE=3 SV=1
PladumEVm108753t1	.	.	.	.	.	.
PladumEVm064010t1	.	.	.	.	.	.
PladumEVm037174t1	.	.	.	.	.	.
PladumEVm036592t1	.	.	.	.	.	.
PladumEVm097385t1	.	.	.	.	XP_002741398.1 PREDICTED: tetratricopeptide repeat protein 1-like [Saccoglossus kowalevskii]	.
PladumEVm047798t2	.	.	.	.	.	.
PladumEVm088329t1	.	.	.	.	.	.
PladumEVm060636t1	.	.	.	.	.	.
PladumEVm123638t1	.	.	.	.	.	.
PladumEVm095365t1	.	.	.	.	.	.
PladumEVm067466t1	.	.	.	.	.	.
PladumEVm102851t1	.	.	.	.	.	.
PladumEVm038430t1	sp|Q9CZD3|GARS_MOUSE Glycine--tRNA ligase OS=Mus musculus OX=10090 GN=Gars1 PE=1 SV=1	NP_002038.2 glycine--tRNA ligase isoform 1 precursor [Homo sapiens]	gi|21357965|ref|NP_648746.1| Glycyl-tRNA synthetase, isoform A [Drosophila melanogaster]	XP_005092204.1 glycine--tRNA ligase [Aplysia californica]	XP_006814771.1 PREDICTED: DNA polymerase subunit gamma-2, mitochondrial-like [Saccoglossus kowalevskii]	tr|A0A8M6YVR9|A0A8M6YVR9_DANRE Glycine--tRNA ligase OS=Danio rerio OX=7955 GN=gars PE=1 SV=1
PladumEVm068826t1	.	.	.	XP_012940972.1 uncharacterized protein K02A2.6-like [Aplysia californica]	XP_006822441.1 PREDICTED: uncharacterized protein LOC100368444 [Saccoglossus kowalevskii]	tr|A0A8M9PG65|A0A8M9PG65_DANRE ribonuclease H OS=Danio rerio OX=7955 GN=LOC110438340 PE=3 SV=1
PladumEVm060029t1	.	.	.	.	.	.
PladumEVm075161t1	.	.	.	.	.	.
PladumEVm064778t1	.	.	.	.	XP_006817260.1 PREDICTED: uncharacterized protein LOC102809376 [Saccoglossus kowalevskii]	.
PladumEVm161427t1	.	.	.	.	.	.
PladumEVm074284t1	.	.	.	.	.	.
PladumEVm109812t1	.	.	.	.	.	.
PladumEVm083437t1	.	.	.	.	.	.
PladumEVm040912t1	.	.	.	.	.	.
PladumEVm086645t1	.	.	.	.	.	.
PladumEVm067530t1	.	.	.	.	.	tr|A0A2R8QS07|A0A2R8QS07_DANRE Ryanodine receptor 2a (cardiac) OS=Danio rerio OX=7955 GN=ryr2a PE=4 SV=1
PladumEVm062953t1	sp|Q5M8N4|D39U1_MOUSE Epimerase family protein SDR39U1 OS=Mus musculus OX=10090 GN=Sdr39u1 PE=1 SV=2	NP_064580.2 epimerase family protein SDR39U1 isoform 1 [Homo sapiens]	gi|28573846|ref|NP_610813.3| CG8768 [Drosophila melanogaster]	XP_005109612.1 epimerase family protein SDR39U1 [Aplysia californica]	XP_006814103.1 PREDICTED: epimerase family protein SDR39U1-like [Saccoglossus kowalevskii]	tr|Q08C46|Q08C46_DANRE Zgc:153633 OS=Danio rerio OX=7955 GN=si:ch211-284o19.11 PE=1 SV=1
PladumEVm061066t1	.	.	.	.	.	.
PladumEVm110554t1	.	.	.	.	.	tr|A0A8M9P3I1|A0A8M9P3I1_DANRE ribonuclease H OS=Danio rerio OX=7955 GN=LOC110438216 PE=3 SV=1
PladumEVm111004t1	tr|E9Q7L0|E9Q7L0_MOUSE Oxoglutarate dehydrogenase-like OS=Mus musculus OX=10090 GN=Ogdhl PE=1 SV=1	XP_024302551.1 2-oxoglutarate dehydrogenase, mitochondrial isoform X3 [Homo sapiens]	gi|78706594|ref|NP_001027100.1| uncharacterized protein Dmel_CG33791, isoform B [Drosophila melanogaster]	XP_005105660.1 probable 2-oxoglutarate dehydrogenase E1 component DHKTD1, mitochondrial [Aplysia californica]	XP_006822412.1 PREDICTED: probable 2-oxoglutarate dehydrogenase E1 component DHKTD1, mitochondrial-like, partial [Saccoglossus kowalevskii]	tr|A0A2R8Q9W1|A0A2R8Q9W1_DANRE oxoglutarate dehydrogenase (succinyl-transferring) OS=Danio rerio OX=7955 GN=ogdhb PE=3 SV=1
PladumEVm098591t1	.	.	.	.	.	.
PladumEVm047783t1	.	.	.	.	.	.
PladumEVm082122t1	.	.	.	.	.	.
PladumEVm042657t1	.	.	.	.	.	.
PladumEVm077077t1	.	.	.	.	.	.
PladumEVm105787t1	.	.	.	.	.	.
PladumEVm048047t1	sp|O09053|WRN_MOUSE Werner syndrome ATP-dependent helicase homolog OS=Mus musculus OX=10090 GN=Wrn PE=1 SV=3	XP_011542942.1 Werner syndrome ATP-dependent helicase isoform X3 [Homo sapiens]	gi|24646066|ref|NP_524319.2| bloom syndrome helicase ortholog [Drosophila melanogaster]	XP_005102149.1 Werner syndrome ATP-dependent helicase homolog isoform X2 [Aplysia californica]	XP_006814937.1 PREDICTED: ATP-dependent DNA helicase Q-like SIM-like [Saccoglossus kowalevskii]	tr|A0A8M3AV58|A0A8M3AV58_DANRE DNA helicase OS=Danio rerio OX=7955 GN=wrn PE=1 SV=1
PladumEVm064301t1	.	.	.	XP_012944719.1 basement membrane-specific heparan sulfate proteoglycan core protein [Aplysia californica]	.	.
PladumEVm080955t1	.	.	.	.	.	.
PladumEVm129409t1	.	.	.	.	.	.
PladumEVm102526t1	.	.	.	XP_012937299.1 uncharacterized protein LOC101849611 [Aplysia californica]	XP_002740032.1 PREDICTED: uncharacterized protein LOC100373140 [Saccoglossus kowalevskii]	.
PladumEVm053419t1	.	.	.	.	.	.
PladumEVm097368t1	.	.	.	.	.	.
PladumEVm108759t1	.	.	.	.	.	.
PladumEVm048424t1	.	.	.	.	.	.
PladumEVm041010t1	.	.	.	.	.	.
PladumEVm072439t1	.	.	.	.	.	.
PladumEVm043060t1	tr|B2RX82|B2RX82_MOUSE Cholinergic receptor, nicotinic, alpha polypeptide 10 OS=Mus musculus OX=10090 GN=Chrna10 PE=2 SV=1	NP_065135.2 neuronal acetylcholine receptor subunit alpha-10 isoform a precursor [Homo sapiens]	gi|17738175|ref|NP_524483.1| nicotinic acetylcholine receptor beta2, isoform A [Drosophila melanogaster]	XP_005098514.1 neuronal acetylcholine receptor subunit alpha-3-like isoform X1 [Aplysia californica]	XP_006811730.1 PREDICTED: ligand-gated ion channel 4-like [Saccoglossus kowalevskii]	tr|A0A8M9PD95|A0A8M9PD95_DANRE 5-hydroxytryptamine receptor 3A-like isoform X2 OS=Danio rerio OX=7955 GN=htr3a PE=3 SV=1
PladumEVm072440t1	.	.	.	.	.	.
PladumEVm089045t1	.	.	.	.	.	.
PladumEVm095647t1	.	.	.	.	.	.
PladumEVm074126t1	.	.	.	.	YP_337791.1 cytochrome b (mitochondrion) [Saccoglossus kowalevskii]	.
PladumEVm036676t1	.	.	.	XP_012944619.1 N-glycosidase YbiA [Aplysia californica]	.	.
PladumEVm069410t1	sp|P02469|LAMB1_MOUSE Laminin subunit beta-1 OS=Mus musculus OX=10090 GN=Lamb1 PE=1 SV=3	XP_011524283.1 laminin subunit alpha-3 isoform X4 [Homo sapiens]	gi|17136292|ref|NP_476617.1| laminin A [Drosophila melanogaster]	XP_012939269.1 laminin subunit alpha-3 [Aplysia californica]	XP_006813413.1 PREDICTED: laminin-like protein epi-1-like [Saccoglossus kowalevskii]	tr|Q8JHV7|Q8JHV7_DANRE Laminin beta 1 OS=Danio rerio OX=7955 GN=gup PE=1 SV=1
PladumEVm098629t1	.	.	.	.	.	.
PladumEVm036649t1	.	.	.	.	.	.
PladumEVm088699t1	.	.	.	.	.	.
PladumEVm107103t1	sp|Q8K377|LRRT1_MOUSE Leucine-rich repeat transmembrane neuronal protein 1 OS=Mus musculus OX=10090 GN=Lrrtm1 PE=2 SV=1	XP_016859476.1 leucine-rich repeat transmembrane neuronal protein 1 isoform X1 [Homo sapiens]	gi|386767396|ref|NP_001246198.1| uncharacterized protein Dmel_CG14762, isoform B [Drosophila melanogaster]	XP_005096664.1 carboxypeptidase N subunit 2 [Aplysia californica]	XP_006824388.1 PREDICTED: carboxypeptidase N subunit 2-like [Saccoglossus kowalevskii]	tr|F1QPU8|F1QPU8_DANRE Matrix-remodelling-associated 5a OS=Danio rerio OX=7955 GN=mxra5a PE=4 SV=2
PladumEVm041658t1	.	.	.	XP_005096204.1 uncharacterized protein LOC101863664 [Aplysia californica]	XP_006812409.1 PREDICTED: uncharacterized protein LOC102807374 [Saccoglossus kowalevskii]	.
PladumEVm080783t1	.	.	.	.	.	.
PladumEVm104268t1	.	.	.	.	.	.
PladumEVm060637t1	.	.	.	.	XP_006822006.1 PREDICTED: uncharacterized protein LOC102808279 [Saccoglossus kowalevskii]	tr|A0A8M9QBF5|A0A8M9QBF5_DANRE uncharacterized protein LOC110440208 OS=Danio rerio OX=7955 GN=LOC110440208 PE=4 SV=1
PladumEVm075493t1	.	.	.	XP_035829459.1 uncharacterized protein LOC101855698 [Aplysia californica]	XP_006823893.1 PREDICTED: RNA-directed DNA polymerase from mobile element jockey-like, partial [Saccoglossus kowalevskii]	tr|A0A0G2KS01|A0A0G2KS01_DANRE Reverse transcriptase domain-containing protein OS=Danio rerio OX=7955 PE=4 SV=1
PladumEVm133761t1	.	.	.	.	.	.
PladumEVm057312t1	.	.	.	.	.	.
PladumEVm088330t1	.	.	.	.	.	.
PladumEVm078135t1	.	.	.	.	.	.
PladumEVm108760t1	.	.	.	.	.	.
PladumEVm045300t1	.	.	.	.	.	.
PladumEVm097309t1	.	.	.	.	.	.
PladumEVm125316t1	.	.	.	.	.	.
PladumEVm058030t1	.	.	.	.	XP_006824814.1 PREDICTED: uncharacterized protein LOC100374749 [Saccoglossus kowalevskii]	.
PladumEVm090464t1	.	.	.	.	.	.
PladumEVm073461t1	.	.	.	.	XP_006822638.1 PREDICTED: RNA-directed DNA polymerase from mobile element jockey-like, partial [Saccoglossus kowalevskii]	tr|Q3LG55|Q3LG55_DANRE Reverse transcriptase OS=Danio rerio OX=7955 PE=4 SV=1
PladumEVm065707t1	.	.	.	.	.	.
PladumEVm072511t1	.	.	.	.	.	.
PladumEVm068336t1	.	.	.	.	.	.
PladumEVm053420t1	sp|Q3U481|MFS12_MOUSE Major facilitator superfamily domain-containing protein 12 OS=Mus musculus OX=10090 GN=Mfsd12 PE=1 SV=1	XP_016881777.1 major facilitator superfamily domain-containing protein 12 isoform X4 [Homo sapiens]	.	XP_012937909.1 major facilitator superfamily domain-containing protein 12 isoform X2 [Aplysia californica]	XP_006814599.1 PREDICTED: major facilitator superfamily domain-containing protein 12-like [Saccoglossus kowalevskii]	tr|A1A5V3|A1A5V3_DANRE Si:dkey-218h11.4 protein OS=Danio rerio OX=7955 GN=si:dkey-218h11.4 PE=2 SV=1
PladumEVm050121t1	.	.	.	.	.	.
PladumEVm060735t1	.	.	.	.	.	.
PladumEVm101600t1	.	.	.	.	.	.
PladumEVm076444t1	sp|Q8BI06|CEMIP_MOUSE Cell migration-inducing and hyaluronan-binding protein OS=Mus musculus OX=10090 GN=Cemip PE=1 SV=4	.	.	.	XP_006817283.1 PREDICTED: protein O-linked-mannose beta-1,2-N-acetylglucosaminyltransferase 1-like, partial [Saccoglossus kowalevskii]	.
PladumEVm093434t1	.	.	.	.	.	.
PladumEVm102699t1	.	.	.	.	.	.
PladumEVm110555t1	.	.	.	.	.	.
PladumEVm109253t1	.	.	.	.	.	.
PladumEVm111183t1	.	.	.	.	.	.
PladumEVm107617t1	.	.	.	.	.	.
PladumEVm102263t1	.	.	.	.	.	.
PladumEVm097271t1	.	.	.	.	.	.
PladumEVm092763t1	tr|E9QLN8|E9QLN8_MOUSE Ribonuclease H1 OS=Mus musculus OX=10090 GN=Rnaseh1 PE=1 SV=1	XP_016869644.1 uncharacterized protein LOC105379356 isoform X1 [Homo sapiens]	.	.	.	tr|A0A8M9PLC5|A0A8M9PLC5_DANRE ribonuclease H OS=Danio rerio OX=7955 GN=LOC110439819 PE=3 SV=1
PladumEVm037985t1	.	.	.	.	XP_006820650.1 PREDICTED: putative leucine-rich repeat-containing protein DDB_G0290503-like [Saccoglossus kowalevskii]	.
PladumEVm107105t1	.	.	.	.	.	.
PladumEVm103297t1	.	.	.	.	.	.
PladumEVm112084t1	.	.	.	.	.	.
PladumEVm083439t1	.	.	.	.	.	.
PladumEVm049171t1	.	.	.	.	.	.
PladumEVm099432t1	.	.	.	.	.	.
PladumEVm073503t1	.	.	.	.	XP_006823972.1 PREDICTED: uncharacterized protein LOC100368541 [Saccoglossus kowalevskii]	.
PladumEVm109492t1	.	.	.	.	.	.
PladumEVm100194t1	.	.	.	.	.	.
PladumEVm099049t1	.	.	.	.	.	.
PladumEVm058120t1	.	.	.	XP_012939666.1 uncharacterized protein LOC106012163 [Aplysia californica]	.	.
PladumEVm089309t1	.	.	.	.	.	.
PladumEVm072864t1	.	.	.	.	.	.
PladumEVm098002t1	.	.	.	.	.	.
PladumEVm111313t1	.	.	gi|161076720|ref|NP_001097092.1| trissin receptor, isoform B [Drosophila melanogaster]	.	.	.
PladumEVm057889t1	tr|B7ZCM8|B7ZCM8_MOUSE Phospholipase A2 OS=Mus musculus OX=10090 GN=Pla2g4b PE=4 SV=1	NP_998765.3 cytosolic phospholipase A2 zeta precursor [Homo sapiens]	.	XP_005094979.2 cytosolic phospholipase A2 [Aplysia californica]	.	tr|F1QWF8|F1QWF8_DANRE Phospholipase A2 OS=Danio rerio OX=7955 GN=pla2g4aa PE=4 SV=1
PladumEVm033841t1	.	.	.	.	.	.
PladumEVm102998t1	.	.	.	.	.	.
PladumEVm052265t1	.	.	.	.	.	.
PladumEVm027574t1	sp|Q8K2B3|SDHA_MOUSE Succinate dehydrogenase [ubiquinone] flavoprotein subunit, mitochondrial OS=Mus musculus OX=10090 GN=Sdha PE=1 SV=1	NP_001281261.1 succinate dehydrogenase [ubiquinone] flavoprotein subunit, mitochondrial isoform 2 [Homo sapiens]	gi|17137288|ref|NP_477210.1| succinate dehydrogenase, subunit A (flavoprotein), isoform A [Drosophila melanogaster]	XP_005104791.1 succinate dehydrogenase [ubiquinone] flavoprotein subunit, mitochondrial [Aplysia californica]	XP_002741304.1 PREDICTED: succinate dehydrogenase [ubiquinone] flavoprotein subunit, mitochondrial-like [Saccoglossus kowalevskii]	sp|Q7ZVF3|SDHA_DANRE Succinate dehydrogenase [ubiquinone] flavoprotein subunit, mitochondrial OS=Danio rerio OX=7955 GN=sdha PE=2 SV=2
PladumEVm035063t1	sp|Q9WTS4|TEN1_MOUSE Teneurin-1 OS=Mus musculus OX=10090 GN=Tenm1 PE=1 SV=1	XP_011529539.1 teneurin-1 isoform X5 [Homo sapiens]	gi|281360749|ref|NP_001162729.1| tenascin accessory, isoform G [Drosophila melanogaster]	XP_035826375.1 teneurin-m, partial [Aplysia californica]	XP_006811430.1 PREDICTED: uncharacterized protein LOC102810225 [Saccoglossus kowalevskii]	tr|A0A8M9PRF5|A0A8M9PRF5_DANRE teneurin-2 isoform X1 OS=Danio rerio OX=7955 GN=si:ch211-12m10.1 PE=3 SV=1
PladumEVm088331t1	.	.	.	.	.	.
PladumEVm148927t2	.	.	.	.	.	.
PladumEVm106020t1	.	.	.	.	.	.
PladumEVm035229t1	.	.	.	XP_005097745.1 FAD-dependent oxidoreductase domain-containing protein 2 [Aplysia californica]	XP_006825200.1 PREDICTED: uncharacterized protein LOC100373896 [Saccoglossus kowalevskii]	tr|Q3LG56|Q3LG56_DANRE ORF2-encoded protein (Fragment) OS=Danio rerio OX=7955 GN=ORF2p PE=4 SV=1
PladumEVm063810t1	.	.	.	.	.	.
PladumEVm053074t1	.	.	.	XP_005110006.1 uncharacterized protein LOC101852804 [Aplysia californica]	.	.
PladumEVm078411t1	.	.	.	.	XP_006822000.1 PREDICTED: uncharacterized protein LOC102807333, partial [Saccoglossus kowalevskii]	tr|Q7M562|Q7M562_DANRE ATP-dependent DNA helicase OS=Danio rerio OX=7955 PE=3 SV=1
PladumEVm091035t1	.	.	.	.	.	.
PladumEVm075669t1	.	.	.	.	.	.
PladumEVm094611t1	.	.	.	.	.	.
PladumEVm041218t1	.	.	.	.	.	.
PladumEVm081409t1	sp|P00158|CYB_MOUSE Cytochrome b OS=Mus musculus OX=10090 GN=Mt-Cyb PE=1 SV=1	YP_003024038.1 cytochrome b (mitochondrion) [Homo sapiens]	gi|667699640|ref|YP_009047277.1| cytochrome b (mitochondrion) [Drosophila melanogaster]	YP_003692.1 cytochrome b (mitochondrion) [Aplysia californica]	YP_337791.1 cytochrome b (mitochondrion) [Saccoglossus kowalevskii]	tr|A0A0A0VDB5|A0A0A0VDB5_DANRE Cytochrome b OS=Danio rerio OX=7955 GN=CYTB PE=3 SV=1
PladumEVm064931t1	.	.	.	.	.	.
PladumEVm068451t1	.	.	.	.	.	.
PladumEVm045165t1	tr|H3BLI2|H3BLI2_MOUSE Amiloride-sensitive sodium channel subunit alpha OS=Mus musculus OX=10090 GN=Scnn1a PE=4 SV=1	NP_001153047.1 amiloride-sensitive sodium channel subunit alpha isoform 3 [Homo sapiens]	gi|17137332|ref|NP_477232.1| pickpocket [Drosophila melanogaster]	XP_012942490.1 degenerin deg-1-like [Aplysia californica]	XP_006815229.1 PREDICTED: degenerin deg-1-like [Saccoglossus kowalevskii]	tr|K7DY90|K7DY90_DANRE Acid-sensing ion channel 4-A (Fragment) OS=Danio rerio OX=7955 GN=asic4a PE=3 SV=1
PladumEVm073657t1	.	.	.	.	.	.
PladumEVm083780t1	.	.	.	.	.	.
PladumEVm074127t1	.	.	.	.	.	.
PladumEVm092764t1	.	.	.	.	.	.
PladumEVm040255t1	sp|P21440|MDR3_MOUSE Phosphatidylcholine translocator ABCB4 OS=Mus musculus OX=10090 GN=Abcb4 PE=1 SV=2	NP_001335875.1 ATP-dependent translocase ABCB1 isoform 2 [Homo sapiens]	gi|281363262|ref|NP_001163132.1| multi drug resistance 49, isoform B [Drosophila melanogaster]	XP_035825122.1 ATP-dependent translocase ABCB1 [Aplysia californica]	XP_006823097.1 PREDICTED: multidrug resistance protein 3-like [Saccoglossus kowalevskii]	tr|K9M7N8|K9M7N8_DANRE ATP-binding cassette, sub-family B (MDR/TAP), member 5 OS=Danio rerio OX=7955 GN=abcb5 PE=4 SV=1
PladumEVm083833t1	.	.	.	.	.	.
PladumEVm083228t1	.	.	.	.	.	.
PladumEVm094774t1	.	.	.	.	.	.
PladumEVm106468t1	.	.	gi|24660872|ref|NP_524849.2| Ecdysone-inducible gene E1, isoform A [Drosophila melanogaster]	XP_035829175.1 multiple epidermal growth factor-like domains protein 6 [Aplysia californica]	.	.
PladumEVm111579t1	.	.	.	.	.	.
PladumEVm071059t1	.	.	.	.	XP_006817260.1 PREDICTED: uncharacterized protein LOC102809376 [Saccoglossus kowalevskii]	.
PladumEVm105848t1	.	.	.	.	.	.
PladumEVm078565t1	.	.	.	.	XP_006813913.1 PREDICTED: uncharacterized protein LOC102800947 [Saccoglossus kowalevskii]	.
PladumEVm074079t1	.	.	.	.	.	.
PladumEVm097272t1	.	.	.	.	.	.
PladumEVm067941t1	sp|P41233|ABCA1_MOUSE Phospholipid-transporting ATPase ABCA1 OS=Mus musculus OX=10090 GN=Abca1 PE=1 SV=4	XP_005251833.1 phospholipid-transporting ATPase ABCA1 isoform X5 [Homo sapiens]	gi|28574744|ref|NP_608760.2| CG9663 [Drosophila melanogaster]	XP_012942844.1 ABC transporter G family member 20-like [Aplysia californica]	XP_006820206.1 PREDICTED: ATP-binding cassette sub-family A member 2-like [Saccoglossus kowalevskii]	tr|E7F2Y6|E7F2Y6_DANRE ATP-binding cassette, sub-family A (ABC1), member 1B OS=Danio rerio OX=7955 GN=abca1b PE=4 SV=1
PladumEVm067481t1	.	.	.	.	.	.
PladumEVm035364t1	sp|Q3V1M1|IGS10_MOUSE Immunoglobulin superfamily member 10 OS=Mus musculus OX=10090 GN=Igsf10 PE=2 SV=2	NP_444256.3 myosin light chain kinase, smooth muscle isoform 3B [Homo sapiens]	gi|24653061|ref|NP_523713.2| lachesin [Drosophila melanogaster]	XP_012937103.1 zwei Ig domain protein zig-4 [Aplysia californica]	XP_006819642.1 PREDICTED: hemicentin-2-like [Saccoglossus kowalevskii]	tr|A0JMJ0|A0JMJ0_DANRE Ttnl protein (Fragment) OS=Danio rerio OX=7955 GN=ttnl PE=2 SV=1
PladumEVm101123t1	.	.	.	.	.	.
PladumEVm035385t1	.	.	.	.	.	.
PladumEVm100805t1	.	.	.	.	.	.
PladumEVm066340t1	.	.	.	.	.	.
PladumEVm085306t1	.	.	.	.	.	.
PladumEVm085803t1	.	.	.	.	.	.
PladumEVm045166t1	.	.	.	.	.	.
PladumEVm100217t1	.	.	.	.	.	.
PladumEVm056463t1	.	.	.	.	.	.
PladumEVm049947t1	tr|A0A1L1SSS3|A0A1L1SSS3_MOUSE B-cell receptor CD22 (Fragment) OS=Mus musculus OX=10090 GN=Cd22 PE=1 SV=1	.	.	XP_035828095.1 hemicentin-1 [Aplysia californica]	XP_006812670.1 PREDICTED: neural cell adhesion molecule 2-like, partial [Saccoglossus kowalevskii]	.
PladumEVm084030t1	.	.	.	.	.	.
PladumEVm063118t1	.	.	.	.	.	.
PladumEVm072866t1	.	.	.	.	.	.
PladumEVm067093t1	.	.	.	.	.	.
PladumEVm015404t1	sp|Q61830|MRC1_MOUSE Macrophage mannose receptor 1 OS=Mus musculus OX=10090 GN=Mrc1 PE=1 SV=2	NP_002429.1 macrophage mannose receptor 1 precursor [Homo sapiens]	gi|21358211|ref|NP_647705.1| peptide O-xylosyltransferase [Drosophila melanogaster]	XP_012945112.1 C-type lectin lectoxin-Lio3, partial [Aplysia californica]	XP_002730977.1 PREDICTED: macrophage mannose receptor 1-like [Saccoglossus kowalevskii]	tr|F1R9V2|F1R9V2_DANRE Neurocan b (Fragment) OS=Danio rerio OX=7955 GN=ncanb PE=4 SV=1
PladumEVm061378t1	.	.	.	XP_012940675.1 uncharacterized protein LOC106012380 [Aplysia californica]	XP_006822105.1 PREDICTED: RNA-directed DNA polymerase from mobile element jockey-like, partial [Saccoglossus kowalevskii]	tr|Q3LG55|Q3LG55_DANRE Reverse transcriptase OS=Danio rerio OX=7955 PE=4 SV=1
PladumEVm114848t2	.	.	.	.	.	.
PladumEVm083616t1	.	.	.	.	.	.
PladumEVm111506t1	.	.	.	.	.	.
PladumEVm103018t1	.	.	.	.	XP_006820856.1 PREDICTED: uncharacterized protein LOC102803543, partial [Saccoglossus kowalevskii]	.
PladumEVm072867t1	.	.	.	XP_005105161.1 N-glycosidase Npun_R5314 isoform X1 [Aplysia californica]	.	.
PladumEVm030356t1	tr|A0A0R4J0I9|A0A0R4J0I9_MOUSE Prolow-density lipoprotein receptor-related protein 1 OS=Mus musculus OX=10090 GN=Lrp1 PE=1 SV=1	NP_002323.2 prolow-density lipoprotein receptor-related protein 1 preproprotein [Homo sapiens]	gi|665399494|ref|NP_001260800.2| LDL receptor protein 1, isoform F [Drosophila melanogaster]	XP_012944719.1 basement membrane-specific heparan sulfate proteoglycan core protein [Aplysia californica]	XP_006816197.1 PREDICTED: low-density lipoprotein receptor 2-like [Saccoglossus kowalevskii]	tr|A0A0H2UKL4|A0A0H2UKL4_DANRE Low density lipoprotein receptor-related protein 1Aa OS=Danio rerio OX=7955 GN=lrp1aa PE=3 SV=2
PladumEVm030179t1	sp|Q9ES83|POPD1_MOUSE Blood vessel epicardial substance OS=Mus musculus OX=10090 GN=Bves PE=1 SV=1	XP_011533700.1 blood vessel epicardial substance isoform X1 [Homo sapiens]	gi|442617106|ref|NP_001259753.1| bves, isoform D [Drosophila melanogaster]	XP_012939248.2 blood vessel epicardial substance-like isoform X2 [Aplysia californica]	XP_006816620.1 PREDICTED: blood vessel epicardial substance-like [Saccoglossus kowalevskii]	tr|G9HVJ5|G9HVJ5_DANRE Blood vessel epicardial substance OS=Danio rerio OX=7955 GN=bves PE=2 SV=1
PladumEVm036036t1	.	.	.	.	.	.
PladumEVm076918t1	sp|O55091|IMPCT_MOUSE Protein IMPACT OS=Mus musculus OX=10090 GN=Impact PE=1 SV=2	XP_016881321.1 protein IMPACT isoform X1 [Homo sapiens]	.	XP_005093304.1 protein IMPACT [Aplysia californica]	.	tr|A0A8M9PDU7|A0A8M9PDU7_DANRE protein IMPACT isoform X3 OS=Danio rerio OX=7955 GN=impact PE=3 SV=1
PladumEVm077923t1	.	.	.	.	.	.
PladumEVm042913t1	.	.	.	.	.	.
PladumEVm101316t1	.	.	.	.	.	.
PladumEVm075737t1	.	.	.	XP_012940771.1 cold-shock protein CS120-like [Aplysia californica]	XP_006818569.1 PREDICTED: mucin-22-like [Saccoglossus kowalevskii]	.
PladumEVm090966t1	.	.	.	.	.	.
PladumEVm057597t1	sp|Q8K259|GIN1_MOUSE Gypsy retrotransposon integrase-like protein 1 OS=Mus musculus OX=10090 GN=Gin1 PE=2 SV=2	XP_016864582.1 transmembrane protein 161B isoform X2 [Homo sapiens]	.	XP_012942738.1 uncharacterized protein LOC106012929 [Aplysia californica]	XP_006826129.1 PREDICTED: uncharacterized protein LOC100376757 [Saccoglossus kowalevskii]	tr|A0A8M9PBH0|A0A8M9PBH0_DANRE ribonuclease H OS=Danio rerio OX=7955 GN=LOC110438149 PE=3 SV=1
PladumEVm102841t1	.	.	.	.	XP_006815642.1 PREDICTED: uncharacterized protein LOC100366301 [Saccoglossus kowalevskii]	.
PladumEVm075495t2	.	.	.	.	.	.
PladumEVm081177t1	.	.	.	.	.	.
PladumEVm058673t1	.	.	.	.	.	.
PladumEVm077243t1	.	.	.	.	.	.
PladumEVm075496t1	sp|Q9R1K5|FZR1_MOUSE Fizzy-related protein homolog OS=Mus musculus OX=10090 GN=Fzr1 PE=1 SV=1	XP_016882352.1 fizzy-related protein homolog isoform X1 [Homo sapiens]	gi|17137788|ref|NP_477501.1| fizzy [Drosophila melanogaster]	XP_012944269.1 cell division cycle protein 20 homolog [Aplysia californica]	XP_002742040.1 PREDICTED: cell division cycle protein 20 homolog [Saccoglossus kowalevskii]	tr|Q7ZUP9|Q7ZUP9_DANRE Fizzy/cell division cycle 20 related 1 (Drosophila) OS=Danio rerio OX=7955 GN=fzr1 PE=2 SV=1
PladumEVm091890t1	.	.	.	.	.	.
PladumEVm076197t1	.	.	.	.	.	.
PladumEVm062694t1	tr|Q80YP4|Q80YP4_MOUSE Guanylate cyclase OS=Mus musculus OX=10090 GN=Gucy1b1 PE=1 SV=1	XP_016863622.1 guanylate cyclase soluble subunit beta-1 isoform X3 [Homo sapiens]	gi|24651577|ref|NP_524603.2| guanylyl cyclase beta-subunit at 100B [Drosophila melanogaster]	XP_012946641.1 guanylate cyclase soluble subunit beta-1 [Aplysia californica]	XP_006824413.1 PREDICTED: guanylate cyclase soluble subunit beta-2-like, partial [Saccoglossus kowalevskii]	tr|A0A2R8QBS1|A0A2R8QBS1_DANRE guanylate cyclase OS=Danio rerio OX=7955 GN=gucy1b1 PE=3 SV=1
PladumEVm077260t2	.	.	.	.	.	.
PladumEVm103027t1	.	.	.	.	.	.
PladumEVm086302t1	tr|F8WIE1|F8WIE1_MOUSE Alpha-mannosidase OS=Mus musculus OX=10090 GN=Man2c1 PE=1 SV=1	NP_006706.2 alpha-mannosidase 2C1 isoform 1 [Homo sapiens]	.	XP_005113086.2 alpha-mannosidase 2C1 [Aplysia californica]	XP_006817807.1 PREDICTED: alpha-mannosidase 2C1-like [Saccoglossus kowalevskii]	tr|A0A8M3B7A6|A0A8M3B7A6_DANRE alpha-mannosidase OS=Danio rerio OX=7955 GN=man2c1 PE=1 SV=1
PladumEVm093435t1	.	.	.	.	.	.
PladumEVm090880t1	.	.	.	.	.	.
PladumEVm074128t1	.	.	.	.	.	.
PladumEVm088333t1	sp|Q9WUM5|SUCA_MOUSE Succinate--CoA ligase [ADP/GDP-forming] subunit alpha, mitochondrial OS=Mus musculus OX=10090 GN=Suclg1 PE=1 SV=4	NP_003840.2 succinate--CoA ligase [ADP/GDP-forming] subunit alpha, mitochondrial precursor [Homo sapiens]	gi|21356559|ref|NP_650809.1| CG6255 [Drosophila melanogaster]	XP_012935037.1 succinate--CoA ligase [ADP/GDP-forming] subunit alpha, mitochondrial isoform X2 [Aplysia californica]	XP_002738240.1 PREDICTED: succinyl-CoA ligase [ADP/GDP-forming] subunit alpha, mitochondrial-like [Saccoglossus kowalevskii]	tr|B8JI00|B8JI00_DANRE Succinate--CoA ligase [ADP/GDP-forming] subunit alpha, mitochondrial OS=Danio rerio OX=7955 GN=SUCLG1 PE=3 SV=1
PladumEVm084656t1	sp|Q7M732|RTL1_MOUSE Retrotransposon-like protein 1 OS=Mus musculus OX=10090 GN=Rtl1 PE=2 SV=1	NP_001128360.1 retrotransposon-like protein 1 [Homo sapiens]	.	XP_012936936.1 uncharacterized protein K02A2.6-like [Aplysia californica]	XP_006824814.1 PREDICTED: uncharacterized protein LOC100374749 [Saccoglossus kowalevskii]	tr|A0A8M9QEW5|A0A8M9QEW5_DANRE ribonuclease H OS=Danio rerio OX=7955 GN=LOC108190122 PE=3 SV=1
PladumEVm111446t1	.	.	.	.	.	.
PladumEVm025274t1	.	.	.	.	.	.
PladumEVm047257t1	tr|D3Z456|D3Z456_MOUSE 39S ribosomal protein L3, mitochondrial OS=Mus musculus OX=10090 GN=Mrpl3 PE=1 SV=1	NP_009139.1 39S ribosomal protein L3, mitochondrial [Homo sapiens]	gi|17933744|ref|NP_524939.1| mitochondrial ribosomal protein L4 [Drosophila melanogaster]	XP_035825548.1 39S ribosomal protein L4, mitochondrial isoform X2 [Aplysia californica]	XP_006817149.1 PREDICTED: 39S ribosomal protein L3, mitochondrial-like [Saccoglossus kowalevskii]	tr|A0A0R4ILL2|A0A0R4ILL2_DANRE 39S ribosomal protein L4, mitochondrial OS=Danio rerio OX=7955 GN=mrpl4 PE=3 SV=1
PladumEVm105789t1	.	.	.	.	.	.
PladumEVm048561t1	tr|Q80YX0|Q80YX0_MOUSE Tenascin OS=Mus musculus OX=10090 GN=Tnc PE=1 SV=1	XP_006717164.1 tenascin isoform X15 [Homo sapiens]	gi|24641156|ref|NP_572673.1| C901 [Drosophila melanogaster]	XP_012945884.2 latent-transforming growth factor beta-binding protein 4, partial [Aplysia californica]	XP_006811990.1 PREDICTED: von Willebrand factor D and EGF domain-containing protein-like, partial [Saccoglossus kowalevskii]	tr|A0A8M1PVC7|A0A8M1PVC7_DANRE von Willebrand factor D and EGF domain-containing protein OS=Danio rerio OX=7955 GN=si:dkey-30e9.7 PE=4 SV=1
PladumEVm074299t1	.	.	.	.	.	.
PladumEVm110563t1	.	.	.	.	.	.
PladumEVm039146t1	.	.	.	.	.	.
PladumEVm106744t1	.	.	.	.	.	.
PladumEVm050404t1	sp|Q9WTP6|KAD2_MOUSE Adenylate kinase 2, mitochondrial OS=Mus musculus OX=10090 GN=Ak2 PE=1 SV=5	NP_001306070.1 adenylate kinase 2, mitochondrial isoform f [Homo sapiens]	gi|22026816|ref|NP_523836.2| adenylate kinase 2 [Drosophila melanogaster]	XP_005099746.1 adenylate kinase [Aplysia californica]	XP_006821961.1 PREDICTED: titin-like isoform X1 [Saccoglossus kowalevskii]	tr|A0A0F6PK88|A0A0F6PK88_DANRE Adenylate kinase 2, mitochondrial OS=Danio rerio OX=7955 GN=wu:fj80e03 PE=2 SV=1
PladumEVm088866t1	.	.	.	.	.	.
PladumEVm137756t1	.	.	.	.	.	.
PladumEVm091271t1	.	.	.	.	.	.
PladumEVm098383t1	.	NP_149078.1 alpha-1,3/1,6-mannosyltransferase ALG2 [Homo sapiens]	.	.	.	.
PladumEVm082052t1	.	.	.	.	.	.
PladumEVm065870t1	.	.	.	.	.	.
PladumEVm056504t1	.	.	.	.	.	.
PladumEVm032928t1	.	.	.	.	.	.
PladumEVm104819t1	.	.	.	.	.	.
PladumEVm090473t1	sp|Q3U962|CO5A2_MOUSE Collagen alpha-2(V) chain OS=Mus musculus OX=10090 GN=Col5a2 PE=1 SV=1	NP_001354136.1 chordin-like protein 1 isoform 6 precursor [Homo sapiens]	gi|24656994|ref|NP_524809.2| crossveinless 2 [Drosophila melanogaster]	XP_012943669.1 chordin [Aplysia californica]	NP_001158390.1 chordin precursor [Saccoglossus kowalevskii]	tr|Q6U1J5|Q6U1J5_DANRE Chihuahua OS=Danio rerio OX=7955 GN=cb21 PE=1 SV=1
PladumEVm092853t1	.	.	.	XP_035827940.1 uncharacterized protein LOC118478439 [Aplysia californica]	.	.
PladumEVm074818t1	.	.	.	.	.	.
PladumEVm085550t1	.	.	.	.	.	.
PladumEVm071918t1	.	.	.	.	.	.
PladumEVm086622t1	.	.	.	.	.	.
PladumEVm071909t1	.	.	.	.	.	.
PladumEVm067328t1	.	.	.	.	.	tr|Q7ZYY7|Q7ZYY7_DANRE DNA-directed DNA polymerase OS=Danio rerio OX=7955 GN=si:busm1-180o5.3 PE=4 SV=1
PladumEVm111066t1	.	.	.	.	.	.
PladumEVm066344t1	.	.	.	.	XP_002739190.1 PREDICTED: uncharacterized protein LOC100369835 [Saccoglossus kowalevskii]	tr|Q6IMA0|Q6IMA0_DANRE ribonuclease H OS=Danio rerio OX=7955 PE=3 SV=1
PladumEVm060787t1	.	.	.	.	.	.
PladumEVm095374t1	.	.	.	.	.	.
PladumEVm073849t1	.	.	.	.	.	.
PladumEVm148891t1	.	.	.	.	.	.
PladumEVm097120t1	.	.	.	.	.	.
PladumEVm047137t1	.	.	.	.	.	.
PladumEVm086676t1	.	.	.	.	.	.
PladumEVm085232t1	.	.	.	.	.	.
PladumEVm077201t1	.	.	.	.	.	tr|A0A8M9PKK2|A0A8M9PKK2_DANRE DNA-directed DNA polymerase OS=Danio rerio OX=7955 GN=sulf2b PE=3 SV=1
PladumEVm077202t1	.	.	.	.	.	.
PladumEVm062044t1	.	.	.	.	.	.
PladumEVm100820t1	sp|P06745|G6PI_MOUSE Glucose-6-phosphate isomerase OS=Mus musculus OX=10090 GN=Gpi PE=1 SV=4	NP_001276719.1 glucose-6-phosphate isomerase isoform 4 [Homo sapiens]	gi|17737445|ref|NP_523663.1| phosphoglucose isomerase, isoform A [Drosophila melanogaster]	XP_005105295.1 glucose-6-phosphate isomerase isoform X2 [Aplysia californica]	XP_002732561.1 PREDICTED: glucose-6-phosphate isomerase-like [Saccoglossus kowalevskii]	tr|Q0IJ39|Q0IJ39_DANRE Glucose-6-phosphate isomerase OS=Danio rerio OX=7955 GN=pgi-2 PE=1 SV=1
PladumEVm073225t1	.	.	.	.	.	.
PladumEVm109686t1	.	.	.	.	.	.
PladumEVm073713t1	.	.	.	.	.	.
PladumEVm105451t1	.	.	.	.	.	.
PladumEVm076204t1	sp|Q80V70|MEGF6_MOUSE Multiple epidermal growth factor-like domains protein 6 OS=Mus musculus OX=10090 GN=Megf6 PE=2 SV=3	XP_011539188.1 multiple epidermal growth factor-like domains protein 6 isoform X2 [Homo sapiens]	gi|442629522|ref|NP_001261276.1| draper, isoform E [Drosophila melanogaster]	XP_012939263.1 receptor-type tyrosine-protein phosphatase F [Aplysia californica]	XP_006819115.1 PREDICTED: uncharacterized protein LOC102801447 [Saccoglossus kowalevskii]	tr|A0A8M9QIB9|A0A8M9QIB9_DANRE multiple epidermal growth factor-like domains protein 6 isoform X2 OS=Danio rerio OX=7955 GN=megf6b PE=4 SV=1
PladumEVm087522t1	.	.	.	.	.	.
PladumEVm100821t1	.	.	.	.	.	.
PladumEVm123644t1	.	.	.	.	.	.
PladumEVm096612t1	.	.	.	.	.	.
PladumEVm052750t1	sp|O88495|MTR1L_MOUSE Melatonin-related receptor OS=Mus musculus OX=10090 GN=Gpr50 PE=1 SV=3	NP_004215.2 melatonin-related receptor [Homo sapiens]	gi|939620354|ref|NP_001303454.1| dopamine 1-like receptor 1, isoform F [Drosophila melanogaster]	XP_012937854.1 octopamine receptor 1-like [Aplysia californica]	XP_006815768.1 PREDICTED: cholecystokinin receptor type A-like [Saccoglossus kowalevskii]	tr|F1QQG9|F1QQG9_DANRE Melanocortin 3 receptor OS=Danio rerio OX=7955 GN=zgc:194235 PE=3 SV=1
PladumEVm045286t1	.	.	.	.	.	.
PladumEVm061476t1	.	.	.	.	.	.
PladumEVm105453t1	.	.	.	.	.	.
PladumEVm100823t1	.	.	.	.	.	.
PladumEVm109068t1	.	.	.	.	.	.
PladumEVm074134t1	.	.	.	XP_012940892.1 uncharacterized protein LOC106012444 [Aplysia californica]	.	tr|A0A0G2KS01|A0A0G2KS01_DANRE Reverse transcriptase domain-containing protein OS=Danio rerio OX=7955 PE=4 SV=1
PladumEVm109256t1	.	.	.	.	.	.
PladumEVm111447t1	.	.	.	.	.	.
PladumEVm157751t1	.	.	.	.	.	.
PladumEVm048818t1	.	.	.	.	XP_006819354.1 PREDICTED: polycystic kidney disease protein 1-like 1-like [Saccoglossus kowalevskii]	.
PladumEVm084031t1	.	.	.	.	.	.
PladumEVm063864t1	.	.	.	.	.	.
PladumEVm045619t1	.	.	.	XP_005101436.1 uncharacterized protein F54H12.2-like [Aplysia californica]	XP_006821558.1 PREDICTED: uncharacterized protein F54H12.2-like [Saccoglossus kowalevskii]	tr|A0A8M9PJ16|A0A8M9PJ16_DANRE uncharacterized protein F54H12.2-like OS=Danio rerio OX=7955 GN=LOC110437945 PE=4 SV=1
PladumEVm099969t1	.	.	.	.	.	.
PladumEVm051170t1	sp|Q91X60|ACHA2_MOUSE Neuronal acetylcholine receptor subunit alpha-2 OS=Mus musculus OX=10090 GN=Chrna2 PE=2 SV=1	NP_000733.2 neuronal acetylcholine receptor subunit alpha-2 isoform 1 precursor [Homo sapiens]	gi|45552301|ref|NP_995673.1| nicotinic acetylcholine receptor alpha6, isoform B [Drosophila melanogaster]	XP_035827587.1 neuronal acetylcholine receptor subunit alpha-7 isoform X3 [Aplysia californica]	XP_002730866.2 PREDICTED: neuronal acetylcholine receptor subunit alpha-4-like [Saccoglossus kowalevskii]	tr|A0A8M9PHS8|A0A8M9PHS8_DANRE neuronal acetylcholine receptor subunit alpha-2 isoform X2 OS=Danio rerio OX=7955 GN=chrna2b PE=3 SV=1
PladumEVm060229t1	.	.	.	.	.	.
PladumEVm070769t1	.	.	.	.	.	.
PladumEVm109650t1	.	.	.	.	.	.
PladumEVm071633t1	.	.	.	XP_005097006.1 uncharacterized protein LOC101852173 [Aplysia californica]	XP_002734085.2 PREDICTED: uncharacterized protein LOC100370505 [Saccoglossus kowalevskii]	tr|A0A8M9QDP8|A0A8M9QDP8_DANRE uncharacterized protein LOC110440103 OS=Danio rerio OX=7955 GN=LOC110440103 PE=4 SV=1
PladumEVm079903t1	.	.	.	.	.	.
PladumEVm118648t1	.	.	.	.	.	.
PladumEVm082490t1	.	.	.	.	.	.
PladumEVm109687t1	.	.	.	.	.	.
PladumEVm051171t1	.	.	.	XP_012941843.1 uncharacterized protein LOC101858907 [Aplysia californica]	.	.
PladumEVm066816t1	sp|Q8K259|GIN1_MOUSE Gypsy retrotransposon integrase-like protein 1 OS=Mus musculus OX=10090 GN=Gin1 PE=2 SV=2	XP_016865088.1 gypsy retrotransposon integrase-like protein 1 isoform X1 [Homo sapiens]	.	XP_035827847.1 uncharacterized protein K02A2.6-like [Aplysia californica]	XP_006822441.1 PREDICTED: uncharacterized protein LOC100368444 [Saccoglossus kowalevskii]	tr|A0A8M9PWU1|A0A8M9PWU1_DANRE ribonuclease H OS=Danio rerio OX=7955 GN=LOC108184914 PE=3 SV=1
PladumEVm108771t1	.	.	.	.	.	.
PladumEVm068533t1	sp|Q8BX05|GLPK5_MOUSE Putative glycerol kinase 5 OS=Mus musculus OX=10090 GN=Gk5 PE=2 SV=2	.	gi|24657102|ref|NP_728918.1| uncharacterized protein Dmel_CG11594, isoform A [Drosophila melanogaster]	XP_005106262.1 putative glycerol kinase 5 [Aplysia californica]	.	tr|F1QS50|F1QS50_DANRE Putative glycerol kinase 5 OS=Danio rerio OX=7955 GN=gk5 PE=3 SV=1
PladumEVm085316t1	.	.	.	.	.	.
PladumEVm116842t1	.	.	.	.	.	.
PladumEVm110569t1	.	.	.	.	.	.
PladumEVm029422t1	tr|E9Q5X5|E9Q5X5_MOUSE Galectin-3-binding protein (Fragment) OS=Mus musculus OX=10090 GN=Lgals3bp PE=1 SV=1	NP_005558.1 galectin-3-binding protein precursor [Homo sapiens]	gi|24657329|ref|NP_523806.2| lysyl oxidase-like 2 [Drosophila melanogaster]	XP_012937884.1 deleted in malignant brain tumors 1 protein [Aplysia californica]	XP_006811336.1 PREDICTED: scavenger receptor class A member 5-like [Saccoglossus kowalevskii]	tr|A0A8M9PHL7|A0A8M9PHL7_DANRE soluble scavenger receptor cysteine-rich domain-containing protein SSC5D-like OS=Danio rerio OX=7955 GN=LOC110437838 PE=4 SV=1
PladumEVm078637t1	.	.	.	.	.	.
PladumEVm047184t1	.	.	.	.	.	.
PladumEVm119117t1	.	.	.	.	.	.
PladumEVm065873t1	.	.	.	.	.	.
PladumEVm098696t1	sp|Q5M8N4|D39U1_MOUSE Epimerase family protein SDR39U1 OS=Mus musculus OX=10090 GN=Sdr39u1 PE=1 SV=2	NP_001277222.1 epimerase family protein SDR39U1 isoform 3 [Homo sapiens]	gi|28573846|ref|NP_610813.3| CG8768 [Drosophila melanogaster]	XP_005109612.1 epimerase family protein SDR39U1 [Aplysia californica]	XP_006814103.1 PREDICTED: epimerase family protein SDR39U1-like [Saccoglossus kowalevskii]	tr|A0A0R4IBT7|A0A0R4IBT7_DANRE Short chain dehydrogenase/reductase family 39U, member 1 OS=Danio rerio OX=7955 GN=sdr39u1 PE=4 SV=1
PladumEVm104429t1	.	.	.	.	.	.
PladumEVm069327t1	.	.	.	.	.	.
PladumEVm038858t1	.	.	.	.	XP_002735652.1 PREDICTED: uncharacterized protein LOC100368426 [Saccoglossus kowalevskii]	tr|Q6IMA0|Q6IMA0_DANRE ribonuclease H OS=Danio rerio OX=7955 PE=3 SV=1
PladumEVm085233t1	.	.	.	.	.	.
PladumEVm064017t1	.	.	.	.	XP_006814395.1 PREDICTED: uncharacterized protein LOC102808859 [Saccoglossus kowalevskii]	tr|A0A8M9PPF2|A0A8M9PPF2_DANRE DNA-directed DNA polymerase OS=Danio rerio OX=7955 GN=LOC110438038 PE=4 SV=1
PladumEVm095036t1	.	.	.	.	.	.
PladumEVm071635t1	sp|Q8VHP6|CDHR1_MOUSE Cadherin-related family member 1 OS=Mus musculus OX=10090 GN=Cdhr1 PE=1 SV=1	XP_011538639.1 cadherin-related family member 1 isoform X1 [Homo sapiens]	gi|45551880|ref|NP_731649.2| cadherin 87A [Drosophila melanogaster]	XP_012934695.1 cadherin-87A isoform X2 [Aplysia californica]	XP_006825996.1 PREDICTED: protocadherin Fat 4-like [Saccoglossus kowalevskii]	tr|A0A0G2KGN6|A0A0G2KGN6_DANRE Cadherin-related family member 1-like OS=Danio rerio OX=7955 GN=LOC108191765 PE=4 SV=2
PladumEVm059760t1	.	.	.	.	.	.
PladumEVm066063t1	tr|Q8BZV2|Q8BZV2_MOUSE Solute carrier family 7 (cationic amino acid transporter, y+ system), member 15 OS=Mus musculus OX=10090 GN=Slc7a15 PE=2 SV=1	XP_006723055.1 B(0,+)-type amino acid transporter 1 isoform X4 [Homo sapiens]	gi|24641993|ref|NP_572966.1| CG9413, isoform A [Drosophila melanogaster]	XP_012942202.2 b(0,+)-type amino acid transporter 1, partial [Aplysia californica]	XP_006816949.1 PREDICTED: B(0,+)-type amino acid transporter 1-like [Saccoglossus kowalevskii]	tr|A0A2R9YJN6|A0A2R9YJN6_DANRE Solute carrier family 7 member 9 OS=Danio rerio OX=7955 GN=slc7a9 PE=4 SV=1
PladumEVm088343t1	.	.	.	.	.	.
PladumEVm097051t1	tr|E9Q9Q9|E9Q9Q9_MOUSE Adhesion G protein-coupled receptor L1 OS=Mus musculus OX=10090 GN=Adgrl1 PE=1 SV=1	XP_024307188.1 adhesion G protein-coupled receptor L1 isoform X1 [Homo sapiens]	gi|386767537|ref|NP_001246204.1| Calcium-independent receptor for alpha-latrotoxin, isoform F [Drosophila melanogaster]	.	XP_006817735.1 PREDICTED: glycerol-3-phosphate dehydrogenase, mitochondrial-like [Saccoglossus kowalevskii]	tr|A0A8M9P7T9|A0A8M9P7T9_DANRE adhesion G protein-coupled receptor L2-like isoform X1 OS=Danio rerio OX=7955 GN=LOC110437953 PE=4 SV=1
PladumEVm109612t1	.	.	.	.	.	.
PladumEVm108431t1	.	.	.	.	.	.
PladumEVm079904t1	.	.	.	.	.	.
PladumEVm036825t1	.	.	.	XP_012942196.1 acetyl-CoA carboxylase isoform X1 [Aplysia californica]	.	.
PladumEVm099846t1	.	.	.	.	XP_006822441.1 PREDICTED: uncharacterized protein LOC100368444 [Saccoglossus kowalevskii]	.
PladumEVm101470t1	.	.	.	.	.	.
PladumEVm091385t1	.	.	.	.	.	.
PladumEVm107774t1	sp|P58242|ASM3B_MOUSE Acid sphingomyelinase-like phosphodiesterase 3b OS=Mus musculus OX=10090 GN=Smpdl3b PE=1 SV=1	XP_011539561.1 acid sphingomyelinase-like phosphodiesterase 3b isoform X1 [Homo sapiens]	gi|442631433|ref|NP_729555.4| uncharacterized protein Dmel_CG32052, isoform C [Drosophila melanogaster]	XP_005095075.2 acid sphingomyelinase-like phosphodiesterase 3b [Aplysia californica]	XP_002737983.1 PREDICTED: acid sphingomyelinase-like phosphodiesterase 3b-like [Saccoglossus kowalevskii]	tr|F8W4E2|F8W4E2_DANRE Sphingomyelin phosphodiesterase acid-like 3B (Fragment) OS=Danio rerio OX=7955 GN=smpdl3b PE=3 SV=1
PladumEVm094693t1	.	.	.	.	.	.
PladumEVm101420t1	.	.	.	.	.	tr|Q6IMA0|Q6IMA0_DANRE ribonuclease H OS=Danio rerio OX=7955 PE=3 SV=1
PladumEVm105455t1	sp|P30548|NK1R_MOUSE Substance-P receptor OS=Mus musculus OX=10090 GN=Tacr1 PE=2 SV=2	NP_001049.1 substance-P receptor isoform long [Homo sapiens]	gi|442621784|ref|NP_001263092.1| Tachykinin-like receptor at 99D, isoform C [Drosophila melanogaster]	XP_005094654.1 neuropeptide FF receptor 2-like [Aplysia californica]	XP_002732887.1 PREDICTED: probable G-protein coupled receptor 19-like [Saccoglossus kowalevskii]	tr|F1QPL8|F1QPL8_DANRE Substance-K receptor OS=Danio rerio OX=7955 GN=si:ch211-1n9.11 PE=3 SV=2
PladumEVm071854t1	.	.	.	.	.	.
PladumEVm089310t1	.	.	.	.	.	.
PladumEVm082891t1	.	.	.	.	.	.
PladumEVm069568t1	.	.	.	.	.	.
PladumEVm079171t1	.	.	.	.	.	.
PladumEVm032487t1	.	.	.	.	.	.
PladumEVm039846t1	.	.	.	.	.	.
PladumEVm108772t1	.	XP_005269337.1 carboxypeptidase N subunit 2 isoform X1 [Homo sapiens]	.	.	XP_006816385.1 PREDICTED: leucine-rich repeat-containing protein 15-like [Saccoglossus kowalevskii]	tr|F1QKB4|F1QKB4_DANRE Si:dkey-182i3.11 OS=Danio rerio OX=7955 GN=si:dkey-182i3.11 PE=4 SV=2
PladumEVm067073t1	.	.	.	.	.	.
PladumEVm164164t1	.	.	.	.	.	.
PladumEVm087853t1	.	.	.	.	.	.
PladumEVm102738t1	.	.	.	.	.	.
PladumEVm091558t1	.	.	.	.	.	.
PladumEVm097019t1	.	.	.	.	.	.
PladumEVm105456t1	.	.	.	.	XP_006823888.1 PREDICTED: uncharacterized protein LOC102805489 [Saccoglossus kowalevskii]	tr|A0A8M6YVJ4|A0A8M6YVJ4_DANRE uncharacterized protein LOC101884910 isoform X2 OS=Danio rerio OX=7955 GN=LOC101884910 PE=4 SV=1
PladumEVm100244t1	.	.	.	.	.	.
PladumEVm029813t1	.	.	.	.	.	.
PladumEVm095932t1	.	.	.	.	.	.
PladumEVm087320t1	.	.	.	.	.	.
PladumEVm086690t1	.	.	.	.	.	.
PladumEVm081827t1	.	.	.	.	.	.
PladumEVm103683t1	.	.	.	XP_005110786.2 uncharacterized protein LOC101861399, partial [Aplysia californica]	XP_006820442.1 PREDICTED: uncharacterized protein LOC102805810 [Saccoglossus kowalevskii]	tr|A0A8M9QGJ2|A0A8M9QGJ2_DANRE ribonuclease H OS=Danio rerio OX=7955 GN=LOC110439882 PE=3 SV=1
PladumEVm067839t1	sp|P11369|LORF2_MOUSE LINE-1 retrotransposable element ORF2 protein OS=Mus musculus OX=10090 GN=Pol PE=1 SV=2	.	.	XP_012943779.1 uncharacterized protein LOC106013216 [Aplysia californica]	XP_006825364.1 PREDICTED: pyrethroid hydrolase Ces2e-like [Saccoglossus kowalevskii]	tr|Q3LG55|Q3LG55_DANRE Reverse transcriptase OS=Danio rerio OX=7955 PE=4 SV=1
PladumEVm110570t1	.	.	.	.	XP_006824579.1 PREDICTED: uncharacterized protein LOC102802958 [Saccoglossus kowalevskii]	tr|Q3LG55|Q3LG55_DANRE Reverse transcriptase OS=Danio rerio OX=7955 PE=4 SV=1
PladumEVm104973t1	.	.	.	.	.	.
PladumEVm061632t1	.	.	.	.	.	.
PladumEVm104729t1	.	.	.	.	.	.
PladumEVm147754t1	.	.	.	.	.	.
PladumEVm089399t1	.	.	.	.	.	.
PladumEVm048092t1	.	.	.	.	.	.
PladumEVm089400t1	.	.	gi|45549022|ref|NP_476627.3| maltase A1 [Drosophila melanogaster]	XP_005093171.2 alpha-glucosidase [Aplysia californica]	.	tr|A0A8N7UVN9|A0A8N7UVN9_DANRE neutral and basic amino acid transport protein rBAT OS=Danio rerio OX=7955 GN=slc3a1 PE=4 SV=1
PladumEVm076876t1	.	.	.	XP_012938974.1 uncharacterized protein LOC106012003 [Aplysia californica]	.	.
PladumEVm100826t1	.	.	.	.	.	.
PladumEVm076877t1	.	.	.	.	.	tr|A0A8M9QAI9|A0A8M9QAI9_DANRE ATP-dependent DNA helicase OS=Danio rerio OX=7955 GN=LOC101882679 PE=3 SV=1
PladumEVm073003t1	sp|Q64449|MRC2_MOUSE C-type mannose receptor 2 OS=Mus musculus OX=10090 GN=Mrc2 PE=1 SV=3	NP_002429.1 macrophage mannose receptor 1 precursor [Homo sapiens]	gi|24641465|ref|NP_511136.2| furrowed, isoform A [Drosophila melanogaster]	XP_005107410.2 uncharacterized protein LOC101861071 isoform X1 [Aplysia californica]	XP_006813569.1 PREDICTED: macrophage mannose receptor 1-like [Saccoglossus kowalevskii]	tr|A0A8M1RJF5|A0A8M1RJF5_DANRE C-type mannose receptor 2-like OS=Danio rerio OX=7955 GN=LOC108179090 PE=4 SV=1
PladumEVm109070t1	sp|Q61982|NOTC3_MOUSE Neurogenic locus notch homolog protein 3 OS=Mus musculus OX=10090 GN=Notch3 PE=1 SV=1	XP_005259981.1 neurogenic locus notch homolog protein 3 isoform X1 [Homo sapiens]	gi|281364538|ref|NP_001162899.1| uninflatable, isoform C [Drosophila melanogaster]	XP_012946649.1 neurogenic locus Notch protein, partial [Aplysia californica]	XP_006818779.1 PREDICTED: neurogenic locus notch homolog protein 1 [Saccoglossus kowalevskii]	tr|A0A2R8QH43|A0A2R8QH43_DANRE Notch receptor 3 OS=Danio rerio OX=7955 GN=notch3 PE=3 SV=1
PladumEVm052226t1	.	.	.	.	.	.
PladumEVm100321t1	.	.	.	.	.	.
PladumEVm035885t1	.	.	.	.	.	.
PladumEVm057464t1	.	.	.	.	.	.
PladumEVm073061t1	sp|P09411|PGK1_MOUSE Phosphoglycerate kinase 1 OS=Mus musculus OX=10090 GN=Pgk1 PE=1 SV=4	NP_000282.1 phosphoglycerate kinase 1 [Homo sapiens]	gi|17136394|ref|NP_476676.1| phosphoglycerate kinase, isoform A [Drosophila melanogaster]	XP_012936693.1 phosphoglycerate kinase [Aplysia californica]	XP_002736557.1 PREDICTED: phosphoglycerate kinase 1-like [Saccoglossus kowalevskii]	tr|Q6P003|Q6P003_DANRE Phosphoglycerate kinase OS=Danio rerio OX=7955 GN=pgk1 PE=2 SV=1
PladumEVm095379t1	.	.	.	.	.	.
PladumEVm072769t1	.	.	.	.	.	.
PladumEVm086702t1	.	.	.	.	.	.
PladumEVm099444t1	sp|Q8BFR5|EFTU_MOUSE Elongation factor Tu, mitochondrial OS=Mus musculus OX=10090 GN=Tufm PE=1 SV=1	NP_003312.3 elongation factor Tu, mitochondrial isoform 1 precursor [Homo sapiens]	gi|17864358|ref|NP_524752.1| elongation factor Tu mitochondrial, isoform A [Drosophila melanogaster]	XP_005112685.1 elongation factor Tu, mitochondrial [Aplysia californica]	XP_002731781.1 PREDICTED: elongation factor Tu, mitochondrial-like [Saccoglossus kowalevskii]	tr|Q5BJ17|Q5BJ17_DANRE Elongation factor Tu OS=Danio rerio OX=7955 GN=zgc:110766 PE=1 SV=1
PladumEVm098018t1	.	.	.	.	.	.
PladumEVm080795t1	.	.	.	.	.	.
PladumEVm104535t1	.	.	.	.	.	.
PladumEVm109828t1	.	.	.	.	.	.
PladumEVm076207t1	sp|Q9D816|CP255_MOUSE Cytochrome P450 2C55 OS=Mus musculus OX=10090 GN=Cyp2c55 PE=1 SV=1	NP_000761.3 cytochrome P450 2C8 isoform a precursor [Homo sapiens]	gi|24643092|ref|NP_728191.1| cytochrome P450-18a1, isoform A [Drosophila melanogaster]	XP_005112250.2 cytochrome P450 2H1 [Aplysia californica]	XP_006811948.1 PREDICTED: cytochrome P450 2U1-like [Saccoglossus kowalevskii]	tr|A0A8M9PY44|A0A8M9PY44_DANRE LOW QUALITY PROTEIN: cytochrome P450 2F2 OS=Danio rerio OX=7955 GN=si:dkey-286h2.7 PE=1 SV=1
PladumEVm075191t1	.	.	.	XP_012937855.1 uncharacterized protein LOC101860325 [Aplysia californica]	XP_006825780.1 PREDICTED: uncharacterized protein LOC102808491 [Saccoglossus kowalevskii]	.
PladumEVm065058t1	sp|Q80T32|AGRD1_MOUSE Adhesion G-protein coupled receptor D1 OS=Mus musculus OX=10090 GN=Adgrd1 PE=2 SV=2	XP_011536506.1 adhesion G-protein coupled receptor D1 isoform X1 [Homo sapiens]	.	XP_012941843.1 uncharacterized protein LOC101858907 [Aplysia californica]	XP_006811432.1 PREDICTED: uncharacterized protein LOC102800450, partial [Saccoglossus kowalevskii]	tr|A0A8M9PR40|A0A8M9PR40_DANRE adhesion G-protein coupled receptor D1 OS=Danio rerio OX=7955 GN=adgrd1 PE=4 SV=1
PladumEVm082811t1	tr|H7BXC1|H7BXC1_MOUSE Minichromosome maintenance domain-containing protein 2 OS=Mus musculus OX=10090 GN=Mcmdc2 PE=4 SV=2	XP_005251231.1 minichromosome maintenance domain-containing protein 2 isoform X6 [Homo sapiens]	.	XP_005107115.2 uncharacterized protein LOC101851527 [Aplysia californica]	XP_006824403.1 PREDICTED: MCM domain-containing protein 2-like, partial [Saccoglossus kowalevskii]	.
PladumEVm093122t1	.	.	.	.	.	.
PladumEVm051723t1	sp|Q3UVX5|GRM5_MOUSE Metabotropic glutamate receptor 5 OS=Mus musculus OX=10090 GN=Grm5 PE=1 SV=2	XP_016866273.1 metabotropic glutamate receptor 1 isoform X1 [Homo sapiens]	gi|24638732|ref|NP_524639.2| metabotropic glutamate receptor, isoform A [Drosophila melanogaster]	XP_005103969.1 metabotropic glutamate receptor 3 [Aplysia californica]	XP_002732197.1 PREDICTED: metabotropic glutamate receptor 3-like [Saccoglossus kowalevskii]	tr|A0A8M1RMJ3|A0A8M1RMJ3_DANRE metabotropic glutamate receptor 1 isoform X1 OS=Danio rerio OX=7955 GN=grm1a PE=3 SV=1
PladumEVm099445t1	.	.	.	XP_005102398.1 uncharacterized protein LOC101854880 [Aplysia californica]	XP_006822105.1 PREDICTED: RNA-directed DNA polymerase from mobile element jockey-like, partial [Saccoglossus kowalevskii]	tr|A0A0G2KM65|A0A0G2KM65_DANRE Reverse transcriptase domain-containing protein OS=Danio rerio OX=7955 PE=4 SV=1
PladumEVm102680t1	tr|A0A1N9MDH9|A0A1N9MDH9_MOUSE Probable G-protein-coupled receptor 19 OS=Mus musculus OX=10090 GN=Gpr19 PE=4 SV=1	.	gi|24657582|ref|NP_647897.2| Dopamine/Ecdysteroid receptor, isoform A [Drosophila melanogaster]	XP_035826534.1 uncharacterized protein LOC101846548 isoform X1 [Aplysia californica]	XP_006815874.1 PREDICTED: inositol hexakisphosphate and diphosphoinositol-pentakisphosphate kinase 2-like [Saccoglossus kowalevskii]	tr|A0A8M6Z0W1|A0A8M6Z0W1_DANRE trace amine-associated receptor 13c-like OS=Danio rerio OX=7955 GN=LOC108191518 PE=3 SV=1
PladumEVm051975t1	.	.	.	.	.	.
PladumEVm072473t1	tr|E9QJS7|E9QJS7_MOUSE Adhesion G protein-coupled receptor E5 OS=Mus musculus OX=10090 GN=Adgre5 PE=1 SV=1	XP_011526256.1 adhesion G protein-coupled receptor E2 isoform X8 [Homo sapiens]	gi|24642579|ref|NP_573140.1| methuselah-like 1, isoform A [Drosophila melanogaster]	XP_035828062.1 uncharacterized protein LOC101850279 [Aplysia californica]	XP_006818657.1 PREDICTED: uncharacterized protein LOC102805617 [Saccoglossus kowalevskii]	tr|A0A0R4IAT2|A0A0R4IAT2_DANRE Adhesion G protein-coupled receptor D2 (Fragment) OS=Danio rerio OX=7955 GN=adgrd2 PE=3 SV=1
PladumEVm069417t1	.	.	.	.	.	.
PladumEVm107407t1	.	.	.	.	.	.
PladumEVm109460t1	.	.	.	.	.	.
PladumEVm056100t1	.	.	.	XP_005097745.1 FAD-dependent oxidoreductase domain-containing protein 2 [Aplysia californica]	XP_006825930.1 PREDICTED: RNA-directed DNA polymerase from mobile element jockey-like [Saccoglossus kowalevskii]	.
PladumEVm062860t1	.	.	.	.	XP_006821614.1 PREDICTED: uncharacterized protein LOC102806998 [Saccoglossus kowalevskii]	.
PladumEVm109651t1	sp|P51680|CCR4_MOUSE C-C chemokine receptor type 4 OS=Mus musculus OX=10090 GN=Ccr4 PE=2 SV=2	NP_005233.4 proteinase-activated receptor 2 preproprotein [Homo sapiens]	gi|45550542|ref|NP_647968.3| leucokinin receptor [Drosophila melanogaster]	XP_012937239.2 neuropeptide receptor 15 [Aplysia californica]	XP_006824801.1 PREDICTED: G-protein coupled receptor 54-like, partial [Saccoglossus kowalevskii]	tr|Q8AWE0|Q8AWE0_DANRE D(2) dopamine receptor OS=Danio rerio OX=7955 GN=drd2a PE=2 SV=1
PladumEVm043419t1	.	.	.	.	.	.
PladumEVm067412t1	.	.	.	.	.	.
PladumEVm084370t1	.	.	.	.	.	.
PladumEVm080075t1	sp|Q8VCR8|MYLK2_MOUSE Myosin light chain kinase 2, skeletal/cardiac muscle OS=Mus musculus OX=10090 GN=Mylk2 PE=1 SV=2	NP_001245388.1 phosphorylase b kinase gamma catalytic chain, skeletal muscle/heart isoform isoform 1 [Homo sapiens]	gi|17737415|ref|NP_523564.1| Dual-specificity tyrosine phosphorylation-regulated kinase 2, isoform A [Drosophila melanogaster]	XP_005107327.2 uncharacterized protein LOC101861464 [Aplysia californica]	XP_006823009.1 PREDICTED: striated muscle-specific serine/threonine-protein kinase-like [Saccoglossus kowalevskii]	tr|Q6GMI1|Q6GMI1_DANRE non-specific serine/threonine protein kinase OS=Danio rerio OX=7955 GN=zgc:92014 PE=2 SV=1
PladumEVm099446t1	sp|Q8CIX8|LGSN_MOUSE Lengsin OS=Mus musculus OX=10090 GN=Lgsn PE=1 SV=1	NP_057655.2 lengsin isoform a [Homo sapiens]	.	XP_012945080.1 glutamine synthetase [Aplysia californica]	XP_002730900.1 PREDICTED: lengsin-like [Saccoglossus kowalevskii]	tr|Q29RF4|Q29RF4_DANRE Lengsin, lens protein with glutamine synthetase domain OS=Danio rerio OX=7955 GN=gluld1 PE=2 SV=1
PladumEVm073266t1	sp|Q61805|LBP_MOUSE Lipopolysaccharide-binding protein OS=Mus musculus OX=10090 GN=Lbp PE=1 SV=2	NP_004130.2 lipopolysaccharide-binding protein precursor [Homo sapiens]	.	XP_005112375.2 bactericidal permeability-increasing protein [Aplysia californica]	.	.
PladumEVm053079t1	.	.	.	.	.	.
PladumEVm086591t1	.	.	.	.	.	.
PladumEVm048641t1	sp|Q8CIX8|LGSN_MOUSE Lengsin OS=Mus musculus OX=10090 GN=Lgsn PE=1 SV=1	XP_016866420.1 lengsin isoform X3 [Homo sapiens]	.	XP_005104756.1 glutamine synthetase isoform X2 [Aplysia californica]	XP_002730900.1 PREDICTED: lengsin-like [Saccoglossus kowalevskii]	tr|Q29RF4|Q29RF4_DANRE Lengsin, lens protein with glutamine synthetase domain OS=Danio rerio OX=7955 GN=gluld1 PE=2 SV=1
PladumEVm098020t1	.	.	.	.	.	.
PladumEVm109071t1	.	.	.	.	.	.
PladumEVm082187t1	.	.	.	.	.	.
PladumEVm085234t1	.	.	.	.	.	.
PladumEVm133641t1	.	.	.	.	.	.
PladumEVm077933t1	.	.	gi|18858061|ref|NP_572507.1| CG1885, isoform A [Drosophila melanogaster]	XP_005098107.1 uroporphyrinogen-III synthase isoform X2 [Aplysia californica]	.	.
PladumEVm062701t1	.	.	.	.	.	.
PladumEVm081615t1	.	.	.	.	.	.
PladumEVm069419t1	sp|A2AJ76|HMCN2_MOUSE Hemicentin-2 OS=Mus musculus OX=10090 GN=Hmcn2 PE=1 SV=1	XP_016857926.1 hemicentin-1 isoform X2 [Homo sapiens]	gi|28558748|ref|NP_726551.2| uncharacterized protein Dmel_CG31999, isoform A [Drosophila melanogaster]	XP_012934906.2 uncharacterized protein LOC101849279 [Aplysia californica]	XP_006825089.1 PREDICTED: uncharacterized protein LOC100378641 [Saccoglossus kowalevskii]	tr|A0A8M6YW17|A0A8M6YW17_DANRE fibrillin-1 OS=Danio rerio OX=7955 GN=fbn1 PE=1 SV=1
PladumEVm085318t1	.	.	.	XP_012934855.1 uncharacterized protein LOC106011070, partial [Aplysia californica]	XP_006819375.1 PREDICTED: craniofacial development protein 2-like [Saccoglossus kowalevskii]	.
PladumEVm121496t1	.	.	.	.	XP_006813121.1 PREDICTED: uncharacterized protein LOC102807342, partial [Saccoglossus kowalevskii]	tr|Q3LG56|Q3LG56_DANRE ORF2-encoded protein (Fragment) OS=Danio rerio OX=7955 GN=ORF2p PE=4 SV=1
PladumEVm038471t1	.	XP_024302226.1 ubiquinone biosynthesis O-methyltransferase, mitochondrial isoform X4 [Homo sapiens]	gi|24584607|ref|NP_609793.2| juvenile hormone acid methyltransferase, isoform A [Drosophila melanogaster]	XP_005094676.1 uncharacterized protein LOC101846569 [Aplysia californica]	XP_006820826.1 PREDICTED: sterol 24-C-methyltransferase-like [Saccoglossus kowalevskii]	.
PladumEVm062259t1	sp|Q9D0I9|SYRC_MOUSE Arginine--tRNA ligase, cytoplasmic OS=Mus musculus OX=10090 GN=Rars1 PE=1 SV=2	NP_002878.2 arginine--tRNA ligase, cytoplasmic [Homo sapiens]	gi|18859963|ref|NP_573081.1| Arginyl-tRNA synthetase [Drosophila melanogaster]	XP_012942865.1 arginine--tRNA ligase, cytoplasmic [Aplysia californica]	XP_002735133.1 PREDICTED: arginine--tRNA ligase, cytoplasmic-like [Saccoglossus kowalevskii]	tr|A0A8M6Z3L7|A0A8M6Z3L7_DANRE Arginine--tRNA ligase, cytoplasmic OS=Danio rerio OX=7955 GN=rars PE=1 SV=1
PladumEVm064019t1	.	.	.	XP_012940931.1 uncharacterized protein LOC106012455 [Aplysia californica]	XP_002739487.1 PREDICTED: RNA-directed DNA polymerase from mobile element jockey-like [Saccoglossus kowalevskii]	tr|Q3LG56|Q3LG56_DANRE ORF2-encoded protein (Fragment) OS=Danio rerio OX=7955 GN=ORF2p PE=4 SV=1
PladumEVm063122t1	sp|Q8BUZ3|TIGD4_MOUSE Tigger transposable element-derived protein 4 OS=Mus musculus OX=10090 GN=Tigd4 PE=2 SV=1	XP_005262864.1 tigger transposable element-derived protein 4 isoform X1 [Homo sapiens]	gi|17137282|ref|NP_477207.1| cag, isoform A [Drosophila melanogaster]	XP_035826443.1 uncharacterized protein LOC118477905 [Aplysia californica]	XP_006825477.1 PREDICTED: tigger transposable element-derived protein 4-like, partial [Saccoglossus kowalevskii]	tr|A0A8M1QLH5|A0A8M1QLH5_DANRE uncharacterized protein LOC100150296 OS=Danio rerio OX=7955 GN=LOC100150296 PE=4 SV=1
PladumEVm153965t1	.	.	.	.	.	.
PladumEVm083446t1	.	.	.	.	.	.
PladumEVm102941t1	.	.	.	.	.	.
PladumEVm100830t1	.	.	.	XP_005105859.1 cell death abnormality protein 1 isoform X3 [Aplysia californica]	XP_006819115.1 PREDICTED: uncharacterized protein LOC102801447 [Saccoglossus kowalevskii]	.
PladumEVm074822t1	.	.	.	.	.	.
PladumEVm048130t1	.	.	.	.	.	tr|A0A8M9Q9I4|A0A8M9Q9I4_DANRE Inosine-5'-monophosphate dehydrogenase OS=Danio rerio OX=7955 GN=impdh2 PE=3 SV=1
PladumEVm067223t1	.	.	.	.	.	.
PladumEVm134320t1	.	.	.	.	.	.
PladumEVm147381t1	.	.	.	.	.	.
PladumEVm111869t1	.	.	.	.	.	.
PladumEVm092119t1	.	.	.	.	.	.
PladumEVm066348t2	.	.	.	.	.	.
PladumEVm066487t1	tr|Q8BVP2|Q8BVP2_MOUSE L-lactate dehydrogenase OS=Mus musculus OX=10090 GN=Ldhal6b PE=1 SV=1	NP_149972.1 L-lactate dehydrogenase A-like 6B [Homo sapiens]	gi|45550422|ref|NP_610888.2| uncharacterized protein Dmel_CG13334, isoform A [Drosophila melanogaster]	.	XP_006812483.1 PREDICTED: L-lactate dehydrogenase-like [Saccoglossus kowalevskii]	tr|Q7ZVJ4|Q7ZVJ4_DANRE L-lactate dehydrogenase OS=Danio rerio OX=7955 GN=ldha PE=2 SV=1
PladumEVm065973t1	.	.	.	.	.	.
PladumEVm105238t1	.	.	.	.	XP_006819213.1 PREDICTED: uncharacterized protein LOC102806491 [Saccoglossus kowalevskii]	.
PladumEVm084191t1	sp|Q8BIX3|AL14E_MOUSE ARL14 effector protein OS=Mus musculus OX=10090 GN=Arl14ep PE=1 SV=1	NP_689529.1 ARL14 effector protein [Homo sapiens]	.	.	.	.
PladumEVm069376t1	.	.	.	.	.	.
PladumEVm098323t1	.	.	.	.	.	.
PladumEVm113585t1	.	.	.	XP_035828403.1 uncharacterized protein LOC118478600 [Aplysia californica]	.	.
PladumEVm052112t1	.	.	.	.	.	.
PladumEVm074137t1	.	.	.	.	.	.
PladumEVm044933t1	.	.	.	.	.	.
PladumEVm065449t1	sp|E9PVD3|PCD16_MOUSE Protocadherin-16 OS=Mus musculus OX=10090 GN=Dchs1 PE=1 SV=1	NP_003728.1 protocadherin-16 precursor [Homo sapiens]	gi|17352473|ref|NP_477497.1| fat [Drosophila melanogaster]	XP_012939635.1 cadherin EGF LAG seven-pass G-type receptor 1 [Aplysia californica]	XP_002740242.1 PREDICTED: neural-cadherin-like [Saccoglossus kowalevskii]	tr|A0A8M2B428|A0A8M2B428_DANRE protocadherin Fat 4-like OS=Danio rerio OX=7955 GN=LOC101883589 PE=4 SV=1
PladumEVm098755t1	.	.	.	.	.	.
PladumEVm091049t1	.	.	.	.	.	.
PladumEVm059095t1	.	.	.	.	.	.
PladumEVm029808t1	sp|Q8VC12|HUTU_MOUSE Urocanate hydratase OS=Mus musculus OX=10090 GN=Uroc1 PE=1 SV=2	NP_653240.1 urocanate hydratase isoform 1 [Homo sapiens]	.	XP_012941651.1 urocanate hydratase [Aplysia californica]	XP_006825993.1 PREDICTED: urocanate hydratase [Saccoglossus kowalevskii]	tr|F1QPT1|F1QPT1_DANRE urocanate hydratase OS=Danio rerio OX=7955 GN=uroc1 PE=3 SV=1
PladumEVm079906t1	sp|Q8VC12|HUTU_MOUSE Urocanate hydratase OS=Mus musculus OX=10090 GN=Uroc1 PE=1 SV=2	NP_001159446.1 urocanate hydratase isoform 2 [Homo sapiens]	.	XP_012941651.1 urocanate hydratase [Aplysia californica]	XP_006825993.1 PREDICTED: urocanate hydratase [Saccoglossus kowalevskii]	tr|F1QPT1|F1QPT1_DANRE urocanate hydratase OS=Danio rerio OX=7955 GN=uroc1 PE=3 SV=1
PladumEVm077793t1	sp|P11369|LORF2_MOUSE LINE-1 retrotransposable element ORF2 protein OS=Mus musculus OX=10090 GN=Pol PE=1 SV=2	.	.	XP_012942044.1 uncharacterized protein LOC106012749 [Aplysia californica]	XP_006825930.1 PREDICTED: RNA-directed DNA polymerase from mobile element jockey-like [Saccoglossus kowalevskii]	tr|Q3LG55|Q3LG55_DANRE Reverse transcriptase OS=Danio rerio OX=7955 PE=4 SV=1
PladumEVm078687t1	.	.	.	.	.	.
PladumEVm026563t1	.	.	.	.	.	.
PladumEVm041030t1	.	.	.	.	.	.
PladumEVm116028t1	.	.	.	.	.	.
PladumEVm110574t1	.	.	.	.	XP_006823663.1 PREDICTED: uncharacterized protein LOC102802806, partial [Saccoglossus kowalevskii]	tr|Q6IMA0|Q6IMA0_DANRE ribonuclease H OS=Danio rerio OX=7955 PE=3 SV=1
PladumEVm106313t1	.	.	.	.	.	.
PladumEVm080253t1	.	.	.	.	.	.
PladumEVm103808t1	.	.	.	.	.	.
PladumEVm107119t1	.	.	.	.	.	.
PladumEVm032787t1	sp|Q6DFV8|VWDE_MOUSE von Willebrand factor D and EGF domain-containing protein OS=Mus musculus OX=10090 GN=Vwde PE=2 SV=2	XP_016867319.1 von Willebrand factor D and EGF domain-containing protein isoform X4 [Homo sapiens]	.	XP_035824874.1 von Willebrand factor D and EGF domain-containing protein [Aplysia californica]	XP_006812409.1 PREDICTED: uncharacterized protein LOC102807374 [Saccoglossus kowalevskii]	tr|A0A8M3B5G3|A0A8M3B5G3_DANRE von Willebrand factor D and EGF domain-containing protein OS=Danio rerio OX=7955 GN=si:ch211-246m6.5 PE=4 SV=1
PladumEVm122571t1	.	.	.	.	.	.
PladumEVm029915t1	.	.	.	.	.	.
PladumEVm079174t1	.	.	.	.	.	.
PladumEVm110576t1	.	.	.	.	.	.
PladumEVm109652t1	.	.	.	.	.	.
PladumEVm104820t1	.	.	.	.	.	.
PladumEVm102288t1	.	.	.	.	.	.
PladumEVm097052t1	sp|Q8VHE6|DYH5_MOUSE Dynein heavy chain 5, axonemal OS=Mus musculus OX=10090 GN=Dnah5 PE=1 SV=2	XP_016864673.1 dynein heavy chain 5, axonemal isoform X9 [Homo sapiens]	.	XP_012940947.1 dynein heavy chain 5, axonemal [Aplysia californica]	XP_006818439.1 PREDICTED: dynein heavy chain 5, axonemal-like [Saccoglossus kowalevskii]	.
PladumEVm069003t1	sp|Q91XQ0|DYH8_MOUSE Dynein heavy chain 8, axonemal OS=Mus musculus OX=10090 GN=Dnah8 PE=1 SV=2	XP_016865815.1 dynein heavy chain 8, axonemal isoform X6 [Homo sapiens]	gi|386765416|ref|NP_649923.4| CG9492, isoform E [Drosophila melanogaster]	XP_012940947.1 dynein heavy chain 5, axonemal [Aplysia californica]	XP_006824996.1 PREDICTED: dynein heavy chain 8, axonemal-like, partial [Saccoglossus kowalevskii]	tr|E7F170|E7F170_DANRE Dynein, axonemal, heavy chain 5 OS=Danio rerio OX=7955 GN=dnah5 PE=3 SV=4
PladumEVm103685t1	.	.	.	.	.	.
PladumEVm103810t1	.	.	.	.	.	.
PladumEVm045621t1	sp|Q923L3|CSMD1_MOUSE CUB and sushi domain-containing protein 1 OS=Mus musculus OX=10090 GN=Csmd1 PE=1 SV=2	NP_150094.5 CUB and sushi domain-containing protein 1 precursor [Homo sapiens]	gi|24641465|ref|NP_511136.2| furrowed, isoform A [Drosophila melanogaster]	XP_012936733.1 uncharacterized protein LOC101848513 [Aplysia californica]	XP_006814579.1 PREDICTED: sushi, von Willebrand factor type A, EGF and pentraxin domain-containing protein 1-like [Saccoglossus kowalevskii]	tr|A0A8M9PNC7|A0A8M9PNC7_DANRE CUB and sushi domain-containing protein 3 OS=Danio rerio OX=7955 GN=si:ch211-236p22.1 PE=4 SV=1
PladumEVm035502t1	.	.	.	XP_005102957.1 ribokinase [Aplysia californica]	XP_002740450.1 PREDICTED: ribokinase-like [Saccoglossus kowalevskii]	.
PladumEVm095385t1	.	.	.	.	.	tr|A0A2R8QQ98|A0A2R8QQ98_DANRE Dynein heavy chain OS=Danio rerio OX=7955 PE=4 SV=1
PladumEVm046398t1	.	.	.	.	XP_006820650.1 PREDICTED: putative leucine-rich repeat-containing protein DDB_G0290503-like [Saccoglossus kowalevskii]	.
PladumEVm108776t1	.	.	.	.	.	.
PladumEVm058678t1	.	.	.	XP_012941014.1 uncharacterized protein LOC106012483, partial [Aplysia californica]	XP_006811186.1 PREDICTED: uncharacterized protein LOC102804718 [Saccoglossus kowalevskii]	.
PladumEVm063124t1	.	.	.	.	.	.
PladumEVm062703t1	.	.	gi|18858897|ref|NP_572375.1| innexin 2, isoform A [Drosophila melanogaster]	NP_001191578.1 pannexin 3 [Aplysia californica]	.	.
PladumEVm108069t1	.	.	.	.	.	.
PladumEVm093354t1	.	.	.	.	XP_006825725.1 PREDICTED: calcium-responsive transcription factor-like [Saccoglossus kowalevskii]	.
PladumEVm088346t1	.	.	.	.	.	.
PladumEVm056087t1	.	.	.	XP_005103686.2 uncharacterized protein K02A2.6 [Aplysia californica]	XP_002737624.1 PREDICTED: uncharacterized protein K02A2.6-like [Saccoglossus kowalevskii]	.
PladumEVm078357t1	.	.	.	.	.	.
PladumEVm111287t1	.	.	.	.	XP_006819913.1 PREDICTED: uncharacterized protein LOC102808185 [Saccoglossus kowalevskii]	tr|A0A8M9QBG8|A0A8M9QBG8_DANRE uncharacterized protein LOC110440209 OS=Danio rerio OX=7955 GN=LOC110440209 PE=4 SV=1
PladumEVm087323t1	.	.	.	.	.	.
PladumEVm117614t1	.	.	.	XP_012945643.1 uncharacterized protein LOC101862157 [Aplysia californica]	.	.
PladumEVm073683t1	.	.	.	.	.	.
PladumEVm097620t1	.	.	.	.	.	.
PladumEVm112336t1	.	.	.	.	XP_006822879.1 PREDICTED: uncharacterized protein LOC102805817, partial [Saccoglossus kowalevskii]	.
PladumEVm110578t1	.	.	.	.	XP_002738722.1 PREDICTED: 5'-nucleotidase-like [Saccoglossus kowalevskii]	.
PladumEVm089149t1	.	.	.	.	.	.
PladumEVm014438t1	sp|Q8VDC0|SYLM_MOUSE Probable leucine--tRNA ligase, mitochondrial OS=Mus musculus OX=10090 GN=Lars2 PE=1 SV=1	XP_016861531.1 probable leucine--tRNA ligase, mitochondrial isoform X3 [Homo sapiens]	gi|21355409|ref|NP_647932.1| Leucyl-tRNA synthetase [Drosophila melanogaster]	XP_012935137.1 probable leucine--tRNA ligase, mitochondrial [Aplysia californica]	XP_006822201.1 PREDICTED: probable leucine--tRNA ligase, mitochondrial-like [Saccoglossus kowalevskii]	tr|A7MBM0|A7MBM0_DANRE leucine--tRNA ligase OS=Danio rerio OX=7955 GN=lars2 PE=1 SV=1
PladumEVm097342t1	.	.	.	.	.	.
PladumEVm070802t1	.	.	.	.	XP_006820153.1 PREDICTED: uncharacterized protein LOC102801174 [Saccoglossus kowalevskii]	.
PladumEVm125318t1	.	.	.	.	XP_006813869.1 PREDICTED: uncharacterized protein LOC100376408 [Saccoglossus kowalevskii]	.
PladumEVm068835t1	.	.	.	XP_005107662.1 DNA-binding protein HEXBP isoform X2 [Aplysia californica]	XP_006825897.1 PREDICTED: DNA-binding protein HEXBP-like [Saccoglossus kowalevskii]	.
PladumEVm092081t1	tr|A0A0R4J0B6|A0A0R4J0B6_MOUSE ATP-binding cassette sub-family G member 2 OS=Mus musculus OX=10090 GN=Abcg2 PE=1 SV=1	XP_016864341.1 broad substrate specificity ATP-binding cassette transporter ABCG2 isoform X2 [Homo sapiens]	gi|17136592|ref|NP_476787.1| white [Drosophila melanogaster]	XP_012938369.1 ABC transporter G family member 21 [Aplysia californica]	XP_002742012.1 PREDICTED: protein white-like [Saccoglossus kowalevskii]	tr|Q2Q447|Q2Q447_DANRE ATP-binding cassette sub-family G member 2 OS=Danio rerio OX=7955 GN=fd59c01 PE=1 SV=1
PladumEVm041199t1	sp|Q9JME2|CHSTB_MOUSE Carbohydrate sulfotransferase 11 OS=Mus musculus OX=10090 GN=Chst11 PE=2 SV=1	XP_011513746.1 carbohydrate sulfotransferase 12 isoform X1 [Homo sapiens]	gi|19920748|ref|NP_608920.1| uncharacterized protein Dmel_CG14024, isoform A [Drosophila melanogaster]	XP_035826128.1 carbohydrate sulfotransferase 11 [Aplysia californica]	XP_002737622.1 PREDICTED: carbohydrate sulfotransferase 11-like [Saccoglossus kowalevskii]	tr|A0A8M2B6S7|A0A8M2B6S7_DANRE Carbohydrate sulfotransferase OS=Danio rerio OX=7955 GN=chst10 PE=3 SV=1
PladumEVm090479t1	sp|Q80UC8|GP139_MOUSE Probable G-protein coupled receptor 139 OS=Mus musculus OX=10090 GN=Gpr139 PE=2 SV=2	.	gi|24656321|ref|NP_647758.1| FMRFamide receptor, isoform A [Drosophila melanogaster]	XP_005112379.1 FMRFamide receptor [Aplysia californica]	XP_002730943.1 PREDICTED: thyrotropin-releasing hormone receptor [Saccoglossus kowalevskii]	.
PladumEVm087767t1	.	.	.	.	.	.
PladumEVm081925t1	tr|Q8C9V5|Q8C9V5_MOUSE Proton-translocating NAD(P)(+) transhydrogenase OS=Mus musculus OX=10090 GN=Nnt PE=1 SV=1	XP_016864782.1 NAD(P) transhydrogenase, mitochondrial isoform X1 [Homo sapiens]	.	XP_012946471.1 NAD(P) transhydrogenase, mitochondrial [Aplysia californica]	XP_002738525.1 PREDICTED: NAD(P) transhydrogenase, mitochondrial-like [Saccoglossus kowalevskii]	tr|A0A2R8Q9E6|A0A2R8Q9E6_DANRE Nicotinamide nucleotide transhydrogenase 2 OS=Danio rerio OX=7955 GN=nnt2 PE=4 SV=1
PladumEVm088718t1	tr|E9Q8F4|E9Q8F4_MOUSE Proton-translocating NAD(P)(+) transhydrogenase OS=Mus musculus OX=10090 GN=Nnt PE=1 SV=1	XP_006714524.1 NAD(P) transhydrogenase, mitochondrial isoform X2 [Homo sapiens]	.	XP_012946471.1 NAD(P) transhydrogenase, mitochondrial [Aplysia californica]	XP_002738525.1 PREDICTED: NAD(P) transhydrogenase, mitochondrial-like [Saccoglossus kowalevskii]	tr|E9QDE7|E9QDE7_DANRE proton-translocating NAD(P)(+) transhydrogenase (Fragment) OS=Danio rerio OX=7955 GN=nnt2 PE=3 SV=1
PladumEVm057348t1	.	.	.	.	.	.
PladumEVm107121t1	.	.	.	.	.	.
PladumEVm110579t1	.	.	.	.	.	.
PladumEVm105461t1	.	.	.	.	.	.
PladumEVm056742t1	.	.	.	.	.	.
PladumEVm072837t1	tr|E9QPG2|E9QPG2_MOUSE Polycystic kidney disease protein 1-like 2 OS=Mus musculus OX=10090 GN=Pkd1l2 PE=3 SV=1	XP_016878691.1 polycystic kidney disease protein 1-like 3 isoform X8 [Homo sapiens]	.	XP_005105591.2 polycystic kidney disease protein 1-like 2 [Aplysia californica]	XP_006814779.1 PREDICTED: polycystin-1-like [Saccoglossus kowalevskii]	tr|A0A3G1GTC1|A0A3G1GTC1_DANRE Polycystic kidney disease 1-like 2a OS=Danio rerio OX=7955 GN=pkd1l2a PE=3 SV=1
PladumEVm071637t1	.	.	.	.	XP_006823663.1 PREDICTED: uncharacterized protein LOC102802806, partial [Saccoglossus kowalevskii]	tr|Q6IMA0|Q6IMA0_DANRE ribonuclease H OS=Danio rerio OX=7955 PE=3 SV=1
PladumEVm110581t1	.	.	.	XP_005094335.2 fibroblast growth factor receptor 1-A [Aplysia californica]	.	tr|A0A140LFP0|A0A140LFP0_DANRE Obscurin, cytoskeletal calmodulin and titin-interacting RhoGEF b (Fragment) OS=Danio rerio OX=7955 GN=obscnb PE=4 SV=1
PladumEVm079389t1	tr|H3BKC4|H3BKC4_MOUSE Amiloride-sensitive sodium channel subunit alpha (Fragment) OS=Mus musculus OX=10090 GN=Scnn1a PE=4 SV=1	NP_001123885.2 amiloride-sensitive sodium channel subunit delta [Homo sapiens]	.	XP_012942490.1 degenerin deg-1-like [Aplysia californica]	XP_006816276.1 PREDICTED: uncharacterized protein LOC102803109 [Saccoglossus kowalevskii]	.
PladumEVm054818t1	.	.	.	.	.	.
PladumEVm095386t1	sp|D3YXG0|HMCN1_MOUSE Hemicentin-1 OS=Mus musculus OX=10090 GN=Hmcn1 PE=1 SV=1	XP_011508343.1 hemicentin-1 isoform X4 [Homo sapiens]	gi|24653090|ref|NP_725185.1| frazzled, isoform B [Drosophila melanogaster]	XP_012942941.1 hemicentin-1 [Aplysia californica]	XP_006814875.1 PREDICTED: hemicentin-1-like, partial [Saccoglossus kowalevskii]	tr|A0A8M3B479|A0A8M3B479_DANRE hemicentin-1 isoform X3 OS=Danio rerio OX=7955 GN=hmcn1 PE=4 SV=1
PladumEVm028740t1	.	.	.	.	.	.
PladumEVm111631t1	.	.	.	.	.	.
PladumEVm105136t1	tr|A0A1B0GRU3|A0A1B0GRU3_MOUSE Zinc finger CCCH domain-containing protein 4 OS=Mus musculus OX=10090 GN=Zc3h4 PE=1 SV=1	.	.	.	.	.
PladumEVm040534t1	.	.	.	.	XP_006814411.1 PREDICTED: uncharacterized protein LOC102801398 [Saccoglossus kowalevskii]	.
PladumEVm137818t2	.	.	.	.	.	.
PladumEVm086799t1	.	.	.	.	.	.
PladumEVm061990t1	tr|A0A1Y7VJC5|A0A1Y7VJC5_MOUSE Ornithine decarboxylase (Fragment) OS=Mus musculus OX=10090 GN=Odc1 PE=1 SV=1	NP_002530.1 ornithine decarboxylase isoform 1 [Homo sapiens]	gi|24586472|ref|NP_477052.2| ornithine decarboxylase 1 [Drosophila melanogaster]	XP_005095259.1 ornithine decarboxylase [Aplysia californica]	NP_001158445.1 ornithine decarboxylase 1 [Saccoglossus kowalevskii]	tr|Q9DGJ4|Q9DGJ4_DANRE Odc1 protein OS=Danio rerio OX=7955 GN=wu:fc54f04 PE=2 SV=1
PladumEVm085552t1	.	.	.	.	.	.
PladumEVm069205t1	sp|Q8R035|ICT1_MOUSE Peptidyl-tRNA hydrolase ICT1, mitochondrial OS=Mus musculus OX=10090 GN=Mrpl58 PE=1 SV=1	.	gi|19921098|ref|NP_609416.1| CG6094, isoform A [Drosophila melanogaster]	XP_005101298.1 peptidyl-tRNA hydrolase ICT1, mitochondrial [Aplysia californica]	XP_006818448.1 PREDICTED: peptidyl-tRNA hydrolase ICT1, mitochondrial-like [Saccoglossus kowalevskii]	tr|E7F0D0|E7F0D0_DANRE Mitochondrial ribosomal protein L58 OS=Danio rerio OX=7955 GN=si:ch1073-357b18.5 PE=4 SV=3
PladumEVm100280t1	.	.	.	.	.	.
PladumEVm077406t1	.	.	.	.	XP_006825825.1 PREDICTED: uncharacterized protein LOC102806157 [Saccoglossus kowalevskii]	tr|Q8AXX0|Q8AXX0_DANRE ribonuclease H (Fragment) OS=Danio rerio OX=7955 PE=3 SV=1
PladumEVm039490t1	.	.	.	XP_012938383.1 uncharacterized protein LOC106011851 [Aplysia californica]	XP_002734768.1 PREDICTED: uncharacterized protein LOC100371059 [Saccoglossus kowalevskii]	.
PladumEVm093364t1	.	.	.	.	.	.
PladumEVm104356t1	.	.	.	.	.	.
PladumEVm080363t1	.	.	.	.	.	.
PladumEVm160538t1	.	.	.	.	.	.
PladumEVm094115t1	.	.	.	XP_005097745.1 FAD-dependent oxidoreductase domain-containing protein 2 [Aplysia californica]	XP_006825930.1 PREDICTED: RNA-directed DNA polymerase from mobile element jockey-like [Saccoglossus kowalevskii]	tr|A0A0G2KS01|A0A0G2KS01_DANRE Reverse transcriptase domain-containing protein OS=Danio rerio OX=7955 PE=4 SV=1
PladumEVm085321t1	sp|P11369|LORF2_MOUSE LINE-1 retrotransposable element ORF2 protein OS=Mus musculus OX=10090 GN=Pol PE=1 SV=2	.	.	XP_012939639.1 uncharacterized protein LOC106012153 [Aplysia californica]	XP_006825930.1 PREDICTED: RNA-directed DNA polymerase from mobile element jockey-like [Saccoglossus kowalevskii]	tr|Q3LG55|Q3LG55_DANRE Reverse transcriptase OS=Danio rerio OX=7955 PE=4 SV=1
PladumEVm053424t1	.	.	.	.	.	.
PladumEVm094532t1	.	.	.	.	.	.
PladumEVm075641t1	.	.	.	.	.	.
PladumEVm151040t1	.	.	.	.	.	.
PladumEVm091233t1	.	.	.	.	.	.
PladumEVm029748t1	.	.	.	.	.	.
PladumEVm058317t1	.	.	.	.	.	.
PladumEVm115947t1	.	.	.	.	.	.
PladumEVm042485t1	sp|Q9QZS2|RNF4_MOUSE E3 ubiquitin-protein ligase RNF4 OS=Mus musculus OX=10090 GN=Rnf4 PE=1 SV=1	NP_002929.1 E3 ubiquitin-protein ligase RNF4 isoform 1 [Homo sapiens]	gi|161083719|ref|NP_001097605.1| uncharacterized protein Dmel_CG13481, isoform B [Drosophila melanogaster]	XP_005094759.1 E3 ubiquitin-protein ligase RNF4 isoform X2 [Aplysia californica]	XP_006816747.1 PREDICTED: E3 ubiquitin-protein ligase RNF4-like [Saccoglossus kowalevskii]	tr|A0A2R8Q387|A0A2R8Q387_DANRE Ring finger protein 4 OS=Danio rerio OX=7955 GN=rnf4 PE=4 SV=1
PladumEVm038647t1	.	.	.	.	.	.
PladumEVm099906t1	.	.	.	.	.	.
PladumEVm121217t1	.	.	.	.	.	.
PladumEVm092191t1	.	.	.	.	.	.
PladumEVm090480t1	.	.	.	XP_035827587.1 neuronal acetylcholine receptor subunit alpha-7 isoform X3 [Aplysia californica]	XP_006811725.1 PREDICTED: neuronal acetylcholine receptor subunit beta-4-like [Saccoglossus kowalevskii]	.
PladumEVm098022t1	tr|B2RX82|B2RX82_MOUSE Cholinergic receptor, nicotinic, alpha polypeptide 10 OS=Mus musculus OX=10090 GN=Chrna10 PE=2 SV=1	NP_001186208.1 neuronal acetylcholine receptor subunit alpha-6 isoform 2 precursor [Homo sapiens]	gi|17738175|ref|NP_524483.1| nicotinic acetylcholine receptor beta2, isoform A [Drosophila melanogaster]	XP_005098515.1 neuronal acetylcholine receptor subunit alpha-10-like isoform X2 [Aplysia californica]	XP_002740880.1 PREDICTED: neuronal acetylcholine receptor subunit alpha-4-like [Saccoglossus kowalevskii]	tr|A0A8M9Q0E2|A0A8M9Q0E2_DANRE neuronal acetylcholine receptor subunit alpha-10 isoform X1 OS=Danio rerio OX=7955 GN=chrna10a PE=3 SV=1
PladumEVm086311t1	sp|Q8BH00|AL8A1_MOUSE 2-aminomuconic semialdehyde dehydrogenase OS=Mus musculus OX=10090 GN=Aldh8a1 PE=1 SV=1	NP_739577.1 2-aminomuconic semialdehyde dehydrogenase isoform 2 [Homo sapiens]	gi|20129399|ref|NP_609285.1| aldehyde dehydrogenase, isoform A [Drosophila melanogaster]	XP_005105733.1 2-aminomuconic semialdehyde dehydrogenase [Aplysia californica]	XP_002741825.2 PREDICTED: aldehyde dehydrogenase family 8 member A1-like [Saccoglossus kowalevskii]	tr|A0A2R8QNV6|A0A2R8QNV6_DANRE 2-aminomuconic semialdehyde dehydrogenase OS=Danio rerio OX=7955 GN=aldh8a1 PE=3 SV=1
PladumEVm103815t1	.	.	.	.	.	.
PladumEVm056878t1	.	.	.	.	.	.
PladumEVm066351t1	.	.	.	.	.	tr|Q76IL5|Q76IL5_DANRE Pol-like protein OS=Danio rerio OX=7955 GN=ORF2 PE=4 SV=1
PladumEVm101673t1	.	.	.	.	.	.
PladumEVm103816t1	sp|Q9CPY7|AMPL_MOUSE Cytosol aminopeptidase OS=Mus musculus OX=10090 GN=Lap3 PE=1 SV=3	NP_056991.2 cytosol aminopeptidase [Homo sapiens]	gi|665393959|ref|NP_731749.3| granny smith, isoform F [Drosophila melanogaster]	XP_035825586.1 cytosol aminopeptidase [Aplysia californica]	XP_006824473.1 PREDICTED: uncharacterized protein LOC100375552 [Saccoglossus kowalevskii]	tr|A2BIC6|A2BIC6_DANRE Cytosol aminopeptidase OS=Danio rerio OX=7955 GN=lap3 PE=3 SV=1
PladumEVm097915t1	.	.	.	.	.	.
PladumEVm071068t1	.	.	.	.	.	.
PladumEVm095388t1	.	.	.	.	.	.
PladumEVm093124t1	.	.	.	.	.	.
PladumEVm104357t1	.	.	.	.	.	.
PladumEVm128189t1	.	.	.	.	.	.
PladumEVm109436t1	.	.	.	XP_005095659.1 uncharacterized protein LOC101853848 isoform X2 [Aplysia californica]	.	.
PladumEVm091559t1	.	.	.	.	.	.
PladumEVm091661t1	.	.	.	.	XP_006824506.1 PREDICTED: uncharacterized protein LOC102801587 [Saccoglossus kowalevskii]	.
PladumEVm086563t1	.	.	.	.	.	.
PladumEVm095389t1	.	.	.	.	.	.
PladumEVm106270t1	.	.	.	.	.	.
PladumEVm107593t1	.	.	.	XP_005113600.1 tigger transposable element-derived protein 6 [Aplysia californica]	XP_006817663.1 PREDICTED: pogo transposable element with KRAB domain-like [Saccoglossus kowalevskii]	.
PladumEVm065401t1	.	.	.	XP_035824926.1 protocadherin Fat 4 [Aplysia californica]	XP_006818822.1 PREDICTED: uncharacterized protein LOC102802352 [Saccoglossus kowalevskii]	.
PladumEVm061855t1	.	.	.	.	.	.
PladumEVm078017t1	.	.	.	.	.	.
PladumEVm077297t1	.	.	.	.	XP_002741398.1 PREDICTED: tetratricopeptide repeat protein 1-like [Saccoglossus kowalevskii]	.
PladumEVm044267t1	tr|A0A5K1VVQ9|A0A5K1VVQ9_MOUSE Titin OS=Mus musculus OX=10090 GN=Ttn PE=1 SV=1	XP_024308865.1 titin isoform X8 [Homo sapiens]	gi|665388811|ref|NP_001284716.1| bent, isoform J [Drosophila melanogaster]	XP_012941579.1 twitchin [Aplysia californica]	XP_006820934.1 PREDICTED: twitchin-like, partial [Saccoglossus kowalevskii]	tr|G1K2X0|G1K2X0_DANRE Titin, tandem duplicate 1 OS=Danio rerio OX=7955 GN=ttn.1 PE=3 SV=2
PladumEVm066575t1	.	.	.	.	.	.
PladumEVm055765t1	tr|Q3UNS8|Q3UNS8_MOUSE Kynurenine/alpha-aminoadipate aminotransferase, mitochondrial OS=Mus musculus OX=10090 GN=Aadat PE=1 SV=1	XP_011530322.1 kynurenine/alpha-aminoadipate aminotransferase, mitochondrial isoform X3 [Homo sapiens]	gi|21356535|ref|NP_648426.1| CG6321 [Drosophila melanogaster]	XP_012946337.1 uncharacterized HTH-type transcriptional regulator YdfD [Aplysia californica]	.	tr|A0A8N7TEE2|A0A8N7TEE2_DANRE kynurenine/alpha-aminoadipate aminotransferase, mitochondrial OS=Danio rerio OX=7955 GN=aadat PE=1 SV=1
PladumEVm083997t1	.	.	.	.	.	.
PladumEVm063125t1	sp|O70165|FCN1_MOUSE Ficolin-1 OS=Mus musculus OX=10090 GN=Fcn1 PE=1 SV=1	NP_001994.2 ficolin-1 precursor [Homo sapiens]	gi|24657664|ref|NP_726164.1| uncharacterized protein Dmel_CG30281 [Drosophila melanogaster]	XP_012940204.1 ficolin-1 [Aplysia californica]	XP_006824721.1 PREDICTED: fibrinogen-like protein A-like, partial [Saccoglossus kowalevskii]	tr|E7EZJ2|E7EZJ2_DANRE Zmp:0000000846 OS=Danio rerio OX=7955 GN=tnca PE=3 SV=3
PladumEVm057467t1	sp|J3S6Y1|TSEAR_MOUSE Thrombospondin-type laminin G domain and EAR repeat-containing protein OS=Mus musculus OX=10090 GN=Tspear PE=1 SV=1	NP_659428.2 thrombospondin-type laminin G domain and EAR repeat-containing protein isoform 1 precursor [Homo sapiens]	.	XP_012942783.1 protein kinase C-binding protein NELL2 [Aplysia californica]	.	tr|E7F9F5|E7F9F5_DANRE Thrombospondin-type laminin G domain and EAR repeats b OS=Danio rerio OX=7955 GN=tspearb PE=4 SV=1
PladumEVm049541t1	.	.	.	XP_012939666.1 uncharacterized protein LOC106012163 [Aplysia californica]	XP_006822324.1 PREDICTED: uncharacterized protein LOC102806336 [Saccoglossus kowalevskii]	.
PladumEVm069576t1	.	.	.	.	.	.
PladumEVm100833t1	.	.	.	.	.	.
PladumEVm063126t1	.	.	.	.	.	.
PladumEVm094371t1	sp|D3YXG0|HMCN1_MOUSE Hemicentin-1 OS=Mus musculus OX=10090 GN=Hmcn1 PE=1 SV=1	XP_016857926.1 hemicentin-1 isoform X2 [Homo sapiens]	gi|281366124|ref|NP_001163430.1| Semaphorin-5c, isoform B [Drosophila melanogaster]	XP_012941731.1 mucin-like protein [Aplysia californica]	XP_006814875.1 PREDICTED: hemicentin-1-like, partial [Saccoglossus kowalevskii]	tr|A0A8M9PLZ8|A0A8M9PLZ8_DANRE SCO-spondin OS=Danio rerio OX=7955 GN=scospondin PE=3 SV=1
PladumEVm110443t1	.	.	.	.	.	.
PladumEVm053081t1	.	.	.	.	.	.
PladumEVm085553t1	.	.	.	XP_035824222.1 uncharacterized protein LOC101853604 [Aplysia californica]	.	.
PladumEVm061856t1	.	.	.	XP_012946146.1 uncharacterized protein K02A2.6-like [Aplysia californica]	XP_006821682.1 PREDICTED: uncharacterized protein LOC102800522 [Saccoglossus kowalevskii]	tr|A0A8M2B4M9|A0A8M2B4M9_DANRE ribonuclease H OS=Danio rerio OX=7955 GN=clasp1b PE=3 SV=1
PladumEVm095390t1	.	.	.	.	.	.
PladumEVm127271t1	.	.	.	.	.	.
PladumEVm048670t1	.	.	.	.	.	.
PladumEVm033213t1	tr|A0A0R4J263|A0A0R4J263_MOUSE 1-acyl-sn-glycerol-3-phosphate acyltransferase OS=Mus musculus OX=10090 GN=Agpat1 PE=1 SV=1	NP_001358366.1 1-acyl-sn-glycerol-3-phosphate acyltransferase alpha isoform 2 [Homo sapiens]	gi|24641612|ref|NP_572828.1| CG3812, isoform A [Drosophila melanogaster]	XP_005093688.1 D-beta-hydroxybutyrate dehydrogenase [Aplysia californica]	XP_006820472.1 PREDICTED: 3-oxoacyl-[acyl-carrier-protein] reductase, chloroplastic-like [Saccoglossus kowalevskii]	tr|A0JMM2|A0JMM2_DANRE 1-acyl-sn-glycerol-3-phosphate acyltransferase OS=Danio rerio OX=7955 GN=agpat2 PE=2 SV=1
PladumEVm108783t1	sp|A2AJ76|HMCN2_MOUSE Hemicentin-2 OS=Mus musculus OX=10090 GN=Hmcn2 PE=1 SV=1	XP_011516772.1 hemicentin-2 isoform X7 [Homo sapiens]	.	XP_012942941.1 hemicentin-1 [Aplysia californica]	XP_006820161.1 PREDICTED: hemicentin-1-like, partial [Saccoglossus kowalevskii]	tr|A0A8M3B479|A0A8M3B479_DANRE hemicentin-1 isoform X3 OS=Danio rerio OX=7955 GN=hmcn1 PE=4 SV=1
PladumEVm079908t1	.	.	.	.	.	.
PladumEVm066627t1	.	.	.	.	.	.
PladumEVm067943t1	.	.	.	.	.	.
PladumEVm055663t1	.	.	.	.	.	.
PladumEVm062263t1	.	.	gi|939619725|ref|NP_001303337.1| diacyl glycerol kinase, isoform K [Drosophila melanogaster]	.	.	.
PladumEVm042269t1	sp|Q4V9Z5|SE6L2_MOUSE Seizure 6-like protein 2 OS=Mus musculus OX=10090 GN=Sez6l2 PE=1 SV=1	NP_001230261.1 seizure 6-like protein 2 isoform 5 precursor [Homo sapiens]	.	.	.	.
PladumEVm032567t1	.	.	.	.	.	.
PladumEVm045868t1	sp|Q7TT28|REXO1_MOUSE RNA exonuclease 1 homolog OS=Mus musculus OX=10090 GN=Rexo1 PE=1 SV=1	XP_005251179.1 putative exonuclease GOR [Homo sapiens]	.	.	.	.
PladumEVm024938t1	sp|P31651|S6A12_MOUSE Sodium- and chloride-dependent betaine transporter OS=Mus musculus OX=10090 GN=Slc6a12 PE=2 SV=1	XP_011519312.1 sodium- and chloride-dependent betaine transporter isoform X1 [Homo sapiens]	.	XP_012945518.2 sodium- and chloride-dependent GABA transporter ine [Aplysia californica]	NP_001161606.1 neurotransmitter transporter-like protein [Saccoglossus kowalevskii]	tr|A0A8M9Q3H3|A0A8M9Q3H3_DANRE uncharacterized protein LOC561694 isoform X1 OS=Danio rerio OX=7955 GN=si:ch211-225b11.1 PE=4 SV=1
PladumEVm105239t1	.	.	.	.	.	.
PladumEVm136764t1	.	.	.	.	.	.
PladumEVm061857t1	.	.	.	.	.	.
PladumEVm045706t1	.	.	.	.	.	.
PladumEVm096876t1	.	.	.	.	XP_006825930.1 PREDICTED: RNA-directed DNA polymerase from mobile element jockey-like [Saccoglossus kowalevskii]	.
PladumEVm090842t1	.	.	.	.	.	.
PladumEVm091138t1	.	.	.	.	.	.
PladumEVm068836t1	sp|Q9CWJ9|PUR9_MOUSE Bifunctional purine biosynthesis protein ATIC OS=Mus musculus OX=10090 GN=Atic PE=1 SV=2	XP_016859676.1 bifunctional purine biosynthesis protein ATIC isoform X1 [Homo sapiens]	gi|24649832|ref|NP_651305.1| uncharacterized protein Dmel_CG11089, isoform A [Drosophila melanogaster]	XP_035828315.1 bifunctional purine biosynthesis protein ATIC isoform X1 [Aplysia californica]	XP_006823221.1 PREDICTED: bifunctional purine biosynthesis protein PURH-like, partial [Saccoglossus kowalevskii]	tr|B3DKL0|B3DKL0_DANRE Bifunctional purine biosynthesis protein ATIC OS=Danio rerio OX=7955 GN=wu:fi76g09 PE=1 SV=1
PladumEVm141726t1	.	.	.	.	.	.
PladumEVm089897t1	.	.	.	.	.	.
PladumEVm088350t1	.	.	.	.	.	.
PladumEVm087324t1	sp|P03958|ADA_MOUSE Adenosine deaminase OS=Mus musculus OX=10090 GN=Ada PE=1 SV=3	NP_001308980.1 adenosine deaminase isoform 3 [Homo sapiens]	.	.	XP_006814765.1 PREDICTED: adenosine deaminase-like [Saccoglossus kowalevskii]	tr|F1RA33|F1RA33_DANRE Adenosine deaminase OS=Danio rerio OX=7955 GN=ada PE=3 SV=1
PladumEVm073511t1	.	.	.	.	.	.
PladumEVm090482t1	sp|Q80XC2|TRM61_MOUSE tRNA (adenine(58)-N(1))-methyltransferase catalytic subunit TRMT61A OS=Mus musculus OX=10090 GN=Trmt61a PE=1 SV=1	XP_005264450.1 tRNA (adenine(58)-N(1))-methyltransferase, mitochondrial isoform X1 [Homo sapiens]	gi|24650257|ref|NP_651461.1| uncharacterized protein Dmel_CG14544, isoform A [Drosophila melanogaster]	XP_005089200.1 tRNA (adenine(58)-N(1))-methyltransferase catalytic subunit TRMT61A [Aplysia californica]	XP_002732949.1 PREDICTED: tRNA (adenine(58)-N(1))-methyltransferase catalytic subunit TRMT61A-like [Saccoglossus kowalevskii]	tr|A0A8M6Z1N7|A0A8M6Z1N7_DANRE tRNA (adenine(58)-N(1))-methyltransferase OS=Danio rerio OX=7955 GN=trmt61a PE=1 SV=1
PladumEVm086312t1	sp|P35951|LDLR_MOUSE Low-density lipoprotein receptor OS=Mus musculus OX=10090 GN=Ldlr PE=1 SV=2	XP_016859830.1 low-density lipoprotein receptor-related protein 1B isoform X1 [Homo sapiens]	gi|665399494|ref|NP_001260800.2| LDL receptor protein 1, isoform F [Drosophila melanogaster]	XP_005111446.2 sortilin-related receptor [Aplysia californica]	XP_002739813.1 PREDICTED: polycystic kidney disease protein 1-like 2-like [Saccoglossus kowalevskii]	tr|A0A0R4IYS9|A0A0R4IYS9_DANRE Low density lipoprotein receptor b OS=Danio rerio OX=7955 GN=ldlrb PE=4 SV=2
PladumEVm063577t1	.	.	.	.	.	.
PladumEVm170540t1	.	.	.	.	.	.
PladumEVm102786t1	.	.	.	.	.	.
PladumEVm093348t1	.	.	.	.	.	.
PladumEVm059096t1	.	.	.	.	.	.
PladumEVm111714t1	.	.	.	.	XP_006822946.1 PREDICTED: uncharacterized protein LOC100369247 [Saccoglossus kowalevskii]	tr|Q3LG56|Q3LG56_DANRE ORF2-encoded protein (Fragment) OS=Danio rerio OX=7955 GN=ORF2p PE=4 SV=1
PladumEVm106131t1	.	.	.	.	XP_006822105.1 PREDICTED: RNA-directed DNA polymerase from mobile element jockey-like, partial [Saccoglossus kowalevskii]	.
PladumEVm043218t1	.	.	.	.	.	.
PladumEVm075642t1	.	.	.	.	.	.
PladumEVm112338t1	.	.	.	.	.	.
PladumEVm140457t1	.	.	.	.	.	.
PladumEVm108785t1	.	.	.	.	.	.
PladumEVm075643t1	.	.	.	.	.	.
PladumEVm043715t1	.	.	.	.	XP_006824506.1 PREDICTED: uncharacterized protein LOC102801587 [Saccoglossus kowalevskii]	.
PladumEVm143301t1	.	.	.	.	.	.
PladumEVm052401t1	.	.	.	.	XP_006814583.1 PREDICTED: ATP-binding cassette sub-family A member 1-like, partial [Saccoglossus kowalevskii]	tr|Q76IL3|Q76IL3_DANRE Pol-like protein OS=Danio rerio OX=7955 GN=ORF2 PE=4 SV=1
PladumEVm175870t1	.	.	.	.	.	.
PladumEVm107126t1	.	.	.	.	.	.
PladumEVm070341t1	.	.	.	.	.	.
PladumEVm108786t1	.	.	.	.	.	.
PladumEVm065584t1	.	.	.	.	.	.
PladumEVm074143t1	.	.	.	.	.	.
PladumEVm106198t1	.	.	.	.	.	.
PladumEVm047301t1	.	.	.	.	.	.
PladumEVm039435t1	sp|Q9JK53|PRELP_MOUSE Prolargin OS=Mus musculus OX=10090 GN=Prelp PE=1 SV=2	NP_001139726.1 podocan-like protein 1 isoform 2 precursor [Homo sapiens]	gi|386767396|ref|NP_001246198.1| uncharacterized protein Dmel_CG14762, isoform B [Drosophila melanogaster]	XP_012942522.1 leucine-rich repeats and immunoglobulin-like domains protein 2 [Aplysia californica]	XP_006815650.1 PREDICTED: leucine-rich repeats and immunoglobulin-like domains 2 isoform X3 [Saccoglossus kowalevskii]	tr|U3JAA8|U3JAA8_DANRE Si:dkey-1j5.4 OS=Danio rerio OX=7955 GN=si:dkey-1j5.4 PE=4 SV=1
PladumEVm091662t1	tr|A0A0R4J0W6|A0A0R4J0W6_MOUSE Leucine-rich repeat-containing protein 40 OS=Mus musculus OX=10090 GN=Lrrc40 PE=1 SV=1	NP_958934.1 immunoglobulin superfamily containing leucine-rich repeat protein precursor [Homo sapiens]	gi|17933612|ref|NP_525097.1| flightless I [Drosophila melanogaster]	NP_001232922.1 leucine-rich repeat receptor tyrosine kinase [Aplysia californica]	XP_006816852.1 PREDICTED: slit homolog 3 protein-like [Saccoglossus kowalevskii]	tr|A0A8M1RHY6|A0A8M1RHY6_DANRE toll-like receptor 8 OS=Danio rerio OX=7955 GN=LOC100332583 PE=3 SV=1
PladumEVm109258t1	.	.	.	.	.	.
PladumEVm101503t1	.	.	.	.	.	.
PladumEVm056610t1	.	.	.	.	.	.
PladumEVm115586t1	.	.	.	.	.	.
PladumEVm089691t1	.	.	.	.	XP_006824461.1 PREDICTED: uncharacterized protein LOC102803176 [Saccoglossus kowalevskii]	.
PladumEVm081619t1	sp|Q61555|FBN2_MOUSE Fibrillin-2 OS=Mus musculus OX=10090 GN=Fbn2 PE=1 SV=2	NP_001990.2 fibrillin-2 precursor [Homo sapiens]	gi|28558748|ref|NP_726551.2| uncharacterized protein Dmel_CG31999, isoform A [Drosophila melanogaster]	XP_012942941.1 hemicentin-1 [Aplysia californica]	XP_006820460.1 PREDICTED: fibrillin-2-like [Saccoglossus kowalevskii]	tr|A0A8M9PJN5|A0A8M9PJN5_DANRE fibrillin-3 isoform X1 OS=Danio rerio OX=7955 GN=fbn2b PE=1 SV=1
PladumEVm111009t1	.	.	.	.	.	.
PladumEVm069647t1	.	.	.	.	.	.
PladumEVm102291t1	.	.	.	.	.	.
PladumEVm063127t1	.	.	.	.	.	.
PladumEVm102292t1	.	.	.	.	.	tr|R4GE94|R4GE94_DANRE Si:ch211-197g18.2 OS=Danio rerio OX=7955 GN=slc35g1 PE=4 SV=1
PladumEVm077627t1	.	.	.	.	.	.
PladumEVm041069t1	sp|P06745|G6PI_MOUSE Glucose-6-phosphate isomerase OS=Mus musculus OX=10090 GN=Gpi PE=1 SV=4	NP_001316840.1 glucose-6-phosphate isomerase isoform 5 [Homo sapiens]	gi|17737445|ref|NP_523663.1| phosphoglucose isomerase, isoform A [Drosophila melanogaster]	XP_005105294.1 glucose-6-phosphate isomerase isoform X1 [Aplysia californica]	XP_002732561.1 PREDICTED: glucose-6-phosphate isomerase-like [Saccoglossus kowalevskii]	tr|A8DZE4|A8DZE4_DANRE Glucose-6-phosphate isomerase OS=Danio rerio OX=7955 GN=gpib PE=3 SV=1
PladumEVm101443t1	.	.	.	.	.	.
PladumEVm058115t1	.	.	.	.	.	.
PladumEVm077213t1	.	.	.	XP_012941442.1 epithelial splicing regulatory protein 1 [Aplysia californica]	.	tr|Q7ZYY7|Q7ZYY7_DANRE DNA-directed DNA polymerase OS=Danio rerio OX=7955 GN=si:busm1-180o5.3 PE=4 SV=1
PladumEVm076001t1	tr|A0A494BB96|A0A494BB96_MOUSE Triokinase/FMN cyclase (Fragment) OS=Mus musculus OX=10090 GN=Tkfc PE=1 SV=1	NP_056348.2 triokinase/FMN cyclase isoform b [Homo sapiens]	gi|17737897|ref|NP_524311.1| sorbitol dehydrogenase-2 [Drosophila melanogaster]	XP_012938337.1 sorbitol dehydrogenase [Aplysia californica]	XP_002740464.1 PREDICTED: sorbitol dehydrogenase-like [Saccoglossus kowalevskii]	tr|F1Q8Q6|F1Q8Q6_DANRE Triokinase/FMN cyclase OS=Danio rerio OX=7955 GN=tkfc PE=4 SV=1
PladumEVm082237t1	.	.	.	.	.	.
PladumEVm060052t1	.	.	.	.	XP_006814779.1 PREDICTED: polycystin-1-like [Saccoglossus kowalevskii]	.
PladumEVm072877t1	.	.	.	.	.	.
PladumEVm077079t1	sp|Q923L3|CSMD1_MOUSE CUB and sushi domain-containing protein 1 OS=Mus musculus OX=10090 GN=Csmd1 PE=1 SV=2	XP_011533054.1 CUB and sushi domain-containing protein 1 isoform X1 [Homo sapiens]	gi|24641465|ref|NP_511136.2| furrowed, isoform A [Drosophila melanogaster]	XP_035829169.1 CUB and sushi domain-containing protein 3 [Aplysia californica]	XP_006814579.1 PREDICTED: sushi, von Willebrand factor type A, EGF and pentraxin domain-containing protein 1-like [Saccoglossus kowalevskii]	tr|A2VD28|A2VD28_DANRE Zgc:158446 protein OS=Danio rerio OX=7955 GN=fc04c04 PE=1 SV=1
PladumEVm090921t1	.	.	.	.	.	.
PladumEVm067330t1	.	.	.	XP_012940510.1 uncharacterized protein LOC106012342 [Aplysia californica]	XP_006816725.1 PREDICTED: RNA-directed DNA polymerase from mobile element jockey-like [Saccoglossus kowalevskii]	tr|A0A0G2KI12|A0A0G2KI12_DANRE Reverse transcriptase domain-containing protein OS=Danio rerio OX=7955 PE=4 SV=1
PladumEVm075724t1	.	.	.	.	.	.
PladumEVm088351t1	.	.	.	.	.	.
PladumEVm093443t1	.	.	.	.	.	.
PladumEVm059651t1	.	.	.	.	.	.
PladumEVm107128t1	.	.	.	.	.	.
PladumEVm081054t1	.	.	.	.	.	.
PladumEVm097093t1	tr|E9PVD9|E9PVD9_MOUSE Solute carrier organic anion transporter family member OS=Mus musculus OX=10090 GN=Slco5a1 PE=3 SV=1	.	gi|24583057|ref|NP_723463.1| organic anion transporting polypeptide 30B, isoform A [Drosophila melanogaster]	XP_012937036.1 solute carrier organic anion transporter family member 2A1, partial [Aplysia californica]	XP_006816825.1 PREDICTED: solute carrier organic anion transporter family member 1C1-like [Saccoglossus kowalevskii]	tr|E7EYQ1|E7EYQ1_DANRE Solute carrier organic anion transporter family member OS=Danio rerio OX=7955 GN=slco5a1a PE=3 SV=1
PladumEVm123730t1	sp|P35242|SFTPA_MOUSE Pulmonary surfactant-associated protein A OS=Mus musculus OX=10090 GN=Sftpa1 PE=1 SV=1	NP_001157570.1 versican core protein isoform 4 precursor [Homo sapiens]	.	XP_005109205.1 CD209 antigen [Aplysia californica]	XP_006818514.1 PREDICTED: zonadhesin-like [Saccoglossus kowalevskii]	tr|A0A8M9PU58|A0A8M9PU58_DANRE macrophage mannose receptor 1-like OS=Danio rerio OX=7955 GN=LOC100537272 PE=4 SV=1
PladumEVm104435t1	.	.	.	.	.	.
PladumEVm144636t1	.	.	.	.	.	.
PladumEVm085323t1	.	.	.	.	.	.
PladumEVm094121t1	.	.	.	XP_012944921.1 uncharacterized protein LOC101856990 [Aplysia californica]	.	tr|A0A8M9PPV1|A0A8M9PPV1_DANRE uncharacterized protein LOC110439056 OS=Danio rerio OX=7955 GN=LOC110439056 PE=4 SV=1
PladumEVm075751t1	tr|F8WH29|F8WH29_MOUSE Fibrocystin-L OS=Mus musculus OX=10090 GN=Pkhd1l1 PE=1 SV=1	XP_016869461.1 fibrocystin-L isoform X5 [Homo sapiens]	.	XP_012942613.1 fibrocystin-L [Aplysia californica]	XP_002740339.1 PREDICTED: fibrocystin-L-like [Saccoglossus kowalevskii]	tr|A8E7R5|A8E7R5_DANRE Si:ch211-244a23.1 OS=Danio rerio OX=7955 GN=si:ch211-244a23.1 PE=4 SV=1
PladumEVm109676t1	.	.	.	.	.	.
PladumEVm020280t1	.	XP_024302798.1 uncharacterized protein LOC112267992 [Homo sapiens]	.	XP_005103686.2 uncharacterized protein K02A2.6 [Aplysia californica]	XP_006822441.1 PREDICTED: uncharacterized protein LOC100368444 [Saccoglossus kowalevskii]	tr|A0A8M9PC86|A0A8M9PC86_DANRE uncharacterized protein ftr06 isoform X1 OS=Danio rerio OX=7955 GN=ftr06 PE=3 SV=1
PladumEVm041532t1	sp|Q2EG98|PK1L3_MOUSE Polycystic kidney disease protein 1-like 3 OS=Mus musculus OX=10090 GN=Pkd1l3 PE=1 SV=2	.	.	XP_012936429.2 serine-rich adhesin for platelets, partial [Aplysia californica]	XP_006817074.1 PREDICTED: mucin-2-like [Saccoglossus kowalevskii]	.
PladumEVm079304t1	.	.	.	XP_035824293.1 zinc finger protein GLI2 [Aplysia californica]	.	.
PladumEVm081927t1	.	.	.	XP_012939472.1 uncharacterized protein LOC101845778 [Aplysia californica]	XP_002737959.1 PREDICTED: uncharacterized protein LOC100368081 [Saccoglossus kowalevskii]	tr|A0A8M2B9Q1|A0A8M2B9Q1_DANRE uncharacterized protein si:ch211-161h7.5 isoform X1 OS=Danio rerio OX=7955 GN=si:ch211-161h7.5 PE=4 SV=1
PladumEVm115230t1	.	.	.	.	.	.
PladumEVm037080t1	.	.	.	.	.	.
PladumEVm057572t1	.	.	.	.	.	.
PladumEVm060232t1	sp|Q711T7|NADE_MOUSE Glutamine-dependent NAD(+) synthetase OS=Mus musculus OX=10090 GN=Nadsyn1 PE=1 SV=1	NP_060631.2 glutamine-dependent NAD(+) synthetase [Homo sapiens]	gi|24641841|ref|NP_572913.1| CG9940, isoform A [Drosophila melanogaster]	XP_012944850.1 glutamine-dependent NAD(+) synthetase [Aplysia californica]	.	.
PladumEVm104766t1	.	.	.	.	.	.
PladumEVm102890t1	.	.	.	.	.	.
PladumEVm100842t1	.	.	.	.	.	.
PladumEVm098023t1	.	.	.	.	.	.
PladumEVm086314t1	.	.	.	.	.	.
PladumEVm084373t1	.	.	.	.	.	.
PladumEVm074145t1	.	.	.	.	.	.
PladumEVm098783t1	.	.	.	.	.	.
PladumEVm070381t1	.	.	.	.	.	.
PladumEVm049666t1	sp|Q91W43|GCSP_MOUSE Glycine dehydrogenase (decarboxylating), mitochondrial OS=Mus musculus OX=10090 GN=Gldc PE=1 SV=1	NP_000161.2 glycine dehydrogenase (decarboxylating), mitochondrial precursor [Homo sapiens]	gi|24645648|ref|NP_649989.1| CG3999, isoform A [Drosophila melanogaster]	XP_012939778.1 glycine dehydrogenase (decarboxylating), mitochondrial [Aplysia californica]	XP_002742419.1 PREDICTED: glycine dehydrogenase (decarboxylating), mitochondrial-like [Saccoglossus kowalevskii]	tr|Q6PFN9|Q6PFN9_DANRE glycine dehydrogenase (aminomethyl-transferring) OS=Danio rerio OX=7955 GN=wu:fb23b05 PE=1 SV=1
PladumEVm058679t2	.	.	.	.	.	tr|A0A8M9PPF2|A0A8M9PPF2_DANRE DNA-directed DNA polymerase OS=Danio rerio OX=7955 GN=LOC110438038 PE=4 SV=1
PladumEVm023430t1	.	.	.	XP_035827903.1 uncharacterized protein LOC118478424 [Aplysia californica]	.	.
PladumEVm057623t1	.	.	.	XP_012934560.1 uncharacterized protein LOC106011017 [Aplysia californica]	XP_006822761.1 PREDICTED: uncharacterized protein LOC102806375 [Saccoglossus kowalevskii]	.
PladumEVm043219t1	.	.	.	.	XP_006824386.1 PREDICTED: uncharacterized protein LOC100379079 [Saccoglossus kowalevskii]	tr|Q7M558|Q7M558_DANRE ATP-dependent DNA helicase OS=Danio rerio OX=7955 GN=LOC110439423 PE=3 SV=1
PladumEVm039037t1	.	.	.	.	.	.
PladumEVm060460t1	.	.	.	.	.	.
PladumEVm057892t1	.	.	.	XP_012945756.1 bone morphogenetic protein 2 [Aplysia californica]	NP_001164699.1 gdf2/myostatin-like protein precursor [Saccoglossus kowalevskii]	.
PladumEVm071272t1	sp|P11369|LORF2_MOUSE LINE-1 retrotransposable element ORF2 protein OS=Mus musculus OX=10090 GN=Pol PE=1 SV=2	.	.	XP_012941474.1 uncharacterized protein LOC106012602 [Aplysia californica]	XP_006824579.1 PREDICTED: uncharacterized protein LOC102802958 [Saccoglossus kowalevskii]	tr|Q3LG55|Q3LG55_DANRE Reverse transcriptase OS=Danio rerio OX=7955 PE=4 SV=1
PladumEVm106732t1	.	.	.	.	.	.
PladumEVm095942t1	.	.	.	.	.	.
PladumEVm060640t1	.	.	.	.	.	.
PladumEVm111640t1	.	.	.	.	.	.
PladumEVm053890t1	.	.	.	.	.	.
PladumEVm063578t1	sp|Q9Z1J3|NFS1_MOUSE Cysteine desulfurase, mitochondrial OS=Mus musculus OX=10090 GN=Nfs1 PE=1 SV=3	NP_066923.3 cysteine desulfurase, mitochondrial isoform a precursor [Homo sapiens]	gi|20129463|ref|NP_609533.1| uncharacterized protein Dmel_CG12264 [Drosophila melanogaster]	XP_005105818.1 cysteine desulfurase, mitochondrial [Aplysia californica]	XP_006821881.1 PREDICTED: cysteine desulfurase, mitochondrial-like, partial [Saccoglossus kowalevskii]	tr|Q1LYQ9|Q1LYQ9_DANRE Cysteine desulfurase, mitochondrial OS=Danio rerio OX=7955 GN=wu:fb50g03 PE=1 SV=1
PladumEVm080800t1	.	.	.	.	.	.
PladumEVm052050t1	tr|A0A0J9YVF0|A0A0J9YVF0_MOUSE Metabotropic glutamate receptor 2 OS=Mus musculus OX=10090 GN=Grm2 PE=1 SV=1	XP_011531944.1 metabotropic glutamate receptor 2 isoform X5 [Homo sapiens]	gi|665388817|ref|NP_001284718.1| metabotropic glutamate receptor, isoform D [Drosophila melanogaster]	XP_012939978.2 metabotropic glutamate receptor 6-like [Aplysia californica]	XP_006820959.1 PREDICTED: metabotropic glutamate receptor 3-like [Saccoglossus kowalevskii]	tr|E7F7E9|E7F7E9_DANRE Glutamate receptor, metabotropic 2b OS=Danio rerio OX=7955 GN=gb:kf234084 PE=2 SV=1
PladumEVm040359t1	.	.	.	.	.	.
PladumEVm071638t1	.	.	.	.	.	.
PladumEVm058031t1	sp|P11369|LORF2_MOUSE LINE-1 retrotransposable element ORF2 protein OS=Mus musculus OX=10090 GN=Pol PE=1 SV=2	.	.	XP_012942463.1 uncharacterized protein LOC101849401 [Aplysia californica]	XP_006823893.1 PREDICTED: RNA-directed DNA polymerase from mobile element jockey-like, partial [Saccoglossus kowalevskii]	tr|A0A0G2KS01|A0A0G2KS01_DANRE Reverse transcriptase domain-containing protein OS=Danio rerio OX=7955 PE=4 SV=1
PladumEVm046081t1	.	.	.	.	.	.
PladumEVm068344t1	.	.	.	.	.	.
PladumEVm085324t1	.	.	.	.	.	.
PladumEVm106002t1	.	.	.	.	.	.
PladumEVm066352t1	.	.	.	.	.	.
PladumEVm069537t1	.	.	.	.	.	.
PladumEVm109701t1	.	.	.	.	.	.
PladumEVm081904t1	.	.	.	XP_035827940.1 uncharacterized protein LOC118478439 [Aplysia californica]	XP_002739487.1 PREDICTED: RNA-directed DNA polymerase from mobile element jockey-like [Saccoglossus kowalevskii]	tr|Q3LG55|Q3LG55_DANRE Reverse transcriptase OS=Danio rerio OX=7955 PE=4 SV=1
PladumEVm082494t1	.	.	.	XP_035827940.1 uncharacterized protein LOC118478439 [Aplysia californica]	XP_002739487.1 PREDICTED: RNA-directed DNA polymerase from mobile element jockey-like [Saccoglossus kowalevskii]	tr|Q3LG56|Q3LG56_DANRE ORF2-encoded protein (Fragment) OS=Danio rerio OX=7955 GN=ORF2p PE=4 SV=1
PladumEVm046472t1	.	.	.	.	XP_006824190.1 PREDICTED: uncharacterized protein LOC100375643 [Saccoglossus kowalevskii]	tr|X1WBH7|X1WBH7_DANRE Si:ch211-66i15.5 OS=Danio rerio OX=7955 GN=si:ch211-66i15.5 PE=4 SV=1
PladumEVm106298t1	.	.	.	.	.	.
PladumEVm107688t1	.	.	.	XP_012938974.1 uncharacterized protein LOC106012003 [Aplysia californica]	.	.
PladumEVm097094t1	.	.	.	.	.	.
PladumEVm104446t1	.	.	.	.	.	.
PladumEVm102297t1	.	.	.	.	.	.
PladumEVm038186t1	sp|Q6NXK8|ASIC1_MOUSE Acid-sensing ion channel 1 OS=Mus musculus OX=10090 GN=Asic1 PE=1 SV=1	NP_064718.1 acid-sensing ion channel 3 isoform c [Homo sapiens]	.	XP_005111008.2 uncharacterized protein LOC101857070 [Aplysia californica]	XP_006818454.1 PREDICTED: acid-sensing ion channel 4-like [Saccoglossus kowalevskii]	tr|K7DY90|K7DY90_DANRE Acid-sensing ion channel 4-A (Fragment) OS=Danio rerio OX=7955 GN=asic4a PE=3 SV=1
PladumEVm108791t1	.	.	.	.	.	.
PladumEVm082767t1	.	.	.	.	.	.
PladumEVm129042t1	.	.	.	.	.	.
PladumEVm129150t1	.	.	.	.	.	.
PladumEVm159286t1	.	.	.	.	.	.
PladumEVm054253t1	.	.	.	.	.	.
PladumEVm077628t1	.	.	.	.	.	.
PladumEVm076929t1	tr|F8WH29|F8WH29_MOUSE Fibrocystin-L OS=Mus musculus OX=10090 GN=Pkhd1l1 PE=1 SV=1	XP_016869459.1 fibrocystin-L isoform X3 [Homo sapiens]	.	XP_012942613.1 fibrocystin-L [Aplysia californica]	XP_006823577.1 PREDICTED: fibrocystin-L-like, partial [Saccoglossus kowalevskii]	tr|I3IS60|I3IS60_DANRE Si:ch211-244a23.1 OS=Danio rerio OX=7955 GN=pkhd1l1.2 PE=4 SV=1
PladumEVm083820t1	.	.	.	.	.	.
PladumEVm146825t1	.	.	.	.	.	.
PladumEVm163222t1	.	.	.	.	.	.
PladumEVm066977t1	.	.	.	.	XP_006820894.1 PREDICTED: uncharacterized protein LOC102808234 [Saccoglossus kowalevskii]	.
PladumEVm109236t1	.	.	.	.	.	.
PladumEVm085134t1	.	.	.	.	.	.
PladumEVm136276t1	.	.	.	.	.	.
PladumEVm076417t1	.	XP_024302798.1 uncharacterized protein LOC112267992 [Homo sapiens]	.	XP_005108893.1 uncharacterized protein K02A2.6-like [Aplysia californica]	XP_006822441.1 PREDICTED: uncharacterized protein LOC100368444 [Saccoglossus kowalevskii]	tr|A0A8M9PC86|A0A8M9PC86_DANRE uncharacterized protein ftr06 isoform X1 OS=Danio rerio OX=7955 GN=ftr06 PE=3 SV=1
PladumEVm088790t1	.	.	.	.	.	.
PladumEVm083941t1	sp|P52785|GUC2E_MOUSE Retinal guanylyl cyclase 1 OS=Mus musculus OX=10090 GN=Gucy2e PE=1 SV=2	XP_024303329.1 atrial natriuretic peptide receptor 2 isoform X7 [Homo sapiens]	gi|320545818|ref|NP_729905.2| uncharacterized protein Dmel_CG10738, isoform D [Drosophila melanogaster]	XP_035825868.1 atrial natriuretic peptide receptor 1 [Aplysia californica]	XP_006814368.1 PREDICTED: atrial natriuretic peptide receptor 1-like [Saccoglossus kowalevskii]	tr|Q90WX1|Q90WX1_DANRE guanylate cyclase (Fragment) OS=Danio rerio OX=7955 GN=gc2 PE=2 SV=1
PladumEVm105792t1	.	.	.	.	.	tr|Q503X0|Q503X0_DANRE Zgc:136337 protein (Fragment) OS=Danio rerio OX=7955 GN=zgc:136337 PE=2 SV=1
PladumEVm100561t1	.	.	.	.	.	.
PladumEVm088353t1	.	.	.	.	.	.
PladumEVm087804t1	.	.	.	.	.	.
PladumEVm110586t1	.	.	.	.	.	.
PladumEVm127129t1	.	.	.	.	.	.
PladumEVm086317t1	.	.	.	.	.	.
PladumEVm098024t1	.	.	.	.	.	.
PladumEVm039256t1	.	.	.	XP_005105161.1 N-glycosidase Npun_R5314 isoform X1 [Aplysia californica]	XP_006820651.1 PREDICTED: uncharacterized protein LOC102801367, partial [Saccoglossus kowalevskii]	.
PladumEVm135510t1	.	.	.	.	.	.
PladumEVm059097t1	.	.	.	.	.	.
PladumEVm094122t1	.	.	.	.	XP_006813913.1 PREDICTED: uncharacterized protein LOC102800947 [Saccoglossus kowalevskii]	.
PladumEVm064219t1	.	.	.	.	.	.
PladumEVm037617t1	.	.	.	.	XP_006815844.1 PREDICTED: basic immunoglobulin-like variable motif-containing protein-like, partial [Saccoglossus kowalevskii]	.
PladumEVm083743t1	.	.	.	XP_012945590.1 trichohyalin, partial [Aplysia californica]	.	.
PladumEVm083970t1	.	.	.	.	.	.
PladumEVm111070t1	.	.	.	.	.	.
PladumEVm094123t1	.	.	.	.	.	.
PladumEVm089405t1	.	.	.	.	.	.
PladumEVm055578t1	sp|Q9JMB7|PIWL1_MOUSE Piwi-like protein 1 OS=Mus musculus OX=10090 GN=Piwil1 PE=1 SV=1	XP_011537308.1 piwi-like protein 1 isoform X4 [Homo sapiens]	gi|221513719|ref|NP_001036627.2| argonaute 3, isoform D [Drosophila melanogaster]	XP_005096149.1 piwi-like protein 1 [Aplysia californica]	XP_006820557.1 PREDICTED: LOW QUALITY PROTEIN: piwi-like protein 2-like [Saccoglossus kowalevskii]	tr|T1ECU4|T1ECU4_DANRE Piwi-like protein 2 OS=Danio rerio OX=7955 GN=piwil2 PE=3 SV=1
PladumEVm057707t1	.	.	.	.	XP_006813586.1 PREDICTED: uncharacterized protein LOC102804435 [Saccoglossus kowalevskii]	tr|A0A8M9PN83|A0A8M9PN83_DANRE uncharacterized protein LOC108179640 OS=Danio rerio OX=7955 GN=LOC108179640 PE=4 SV=1
PladumEVm028623t1	.	.	.	.	.	.
PladumEVm104492t1	sp|P22935|RABP2_MOUSE Cellular retinoic acid-binding protein 2 OS=Mus musculus OX=10090 GN=Crabp2 PE=2 SV=2	NP_001869.1 cellular retinoic acid-binding protein 2 [Homo sapiens]	.	.	XP_006817522.1 PREDICTED: fatty acid-binding protein, liver-like [Saccoglossus kowalevskii]	tr|X1WFK9|X1WFK9_DANRE Fatty acid-binding protein 10b, liver basic OS=Danio rerio OX=7955 GN=fabp10b PE=3 SV=1
PladumEVm042476t1	.	.	.	.	.	.
PladumEVm130102t1	.	.	.	.	.	.
PladumEVm100011t1	.	.	.	.	.	.
PladumEVm123083t1	.	.	.	.	.	.
PladumEVm053425t1	sp|Q2QI47|USH2A_MOUSE Usherin OS=Mus musculus OX=10090 GN=Ush2A PE=1 SV=2	XP_005265184.1 laminin subunit beta-2 isoform X1 [Homo sapiens]	gi|17136294|ref|NP_476618.1| LanB1, isoform A [Drosophila melanogaster]	XP_012939269.1 laminin subunit alpha-3 [Aplysia californica]	XP_006820868.1 PREDICTED: laminin subunit beta-1-like [Saccoglossus kowalevskii]	tr|F1QD37|F1QD37_DANRE Laminin, beta 2-like OS=Danio rerio OX=7955 GN=lamb2l PE=4 SV=2
PladumEVm054819t1	.	.	.	.	.	.
PladumEVm077476t1	.	.	.	.	.	.
PladumEVm073515t1	.	.	.	.	.	.
PladumEVm039950t1	.	.	.	.	.	.
PladumEVm056743t1	sp|Q7M732|RTL1_MOUSE Retrotransposon-like protein 1 OS=Mus musculus OX=10090 GN=Rtl1 PE=2 SV=1	NP_001128360.1 retrotransposon-like protein 1 [Homo sapiens]	.	XP_005103686.2 uncharacterized protein K02A2.6 [Aplysia californica]	XP_002740159.1 PREDICTED: uncharacterized protein K02A2.6-like [Saccoglossus kowalevskii]	tr|A0A8M9P0J8|A0A8M9P0J8_DANRE ribonuclease H OS=Danio rerio OX=7955 GN=cuzd1.1 PE=3 SV=1
PladumEVm062264t1	sp|Q3UMF9|FAXC_MOUSE Failed axon connections homolog OS=Mus musculus OX=10090 GN=Faxc PE=2 SV=1	NP_001333461.1 failed axon connections homolog isoform 3 [Homo sapiens]	gi|62472216|ref|NP_001014587.1| failed axon connections, isoform C [Drosophila melanogaster]	XP_005100153.1 failed axon connections homolog isoform X2 [Aplysia californica]	XP_002731577.1 PREDICTED: failed axon connections homolog [Saccoglossus kowalevskii]	tr|E7FFZ1|E7FFZ1_DANRE Failed axon connections homolog, metaxin-like GST domain-containing a OS=Danio rerio OX=7955 GN=faxca PE=3 SV=1
PladumEVm099457t1	.	.	.	.	.	.
PladumEVm067543t1	.	.	.	.	.	.
PladumEVm093166t1	.	.	.	.	.	.
PladumEVm104457t1	.	.	.	.	.	.
PladumEVm093487t1	.	.	.	.	XP_002730984.1 PREDICTED: renilla-luciferin 2-monooxygenase-like [Saccoglossus kowalevskii]	.
PladumEVm107132t1	.	.	.	.	.	.
PladumEVm080257t1	.	.	.	.	.	.
PladumEVm095396t1	tr|A2AGI3|A2AGI3_MOUSE Neuroligin-3 OS=Mus musculus OX=10090 GN=Nlgn3 PE=1 SV=1	XP_006724725.2 neuroligin-3 isoform X1 [Homo sapiens]	.	.	.	tr|A0A0R4IJ74|A0A0R4IJ74_DANRE Neuroligin 3a OS=Danio rerio OX=7955 GN=nlgn3b PE=3 SV=1
PladumEVm087784t1	.	.	.	.	.	.
PladumEVm058417t1	sp|Q80YC5|FA12_MOUSE Coagulation factor XII OS=Mus musculus OX=10090 GN=F12 PE=1 SV=2	NP_000496.2 coagulation factor XII preproprotein [Homo sapiens]	.	.	.	tr|A0A2R8QI53|A0A2R8QI53_DANRE Lymphocyte antigen 75 OS=Danio rerio OX=7955 GN=ly75 PE=4 SV=1
PladumEVm092253t1	.	.	.	.	.	.
PladumEVm068345t1	.	.	.	.	.	.
PladumEVm053396t1	.	.	.	.	.	.
PladumEVm108344t1	.	.	.	.	.	.
PladumEVm085520t1	sp|O35602|RX_MOUSE Retinal homeobox protein Rx OS=Mus musculus OX=10090 GN=Rax PE=2 SV=2	NP_620689.1 homeobox protein ARX [Homo sapiens]	gi|28573684|ref|NP_788420.1| homeobrain [Drosophila melanogaster]	XP_012936635.1 uncharacterized protein LOC101856173 [Aplysia californica]	XP_006824212.1 PREDICTED: arginine-fifty homeobox-like [Saccoglossus kowalevskii]	tr|A4FVH8|A4FVH8_DANRE Arx protein (Fragment) OS=Danio rerio OX=7955 GN=arx PE=2 SV=1
PladumEVm129314t2	.	.	.	.	.	.
PladumEVm079306t1	.	.	.	.	.	.
PladumEVm054107t1	tr|E9Q4D4|E9Q4D4_MOUSE Polycystic kidney disease protein 1-like 2 OS=Mus musculus OX=10090 GN=Pkd1l2 PE=3 SV=2	NP_001009944.3 polycystin-1 isoform 1 precursor [Homo sapiens]	.	XP_012943769.1 uncharacterized protein LOC101864095, partial [Aplysia californica]	XP_006815503.1 PREDICTED: polycystic kidney disease protein 1-like 2-like [Saccoglossus kowalevskii]	tr|A0A3G1GT95|A0A3G1GT95_DANRE Polycystin 1 (Fragment) OS=Danio rerio OX=7955 GN=pkd1 PE=2 SV=1
PladumEVm089763t1	sp|Q91Z53|GRHPR_MOUSE Glyoxylate reductase/hydroxypyruvate reductase OS=Mus musculus OX=10090 GN=Grhpr PE=1 SV=1	XP_005251688.1 glyoxylate reductase/hydroxypyruvate reductase isoform X5 [Homo sapiens]	gi|28571528|ref|NP_649579.2| CG1236 [Drosophila melanogaster]	XP_005098934.1 glyoxylate reductase/hydroxypyruvate reductase [Aplysia californica]	XP_002732924.2 PREDICTED: glyoxylate reductase/hydroxypyruvate reductase-like [Saccoglossus kowalevskii]	tr|Q6NUX3|Q6NUX3_DANRE Zgc:136493 protein (Fragment) OS=Danio rerio OX=7955 GN=zgc:136493 PE=2 SV=1
PladumEVm066822t1	.	.	.	.	.	.
PladumEVm125869t1	.	.	.	.	.	.
PladumEVm103825t1	sp|P11369|LORF2_MOUSE LINE-1 retrotransposable element ORF2 protein OS=Mus musculus OX=10090 GN=Pol PE=1 SV=2	.	.	XP_035829510.1 secreted RxLR effector protein 78-like [Aplysia californica]	XP_006822764.1 PREDICTED: RNA-directed DNA polymerase from mobile element jockey-like, partial [Saccoglossus kowalevskii]	tr|A0A0G2L3N0|A0A0G2L3N0_DANRE Reverse transcriptase domain-containing protein OS=Danio rerio OX=7955 PE=4 SV=1
PladumEVm062005t1	sp|P00687|AMY1_MOUSE Alpha-amylase 1 OS=Mus musculus OX=10090 GN=Amy1 PE=1 SV=2	XP_016856547.1 alpha-amylase 1 isoform X1 [Homo sapiens]	gi|18859631|ref|NP_536346.1| amylase proximal, isoform A [Drosophila melanogaster]	XP_012937452.2 alpha-amylase [Aplysia californica]	XP_006825786.1 PREDICTED: pancreatic alpha-amylase-like, partial [Saccoglossus kowalevskii]	tr|Q7SYL6|Q7SYL6_DANRE Alpha-amylase OS=Danio rerio OX=7955 GN=amy2a PE=2 SV=1
PladumEVm093267t1	.	.	.	.	.	.
PladumEVm088355t1	.	.	.	XP_012944619.1 N-glycosidase YbiA [Aplysia californica]	.	.
PladumEVm127391t1	.	.	.	.	.	.
PladumEVm066477t1	.	.	.	.	.	.
PladumEVm066978t1	.	.	.	XP_005105161.1 N-glycosidase Npun_R5314 isoform X1 [Aplysia californica]	.	.
PladumEVm068417t1	.	.	.	.	XP_006812173.1 PREDICTED: RNA-directed DNA polymerase from mobile element jockey-like, partial [Saccoglossus kowalevskii]	.
PladumEVm054082t1	.	.	.	.	XP_006812356.1 PREDICTED: probable DNA polymerase-like, partial [Saccoglossus kowalevskii]	tr|Q7ZYY7|Q7ZYY7_DANRE DNA-directed DNA polymerase OS=Danio rerio OX=7955 GN=si:busm1-180o5.3 PE=4 SV=1
PladumEVm071941t1	.	.	.	.	.	.
PladumEVm078423t1	.	.	.	.	.	.
PladumEVm083897t1	tr|A0A0G2JFE5|A0A0G2JFE5_MOUSE 7,8-dihydro-8-oxoguanine triphosphatase (Fragment) OS=Mus musculus OX=10090 GN=Nudt1 PE=1 SV=1	NP_001354484.1 7,8-dihydro-8-oxoguanine triphosphatase isoform 3 [Homo sapiens]	.	XP_005109226.2 7,8-dihydro-8-oxoguanine triphosphatase isoform X2 [Aplysia californica]	XP_002733265.1 PREDICTED: 7,8-dihydro-8-oxoguanine triphosphatase-like [Saccoglossus kowalevskii]	tr|A0A8M3B2G5|A0A8M3B2G5_DANRE NAD(+) diphosphatase OS=Danio rerio OX=7955 GN=nudt12 PE=1 SV=1
PladumEVm085765t1	.	.	.	.	.	.
PladumEVm055942t1	.	.	.	.	.	.
PladumEVm101129t1	.	.	.	.	.	.
PladumEVm073519t1	.	.	.	.	.	.
PladumEVm082026t1	.	.	.	.	.	.
PladumEVm084542t1	sp|Q05915|GCH1_MOUSE GTP cyclohydrolase 1 OS=Mus musculus OX=10090 GN=Gch1 PE=1 SV=1	NP_001019195.1 GTP cyclohydrolase 1 isoform 1 [Homo sapiens]	gi|24656782|ref|NP_726037.1| punch, isoform B [Drosophila melanogaster]	XP_005091649.1 GTP cyclohydrolase 1-like [Aplysia californica]	NP_001161562.1 GTP cyclohydrolase [Saccoglossus kowalevskii]	tr|Q6IQV5|Q6IQV5_DANRE GTP cyclohydrolase 1 OS=Danio rerio OX=7955 GN=fb51g02 PE=2 SV=1
PladumEVm123213t1	.	.	.	.	.	.
PladumEVm054465t1	sp|A2AVA0|SVEP1_MOUSE Sushi, von Willebrand factor type A, EGF and pentraxin domain-containing protein 1 OS=Mus musculus OX=10090 GN=Svep1 PE=1 SV=1	NP_699197.3 sushi, von Willebrand factor type A, EGF and pentraxin domain-containing protein 1 precursor [Homo sapiens]	gi|24642109|ref|NP_573006.1| CG9095, isoform A [Drosophila melanogaster]	XP_012938062.1 sushi, von Willebrand factor type A, EGF and pentraxin domain-containing protein 1 [Aplysia californica]	XP_006814579.1 PREDICTED: sushi, von Willebrand factor type A, EGF and pentraxin domain-containing protein 1-like [Saccoglossus kowalevskii]	tr|F1QDI2|F1QDI2_DANRE CUB and Sushi multiple domains 3a (Fragment) OS=Danio rerio OX=7955 GN=csmd3a PE=4 SV=2
PladumEVm075501t1	.	.	.	.	.	.
PladumEVm090813t1	.	.	.	.	.	.
PladumEVm053748t1	sp|P35492|HUTH_MOUSE Histidine ammonia-lyase OS=Mus musculus OX=10090 GN=Hal PE=1 SV=1	NP_001245263.1 histidine ammonia-lyase isoform 3 [Homo sapiens]	.	XP_012943662.1 histidine ammonia-lyase [Aplysia californica]	XP_006825988.1 PREDICTED: histidine ammonia-lyase [Saccoglossus kowalevskii]	tr|A4FUP1|A4FUP1_DANRE Histidine ammonia-lyase OS=Danio rerio OX=7955 GN=LOC100004331 PE=2 SV=1
PladumEVm109511t1	.	.	.	.	.	.
PladumEVm037518t1	.	.	.	.	.	.
PladumEVm083744t1	.	.	.	XP_012939100.1 xylan 1,4-beta-xylosidase isoform X2 [Aplysia californica]	XP_006823397.1 PREDICTED: probable beta-D-xylosidase 2-like [Saccoglossus kowalevskii]	.
PladumEVm114384t1	.	.	.	.	.	.
PladumEVm094694t1	.	.	.	.	XP_006815366.1 PREDICTED: uncharacterized protein LOC102808214 [Saccoglossus kowalevskii]	tr|A0A8M6YVA8|A0A8M6YVA8_DANRE P cell-type agglutination protein map4-like OS=Danio rerio OX=7955 GN=LOC108181391 PE=4 SV=1
PladumEVm079502t1	.	.	.	.	.	.
PladumEVm052402t1	.	.	.	.	XP_002732593.2 PREDICTED: pre-mRNA-splicing factor SYF1-like [Saccoglossus kowalevskii]	tr|A0A8M3AW20|A0A8M3AW20_DANRE uncharacterized protein LOC103911649 OS=Danio rerio OX=7955 GN=LOC103911649 PE=4 SV=1
PladumEVm084375t1	.	.	.	.	.	tr|A0A8M9PPF2|A0A8M9PPF2_DANRE DNA-directed DNA polymerase OS=Danio rerio OX=7955 GN=LOC110438038 PE=4 SV=1
PladumEVm076701t1	.	.	.	.	.	.
PladumEVm076363t1	.	.	.	XP_035827940.1 uncharacterized protein LOC118478439 [Aplysia californica]	XP_006824506.1 PREDICTED: uncharacterized protein LOC102801587 [Saccoglossus kowalevskii]	tr|Q3LG56|Q3LG56_DANRE ORF2-encoded protein (Fragment) OS=Danio rerio OX=7955 GN=ORF2p PE=4 SV=1
PladumEVm066823t1	.	.	.	.	.	.
PladumEVm087328t1	tr|E9Q467|E9Q467_MOUSE ATP-binding cassette, sub-family C (CFTR/MRP), member 4 OS=Mus musculus OX=10090 GN=Abcc4 PE=1 SV=1	NP_001288759.1 multidrug resistance-associated protein 4 isoform 4 [Homo sapiens]	gi|21358185|ref|NP_651678.1| uncharacterized protein Dmel_CG11897, isoform B [Drosophila melanogaster]	XP_005099201.2 multidrug resistance-associated protein 4 [Aplysia californica]	XP_006819150.1 PREDICTED: multidrug resistance-associated protein 4-like [Saccoglossus kowalevskii]	tr|M1FT22|M1FT22_DANRE Cystic fibrosis transmembrane conductance regulator OS=Danio rerio OX=7955 GN=abcc4 PE=2 SV=1
PladumEVm071863t1	.	.	.	XP_035828904.1 uncharacterized protein LOC101847773 [Aplysia californica]	XP_006812409.1 PREDICTED: uncharacterized protein LOC102807374 [Saccoglossus kowalevskii]	.
PladumEVm077110t1	sp|Q9R0Y1|ASIC5_MOUSE Acid-sensing ion channel 5 OS=Mus musculus OX=10090 GN=Asic5 PE=2 SV=1	XP_016863780.1 acid-sensing ion channel 5 isoform X1 [Homo sapiens]	gi|24658137|ref|NP_611672.1| pickpocket 12 [Drosophila melanogaster]	XP_035828247.1 amiloride-sensitive sodium channel subunit gamma-2 [Aplysia californica]	XP_006815229.1 PREDICTED: degenerin deg-1-like [Saccoglossus kowalevskii]	tr|Q502T2|Q502T2_DANRE Amiloride-sensitive cation channel 4 b OS=Danio rerio OX=7955 GN=accn4b PE=2 SV=1
PladumEVm073731t1	.	.	gi|24658883|ref|NP_611739.1| CG3800, isoform A [Drosophila melanogaster]	XP_012943099.1 DNA-binding protein HEXBP isoform X3 [Aplysia californica]	XP_006812005.1 PREDICTED: uncharacterized protein K02A2.6-like [Saccoglossus kowalevskii]	tr|A0A8M6YW94|A0A8M6YW94_DANRE uncharacterized protein LOC108182213 OS=Danio rerio OX=7955 GN=LOC108182213 PE=4 SV=1
PladumEVm102805t1	.	.	.	.	.	.
PladumEVm111409t1	.	.	.	.	.	.
PladumEVm094126t1	sp|Q9QXW9|LAT2_MOUSE Large neutral amino acids transporter small subunit 2 OS=Mus musculus OX=10090 GN=Slc7a8 PE=1 SV=1	NP_877392.1 large neutral amino acids transporter small subunit 2 isoform b [Homo sapiens]	gi|17647653|ref|NP_524074.1| minidiscs, isoform A [Drosophila melanogaster]	XP_005096785.1 Y+L amino acid transporter 2 [Aplysia californica]	XP_006816947.1 PREDICTED: large neutral amino acids transporter small subunit 1-like isoform X1 [Saccoglossus kowalevskii]	tr|A0A8M9PMQ2|A0A8M9PMQ2_DANRE Y+L amino acid transporter 2-like OS=Danio rerio OX=7955 GN=LOC100150834 PE=4 SV=1
PladumEVm069969t1	sp|Q61830|MRC1_MOUSE Macrophage mannose receptor 1 OS=Mus musculus OX=10090 GN=Mrc1 PE=1 SV=2	XP_011523845.1 C-type mannose receptor 2 isoform X1 [Homo sapiens]	gi|221330611|ref|NP_001137766.1| lectin-22C [Drosophila melanogaster]	XP_005097625.3 macrophage mannose receptor 1 [Aplysia californica]	XP_002742001.2 PREDICTED: uncharacterized protein LOC100372598 [Saccoglossus kowalevskii]	tr|F1QYF2|F1QYF2_DANRE Mannose receptor, C type 1b OS=Danio rerio OX=7955 GN=mrc1b PE=4 SV=3
PladumEVm157245t1	.	.	.	.	.	.
PladumEVm072651t1	.	.	.	.	.	.
PladumEVm069424t1	.	.	.	XP_012938735.1 FMRFamide-activated amiloride-sensitive sodium channel [Aplysia californica]	.	.
PladumEVm051385t1	sp|P24472|GSTA4_MOUSE Glutathione S-transferase A4 OS=Mus musculus OX=10090 GN=Gsta4 PE=1 SV=3	XP_005249092.1 glutathione S-transferase A4 isoform X1 [Homo sapiens]	gi|24654347|ref|NP_725653.1| glutathione S transferase S1, isoform A [Drosophila melanogaster]	XP_005112476.2 glutathione S-transferase alpha-5 [Aplysia californica]	XP_006816610.1 PREDICTED: glutathione S-transferase-like [Saccoglossus kowalevskii]	tr|A0A2R8QDF0|A0A2R8QDF0_DANRE Glutathione S-transferase OS=Danio rerio OX=7955 PE=3 SV=1
PladumEVm107647t1	.	.	.	.	.	.
PladumEVm094127t1	.	.	.	.	.	.
PladumEVm079913t1	.	.	.	.	XP_006811365.1 PREDICTED: D(1)-like dopamine receptor-like [Saccoglossus kowalevskii]	tr|A0A0G2KS01|A0A0G2KS01_DANRE Reverse transcriptase domain-containing protein OS=Danio rerio OX=7955 PE=4 SV=1
PladumEVm051147t1	tr|A0A494B9N8|A0A494B9N8_MOUSE ATP-binding cassette sub-family G member 1 (Fragment) OS=Mus musculus OX=10090 GN=Abcg1 PE=1 SV=1	XP_024306299.1 ATP-binding cassette sub-family A member 9 isoform X5 [Homo sapiens]	gi|161076682|ref|NP_001097078.1| ABC transporter expressed in trachea, isoform C [Drosophila melanogaster]	XP_035829335.1 ABC transporter B family member 25 [Aplysia californica]	XP_006826033.1 PREDICTED: protein white-like [Saccoglossus kowalevskii]	tr|A5PKT1|A5PKT1_DANRE ATP-binding cassette sub-family A member 5 OS=Danio rerio OX=7955 GN=abca5 PE=2 SV=1
PladumEVm097263t1	.	.	.	.	.	.
PladumEVm069623t1	.	.	.	.	.	.
PladumEVm147340t1	.	.	.	.	.	.
PladumEVm062979t1	sp|Q61527|ERBB4_MOUSE Receptor tyrosine-protein kinase erbB-4 OS=Mus musculus OX=10090 GN=Erbb4 PE=1 SV=5	XP_016859071.1 receptor tyrosine-protein kinase erbB-4 isoform X9 [Homo sapiens]	.	.	.	tr|A0A8M9PR86|A0A8M9PR86_DANRE serine/threonine-protein kinase pim-3 isoform X2 OS=Danio rerio OX=7955 GN=LOC100001608 PE=3 SV=1
PladumEVm060818t1	.	.	.	.	.	.
PladumEVm042240t1	.	.	.	.	.	.
PladumEVm067843t1	sp|Q8BNX1|CLC4G_MOUSE C-type lectin domain family 4 member G OS=Mus musculus OX=10090 GN=Clec4g PE=1 SV=1	XP_011518916.1 C-type lectin domain family 4 member E isoform X1 [Homo sapiens]	.	XP_005097625.3 macrophage mannose receptor 1 [Aplysia californica]	XP_002742001.2 PREDICTED: uncharacterized protein LOC100372598 [Saccoglossus kowalevskii]	tr|A0A8M1RES2|A0A8M1RES2_DANRE CD209 antigen OS=Danio rerio OX=7955 GN=LOC100537240 PE=4 SV=1
PladumEVm076930t1	.	.	.	.	.	.
PladumEVm039951t1	.	.	.	.	XP_006823663.1 PREDICTED: uncharacterized protein LOC102802806, partial [Saccoglossus kowalevskii]	tr|Q8AXX0|Q8AXX0_DANRE ribonuclease H (Fragment) OS=Danio rerio OX=7955 PE=3 SV=1
PladumEVm066168t1	.	.	.	.	.	.
PladumEVm148806t1	.	.	.	.	.	.
PladumEVm087331t1	.	.	.	.	.	.
PladumEVm082929t1	.	.	.	.	.	.
PladumEVm055943t1	.	.	.	.	.	.
PladumEVm075105t1	.	.	.	.	.	.
PladumEVm071931t1	.	.	.	.	.	.
PladumEVm052279t1	.	.	.	XP_005101436.1 uncharacterized protein F54H12.2-like [Aplysia californica]	.	tr|A0A8M9PJ16|A0A8M9PJ16_DANRE uncharacterized protein F54H12.2-like OS=Danio rerio OX=7955 GN=LOC110437945 PE=4 SV=1
PladumEVm046558t1	.	.	.	.	.	.
PladumEVm141743t1	.	.	.	.	.	.
PladumEVm083407t1	.	.	.	.	.	.
PladumEVm067419t1	sp|Q91W20|LRC26_MOUSE Leucine-rich repeat-containing protein 26 OS=Mus musculus OX=10090 GN=Lrrc26 PE=2 SV=1	NP_072089.1 nyctalopin precursor [Homo sapiens]	gi|442623865|ref|NP_001261017.1| slit, isoform F [Drosophila melanogaster]	XP_012938274.1 toll-like receptor 2 [Aplysia californica]	XP_006814306.1 PREDICTED: slit homolog 3 protein-like [Saccoglossus kowalevskii]	tr|A8BBD1|A8BBD1_DANRE Aspn (Fragment) OS=Danio rerio OX=7955 GN=aspn PE=2 SV=1
PladumEVm052300t1	.	.	.	.	.	.
PladumEVm079140t1	.	.	.	.	XP_006820153.1 PREDICTED: uncharacterized protein LOC102801174 [Saccoglossus kowalevskii]	tr|A0A8M9QCC7|A0A8M9QCC7_DANRE ATP-dependent DNA helicase OS=Danio rerio OX=7955 GN=LOC101884770 PE=3 SV=1
PladumEVm073089t1	tr|A0A0J9YUW0|A0A0J9YUW0_MOUSE Cholinergic receptor, nicotinic, alpha polypeptide 9 (Fragment) OS=Mus musculus OX=10090 GN=Chrna9 PE=3 SV=3	XP_011519480.1 neuronal acetylcholine receptor subunit alpha-7 isoform X5 [Homo sapiens]	gi|442627092|ref|NP_001260302.1| nicotinic acetylcholine receptor alpha6, isoform H [Drosophila melanogaster]	XP_035827686.1 neuronal acetylcholine receptor subunit alpha-9-I [Aplysia californica]	NP_001171863.1 neuronal acetylcholine receptor subunit alpha-7 precursor [Saccoglossus kowalevskii]	tr|A0A286Y9K8|A0A286Y9K8_DANRE Neuronal acetylcholine receptor subunit alpha-10-like OS=Danio rerio OX=7955 GN=LOC101882637 PE=3 SV=2
PladumEVm100760t1	tr|D3Z6F5|D3Z6F5_MOUSE ATP synthase subunit alpha OS=Mus musculus OX=10090 GN=Atp5a1 PE=1 SV=1	NP_001244264.1 ATP synthase subunit alpha, mitochondrial isoform c [Homo sapiens]	gi|24658560|ref|NP_726243.1| bellwether [Drosophila melanogaster]	XP_005103748.1 ATP synthase subunit alpha, mitochondrial [Aplysia californica]	XP_002736205.1 PREDICTED: ATP synthase subunit alpha, mitochondrial [Saccoglossus kowalevskii]	tr|Q08BA1|Q08BA1_DANRE ATP synthase subunit alpha OS=Danio rerio OX=7955 GN=atp5a1 PE=2 SV=1
PladumEVm103746t1	tr|A0A0R4J015|A0A0R4J015_MOUSE Canalicular multispecific organic anion transporter 2 OS=Mus musculus OX=10090 GN=Abcc3 PE=1 SV=1	NP_003777.2 canalicular multispecific organic anion transporter 2 isoform 1 [Homo sapiens]	gi|45552363|ref|NP_995704.1| Multidrug-Resistance like protein 1, isoform M [Drosophila melanogaster]	XP_012941427.1 multidrug resistance-associated protein 4, partial [Aplysia californica]	XP_006814818.1 PREDICTED: multidrug resistance-associated protein 4-like, partial [Saccoglossus kowalevskii]	tr|A0A8M3BDY5|A0A8M3BDY5_DANRE ABC-type glutathione-S-conjugate transporter OS=Danio rerio OX=7955 GN=abcc3 PE=3 SV=1
PladumEVm076458t1	tr|F6WM66|F6WM66_MOUSE Endothelin-converting enzyme 2 (Fragment) OS=Mus musculus OX=10090 GN=Ece2 PE=4 SV=1	XP_011511159.1 neprilysin isoform X1 [Homo sapiens]	gi|24643425|ref|NP_523417.2| neprilysin 3, isoform A [Drosophila melanogaster]	XP_012937858.1 endothelin-converting enzyme homolog [Aplysia californica]	XP_006819621.1 PREDICTED: endothelin-converting enzyme 1-like [Saccoglossus kowalevskii]	tr|E7FE30|E7FE30_DANRE Endothelin-converting enzyme-like 1 OS=Danio rerio OX=7955 GN=ecel1 PE=4 SV=3
PladumEVm070675t1	.	.	.	.	.	.
PladumEVm102675t1	.	.	.	.	.	.
PladumEVm087268t1	.	.	.	.	.	.
PladumEVm065168t1	.	.	.	.	.	tr|A0A8M2BEF4|A0A8M2BEF4_DANRE uncharacterized protein LOC101884444 OS=Danio rerio OX=7955 GN=LOC101884444 PE=4 SV=1
PladumEVm083408t1	.	.	.	.	.	.
PladumEVm068323t1	.	.	.	.	.	.
PladumEVm097270t1	.	.	.	.	.	.
PladumEVm110501t1	tr|A0A5K1VVQ9|A0A5K1VVQ9_MOUSE Titin OS=Mus musculus OX=10090 GN=Ttn PE=1 SV=1	NP_001254479.2 titin isoform IC [Homo sapiens]	gi|665388811|ref|NP_001284716.1| bent, isoform J [Drosophila melanogaster]	XP_035829295.1 titin [Aplysia californica]	XP_006823013.1 PREDICTED: titin [Saccoglossus kowalevskii]	tr|A5X6X5|A5X6X5_DANRE Titin a OS=Danio rerio OX=7955 GN=ttna PE=3 SV=1
PladumEVm103674t1	.	.	.	.	.	.
PladumEVm110502t1	.	.	.	.	.	.
PladumEVm103198t1	.	.	.	.	.	.
PladumEVm072387t1	.	.	.	.	.	.
PladumEVm082899t1	.	.	.	.	.	.
PladumEVm100182t1	.	.	.	.	.	.
PladumEVm085512t1	.	NP_001128360.1 retrotransposon-like protein 1 [Homo sapiens]	.	XP_005103686.2 uncharacterized protein K02A2.6 [Aplysia californica]	XP_006813839.1 PREDICTED: uncharacterized protein LOC100372062 [Saccoglossus kowalevskii]	tr|A0A8M9P3I1|A0A8M9P3I1_DANRE ribonuclease H OS=Danio rerio OX=7955 GN=LOC110438216 PE=3 SV=1
PladumEVm094732t1	.	.	.	.	.	.
PladumEVm083776t1	.	.	.	.	.	tr|A0A8M1RKD0|A0A8M1RKD0_DANRE ribonuclease H OS=Danio rerio OX=7955 GN=LOC100333391 PE=3 SV=1
PladumEVm109160t1	.	.	.	.	.	.
PladumEVm123743t1	.	.	.	.	.	.
PladumEVm111671t1	.	.	.	.	.	.
PladumEVm084333t1	.	.	.	XP_012943779.1 uncharacterized protein LOC106013216 [Aplysia californica]	XP_006822105.1 PREDICTED: RNA-directed DNA polymerase from mobile element jockey-like, partial [Saccoglossus kowalevskii]	tr|A0A2R8QR39|A0A2R8QR39_DANRE Reverse transcriptase domain-containing protein OS=Danio rerio OX=7955 PE=4 SV=1
PladumEVm099331t1	.	.	.	.	.	.
PladumEVm077600t1	sp|Q8R2Y0|ABHD6_MOUSE Monoacylglycerol lipase ABHD6 OS=Mus musculus OX=10090 GN=Abhd6 PE=1 SV=1	NP_065727.4 monoacylglycerol lipase ABHD6 [Homo sapiens]	.	XP_005102729.1 monoacylglycerol lipase ABHD6 [Aplysia californica]	XP_002741873.1 PREDICTED: alpha/beta hydrolase domain-containing protein 14B-like [Saccoglossus kowalevskii]	tr|E7F881|E7F881_DANRE Abhydrolase domain-containing 6, acylglycerol lipase a OS=Danio rerio OX=7955 GN=abhd6a PE=4 SV=1
PladumEVm134980t1	.	.	.	.	.	.
PladumEVm124469t1	.	.	.	.	.	.
PladumEVm101353t1	sp|Q6P9L4|UBP49_MOUSE Ubiquitin carboxyl-terminal hydrolase 49 OS=Mus musculus OX=10090 GN=Usp49 PE=2 SV=1	NP_001371471.1 ubiquitin carboxyl-terminal hydrolase 49 isoform 1 [Homo sapiens]	gi|386766198|ref|NP_001247227.1| ubiquitin specific protease 8, isoform B [Drosophila melanogaster]	XP_012942043.1 ubiquitin carboxyl-terminal hydrolase 44-B [Aplysia californica]	XP_002734273.1 PREDICTED: ubiquitin carboxyl-terminal hydrolase 44-like [Saccoglossus kowalevskii]	tr|A0A8M2BGE7|A0A8M2BGE7_DANRE ubiquitin carboxyl-terminal hydrolase 25 isoform X4 OS=Danio rerio OX=7955 GN=usp25 PE=1 SV=1
PladumEVm082463t1	.	.	.	XP_012942522.1 leucine-rich repeats and immunoglobulin-like domains protein 2 [Aplysia californica]	.	.
PladumEVm086271t1	.	.	.	XP_005110786.2 uncharacterized protein LOC101861399, partial [Aplysia californica]	XP_006820442.1 PREDICTED: uncharacterized protein LOC102805810 [Saccoglossus kowalevskii]	tr|A0A8M9QGJ2|A0A8M9QGJ2_DANRE ribonuclease H OS=Danio rerio OX=7955 GN=LOC110439882 PE=3 SV=1
PladumEVm068324t1	sp|P11369|LORF2_MOUSE LINE-1 retrotransposable element ORF2 protein OS=Mus musculus OX=10090 GN=Pol PE=1 SV=2	.	.	XP_012939639.1 uncharacterized protein LOC106012153 [Aplysia californica]	XP_006824579.1 PREDICTED: uncharacterized protein LOC102802958 [Saccoglossus kowalevskii]	tr|Q3LG55|Q3LG55_DANRE Reverse transcriptase OS=Danio rerio OX=7955 PE=4 SV=1
PladumEVm086606t1	.	.	.	.	.	.
PladumEVm102219t1	.	.	gi|24650660|ref|NP_651570.1| CG5639 [Drosophila melanogaster]	.	XP_006815798.1 PREDICTED: neurogenic locus Notch protein-like [Saccoglossus kowalevskii]	tr|Q9IAR3|Q9IAR3_DANRE Kal1.2 OS=Danio rerio OX=7955 GN=anos1b PE=2 SV=1
PladumEVm174203t1	.	.	.	.	.	.
PladumEVm134942t1	.	.	.	.	.	.
PladumEVm071868t1	.	.	.	.	.	.
PladumEVm090428t1	.	.	.	.	.	.
PladumEVm148012t1	.	.	.	.	.	.
PladumEVm091550t1	.	.	.	.	.	.
PladumEVm065416t1	.	.	.	.	.	.
PladumEVm063552t1	.	.	.	.	.	.
PladumEVm056726t1	.	.	.	.	XP_006824720.1 PREDICTED: RNA-directed DNA polymerase from mobile element jockey-like, partial [Saccoglossus kowalevskii]	.
PladumEVm091599t1	.	.	.	.	.	.
PladumEVm103747t1	.	.	.	.	.	.
PladumEVm105889t1	.	.	.	.	.	.
PladumEVm049653t1	.	.	.	.	.	.
PladumEVm101597t1	sp|Q9EPQ1|TLR1_MOUSE Toll-like receptor 1 OS=Mus musculus OX=10090 GN=Tlr1 PE=1 SV=1	XP_024309641.1 toll-like receptor 6 isoform X1 [Homo sapiens]	gi|24664561|ref|NP_524757.1| tollo [Drosophila melanogaster]	XP_005107957.1 toll-like receptor Tollo [Aplysia californica]	XP_006814081.1 PREDICTED: toll-like receptor 13-like [Saccoglossus kowalevskii]	tr|Q6TQI2|Q6TQI2_DANRE Toll-like receptor 2 (Fragment) OS=Danio rerio OX=7955 GN=tlr2 PE=2 SV=1
PladumEVm085280t1	sp|P11369|LORF2_MOUSE LINE-1 retrotransposable element ORF2 protein OS=Mus musculus OX=10090 GN=Pol PE=1 SV=2	.	.	XP_005102398.1 uncharacterized protein LOC101854880 [Aplysia californica]	XP_006825930.1 PREDICTED: RNA-directed DNA polymerase from mobile element jockey-like [Saccoglossus kowalevskii]	tr|Q3LG55|Q3LG55_DANRE Reverse transcriptase OS=Danio rerio OX=7955 PE=4 SV=1
PladumEVm073480t1	sp|Q60674|NR1D2_MOUSE Nuclear receptor subfamily 1 group D member 2 OS=Mus musculus OX=10090 GN=Nr1d2 PE=1 SV=1	NP_001138897.1 nuclear receptor subfamily 1 group D member 2 isoform 2 [Homo sapiens]	gi|939619927|ref|NP_001303380.1| Ecdysone-induced protein 75B, isoform G [Drosophila melanogaster]	XP_005105182.1 uncharacterized protein LOC101863045 [Aplysia californica]	XP_006823929.1 PREDICTED: nuclear receptor subfamily 1 group D member 2-like [Saccoglossus kowalevskii]	tr|A0A8M2B6I7|A0A8M2B6I7_DANRE nuclear receptor subfamily 1 group D member 2 isoform X1 OS=Danio rerio OX=7955 GN=nr1d2b PE=4 SV=1
PladumEVm049385t1	.	XP_011526227.1 C3 and PZP-like alpha-2-macroglobulin domain-containing protein 8 isoform X7 [Homo sapiens]	gi|20130199|ref|NP_611544.1| uncharacterized protein Dmel_CG10527 [Drosophila melanogaster]	XP_005112133.2 uncharacterized protein LOC101849581 isoform X4 [Aplysia californica]	XP_006825556.1 PREDICTED: uncharacterized protein LOC100372748 [Saccoglossus kowalevskii]	tr|A0A8M1RP87|A0A8M1RP87_DANRE C3 and PZP-like alpha-2-macroglobulin domain-containing protein 8 OS=Danio rerio OX=7955 GN=cpamd8 PE=3 SV=1
PladumEVm097969t1	.	.	.	.	XP_006815886.1 PREDICTED: fibropellin-1-like [Saccoglossus kowalevskii]	.
PladumEVm083410t1	.	.	.	.	.	.
PladumEVm110504t1	.	.	.	.	.	.
PladumEVm097231t1	.	.	.	.	.	.
PladumEVm046630t1	sp|Q8BML2|OACYL_MOUSE O-acyltransferase like protein OS=Mus musculus OX=10090 GN=Oacyl PE=2 SV=1	.	gi|24641684|ref|NP_727670.1| uncharacterized protein Dmel_CG32645 [Drosophila melanogaster]	XP_005109908.2 uncharacterized protein LOC101848848 [Aplysia californica]	XP_002741291.2 PREDICTED: nose resistant to fluoxetine protein 6-like [Saccoglossus kowalevskii]	tr|F1QGA0|F1QGA0_DANRE O-acyltransferase-like (Fragment) OS=Danio rerio OX=7955 GN=oacyl PE=4 SV=1
PladumEVm071039t1	.	.	.	.	.	.
PladumEVm100762t1	.	.	.	.	.	.
PladumEVm084922t1	.	.	.	.	.	.
PladumEVm089356t1	.	.	.	.	.	.
PladumEVm073111t1	.	.	.	.	.	.
PladumEVm055173t1	.	.	.	.	.	.
PladumEVm073693t1	.	.	.	.	XP_006813063.1 PREDICTED: uncharacterized protein LOC100370495 [Saccoglossus kowalevskii]	.
PladumEVm050975t1	.	.	.	.	.	.
PladumEVm075708t1	.	.	.	.	.	.
PladumEVm064299t1	.	.	.	.	.	.
PladumEVm028878t1	.	.	.	.	.	.
PladumEVm085227t1	.	.	.	.	XP_006823891.1 PREDICTED: uncharacterized protein LOC102807243 [Saccoglossus kowalevskii]	tr|A0A8M9PES0|A0A8M9PES0_DANRE uncharacterized protein LOC110438294 OS=Danio rerio OX=7955 GN=LOC110438294 PE=4 SV=1
PladumEVm094833t1	.	.	.	.	.	.
PladumEVm070506t1	sp|Q7M732|RTL1_MOUSE Retrotransposon-like protein 1 OS=Mus musculus OX=10090 GN=Rtl1 PE=2 SV=1	NP_001128360.1 retrotransposon-like protein 1 [Homo sapiens]	.	XP_005103686.2 uncharacterized protein K02A2.6 [Aplysia californica]	XP_006822441.1 PREDICTED: uncharacterized protein LOC100368444 [Saccoglossus kowalevskii]	tr|A0A8M9PC86|A0A8M9PC86_DANRE uncharacterized protein ftr06 isoform X1 OS=Danio rerio OX=7955 GN=ftr06 PE=3 SV=1
PladumEVm097971t1	sp|Q61627|GRID1_MOUSE Glutamate receptor ionotropic, delta-1 OS=Mus musculus OX=10090 GN=Grid1 PE=1 SV=2	XP_011538022.1 glutamate receptor ionotropic, delta-1 isoform X1 [Homo sapiens]	gi|17136702|ref|NP_476855.1| glutamate receptor IA [Drosophila melanogaster]	NP_001191541.1 glutamate receptor subunit protein GluR5 precursor [Aplysia californica]	XP_006822967.1 PREDICTED: glutamate receptor ionotropic, kainate 2 [Saccoglossus kowalevskii]	tr|A0A8M1QHZ3|A0A8M1QHZ3_DANRE Glutamate receptor OS=Danio rerio OX=7955 GN=si:dkey-183j2.10 PE=1 SV=1
PladumEVm109586t1	.	.	.	.	.	.
PladumEVm079141t1	.	.	.	.	.	.
PladumEVm110506t1	.	.	.	.	XP_006822946.1 PREDICTED: uncharacterized protein LOC100369247 [Saccoglossus kowalevskii]	tr|Q3LG56|Q3LG56_DANRE ORF2-encoded protein (Fragment) OS=Danio rerio OX=7955 GN=ORF2p PE=4 SV=1
PladumEVm111881t1	.	.	.	.	.	.
PladumEVm141642t1	.	.	.	.	.	.
PladumEVm094068t1	.	.	.	.	.	.
PladumEVm061833t1	sp|Q9CR35|CTRB1_MOUSE Chymotrypsinogen B OS=Mus musculus OX=10090 GN=Ctrb1 PE=1 SV=1	NP_005568.2 apolipoprotein(a) precursor [Homo sapiens]	gi|24665229|ref|NP_648878.1| CG4998, isoform A [Drosophila melanogaster]	XP_035828511.1 mast cell tryptase-like [Aplysia californica]	XP_002734564.1 PREDICTED: uncharacterized protein LOC100373316 [Saccoglossus kowalevskii]	tr|Q8AVB0|Q8AVB0_DANRE Plasminogen (Fragment) OS=Danio rerio OX=7955 GN=plg PE=2 SV=1
PladumEVm102222t1	.	.	.	.	.	.
PladumEVm109161t1	.	.	.	.	.	.
PladumEVm073047t1	.	.	.	.	.	.
PladumEVm041945t1	.	.	.	XP_012941014.1 uncharacterized protein LOC106012483, partial [Aplysia californica]	XP_006825263.1 PREDICTED: uncharacterized protein LOC102800581, partial [Saccoglossus kowalevskii]	.
PladumEVm108709t1	.	.	.	.	.	.
PladumEVm059443t1	.	XP_011526227.1 C3 and PZP-like alpha-2-macroglobulin domain-containing protein 8 isoform X7 [Homo sapiens]	gi|20130199|ref|NP_611544.1| uncharacterized protein Dmel_CG10527 [Drosophila melanogaster]	XP_035829271.1 uncharacterized protein LOC101849581 isoform X3 [Aplysia californica]	XP_002735968.1 PREDICTED: uncharacterized protein LOC100368891 [Saccoglossus kowalevskii]	tr|A5PMH2|A5PMH2_DANRE C3 and PZP-like alpha-2-macroglobulin domain-containing 8 (Fragment) OS=Danio rerio OX=7955 GN=cpamd8 PE=3 SV=2
PladumEVm111575t1	.	.	.	.	.	.
PladumEVm095796t1	.	.	.	.	.	.
PladumEVm160964t1	.	.	.	.	.	.
PladumEVm053954t1	.	.	.	.	.	.
PladumEVm089903t1	.	.	.	.	XP_006819733.1 PREDICTED: sporulation-specific protein 15-like [Saccoglossus kowalevskii]	tr|A0A8M3AV57|A0A8M3AV57_DANRE uncharacterized protein si:ch211-196c10.15 OS=Danio rerio OX=7955 GN=si:ch211-196c10.15 PE=4 SV=1
PladumEVm062242t1	.	.	.	.	.	.
PladumEVm083712t1	.	.	.	.	XP_006822330.1 PREDICTED: uncharacterized protein LOC102807587 [Saccoglossus kowalevskii]	tr|A0A8M9QBF5|A0A8M9QBF5_DANRE uncharacterized protein LOC110440208 OS=Danio rerio OX=7955 GN=LOC110440208 PE=4 SV=1
PladumEVm088218t1	.	.	.	.	.	.
PladumEVm014754t1	sp|Q80WT4|GP176_MOUSE G-protein coupled receptor 176 OS=Mus musculus OX=10090 GN=Gpr176 PE=1 SV=1	XP_016877362.1 G-protein coupled receptor 176 isoform X1 [Homo sapiens]	gi|281361659|ref|NP_001034043.2| octopamine beta3 receptor, isoform J [Drosophila melanogaster]	XP_005090267.1 QRFP-like peptide receptor [Aplysia californica]	XP_002732000.1 PREDICTED: substance-P receptor-like [Saccoglossus kowalevskii]	tr|B3DJ51|B3DJ51_DANRE G-protein coupled receptor 176 OS=Danio rerio OX=7955 GN=si:dkey-11e23.2 PE=2 SV=1
PladumEVm044810t1	sp|Q9CPW0|CNTP2_MOUSE Contactin-associated protein-like 2 OS=Mus musculus OX=10090 GN=Cntnap2 PE=1 SV=2	NP_054860.1 contactin-associated protein-like 2 precursor [Homo sapiens]	gi|24663169|ref|NP_524034.2| neurexin IV, isoform A [Drosophila melanogaster]	XP_012936108.1 uncharacterized protein LOC101848577 [Aplysia californica]	XP_006817817.1 PREDICTED: uncharacterized protein LOC100377028 [Saccoglossus kowalevskii]	tr|A0A8M9QDQ4|A0A8M9QDQ4_DANRE contactin-associated protein-like 5 isoform X4 OS=Danio rerio OX=7955 GN=cntnap5l PE=4 SV=1
PladumEVm044843t1	.	.	.	XP_035824770.1 chitin synthase chs-2 [Aplysia californica]	.	tr|F1RBW8|F1RBW8_DANRE chitin synthase (Fragment) OS=Danio rerio OX=7955 GN=chs1 PE=4 SV=1
PladumEVm093761t1	.	.	.	.	.	.
PladumEVm039637t1	.	.	.	XP_012940931.1 uncharacterized protein LOC106012455 [Aplysia californica]	XP_006820153.1 PREDICTED: uncharacterized protein LOC102801174 [Saccoglossus kowalevskii]	.
PladumEVm032496t1	.	.	.	XP_012939666.1 uncharacterized protein LOC106012163 [Aplysia californica]	XP_002733238.1 PREDICTED: uncharacterized protein LOC100378309, partial [Saccoglossus kowalevskii]	.
PladumEVm041701t1	.	.	.	.	.	.
PladumEVm007418t1	.	.	.	.	.	.
PladumEVm084786t1	.	.	.	.	.	.
PladumEVm089128t1	.	.	.	.	.	.
PladumEVm102839t1	.	.	.	.	.	.
PladumEVm054065t1	.	.	.	.	XP_002736791.1 PREDICTED: uncharacterized protein LOC100378528 [Saccoglossus kowalevskii]	.
PladumEVm042069t1	.	.	.	.	.	.
PladumEVm084334t1	.	.	.	.	.	.
PladumEVm098263t1	.	.	.	.	.	.
PladumEVm117157t2	.	.	.	.	.	.
PladumEVm029444t1	.	.	.	.	.	.
PladumEVm059389t1	sp|Q99P50|GHSR_MOUSE Growth hormone secretagogue receptor type 1 OS=Mus musculus OX=10090 GN=Ghsr PE=2 SV=3	NP_001166031.1 somatostatin receptor type 5 [Homo sapiens]	gi|45550648|ref|NP_649040.2| allatostatin C receptor 1 [Drosophila melanogaster]	NP_001240691.1 5-HT4 receptor [Aplysia californica]	XP_006823064.1 PREDICTED: adenosine receptor A2a-like [Saccoglossus kowalevskii]	tr|A0A8M2BBL8|A0A8M2BBL8_DANRE somatostatin receptor type 5 isoform X2 OS=Danio rerio OX=7955 GN=sstr5 PE=3 SV=1
PladumEVm064170t1	.	.	.	.	.	.
PladumEVm082058t1	.	.	.	.	.	.
PladumEVm018211t1	tr|Q3SXF8|Q3SXF8_MOUSE Melatonin receptor 1B OS=Mus musculus OX=10090 GN=Mtnr1b PE=2 SV=1	XP_011541141.1 melatonin receptor type 1B isoform X2 [Homo sapiens]	gi|442621784|ref|NP_001263092.1| Tachykinin-like receptor at 99D, isoform C [Drosophila melanogaster]	XP_012941243.1 muscarinic acetylcholine receptor gar-3 [Aplysia californica]	XP_002737677.1 PREDICTED: melatonin receptor type 1B-B-like [Saccoglossus kowalevskii]	tr|A2BGT9|A2BGT9_DANRE Melatonin receptor type 1C (Fragment) OS=Danio rerio OX=7955 GN=mel1c PE=3 SV=1
PladumEVm090230t1	.	.	.	.	.	.
PladumEVm079701t1	sp|Q4VA44|ZN664_MOUSE Zinc finger protein 664 OS=Mus musculus OX=10090 GN=Znf664 PE=2 SV=2	NP_689650.1 zinc finger protein 664 [Homo sapiens]	gi|45550623|ref|NP_648789.3| CG7372 [Drosophila melanogaster]	XP_005109949.2 histone-lysine N-methyltransferase PRDM16, partial [Aplysia californica]	XP_006819775.1 PREDICTED: zinc finger protein 271-like [Saccoglossus kowalevskii]	tr|H0WFG2|H0WFG2_DANRE Zinc finger protein 1087 OS=Danio rerio OX=7955 GN=znf1087 PE=4 SV=1
PladumEVm109432t1	.	.	.	.	.	.
PladumEVm093711t1	.	.	.	.	.	.
PladumEVm091101t1	tr|A0A1L1SU87|A0A1L1SU87_MOUSE Sperm autoantigenic protein 17 (Fragment) OS=Mus musculus OX=10090 GN=Spa17 PE=1 SV=1	XP_024304351.1 sperm surface protein Sp17 isoform X1 [Homo sapiens]	.	XP_012936202.1 sperm surface protein Sp17 [Aplysia californica]	XP_006818979.1 PREDICTED: probable serine/threonine-protein kinase kinX-like isoform X15 [Saccoglossus kowalevskii]	tr|Q05AK7|Q05AK7_DANRE Zgc:153721 OS=Danio rerio OX=7955 GN=spa17 PE=2 SV=1
PladumEVm035464t1	.	.	.	.	.	.
PladumEVm080759t1	.	.	.	.	.	.
PladumEVm087723t1	.	.	.	.	.	.
PladumEVm117146t1	.	.	.	.	.	.
PladumEVm041439t1	.	.	.	.	.	.
PladumEVm105045t1	.	.	.	.	.	.
PladumEVm111385t1	.	.	.	.	.	.
PladumEVm122180t1	.	.	.	.	.	.
PladumEVm038325t1	tr|Q9ER05|Q9ER05_MOUSE Chymopasin OS=Mus musculus OX=10090 GN=Ctrl PE=1 SV=1	NP_001898.1 chymotrypsin-like protease CTRL-1 precursor [Homo sapiens]	gi|24658940|ref|NP_523944.1| yippee interacting protein 7 [Drosophila melanogaster]	XP_012942419.1 transmembrane protease serine 3 [Aplysia californica]	XP_006817846.1 PREDICTED: low-density lipoprotein receptor-related protein 2-like [Saccoglossus kowalevskii]	tr|Q66HW9|Q66HW9_DANRE Chymotrypsin-like OS=Danio rerio OX=7955 GN=zgc:92292 PE=1 SV=1
PladumEVm045994t1	sp|Q8BZM0|KLH12_MOUSE Kelch-like protein 12 OS=Mus musculus OX=10090 GN=Klhl12 PE=2 SV=1	NP_067646.1 kelch-like protein 12 isoform 2 [Homo sapiens]	gi|24664829|ref|NP_524989.2| diablo, isoform A [Drosophila melanogaster]	XP_005088859.1 kelch-like protein 20 [Aplysia californica]	XP_006812937.1 PREDICTED: kelch-like protein 2-like [Saccoglossus kowalevskii]	tr|A0A2R8Q6R0|A0A2R8Q6R0_DANRE Kelch-like protein 12 OS=Danio rerio OX=7955 GN=LOC108178999 PE=4 SV=1
PladumEVm016203t1	tr|Q78T27|Q78T27_MOUSE Carcinoembryonic antigen-related cell adhesion molecule 9 OS=Mus musculus OX=10090 GN=Ceacam9 PE=2 SV=1	.	gi|116007576|ref|NP_001036484.1| down syndrome cell adhesion molecule 1, isoform AS [Drosophila melanogaster]	.	XP_006812670.1 PREDICTED: neural cell adhesion molecule 2-like, partial [Saccoglossus kowalevskii]	tr|F1R2Y2|F1R2Y2_DANRE Hemicentin 2 (Fragment) OS=Danio rerio OX=7955 GN=hmcn2 PE=4 SV=6
PladumEVm049596t10	.	.	.	.	.	.
PladumEVm114287t1	.	.	.	.	.	.
PladumEVm084067t1	.	.	.	.	.	.
PladumEVm064724t1	.	.	.	XP_035829407.1 protein jagged-1 [Aplysia californica]	.	.
PladumEVm089083t1	sp|Q9DBN9|DDX59_MOUSE Probable ATP-dependent RNA helicase DDX59 OS=Mus musculus OX=10090 GN=Ddx59 PE=1 SV=1	.	gi|18857967|ref|NP_572424.1| uncharacterized protein Dmel_CG10777, isoform B [Drosophila melanogaster]	.	XP_006823432.1 PREDICTED: putative ATP-dependent RNA helicase an3-like [Saccoglossus kowalevskii]	tr|Q1LW13|Q1LW13_DANRE RNA helicase OS=Danio rerio OX=7955 GN=ddx59 PE=4 SV=1
PladumEVm100403t1	.	.	.	.	.	.
PladumEVm040132t1	sp|P05208|CEL2A_MOUSE Chymotrypsin-like elastase family member 2A OS=Mus musculus OX=10090 GN=Cela2a PE=1 SV=1	NP_001020371.3 chymotrypsinogen B2 precursor [Homo sapiens]	gi|221330078|ref|NP_610435.4| CG8213, isoform B [Drosophila melanogaster]	XP_012940618.1 fibrinolytic enzyme, isozyme C-like [Aplysia californica]	XP_006814374.1 PREDICTED: uncharacterized protein LOC100375209 [Saccoglossus kowalevskii]	tr|Q6DHD9|Q6DHD9_DANRE Zgc:112160 protein (Fragment) OS=Danio rerio OX=7955 GN=ctrb.3 PE=2 SV=1
PladumEVm010286t1	sp|P18293|ANPRA_MOUSE Atrial natriuretic peptide receptor 1 OS=Mus musculus OX=10090 GN=Npr1 PE=1 SV=2	NP_001513.2 retinal guanylyl cyclase 2 [Homo sapiens]	gi|24647268|ref|NP_650505.2| uncharacterized protein Dmel_CG31183, isoform A [Drosophila melanogaster]	XP_035827917.1 soluble guanylate cyclase 88E, partial [Aplysia californica]	XP_006825141.1 PREDICTED: atrial natriuretic peptide receptor 2-like [Saccoglossus kowalevskii]	tr|A0A8M3B2U7|A0A8M3B2U7_DANRE Guanylate cyclase OS=Danio rerio OX=7955 GN=npr2 PE=3 SV=1
PladumEVm036798t1	tr|F6YT88|F6YT88_MOUSE Guanylate cyclase (Fragment) OS=Mus musculus OX=10090 GN=Npr2 PE=1 SV=1	XP_024303329.1 atrial natriuretic peptide receptor 2 isoform X7 [Homo sapiens]	gi|24647268|ref|NP_650505.2| uncharacterized protein Dmel_CG31183, isoform A [Drosophila melanogaster]	XP_035824916.1 guanylate cyclase 32E [Aplysia californica]	XP_006819915.1 PREDICTED: atrial natriuretic peptide receptor 1-like [Saccoglossus kowalevskii]	tr|F6NTU2|F6NTU2_DANRE Guanylate cyclase (Fragment) OS=Danio rerio OX=7955 GN=si:dkey-37g12.1 PE=3 SV=1
PladumEVm051056t1	.	.	.	.	.	.
PladumEVm092172t1	.	.	.	.	.	.
PladumEVm029743t1	.	.	.	XP_012944719.1 basement membrane-specific heparan sulfate proteoglycan core protein [Aplysia californica]	.	.
PladumEVm054016t1	.	.	gi|24639750|ref|NP_572183.1| proctolin receptor, isoform A [Drosophila melanogaster]	XP_035826524.1 probable G-protein coupled receptor 139 [Aplysia californica]	XP_006825534.1 PREDICTED: cholecystokinin receptor type A-like [Saccoglossus kowalevskii]	tr|A0A1C9J7L6|A0A1C9J7L6_DANRE G protein-coupled receptor 142 OS=Danio rerio OX=7955 GN=gpr142 PE=4 SV=1
PladumEVm060610t1	sp|P21761|TRFR_MOUSE Thyrotropin-releasing hormone receptor OS=Mus musculus OX=10090 GN=Trhr PE=2 SV=1	NP_001154889.1 uracil nucleotide/cysteinyl leukotriene receptor isoform b [Homo sapiens]	gi|24646524|ref|NP_731790.1| pyrokinin 2 receptor 1 [Drosophila melanogaster]	XP_005111312.3 uncharacterized protein LOC101854910 [Aplysia californica]	XP_002730943.1 PREDICTED: thyrotropin-releasing hormone receptor [Saccoglossus kowalevskii]	tr|E7FEY3|E7FEY3_DANRE P2Y purinoceptor 2 OS=Danio rerio OX=7955 GN=p2ry2.3 PE=3 SV=2
PladumEVm109472t1	.	.	.	.	.	.
PladumEVm051412t1	.	.	.	.	.	.
PladumEVm076740t1	.	.	.	XP_005097636.1 uncharacterized protein LOC101858936 [Aplysia californica]	.	.
PladumEVm013754t1	sp|Q99PH1|LRRC4_MOUSE Leucine-rich repeat-containing protein 4 OS=Mus musculus OX=10090 GN=Lrrc4 PE=1 SV=2	XP_011514763.1 leucine-rich repeat-containing protein 4 isoform X1 [Homo sapiens]	gi|442623865|ref|NP_001261017.1| slit, isoform F [Drosophila melanogaster]	XP_005101868.1 toll-like receptor Tollo [Aplysia californica]	XP_006824235.1 PREDICTED: leucine-rich repeat and fibronectin type-III domain-containing protein 5-like [Saccoglossus kowalevskii]	tr|E9QC95|E9QC95_DANRE Leucine-rich repeat-containing 4Bb (Fragment) OS=Danio rerio OX=7955 GN=lrrc4bb PE=4 SV=1
PladumEVm082344t1	.	.	.	.	.	.
PladumEVm046999t1	.	.	.	.	.	.
PladumEVm112535t1	.	.	.	.	.	.
PladumEVm085281t1	.	.	.	.	.	.
PladumEVm049661t1	.	.	.	.	.	.
PladumEVm011237t1	sp|P41245|MMP9_MOUSE Matrix metalloproteinase-9 OS=Mus musculus OX=10090 GN=Mmp9 PE=1 SV=2	NP_004521.1 72 kDa type IV collagenase isoform 1 preproprotein [Homo sapiens]	.	.	.	tr|Q7SZM5|Q7SZM5_DANRE 72 kDa type IV collagenase OS=Danio rerio OX=7955 GN=wu:fa99h12 PE=2 SV=1
PladumEVm018605t1	.	.	.	.	.	.
PladumEVm083412t1	.	.	.	.	.	.
PladumEVm102763t1	.	.	.	.	.	.
PladumEVm038685t1	.	.	.	.	XP_002737662.1 PREDICTED: uncharacterized protein LOC100370521 [Saccoglossus kowalevskii]	.
PladumEVm021261t1	.	.	.	XP_005103686.2 uncharacterized protein K02A2.6 [Aplysia californica]	XP_006813473.1 PREDICTED: gypsy retrotransposon integrase-like protein 1-like [Saccoglossus kowalevskii]	tr|A0A8M9PBH0|A0A8M9PBH0_DANRE ribonuclease H OS=Danio rerio OX=7955 GN=LOC110438149 PE=3 SV=1
PladumEVm018423t1	.	.	.	XP_012943287.1 uncharacterized protein LOC101857383 isoform X2 [Aplysia californica]	XP_006820173.1 PREDICTED: uncharacterized protein LOC102805735 [Saccoglossus kowalevskii]	.
PladumEVm027968t1	.	.	.	XP_012941843.1 uncharacterized protein LOC101858907 [Aplysia californica]	XP_006811432.1 PREDICTED: uncharacterized protein LOC102800450, partial [Saccoglossus kowalevskii]	.
PladumEVm005404t1	.	.	.	.	XP_006814413.1 PREDICTED: uncharacterized protein LOC102801745, partial [Saccoglossus kowalevskii]	tr|A0A8M9Q4E0|A0A8M9Q4E0_DANRE uncharacterized protein LOC110439826 OS=Danio rerio OX=7955 GN=LOC110439826 PE=4 SV=1
PladumEVm047666t10	.	.	.	.	.	.
PladumEVm134443t1	.	.	.	.	.	.
PladumEVm084111t1	.	.	.	.	.	.
PladumEVm101330t1	.	.	.	.	.	.
PladumEVm115295t1	.	.	.	.	.	.
PladumEVm043849t1	.	.	.	.	.	.
PladumEVm026595t1	sp|Q8CCB5|MET24_MOUSE Methyltransferase-like protein 24 OS=Mus musculus OX=10090 GN=Mettl24 PE=2 SV=1	NP_001116836.1 methyltransferase-like protein 24 isoform 1 precursor [Homo sapiens]	.	XP_005102025.2 methyltransferase-like protein 24 [Aplysia californica]	XP_002736079.1 PREDICTED: methyltransferase-like protein 24-like [Saccoglossus kowalevskii]	tr|A0A8M2B6N9|A0A8M2B6N9_DANRE methyltransferase-like protein 24 OS=Danio rerio OX=7955 GN=LOC101883617 PE=4 SV=1
PladumEVm103751t1	.	.	.	.	.	.
PladumEVm022660t1	tr|A0A0R4J0Z2|A0A0R4J0Z2_MOUSE Mu-type opioid receptor OS=Mus musculus OX=10090 GN=Oprm1 PE=1 SV=1	NP_001272452.1 mu-type opioid receptor isoform MOR-1A2 [Homo sapiens]	gi|17738269|ref|NP_524544.1| allatostatin A receptor 2, isoform A [Drosophila melanogaster]	XP_035827250.1 gonadotropin-releasing hormone receptor [Aplysia californica]	XP_006813027.1 PREDICTED: cholecystokinin receptor-like [Saccoglossus kowalevskii]	tr|A0A8M9PGK2|A0A8M9PGK2_DANRE galanin receptor type 2 OS=Danio rerio OX=7955 GN=galr2b PE=3 SV=1
PladumEVm012393t1	sp|P11369|LORF2_MOUSE LINE-1 retrotransposable element ORF2 protein OS=Mus musculus OX=10090 GN=Pol PE=1 SV=2	.	.	XP_005102894.1 uncharacterized protein LOC101847595 [Aplysia californica]	XP_006822105.1 PREDICTED: RNA-directed DNA polymerase from mobile element jockey-like, partial [Saccoglossus kowalevskii]	tr|Q3LG56|Q3LG56_DANRE ORF2-encoded protein (Fragment) OS=Danio rerio OX=7955 GN=ORF2p PE=4 SV=1
PladumEVm045562t1	.	.	.	.	.	.
PladumEVm081897t1	.	.	.	.	.	.
PladumEVm095052t1	.	.	.	.	.	.
PladumEVm077232t1	tr|Q8VH33|Q8VH33_MOUSE Fc epsilon receptor II subtype b variant b delta 5 OS=Mus musculus OX=10090 GN=Fcer2a PE=2 SV=1	XP_011521917.1 C-type lectin domain family 10 member A isoform X2 [Homo sapiens]	gi|21357409|ref|NP_652641.1| lectin-24Db [Drosophila melanogaster]	XP_005098890.2 perlucin [Aplysia californica]	XP_006815865.1 PREDICTED: macrophage mannose receptor 1-like [Saccoglossus kowalevskii]	tr|B8A645|B8A645_DANRE Si:dkey-9i23.4 OS=Danio rerio OX=7955 GN=si:dkey-9i23.4 PE=4 SV=1
PladumEVm051684t1	tr|G3X8Z7|G3X8Z7_MOUSE Cholinergic receptor, nicotinic, alpha polypeptide 9 OS=Mus musculus OX=10090 GN=Chrna9 PE=3 SV=1	NP_060051.2 neuronal acetylcholine receptor subunit alpha-9 precursor [Homo sapiens]	gi|17738173|ref|NP_524482.1| nicotinic acetylcholine receptor alpha2, isoform A [Drosophila melanogaster]	NP_001267746.1 ligand-gated ion channel 4-like precursor [Aplysia californica]	XP_002740584.1 PREDICTED: neuronal acetylcholine receptor subunit alpha-10-like [Saccoglossus kowalevskii]	tr|A0A8M9PKP4|A0A8M9PKP4_DANRE neuronal acetylcholine receptor subunit alpha-9 isoform X1 OS=Danio rerio OX=7955 GN=chrna9 PE=3 SV=1
PladumEVm041702t1	.	.	.	.	.	.
PladumEVm073811t2	.	.	.	.	.	.
PladumEVm084571t1	.	.	.	.	.	.
PladumEVm069806t1	.	.	.	.	.	.
PladumEVm018326t1	sp|Q8C4P0|K1958_MOUSE Uncharacterized protein KIAA1958 homolog OS=Mus musculus OX=10090 PE=2 SV=1	XP_011516613.1 uncharacterized protein KIAA1958 isoform X1 [Homo sapiens]	gi|386766605|ref|NP_001247326.1| without children, isoform C [Drosophila melanogaster]	XP_005108676.2 uncharacterized protein LOC101860200 [Aplysia californica]	XP_006813568.1 PREDICTED: zinc finger MYM-type protein 4-like [Saccoglossus kowalevskii]	tr|A0A2R8QNQ1|A0A2R8QNQ1_DANRE Si:ch211-126i22.5 OS=Danio rerio OX=7955 GN=si:ch211-126i22.5 PE=4 SV=1
PladumEVm022301t1	sp|Q80W65|PCSK9_MOUSE Proprotein convertase subtilisin/kexin type 9 OS=Mus musculus OX=10090 GN=Pcsk9 PE=1 SV=2	NP_777596.2 proprotein convertase subtilisin/kexin type 9 preproprotein [Homo sapiens]	gi|45550681|ref|NP_649337.2| S1P [Drosophila melanogaster]	XP_005107777.1 membrane-bound transcription factor site-1 protease [Aplysia californica]	XP_006816757.1 PREDICTED: subtilisin-like protease CPC735_031240-like [Saccoglossus kowalevskii]	tr|E7F2J6|E7F2J6_DANRE Proprotein convertase subtilisin/kexin type 9 OS=Danio rerio OX=7955 GN=pcsk9 PE=3 SV=1
PladumEVm034372t1	.	.	.	.	.	.
PladumEVm060539t1	.	.	.	XP_035829744.1 microtubule-associated protein futsch-like [Aplysia californica]	.	.
PladumEVm041646t2	sp|P41245|MMP9_MOUSE Matrix metalloproteinase-9 OS=Mus musculus OX=10090 GN=Mmp9 PE=1 SV=2	NP_004985.2 matrix metalloproteinase-9 preproprotein [Homo sapiens]	.	.	.	tr|Q6DG10|Q6DG10_DANRE 72 kDa type IV collagenase OS=Danio rerio OX=7955 GN=mmp2 PE=2 SV=1
PladumEVm035164t1	.	.	.	.	.	.
PladumEVm060979t1	.	.	.	.	.	.
PladumEVm068176t1	.	.	.	.	.	.
PladumEVm054368t4	.	.	.	.	.	.
PladumEVm015305t1	sp|Q64729|TGFR1_MOUSE TGF-beta receptor type-1 OS=Mus musculus OX=10090 GN=Tgfbr1 PE=1 SV=1	XP_024303426.1 TGF-beta receptor type-1 isoform X2 [Homo sapiens]	gi|281360417|ref|NP_001163092.1| baboon, isoform C [Drosophila melanogaster]	XP_005103381.1 TGF-beta receptor type-1 [Aplysia californica]	XP_006815938.1 PREDICTED: TGF-beta receptor type-1-like [Saccoglossus kowalevskii]	tr|F1QQ20|F1QQ20_DANRE Serine/threonine-protein kinase receptor OS=Danio rerio OX=7955 GN=tgfbr1b PE=3 SV=1
PladumEVm087971t1	.	.	.	.	.	.
PladumEVm087814t1	.	.	.	.	.	.
PladumEVm029970t1	.	.	.	.	.	.
PladumEVm012954t1	tr|A2A654|A2A654_MOUSE Bromodomain PHD finger transcription factor OS=Mus musculus OX=10090 GN=Bptf PE=1 SV=1	XP_005257211.1 nucleosome-remodeling factor subunit BPTF isoform X6 [Homo sapiens]	gi|442629132|ref|NP_001261189.1| enhancer of bithorax, isoform I [Drosophila melanogaster]	.	XP_002742234.1 PREDICTED: uncharacterized protein LOC100373840 [Saccoglossus kowalevskii]	.
PladumEVm028814t1	sp|P56402|AQP2_MOUSE Aquaporin-2 OS=Mus musculus OX=10090 GN=Aqp2 PE=1 SV=2	NP_000477.1 aquaporin-2 [Homo sapiens]	gi|442623348|ref|NP_001260892.1| drip, isoform E [Drosophila melanogaster]	XP_005111062.2 aquaporin-5 isoform X2 [Aplysia californica]	NP_001158487.1 aquaporin [Saccoglossus kowalevskii]	tr|Q6AZD2|Q6AZD2_DANRE Aquaporin-4 OS=Danio rerio OX=7955 GN=si:ch211-192k9.1 PE=2 SV=1
PladumEVm010305t1	tr|E0CYE1|E0CYE1_MOUSE Beta-galactosidase OS=Mus musculus OX=10090 GN=Glb1l2 PE=1 SV=1	NP_612351.2 beta-galactosidase-1-like protein 2 isoform b precursor [Homo sapiens]	gi|24646169|ref|NP_650142.1| Ectoderm-expressed 3 [Drosophila melanogaster]	XP_005110352.2 beta-galactosidase-1-like protein 2 [Aplysia californica]	XP_006820858.1 PREDICTED: beta-galactosidase-1-like protein 3-like [Saccoglossus kowalevskii]	tr|A2BIK1|A2BIK1_DANRE Beta-galactosidase OS=Danio rerio OX=7955 GN=si:dkey-224e22.2 PE=3 SV=1
PladumEVm025245t1	sp|P15409|OPSD_MOUSE Rhodopsin OS=Mus musculus OX=10090 GN=Rho PE=1 SV=2	XP_011529856.1 neuropeptide FF receptor 2 isoform X1 [Homo sapiens]	gi|939620236|ref|NP_524368.4| rhodopsin 6 [Drosophila melanogaster]	XP_012937239.2 neuropeptide receptor 15 [Aplysia californica]	XP_006825397.1 PREDICTED: bombesin receptor subtype-3-like [Saccoglossus kowalevskii]	tr|A0A0N9NXZ8|A0A0N9NXZ8_DANRE Rhodopsin OS=Danio rerio OX=7955 GN=rh2.1 PE=2 SV=1
PladumEVm028776t1	.	.	.	.	.	.
PladumEVm108464t1	.	.	.	.	.	.
PladumEVm133873t1	.	.	.	.	.	.
PladumEVm020742t1	.	.	.	.	.	.
PladumEVm012708t1	.	.	.	.	.	.
PladumEVm110023t1	.	.	.	.	.	.
PladumEVm071512t1	.	.	.	.	.	.
PladumEVm017429t1	sp|Q9D668|ARRD2_MOUSE Arrestin domain-containing protein 2 OS=Mus musculus OX=10090 GN=Arrdc2 PE=2 SV=1	NP_689498.1 arrestin domain-containing protein 1 isoform 1 [Homo sapiens]	gi|28571565|ref|NP_649736.3| uncharacterized protein Dmel_CG10086 [Drosophila melanogaster]	XP_005101122.1 arrestin domain-containing protein 3 [Aplysia californica]	XP_006811687.1 PREDICTED: arrestin domain-containing protein 3-like [Saccoglossus kowalevskii]	tr|Q1ECU3|Q1ECU3_DANRE Arrestin domain containing 3 OS=Danio rerio OX=7955 GN=arrdc3 PE=2 SV=1
PladumEVm043782t1	tr|Q8VH32|Q8VH32_MOUSE Fc epsilon receptor II subtype b variant b delta 6 OS=Mus musculus OX=10090 GN=Fcer2a PE=2 SV=1	NP_002429.1 macrophage mannose receptor 1 precursor [Homo sapiens]	.	XP_035825464.1 macrophage mannose receptor 1, partial [Aplysia californica]	XP_006820084.1 PREDICTED: C-type lectin domain family 17, member A-like [Saccoglossus kowalevskii]	tr|A9JRA9|A9JRA9_DANRE Zgc:172053 OS=Danio rerio OX=7955 GN=zgc:172053 PE=2 SV=1
PladumEVm058210t1	.	.	.	.	.	tr|X1WCU7|X1WCU7_DANRE Si:rp71-77l1.2 OS=Danio rerio OX=7955 GN=si:rp71-77l1.2 PE=3 SV=1
PladumEVm012783t1	.	.	.	XP_012946831.1 uncharacterized protein LOC101858840 [Aplysia californica]	XP_006818062.1 PREDICTED: uncharacterized protein LOC102808834 [Saccoglossus kowalevskii]	.
PladumEVm049540t1	.	.	.	.	.	.
PladumEVm072388t4	.	.	.	.	.	.
PladumEVm104708t1	.	.	.	.	.	.
PladumEVm021226t1	sp|Q9CZX8|RS19_MOUSE 40S ribosomal protein S19 OS=Mus musculus OX=10090 GN=Rps19 PE=1 SV=3	NP_001308413.1 40S ribosomal protein S19 isoform 1 [Homo sapiens]	gi|17647891|ref|NP_523376.1| ribosomal protein S19a, isoform A [Drosophila melanogaster]	XP_005093544.1 40S ribosomal protein S19 [Aplysia californica]	XP_002735329.1 PREDICTED: 40S ribosomal protein S19-like isoform X1 [Saccoglossus kowalevskii]	tr|Q6PBW7|Q6PBW7_DANRE 40S ribosomal protein S19 OS=Danio rerio OX=7955 GN=zgc:73211 PE=1 SV=1
PladumEVm080624t1	sp|P03888|NU1M_MOUSE NADH-ubiquinone oxidoreductase chain 1 OS=Mus musculus OX=10090 GN=Mtnd1 PE=1 SV=3	YP_003024026.1 NADH dehydrogenase subunit 1 (mitochondrion) [Homo sapiens]	gi|667699641|ref|YP_009047278.1| NADH dehydrogenase subunit 1 (mitochondrion) [Drosophila melanogaster]	YP_003690.1 NADH dehydrogenase subunit 1 (mitochondrion) [Aplysia californica]	YP_337794.1 NADH dehydrogenase subunit 1 (mitochondrion) [Saccoglossus kowalevskii]	tr|A0A0U2NDI4|A0A0U2NDI4_DANRE NADH-ubiquinone oxidoreductase chain 1 OS=Danio rerio OX=7955 GN=ND1 PE=3 SV=1
PladumEVm046708t3	tr|Q3UW83|Q3UW83_MOUSE 40S ribosomal protein S10 OS=Mus musculus OX=10090 GN=Rps10 PE=1 SV=1	NP_001191020.1 40S ribosomal protein S10 [Homo sapiens]	gi|19920344|ref|NP_608324.1| ribosomal protein S10b, isoform C [Drosophila melanogaster]	XP_035825606.1 40S ribosomal protein S10 isoform X1 [Aplysia californica]	XP_002738940.1 PREDICTED: 40S ribosomal protein S10-like [Saccoglossus kowalevskii]	tr|Q7T1J9|Q7T1J9_DANRE 40S ribosomal protein S10 OS=Danio rerio OX=7955 GN=zgc:65936 PE=1 SV=1
PladumEVm021344t10	sp|Q91VY9|ZN622_MOUSE Zinc finger protein 622 OS=Mus musculus OX=10090 GN=Znf622 PE=1 SV=1	NP_219482.1 zinc finger protein 622 [Homo sapiens]	gi|18859899|ref|NP_573252.1| CG6769, isoform A [Drosophila melanogaster]	XP_012942699.1 zinc finger protein 622 [Aplysia californica]	XP_006814072.1 PREDICTED: zinc finger protein 622-like [Saccoglossus kowalevskii]	tr|F1QU59|F1QU59_DANRE Zinc finger protein 622 OS=Danio rerio OX=7955 GN=znf622 PE=3 SV=1
PladumEVm074579t1	sp|P61514|RL37A_MOUSE 60S ribosomal protein L37a OS=Mus musculus OX=10090 GN=Rpl37a PE=1 SV=2	NP_000989.1 60S ribosomal protein L37a [Homo sapiens]	gi|17864394|ref|NP_524781.1| ribosomal protein L37A, isoform A [Drosophila melanogaster]	XP_005090748.1 60S ribosomal protein L37a [Aplysia californica]	XP_002732811.1 PREDICTED: 60S ribosomal protein L37a-like [Saccoglossus kowalevskii]	tr|A7YY10|A7YY10_DANRE 60S ribosomal protein L37a OS=Danio rerio OX=7955 GN=zgc:171772 PE=1 SV=1
PladumEVm012347t1	sp|Q5UAK0|MIER1_MOUSE Mesoderm induction early response protein 1 OS=Mus musculus OX=10090 GN=Mier1 PE=1 SV=2	NP_001071172.1 mesoderm induction early response protein 1 isoform f [Homo sapiens]	gi|45550377|ref|NP_610287.2| CG1620, isoform A [Drosophila melanogaster]	XP_005105981.1 mesoderm induction early response protein 1 [Aplysia californica]	XP_006815127.1 PREDICTED: mesoderm induction early response protein 1-like [Saccoglossus kowalevskii]	tr|Q7ZV74|Q7ZV74_DANRE Mesoderm induction early response protein 1 OS=Danio rerio OX=7955 GN=zgc:56179 PE=1 SV=1
PladumEVm026708t1	sp|Q9R0P4|SMAP_MOUSE Small acidic protein OS=Mus musculus OX=10090 GN=Smap PE=1 SV=1	NP_055082.1 small acidic protein [Homo sapiens]	.	XP_005090055.1 small acidic protein [Aplysia californica]	XP_002740698.1 PREDICTED: small acidic protein-like [Saccoglossus kowalevskii]	sp|Q7ZVC9|SMAP_DANRE Small acidic protein OS=Danio rerio OX=7955 GN=smap PE=1 SV=1
PladumEVm054450t1	.	.	.	.	.	.
PladumEVm109448t1	.	.	.	.	.	.
PladumEVm038653t4	.	.	.	.	XP_006822946.1 PREDICTED: uncharacterized protein LOC100369247 [Saccoglossus kowalevskii]	tr|Q3LG56|Q3LG56_DANRE ORF2-encoded protein (Fragment) OS=Danio rerio OX=7955 GN=ORF2p PE=4 SV=1
PladumEVm044635t1	sp|Q9CY45|EFMT1_MOUSE EEF1A lysine methyltransferase 1 OS=Mus musculus OX=10090 GN=Eef1akmt1 PE=1 SV=1	XP_016875921.1 EEF1A lysine methyltransferase 1 isoform X1 [Homo sapiens]	gi|24582135|ref|NP_608993.2| CG9154, isoform A [Drosophila melanogaster]	XP_012943458.1 EEF1A lysine methyltransferase 1 [Aplysia californica]	.	tr|A0A8M2BEZ0|A0A8M2BEZ0_DANRE EEF1A lysine methyltransferase 1 OS=Danio rerio OX=7955 GN=n6amt2 PE=3 SV=1
PladumEVm015643t1	.	.	.	XP_005106621.1 uncharacterized protein LOC101857434 [Aplysia californica]	.	.
PladumEVm103284t1	.	.	.	.	.	.
PladumEVm114955t2	.	.	.	.	.	.
PladumEVm026355t1	.	.	.	.	.	.
PladumEVm012352t1	.	.	.	XP_035828362.1 uncharacterized protein LOC101848779 isoform X1 [Aplysia californica]	XP_006814468.1 PREDICTED: uncharacterized protein LOC100373162 [Saccoglossus kowalevskii]	.
PladumEVm088296t1	.	.	.	.	.	.
PladumEVm012245t1	.	.	.	.	.	.
PladumEVm056043t1	.	.	.	.	.	.
PladumEVm061721t1	sp|Q64459|CP3AB_MOUSE Cytochrome P450 3A11 OS=Mus musculus OX=10090 GN=Cyp3a11 PE=1 SV=1	NP_001189784.1 cytochrome P450 3A4 isoform 2 [Homo sapiens]	gi|21357069|ref|NP_650189.1| Cyp9f2 [Drosophila melanogaster]	XP_012935676.1 cytochrome P450 3A41-like [Aplysia californica]	XP_002734346.1 PREDICTED: cytochrome P450 3A41-like [Saccoglossus kowalevskii]	tr|A0A8M6Z545|A0A8M6Z545_DANRE cytochrome P450 3A19-like isoform X2 OS=Danio rerio OX=7955 GN=cyp3c2 PE=3 SV=1
PladumEVm128176t1	.	.	.	.	.	.
PladumEVm048267t1	.	.	.	.	.	.
PladumEVm100075t1	.	.	.	.	.	.
PladumEVm014747t1	sp|Q9JJS6|BCDO1_MOUSE Beta,beta-carotene 15,15'-dioxygenase OS=Mus musculus OX=10090 GN=Bco1 PE=1 SV=2	NP_059125.2 beta,beta-carotene 15,15'-dioxygenase [Homo sapiens]	gi|24646669|ref|NP_650307.2| neither inactivation nor afterpotential B [Drosophila melanogaster]	XP_012943603.1 beta,beta-carotene 15,15'-dioxygenase-like [Aplysia californica]	XP_002732624.1 PREDICTED: beta,beta-carotene 9',10'-oxygenase-like, partial [Saccoglossus kowalevskii]	tr|Q90WH4|Q90WH4_DANRE Putative b,b-carotene-15,15'-dioxygenase OS=Danio rerio OX=7955 GN=b-diox PE=2 SV=1
PladumEVm037749t3	.	.	.	.	.	.
PladumEVm092668t1	.	.	.	.	.	.
PladumEVm016871t1	tr|A0A1B0GR54|A0A1B0GR54_MOUSE DNA helicase OS=Mus musculus OX=10090 GN=Wrn PE=1 SV=1	XP_011542941.1 Werner syndrome ATP-dependent helicase isoform X1 [Homo sapiens]	gi|24646066|ref|NP_524319.2| bloom syndrome helicase ortholog [Drosophila melanogaster]	XP_005098479.1 Bloom syndrome protein homolog isoform X2 [Aplysia californica]	XP_002739720.2 PREDICTED: ATP-dependent DNA helicase Q-like SIM-like [Saccoglossus kowalevskii]	tr|A0A8N7T749|A0A8N7T749_DANRE DNA helicase OS=Danio rerio OX=7955 GN=blm PE=3 SV=1
PladumEVm091601t1	tr|F6YAM1|F6YAM1_MOUSE Zinc finger protein 930 OS=Mus musculus OX=10090 GN=Zfp930 PE=1 SV=1	NP_001357379.1 zinc finger protein 577 isoform b [Homo sapiens]	gi|442627503|ref|NP_001260390.1| crooked legs, isoform F [Drosophila melanogaster]	XP_005101473.1 zinc finger protein 708-like [Aplysia californica]	XP_006820748.1 PREDICTED: zinc finger protein 624-like [Saccoglossus kowalevskii]	tr|A0A0G2KWF9|A0A0G2KWF9_DANRE Si:dkey-172k15.11 OS=Danio rerio OX=7955 GN=si:dkey-172k15.11 PE=4 SV=1
PladumEVm073846t2	sp|Q9WTK0|NUPR1_MOUSE Nuclear protein 1 OS=Mus musculus OX=10090 GN=Nupr1 PE=1 SV=1	.	gi|24583803|ref|NP_609539.1| CG6770 [Drosophila melanogaster]	.	XP_002742149.1 PREDICTED: uncharacterized protein LOC100371040 [Saccoglossus kowalevskii]	tr|A0A8M1P0S4|A0A8M1P0S4_DANRE nuclear protein 1 OS=Danio rerio OX=7955 GN=nupr1b PE=1 SV=1
PladumEVm018005t1	sp|Q64285|CEL_MOUSE Bile salt-activated lipase OS=Mus musculus OX=10090 GN=Cel PE=1 SV=1	NP_001798.3 bile salt-activated lipase precursor [Homo sapiens]	gi|17136862|ref|NP_476953.1| acetylcholine esterase, isoform A [Drosophila melanogaster]	XP_005098864.1 acetylcholinesterase-like [Aplysia californica]	XP_006825361.1 PREDICTED: acetylcholinesterase-like [Saccoglossus kowalevskii]	tr|F1QK81|F1QK81_DANRE Neuroligin 4 X-linked b OS=Danio rerio OX=7955 GN=nlgn4b PE=3 SV=1
PladumEVm018921t1	.	.	.	.	.	.
PladumEVm099180t1	.	.	.	.	.	.
PladumEVm013046t1	sp|Q8VCW8|ACSF2_MOUSE Medium-chain acyl-CoA ligase ACSF2, mitochondrial OS=Mus musculus OX=10090 GN=Acsf2 PE=1 SV=1	NP_079425.3 medium-chain acyl-CoA ligase ACSF2, mitochondrial isoform 2 precursor [Homo sapiens]	gi|21355181|ref|NP_651221.1| CG6178 [Drosophila melanogaster]	XP_012942882.1 probable 4-coumarate--CoA ligase 5 [Aplysia californica]	XP_006821914.1 PREDICTED: 4-coumarate--CoA ligase 1-like isoform X2 [Saccoglossus kowalevskii]	tr|F1R1C0|F1R1C0_DANRE Medium-chain acyl-CoA ligase ACSF2, mitochondrial OS=Danio rerio OX=7955 GN=wu:fi49b09 PE=3 SV=1
PladumEVm109606t1	.	.	.	.	.	.
PladumEVm082297t1	.	.	.	.	.	.
PladumEVm111757t1	.	.	.	.	.	.
PladumEVm108613t1	.	.	.	.	.	.
PladumEVm067054t1	.	.	.	XP_012941434.2 protein yellow [Aplysia californica]	.	.
PladumEVm035923t1	sp|O54991|CNTP1_MOUSE Contactin-associated protein 1 OS=Mus musculus OX=10090 GN=Cntnap1 PE=1 SV=2	XP_024306779.1 contactin-associated protein 1 isoform X1 [Homo sapiens]	gi|161083322|ref|NP_729787.2| neurexin IV, isoform B [Drosophila melanogaster]	XP_012936108.1 uncharacterized protein LOC101848577 [Aplysia californica]	XP_006816028.1 PREDICTED: contactin-associated protein-like 4-like [Saccoglossus kowalevskii]	tr|A0A8M3AM72|A0A8M3AM72_DANRE contactin-associated protein-like 5 isoform X2 OS=Danio rerio OX=7955 GN=cntnap5b PE=4 SV=1
PladumEVm042042t1	.	.	.	.	XP_006813392.1 PREDICTED: uncharacterized protein LOC102810040 [Saccoglossus kowalevskii]	.
PladumEVm087922t1	.	.	.	.	.	.
PladumEVm045575t1	.	.	.	XP_012943779.1 uncharacterized protein LOC106013216 [Aplysia californica]	XP_006825930.1 PREDICTED: RNA-directed DNA polymerase from mobile element jockey-like [Saccoglossus kowalevskii]	tr|A0A2R8Q5R8|A0A2R8Q5R8_DANRE Reverse transcriptase domain-containing protein OS=Danio rerio OX=7955 PE=4 SV=1
PladumEVm036808t2	.	.	.	.	.	.
PladumEVm159031t1	.	.	.	.	.	.
PladumEVm026594t1	sp|O55123|MMP10_MOUSE Stromelysin-2 OS=Mus musculus OX=10090 GN=Mmp10 PE=2 SV=1	NP_002416.1 stromelysin-2 preproprotein [Homo sapiens]	gi|442623038|ref|NP_610511.3| matrix metalloproteinase 2, isoform D [Drosophila melanogaster]	XP_005107864.2 uncharacterized protein LOC101848145 [Aplysia californica]	XP_002738586.1 PREDICTED: matrix metalloproteinase-24-like [Saccoglossus kowalevskii]	tr|A0A8M3AX13|A0A8M3AX13_DANRE matrix metalloproteinase 13a isoform X1 OS=Danio rerio OX=7955 GN=mmp13a PE=3 SV=1
PladumEVm108279t1	.	.	.	.	.	.
PladumEVm029005t1	sp|P58137|ACOT8_MOUSE Acyl-coenzyme A thioesterase 8 OS=Mus musculus OX=10090 GN=Acot8 PE=1 SV=1	NP_005460.2 acyl-coenzyme A thioesterase 8 [Homo sapiens]	.	XP_005092766.1 acyl-coenzyme A thioesterase 8 isoform X2 [Aplysia californica]	XP_006825146.1 PREDICTED: acyl-coenzyme A thioesterase 8-like [Saccoglossus kowalevskii]	tr|Q5XJP9|Q5XJP9_DANRE Acyl-CoA thioesterase 8 OS=Danio rerio OX=7955 GN=zgc:101691 PE=2 SV=1
PladumEVm033279t1	.	.	.	.	.	.
PladumEVm070361t1	.	.	.	.	.	.
PladumEVm093159t1	.	.	.	.	.	.
PladumEVm093315t1	.	.	.	.	.	.
PladumEVm109684t1	.	.	.	.	.	.
PladumEVm023121t2	tr|E9PXX4|E9PXX4_MOUSE Phosphodiesterase OS=Mus musculus OX=10090 GN=Pde8b PE=1 SV=1	XP_024305715.1 high affinity cAMP-specific and IBMX-insensitive 3',5'-cyclic phosphodiesterase 8A isoform X6 [Homo sapiens]	gi|24762357|ref|NP_726353.1| phosphodiesterase 8, isoform C [Drosophila melanogaster]	XP_012942280.1 high affinity cAMP-specific and IBMX-insensitive 3',5'-cyclic phosphodiesterase 8B [Aplysia californica]	XP_006814032.1 PREDICTED: high affinity cAMP-specific and IBMX-insensitive 3',5'-cyclic phosphodiesterase 8B [Saccoglossus kowalevskii]	tr|A1L1W3|A1L1W3_DANRE Phosphodiesterase OS=Danio rerio OX=7955 GN=zgc:158458 PE=2 SV=1
PladumEVm072229t1	.	.	.	.	.	.
PladumEVm047255t1	.	.	.	.	.	.
PladumEVm080442t1	.	.	.	.	.	.
PladumEVm102781t1	.	.	.	.	.	.
PladumEVm120991t1	.	.	.	.	.	.
PladumEVm145815t2	.	.	.	.	.	.
PladumEVm033410t1	sp|Q8K385|FRRS1_MOUSE Ferric-chelate reductase 1 OS=Mus musculus OX=10090 GN=FRRS1 PE=1 SV=1	XP_024309798.1 reelin domain-containing protein 1 isoform X1 [Homo sapiens]	gi|19921334|ref|NP_609710.1| lethal (2) 34Fc, isoform A [Drosophila melanogaster]	XP_012938630.1 ferric-chelate reductase 1 [Aplysia californica]	XP_006818800.1 PREDICTED: flocculation protein FLO11-like [Saccoglossus kowalevskii]	tr|A0A0B5JS86|A0A0B5JS86_DANRE Reelin domain-containing protein (Fragment) OS=Danio rerio OX=7955 GN=si:dkey-251i10.2 PE=2 SV=1
PladumEVm022465t1	.	.	.	XP_012944619.1 N-glycosidase YbiA [Aplysia californica]	XP_006819733.1 PREDICTED: sporulation-specific protein 15-like [Saccoglossus kowalevskii]	tr|A0A8M3AV57|A0A8M3AV57_DANRE uncharacterized protein si:ch211-196c10.15 OS=Danio rerio OX=7955 GN=si:ch211-196c10.15 PE=4 SV=1
PladumEVm104738t1	.	.	.	.	.	.
PladumEVm073112t1	.	.	.	.	.	.
PladumEVm033577t1	tr|Q5M6W7|Q5M6W7_MOUSE Translation initiation factor IF-2, mitochondrial (Fragment) OS=Mus musculus OX=10090 GN=Mtif2 PE=1 SV=1	XP_016859652.1 translation initiation factor IF-2, mitochondrial isoform X1 [Homo sapiens]	gi|28572034|ref|NP_651621.2| uncharacterized protein Dmel_CG12413 [Drosophila melanogaster]	XP_005112351.1 translation initiation factor IF-2, mitochondrial [Aplysia californica]	XP_002733366.2 PREDICTED: translation initiation factor IF-2, mitochondrial-like [Saccoglossus kowalevskii]	tr|F1QD40|F1QD40_DANRE Mitochondrial translational initiation factor 2 OS=Danio rerio OX=7955 GN=mtif2 PE=3 SV=1
PladumEVm075887t1	.	.	.	.	.	.
PladumEVm072002t1	.	.	.	.	.	.
PladumEVm068246t1	.	.	.	.	.	.
PladumEVm060027t1	.	.	.	.	.	.
PladumEVm026898t1	sp|Q9CWD8|NUBPL_MOUSE Iron-sulfur protein NUBPL OS=Mus musculus OX=10090 GN=Nubpl PE=1 SV=2	NP_001188502.1 iron-sulfur protein NUBPL isoform 2 [Homo sapiens]	gi|221511043|ref|NP_610143.3| CG3262, isoform D [Drosophila melanogaster]	XP_005111797.1 iron-sulfur protein NUBPL [Aplysia californica]	XP_002735675.2 PREDICTED: cytosolic Fe-S cluster assembly factor NUBP2 homolog [Saccoglossus kowalevskii]	tr|Q6DH61|Q6DH61_DANRE Nucleotide-binding protein-like OS=Danio rerio OX=7955 GN=zgc:92633 PE=2 SV=1
PladumEVm056647t1	.	.	.	.	.	.
PladumEVm114499t1	.	.	.	.	.	.
PladumEVm036166t1	sp|Q61830|MRC1_MOUSE Macrophage mannose receptor 1 OS=Mus musculus OX=10090 GN=Mrc1 PE=1 SV=2	NP_002429.1 macrophage mannose receptor 1 precursor [Homo sapiens]	.	.	XP_006816218.1 PREDICTED: uncharacterized protein LOC102809517 [Saccoglossus kowalevskii]	tr|F1QJH2|F1QJH2_DANRE Mannose receptor, C type 1b (Fragment) OS=Danio rerio OX=7955 GN=mrc1b PE=4 SV=1
PladumEVm099059t1	.	.	.	XP_005103686.2 uncharacterized protein K02A2.6 [Aplysia californica]	XP_002740782.1 PREDICTED: uncharacterized protein K02A2.6-like [Saccoglossus kowalevskii]	tr|A0A8M2BKG6|A0A8M2BKG6_DANRE uncharacterized protein K02A2.6-like OS=Danio rerio OX=7955 GN=LOC101884733 PE=3 SV=1
PladumEVm091488t1	.	.	.	.	.	.
PladumEVm055013t1	sp|P12382|PFKAL_MOUSE ATP-dependent 6-phosphofructokinase, liver type OS=Mus musculus OX=10090 GN=Pfkl PE=1 SV=4	XP_011527905.1 ATP-dependent 6-phosphofructokinase, liver type isoform X6 [Homo sapiens]	gi|24652337|ref|NP_724890.1| phosphofructokinase, isoform B [Drosophila melanogaster]	XP_005110246.3 ATP-dependent 6-phosphofructokinase [Aplysia californica]	XP_006821522.1 PREDICTED: 6-phosphofructokinase, muscle type-like [Saccoglossus kowalevskii]	tr|Q66HV8|Q66HV8_DANRE ATP-dependent 6-phosphofructokinase OS=Danio rerio OX=7955 GN=pfkm PE=2 SV=1
PladumEVm087198t1	.	.	.	.	.	.
PladumEVm075483t1	.	.	.	.	.	.
PladumEVm100767t1	.	.	.	.	.	.
PladumEVm180840t1	.	.	.	.	.	.
PladumEVm045754t1	.	.	.	.	.	.
PladumEVm073181t1	.	.	.	.	.	.
PladumEVm111055t1	.	.	.	.	.	.
PladumEVm074008t1	.	.	.	.	.	.
PladumEVm068960t1	.	.	.	.	.	.
PladumEVm091602t1	.	.	.	.	.	.
PladumEVm038606t1	.	.	.	.	.	.
PladumEVm079610t1	.	.	.	.	.	.
PladumEVm100204t1	.	.	.	.	.	.
PladumEVm052315t1	.	.	.	.	.	.
PladumEVm048701t1	.	.	.	.	.	.
PladumEVm053348t1	.	.	.	XP_005097745.1 FAD-dependent oxidoreductase domain-containing protein 2 [Aplysia californica]	XP_006825200.1 PREDICTED: uncharacterized protein LOC100373896 [Saccoglossus kowalevskii]	tr|Q3LG56|Q3LG56_DANRE ORF2-encoded protein (Fragment) OS=Danio rerio OX=7955 GN=ORF2p PE=4 SV=1
PladumEVm109863t1	.	.	.	.	.	.
PladumEVm105396t1	.	.	.	.	.	.
PladumEVm098433t1	.	.	.	.	.	.
PladumEVm111833t1	.	.	.	.	.	.
PladumEVm036639t1	tr|G3UW30|G3UW30_MOUSE 1,4-alpha-glucan branching enzyme OS=Mus musculus OX=10090 GN=Gbe1 PE=1 SV=1	NP_000149.4 1,4-alpha-glucan-branching enzyme [Homo sapiens]	gi|28573410|ref|NP_788342.1| 1,4-Alpha-Glucan branching enzyme [Drosophila melanogaster]	XP_012946232.1 1,4-alpha-glucan-branching enzyme [Aplysia californica]	XP_002732853.1 PREDICTED: 1,4-alpha-glucan-branching enzyme-like [Saccoglossus kowalevskii]	tr|A0A140LH76|A0A140LH76_DANRE 1,4-alpha-glucan branching enzyme OS=Danio rerio OX=7955 GN=gbe1b PE=3 SV=1
PladumEVm083957t1	.	.	.	.	.	.
PladumEVm087998t1	.	.	.	.	.	.
PladumEVm094843t1	.	.	.	.	.	.
PladumEVm027675t1	.	.	.	.	.	.
PladumEVm074586t1	tr|G3UWC9|G3UWC9_MOUSE Cornifelin OS=Mus musculus OX=10090 GN=Cnfn PE=1 SV=1	NP_057703.1 placenta-specific gene 8 protein [Homo sapiens]	.	XP_005109623.2 placenta-specific gene 8 protein [Aplysia californica]	XP_006811529.1 PREDICTED: cornifelin-like isoform X2 [Saccoglossus kowalevskii]	tr|E9QD19|E9QD19_DANRE Plac8 onzin-related protein 5 OS=Danio rerio OX=7955 GN=ponzr5 PE=3 SV=1
PladumEVm053199t1	.	.	.	.	.	.
PladumEVm067986t1	.	.	.	.	.	.
PladumEVm078378t1	.	.	.	.	.	.
PladumEVm070834t1	sp|Q58Y75|AGRF3_MOUSE Adhesion G-protein coupled receptor F3 OS=Mus musculus OX=10090 GN=ADGRF3 PE=2 SV=2	XP_011526256.1 adhesion G protein-coupled receptor E2 isoform X8 [Homo sapiens]	gi|161080256|ref|NP_612030.2| methuselah-like 10, isoform A [Drosophila melanogaster]	XP_035825504.1 adhesion G-protein coupled receptor G2 [Aplysia californica]	XP_006818657.1 PREDICTED: uncharacterized protein LOC102805617 [Saccoglossus kowalevskii]	tr|A0A8M6Z7J4|A0A8M6Z7J4_DANRE adhesion G protein-coupled receptor E3-like OS=Danio rerio OX=7955 GN=LOC110437794 PE=4 SV=1
PladumEVm106524t1	.	.	.	.	.	.
PladumEVm147948t1	.	.	.	.	.	.
PladumEVm084304t1	.	.	.	.	.	.
PladumEVm101533t1	.	.	.	.	.	.
PladumEVm045383t1	.	.	.	.	.	.
PladumEVm038551t1	.	.	.	.	.	.
PladumEVm067625t1	.	.	.	.	.	.
PladumEVm159219t1	.	.	.	.	.	.
PladumEVm106525t1	.	.	.	.	.	.
PladumEVm033307t1	sp|P49282|NRAM2_MOUSE Natural resistance-associated macrophage protein 2 OS=Mus musculus OX=10090 GN=Slc11a2 PE=1 SV=2	XP_016874845.1 natural resistance-associated macrophage protein 2 isoform X4 [Homo sapiens]	gi|24648607|ref|NP_524425.2| malvolio, isoform E [Drosophila melanogaster]	XP_012945013.1 natural resistance-associated macrophage protein 2 [Aplysia californica]	XP_002737248.1 PREDICTED: natural resistance-associated macrophage protein 2-like [Saccoglossus kowalevskii]	tr|Q8AX90|Q8AX90_DANRE Divalent metal transporter 1 OS=Danio rerio OX=7955 GN=dmt1 PE=2 SV=1
PladumEVm062949t1	.	NP_057467.1 leucine zipper protein 4 isoform 1 [Homo sapiens]	.	XP_035829432.1 leucine zipper protein 4-like isoform X1 [Aplysia californica]	XP_006813515.1 PREDICTED: uncharacterized protein LOC102801961 [Saccoglossus kowalevskii]	tr|E7EY36|E7EY36_DANRE Si:ch73-269m14.2 OS=Danio rerio OX=7955 GN=si:ch73-269m14.2 PE=4 SV=1
PladumEVm090379t1	sp|Q9Z1M0|P2RX7_MOUSE P2X purinoceptor 7 OS=Mus musculus OX=10090 GN=P2rx7 PE=1 SV=2	XP_011536722.1 P2X purinoceptor 7 isoform X4 [Homo sapiens]	.	.	XP_002740601.1 PREDICTED: uncharacterized protein LOC100368389 [Saccoglossus kowalevskii]	tr|Q7SZM2|Q7SZM2_DANRE P2X purinoceptor OS=Danio rerio OX=7955 GN=p2xr7 PE=2 SV=1
PladumEVm107997t1	.	.	.	.	.	.
PladumEVm060183t1	.	.	.	.	.	.
PladumEVm034844t1	.	.	.	.	.	.
PladumEVm054800t1	.	.	.	.	.	.
PladumEVm083203t1	.	.	.	.	.	.
PladumEVm036774t1	sp|Q8CIX8|LGSN_MOUSE Lengsin OS=Mus musculus OX=10090 GN=Lgsn PE=1 SV=1	XP_016866420.1 lengsin isoform X3 [Homo sapiens]	.	XP_005110298.2 glutamine synthetase [Aplysia californica]	XP_002730900.1 PREDICTED: lengsin-like [Saccoglossus kowalevskii]	tr|Q29RF4|Q29RF4_DANRE Lengsin, lens protein with glutamine synthetase domain OS=Danio rerio OX=7955 GN=gluld1 PE=2 SV=1
PladumEVm044144t1	.	.	.	.	.	.
PladumEVm012492t1	sp|D2EAC2|ZBED6_MOUSE Zinc finger BED domain-containing protein 6 OS=Mus musculus OX=10090 GN=Zbed6 PE=1 SV=1	.	.	XP_005113603.1 zinc finger BED domain-containing protein 1-like [Aplysia californica]	.	tr|A4IFY5|A4IFY5_DANRE Zgc:161969 protein OS=Danio rerio OX=7955 GN=wu:fb98h02 PE=1 SV=1
PladumEVm028414t1	sp|Q64264|5HT1A_MOUSE 5-hydroxytryptamine receptor 1A OS=Mus musculus OX=10090 GN=Htr1a PE=2 SV=2	NP_000515.2 5-hydroxytryptamine receptor 1A [Homo sapiens]	gi|24668474|ref|NP_524419.2| Octopamine-Tyramine receptor, isoform A [Drosophila melanogaster]	XP_012936269.1 G-protein-coupled 5-hydroxytryptamine receptor 2 isoform X1 [Aplysia californica]	XP_006820690.1 PREDICTED: 5-hydroxytryptamine receptor 1A-alpha-like [Saccoglossus kowalevskii]	tr|E9QHE0|E9QHE0_DANRE 5-hydroxytryptamine (serotonin) receptor 1A b OS=Danio rerio OX=7955 GN=htr1ab PE=3 SV=1
PladumEVm083215t1	.	.	.	.	.	.
PladumEVm040250t1	sp|Q64264|5HT1A_MOUSE 5-hydroxytryptamine receptor 1A OS=Mus musculus OX=10090 GN=Htr1a PE=2 SV=2	NP_000515.2 5-hydroxytryptamine receptor 1A [Homo sapiens]	gi|17864132|ref|NP_524599.1| 5-hydroxytryptamine (serotonin) receptor 7, isoform A [Drosophila melanogaster]	XP_005102984.1 5-hydroxytryptamine receptor 1A [Aplysia californica]	XP_006820690.1 PREDICTED: 5-hydroxytryptamine receptor 1A-alpha-like [Saccoglossus kowalevskii]	tr|C0ITL8|C0ITL8_DANRE Htr1aa (Fragment) OS=Danio rerio OX=7955 GN=htr1aa PE=2 SV=1
PladumEVm024176t1	.	.	.	.	.	.
PladumEVm099388t1	.	.	.	.	.	.
PladumEVm051906t1	.	.	.	.	.	.
PladumEVm040804t1	.	.	.	.	.	.
PladumEVm030929t1	.	.	.	.	.	.
PladumEVm141457t2	.	.	.	.	.	.
PladumEVm132788t1	.	.	.	.	.	.
PladumEVm050230t1	sp|Q91YJ5|IF2M_MOUSE Translation initiation factor IF-2, mitochondrial OS=Mus musculus OX=10090 GN=Mtif2 PE=1 SV=2	XP_016859656.1 translation initiation factor IF-2, mitochondrial isoform X4 [Homo sapiens]	gi|28572034|ref|NP_651621.2| uncharacterized protein Dmel_CG12413 [Drosophila melanogaster]	XP_005112351.1 translation initiation factor IF-2, mitochondrial [Aplysia californica]	XP_002733366.2 PREDICTED: translation initiation factor IF-2, mitochondrial-like [Saccoglossus kowalevskii]	tr|A4IG41|A4IG41_DANRE Zgc:162191 protein OS=Danio rerio OX=7955 GN=wu:fb59c03 PE=1 SV=1
PladumEVm074524t1	sp|Q61625|GRID2_MOUSE Glutamate receptor ionotropic, delta-2 OS=Mus musculus OX=10090 GN=Grid2 PE=1 SV=1	.	gi|442625954|ref|NP_001260050.1| ionotropic receptor 25a, isoform D [Drosophila melanogaster]	XP_012940304.1 ionotropic receptor 25a [Aplysia californica]	XP_002730575.2 PREDICTED: glutamate receptor 1-like [Saccoglossus kowalevskii]	tr|A0A8M2BEL3|A0A8M2BEL3_DANRE Glutamate receptor OS=Danio rerio OX=7955 GN=grid2 PE=3 SV=1
PladumEVm029291t1	.	.	.	.	.	.
PladumEVm046132t1	.	.	.	.	.	.
PladumEVm069840t1	.	.	.	.	.	.
PladumEVm153697t1	.	.	.	.	.	.
PladumEVm041688t1	tr|A0A1L1SUG9|A0A1L1SUG9_MOUSE Cadherin EGF LAG seven-pass G-type receptor 3 OS=Mus musculus OX=10090 GN=Celsr3 PE=1 SV=1	XP_024308552.1 sushi, nidogen and EGF-like domain-containing protein 1 isoform X3 [Homo sapiens]	gi|17352473|ref|NP_477497.1| fat [Drosophila melanogaster]	XP_012943341.1 uncharacterized protein LOC101848637 [Aplysia californica]	XP_006825005.1 PREDICTED: uncharacterized protein LOC100367903 [Saccoglossus kowalevskii]	tr|A0A8M9QD02|A0A8M9QD02_DANRE aggrecan core protein isoform X2 OS=Danio rerio OX=7955 GN=acana PE=4 SV=1
PladumEVm050130t1	sp|A2ARV4|LRP2_MOUSE Low-density lipoprotein receptor-related protein 2 OS=Mus musculus OX=10090 GN=Lrp2 PE=1 SV=1	XP_011509486.1 low-density lipoprotein receptor-related protein 2 isoform X2 [Homo sapiens]	gi|281360654|ref|NP_001096924.2| megalin, isoform A [Drosophila melanogaster]	XP_012944048.1 low-density lipoprotein receptor-related protein 1 [Aplysia californica]	XP_006823247.1 PREDICTED: low-density lipoprotein receptor-related protein 2-like [Saccoglossus kowalevskii]	tr|E0AE56|E0AE56_DANRE Low-density lipoprotein receptor-related protein 2 OS=Danio rerio OX=7955 GN=im:680590 PE=1 SV=1
PladumEVm101806t1	.	.	.	.	.	.
PladumEVm093686t1	.	.	.	.	.	.
PladumEVm043211t1	.	.	.	.	.	.
PladumEVm038757t1	tr|A2CEK3|A2CEK3_MOUSE Phosphoglucomutase-1 OS=Mus musculus OX=10090 GN=Pgm1 PE=1 SV=1	NP_001166289.1 phosphoglucomutase-1 isoform 2 [Homo sapiens]	gi|17864244|ref|NP_524675.1| phosphoglucose mutase [Drosophila melanogaster]	XP_005102934.1 phosphoglucomutase [Aplysia californica]	XP_002732269.1 PREDICTED: phosphoglucomutase-1 [Saccoglossus kowalevskii]	tr|F1QF00|F1QF00_DANRE Phosphoglucomutase 1 OS=Danio rerio OX=7955 GN=pgm1 PE=3 SV=1
PladumEVm053540t1	sp|Q8BZF8|PGM5_MOUSE Phosphoglucomutase-like protein 5 OS=Mus musculus OX=10090 GN=Pgm5 PE=1 SV=2	NP_068800.2 phosphoglucomutase-like protein 5 [Homo sapiens]	gi|17864244|ref|NP_524675.1| phosphoglucose mutase [Drosophila melanogaster]	XP_005102934.1 phosphoglucomutase [Aplysia californica]	XP_002732269.1 PREDICTED: phosphoglucomutase-1 [Saccoglossus kowalevskii]	tr|B0R0B3|B0R0B3_DANRE Phosphoglucomutase 5 OS=Danio rerio OX=7955 GN=si:dkey-91m11.4 PE=3 SV=1
PladumEVm142152t1	.	.	.	.	.	.
PladumEVm126211t1	.	.	.	.	.	.
PladumEVm112115t1	.	.	.	.	.	.
PladumEVm023542t1	.	.	.	.	.	.
PladumEVm059078t1	.	.	.	.	.	.
PladumEVm065725t1	.	.	.	.	.	.
PladumEVm062019t1	.	.	.	.	.	.
PladumEVm029677t1	sp|Q9D8S4|ORN_MOUSE Oligoribonuclease, mitochondrial OS=Mus musculus OX=10090 GN=Rexo2 PE=1 SV=2	NP_056338.2 oligoribonuclease, mitochondrial precursor [Homo sapiens]	gi|21355135|ref|NP_651184.1| uncharacterized protein Dmel_CG10214 [Drosophila melanogaster]	XP_035825833.1 probable oligoribonuclease isoform X3 [Aplysia californica]	XP_006811477.1 PREDICTED: oligoribonuclease, mitochondrial-like, partial [Saccoglossus kowalevskii]	tr|Q6PBY4|Q6PBY4_DANRE Small nuclease OS=Danio rerio OX=7955 GN=smfn PE=2 SV=1
PladumEVm046960t1	sp|Q9D8S4|ORN_MOUSE Oligoribonuclease, mitochondrial OS=Mus musculus OX=10090 GN=Rexo2 PE=1 SV=2	NP_056338.2 oligoribonuclease, mitochondrial precursor [Homo sapiens]	gi|21355135|ref|NP_651184.1| uncharacterized protein Dmel_CG10214 [Drosophila melanogaster]	XP_035825833.1 probable oligoribonuclease isoform X3 [Aplysia californica]	XP_006811477.1 PREDICTED: oligoribonuclease, mitochondrial-like, partial [Saccoglossus kowalevskii]	tr|Q6PBY4|Q6PBY4_DANRE Small nuclease OS=Danio rerio OX=7955 GN=smfn PE=2 SV=1
PladumEVm096569t1	.	.	.	.	.	.
PladumEVm109231t1	sp|Q9EQC4|ELOV4_MOUSE Elongation of very long chain fatty acids protein 4 OS=Mus musculus OX=10090 GN=Elovl4 PE=1 SV=2	NP_073563.1 elongation of very long chain fatty acids protein 4 [Homo sapiens]	gi|21355477|ref|NP_649474.1| uncharacterized protein Dmel_CG31523, isoform A [Drosophila melanogaster]	XP_012942546.2 elongation of very long chain fatty acids protein 4 isoform X2 [Aplysia californica]	XP_006823386.1 PREDICTED: elongation of very long chain fatty acids protein 7-like [Saccoglossus kowalevskii]	tr|A7MCJ3|A7MCJ3_DANRE Elongation of very long chain fatty acids protein (Fragment) OS=Danio rerio OX=7955 GN=elovl4 PE=2 SV=1
PladumEVm070508t1	.	.	.	.	.	.
PladumEVm022338t1	.	.	.	XP_012935829.2 uncharacterized protein LOC101861796 [Aplysia californica]	.	.
PladumEVm047454t1	.	.	.	.	.	.
PladumEVm044128t1	.	.	.	.	.	.
PladumEVm022239t1	.	.	.	XP_035827088.1 neurofilament medium polypeptide [Aplysia californica]	.	.
PladumEVm112771t1	.	.	.	.	.	.
PladumEVm111758t1	.	.	.	.	.	.
PladumEVm037090t1	.	.	.	XP_005113250.1 uncharacterized protein LOC101852594 [Aplysia californica]	.	tr|A0A8M6Z7X3|A0A8M6Z7X3_DANRE uncharacterized protein LOC108179210 OS=Danio rerio OX=7955 GN=LOC108179210 PE=4 SV=1
PladumEVm094763t1	.	.	.	.	.	.
PladumEVm088782t1	.	.	.	.	.	.
PladumEVm097346t1	.	.	.	.	.	.
PladumEVm064661t1	.	.	.	.	.	.
PladumEVm025612t1	sp|Q3U481|MFS12_MOUSE Major facilitator superfamily domain-containing protein 12 OS=Mus musculus OX=10090 GN=Mfsd12 PE=1 SV=1	NP_001274458.1 major facilitator superfamily domain-containing protein 12 isoform d [Homo sapiens]	.	XP_012937909.1 major facilitator superfamily domain-containing protein 12 isoform X2 [Aplysia californica]	XP_006814602.1 PREDICTED: major facilitator superfamily domain-containing protein 12-like [Saccoglossus kowalevskii]	tr|A1A5V3|A1A5V3_DANRE Si:dkey-218h11.4 protein OS=Danio rerio OX=7955 GN=si:dkey-218h11.4 PE=2 SV=1
PladumEVm021099t1	sp|Q80TT2|BAIP3_MOUSE BAI1-associated protein 3 OS=Mus musculus OX=10090 GN=Baiap3 PE=1 SV=3	NP_954712.1 protein unc-13 homolog D [Homo sapiens]	gi|442621055|ref|NP_001262947.1| Unc-13 ortholog 4B, isoform E [Drosophila melanogaster]	XP_012938071.1 BAI1-associated protein 3, partial [Aplysia californica]	XP_006821101.1 PREDICTED: BAI1-associated protein 3-like [Saccoglossus kowalevskii]	tr|F6NFN1|F6NFN1_DANRE Unc-13 homolog D (C. elegans) OS=Danio rerio OX=7955 GN=unc13d PE=4 SV=1
PladumEVm140581t1	.	.	.	.	.	.
PladumEVm087797t1	.	.	.	.	.	.
PladumEVm020296t1	sp|P11369|LORF2_MOUSE LINE-1 retrotransposable element ORF2 protein OS=Mus musculus OX=10090 GN=Pol PE=1 SV=2	.	.	XP_012943779.1 uncharacterized protein LOC106013216 [Aplysia californica]	XP_002739487.1 PREDICTED: RNA-directed DNA polymerase from mobile element jockey-like [Saccoglossus kowalevskii]	tr|Q3LG56|Q3LG56_DANRE ORF2-encoded protein (Fragment) OS=Danio rerio OX=7955 GN=ORF2p PE=4 SV=1
PladumEVm017815t1	.	.	.	.	.	tr|E7F457|E7F457_DANRE DNA cross-link repair 1A (PSO2 homolog, S. cerevisiae) OS=Danio rerio OX=7955 GN=dclre1a PE=3 SV=2
PladumEVm039079t1	.	.	.	.	.	.
PladumEVm065158t1	.	.	.	.	.	.
PladumEVm031674t1	.	.	.	.	XP_006818763.1 PREDICTED: uncharacterized protein LOC102809223, partial [Saccoglossus kowalevskii]	tr|Q8AXW9|Q8AXW9_DANRE Putative tyrosine recombinase (Fragment) OS=Danio rerio OX=7955 PE=4 SV=1
PladumEVm067162t1	.	.	.	.	.	.
PladumEVm068683t1	.	.	.	.	.	.
PladumEVm088297t1	.	.	.	.	.	.
PladumEVm102224t1	.	.	.	.	.	.
PladumEVm055840t1	.	.	.	.	.	.
PladumEVm052922t1	sp|Q3V188|ENDOU_MOUSE Poly(U)-specific endoribonuclease OS=Mus musculus OX=10090 GN=Endou PE=2 SV=1	NP_001165911.1 poly(U)-specific endoribonuclease isoform 3 precursor [Homo sapiens]	gi|20129009|ref|NP_572668.1| CG2145, isoform A [Drosophila melanogaster]	XP_005099015.1 poly(U)-specific endoribonuclease-A [Aplysia californica]	XP_002740967.1 PREDICTED: poly(U)-specific endoribonuclease-like [Saccoglossus kowalevskii]	tr|A0A2R8QCE2|A0A2R8QCE2_DANRE Uridylate-specific endoribonuclease OS=Danio rerio OX=7955 GN=endou PE=3 SV=1
PladumEVm038180t1	.	.	.	.	.	.
PladumEVm108716t1	.	.	.	.	.	.
PladumEVm039151t1	.	.	.	.	.	.
PladumEVm051336t1	sp|B7ZMP1|XPP3_MOUSE Xaa-Pro aminopeptidase 3 OS=Mus musculus OX=10090 GN=Xpnpep3 PE=1 SV=1	NP_071381.1 xaa-Pro aminopeptidase 3 isoform 1 [Homo sapiens]	gi|19920384|ref|NP_608376.1| CG9581 [Drosophila melanogaster]	XP_005105486.1 xaa-Pro aminopeptidase 3 [Aplysia californica]	XP_002735088.1 PREDICTED: xaa-Pro dipeptidase-like [Saccoglossus kowalevskii]	tr|Q6NYT0|Q6NYT0_DANRE X-prolyl aminopeptidase (Aminopeptidase P) 3, putative OS=Danio rerio OX=7955 GN=zgc:76905 PE=1 SV=1
PladumEVm111626t1	.	.	.	.	.	.
[truncated: 329,647+ more rows]
