# Supplementary material for: Transcriptomic landscape of posterior regeneration in the annelid Platynereis dumerilii
Source: BMC Genomics. 2023 Oct 2;24:583. doi: 10.1186/s12864-023-09602-z (PMC10546743; doi:10.1186/s12864-023-09602-z)
Supplement: Supplementary file 11 — Additional file 11. [file 12864_2023_9602_MOESM11_ESM.xlsx]

## Sheet: Legend
	Additional file 11: Raw read count for the regeneration RNA-seq dataset
	Expression value for all transcripts for each RNA-seq sample are shown. Outlying samples have been removed.

## Sheet: raw
	0dpa_1	0dpa_2	0dpa_3	1dpa_1	1dpa_2	2dpa_1	2dpa_2	2dpa_3	3dpa_2	3dpa_3	5dpa_1	5dpa_2	NA_1	NA_2	NA_3
PladumEVm000001	20698.93	28332.42	20087.68	29940.06	25217.98	16811.78	14755.25	14040.73	49805.51	36443.16	21781.88	18659.53	24333.52	23104.20	24382.66
PladumEVm000002	832.38	553.96	530.46	791.10	567.84	82.01	57.13	74.23	747.63	1062.65	1508.99	1205.23	1992.47	2697.15	2752.40
PladumEVm000003	1931.44	1391.53	1190.42	1811.99	1388.74	360.75	203.07	295.17	1057.05	1508.68	1979.12	1975.03	3013.17	2946.65	3853.16
PladumEVm000004	590.61	377.69	372.93	443.46	348.84	54.59	48.47	60.76	461.53	579.60	852.06	708.29	1178.95	1608.22	1660.03
PladumEVm000005	736.71	815.48	492.70	146.77	278.65	234.41	214.48	333.46	0.46	0.40	250.28	416.26	526.01	519.17	295.40
PladumEVm000006	2715.67	1893.41	1802.09	4110.22	2758.53	2029.62	2136.27	1738.09	4388.34	3022.22	2514.47	2169.90	3574.31	2990.29	4262.76
PladumEVm000007	2885.43	3074.88	2378.31	596.99	1284.67	1161.59	1146.50	1770.39	4.53	0.81	873.91	1995.49	1807.91	1763.59	1094.08
PladumEVm000008	503.94	250.61	215.42	663.34	468.99	81.59	89.29	114.00	213.66	174.57	325.98	274.82	626.65	520.48	811.81
PladumEVm000009	5.44	4.99	2.28	1.85	9.45	1.63	0.00	5.43	4.57	6.20	4.24	8.85	10.10	11.15	5.64
PladumEVm000010	1456.70	1452.04	1146.63	1752.64	1486.79	936.98	708.26	818.86	1336.31	1124.00	1128.64	1677.53	1842.59	1804.00	2368.78
PladumEVm000011	2357.50	1938.09	1512.57	3952.98	3081.38	1866.63	1761.60	1595.86	3025.24	2357.75	2160.89	1942.48	3190.90	3055.98	3519.72
PladumEVm000012	219.82	179.71	218.51	483.79	274.21	130.44	186.95	195.23	601.30	410.24	334.63	190.11	391.87	294.51	525.23
PladumEVm000013	207.65	264.52	164.37	35.96	65.99	66.21	65.47	113.24	0.75	0.15	65.40	135.79	131.30	142.17	87.05
PladumEVm000014	23.56	18.95	5.67	27.55	35.85	103.91	39.11	30.26	114.84	156.11	34.20	105.55	24.36	30.31	26.31
PladumEVm000015	1851.82	1726.52	1887.39	1750.16	1376.01	999.39	890.87	708.60	6398.46	2141.79	1400.01	1049.19	2505.07	1997.43	3008.61
PladumEVm000016	557.63	873.03	615.24	1363.36	1593.60	1125.89	752.97	1542.89	837.35	602.07	941.15	563.63	303.33	287.80	212.27
PladumEVm000017	62.17	60.33	54.16	111.95	116.83	57.03	51.15	58.98	64.59	61.42	77.54	44.24	107.04	99.07	135.00
PladumEVm000018	23280.15	29348.54	17531.84	3624.48	7800.94	8743.14	7049.63	11100.69	17.80	2.51	5409.00	11443.32	17504.88	17919.85	10223.34
PladumEVm000019	4865.90	5487.87	3697.29	774.48	2252.05	1698.94	1733.40	2491.65	5.86	0.00	1056.32	2593.08	3493.24	3287.41	2227.47
PladumEVm000020	395.60	319.14	330.70	594.69	392.79	799.65	623.26	482.03	908.79	432.20	260.60	387.03	604.99	606.78	740.57
PladumEVm000021	149.91	187.88	112.38	30.89	47.28	41.17	53.42	79.98	0.19	0.00	44.80	101.77	105.85	109.96	63.51
PladumEVm000022	376.64	369.01	248.77	68.19	137.01	102.48	120.62	186.12	0.67	0.04	99.33	212.44	243.06	222.30	142.92
PladumEVm000023	2499.37	2369.18	2009.20	1138.55	1153.98	1612.62	912.27	1166.26	1681.97	1690.38	1747.99	2055.80	2419.46	2496.84	3400.12
PladumEVm000024	629.19	168.13	282.87	412.24	395.06	67.86	134.06	61.12	591.11	637.71	1219.17	680.65	1217.09	1222.18	1785.51
PladumEVm000025	1396.48	887.46	842.61	2331.11	1672.24	746.58	635.75	716.05	1174.45	1062.44	1008.00	1025.88	2393.05	2460.98	2688.66
PladumEVm000026	1398.52	1513.81	1157.45	886.12	919.70	407.35	370.11	282.62	2133.56	874.10	527.34	611.83	1269.29	1114.43	1366.40
PladumEVm000027	136.45	156.58	101.81	28.60	45.81	40.36	54.88	69.19	0.30	0.00	34.33	80.66	99.63	108.00	60.48
PladumEVm000028	214.15	251.12	164.99	39.75	90.24	63.11	58.10	95.72	0.22	0.07	72.81	129.49	143.92	132.78	95.99
PladumEVm000029	1.95	0.76	0.71	1.73	2.56	1.45	0.06	1.10	1.50	1.16	1.06	1.50	0.55	1.16	1.38
PladumEVm000030	177.54	144.13	105.61	202.90	164.50	108.42	78.60	66.86	146.46	171.56	175.56	159.50	256.51	198.11	305.42
PladumEVm000031	219.46	271.51	173.82	46.91	101.13	87.49	92.48	156.23	0.34	0.10	64.68	148.52	158.86	147.25	91.79
PladumEVm000032	4390.43	4046.45	3086.80	5308.46	4944.40	1700.74	876.39	913.91	6887.86	5526.63	2877.62	4086.28	2767.51	2492.82	3217.12
PladumEVm000033	24.24	56.71	45.32	25.22	35.54	17.18	15.79	12.91	35.24	39.45	26.85	43.46	43.38	67.41	79.94
PladumEVm000034	2629.27	1619.66	1675.29	2456.42	1538.26	1662.23	1841.49	1132.60	6368.88	1779.65	960.74	929.41	3042.98	2117.94	3315.02
PladumEVm000035	1047.08	876.78	722.61	1827.68	1382.08	1111.85	873.73	823.49	1807.13	1570.21	1127.54	878.49	1742.51	1543.50	1841.65
PladumEVm000036	0.00	0.03	0.00	0.10	0.00	0.00	0.00	0.00	0.00	0.00	0.00	0.00	0.00	0.00	0.00
PladumEVm000037	681.13	473.75	467.36	618.26	590.60	280.79	211.71	242.46	509.24	406.37	449.34	393.92	670.90	662.45	910.00
PladumEVm000038	1207.82	928.82	759.59	1954.09	1575.68	960.31	839.72	632.95	1654.64	1490.80	1202.21	1222.12	2142.17	1814.84	1864.04
PladumEVm000039	195.24	235.40	140.26	37.76	67.86	58.87	49.15	89.53	0.08	0.07	65.72	123.45	145.26	145.30	90.62
PladumEVm000040	435.66	308.19	246.45	568.41	414.63	298.86	144.09	226.35	561.63	513.25	385.43	350.02	653.05	520.29	630.29
PladumEVm000041	196.66	233.45	136.81	37.73	66.96	71.79	65.78	104.94	0.41	0.00	63.74	122.17	142.01	147.55	88.63
PladumEVm000042	474.08	384.90	302.02	466.51	382.58	204.31	150.80	190.96	513.80	490.11	563.16	546.34	943.36	946.06	998.19
PladumEVm000043	286.76	309.56	197.12	54.08	99.27	83.41	87.54	132.53	0.96	0.00	83.69	175.56	203.97	210.68	117.37
PladumEVm000044	129.11	112.60	87.26	23.82	41.69	30.97	42.94	63.68	0.08	0.00	31.49	65.22	81.71	74.26	50.27
PladumEVm000045	14.87	20.67	25.78	19.56	32.68	32.45	12.30	17.13	39.87	71.39	14.91	12.94	37.76	20.15	25.12
PladumEVm000046	1592.28	2621.41	1789.42	3316.92	2993.25	3919.30	3787.93	3783.59	2500.86	3006.84	2135.01	2122.59	2389.99	2454.41	2528.80
PladumEVm000047	369.36	453.82	267.34	69.63	123.03	106.06	117.41	183.69	0.24	0.00	126.87	236.02	270.30	285.05	164.90
PladumEVm000048	389.46	279.14	228.24	521.76	452.99	227.42	177.16	168.64	486.40	424.59	342.14	411.41	577.35	470.94	538.38
PladumEVm000049	436.72	181.26	212.00	1048.20	742.13	381.68	379.09	315.90	735.69	474.83	250.15	314.15	908.44	561.36	923.74
PladumEVm000050	25911.49	17412.65	17596.05	17684.22	13937.91	8969.81	8203.48	6467.29	36713.82	15549.16	13034.42	11174.24	32186.11	27284.60	38069.78
PladumEVm000051	1220.49	885.77	905.19	1286.12	1059.13	646.33	548.84	524.19	913.90	873.82	659.27	738.03	1513.60	1445.92	2022.80
PladumEVm000052	663.99	757.75	475.31	124.48	224.02	202.57	172.56	308.81	0.98	0.35	183.85	396.96	460.42	452.59	274.10
PladumEVm000053	111.60	123.69	76.86	25.13	43.92	32.89	30.29	56.32	0.16	0.00	43.87	76.01	78.84	69.26	45.12
PladumEVm000054	456.96	491.51	328.41	84.00	164.19	132.18	116.03	191.56	0.40	0.07	152.11	259.67	322.82	308.54	189.98
PladumEVm000055	1430.38	1011.39	811.13	1625.02	1354.14	1702.34	1489.75	1212.38	1837.41	1669.20	1020.13	1709.09	1603.50	1495.15	1996.03
PladumEVm000056	0.00	0.00	0.00	0.00	0.00	0.00	0.00	0.00	0.00	0.00	0.00	0.00	0.00	0.00	0.00
PladumEVm000057	5228.18	3087.17	2931.01	3224.43	2954.72	2826.88	2577.10	2088.83	4376.29	3926.49	3222.76	3624.39	4990.75	4425.46	6281.80
PladumEVm000058	292.12	441.98	317.12	314.27	277.45	432.45	382.78	327.43	238.76	360.67	186.21	369.37	503.18	497.60	538.72
PladumEVm000059	352.93	186.26	207.73	393.91	298.53	328.51	297.13	222.17	361.08	282.79	280.92	349.37	495.59	350.79	499.10
PladumEVm000060	78.50	57.25	50.41	119.15	99.96	87.83	49.29	40.90	95.47	83.09	49.02	97.62	81.36	58.52	70.35
PladumEVm000061	8.56	9.88	5.97	8.61	10.71	8.16	8.64	6.05	7.55	7.62	5.72	9.82	10.63	11.48	18.89
PladumEVm000062	99.01	103.39	79.18	142.93	111.99	58.16	48.14	37.13	115.74	92.70	82.97	63.74	165.53	166.91	236.14
PladumEVm000063	302.11	347.39	190.48	58.50	99.01	75.38	96.10	148.88	0.41	0.00	102.28	154.47	222.85	233.98	141.64
PladumEVm000064	434.21	337.88	423.76	507.34	434.07	322.90	240.16	217.39	331.32	320.96	271.07	295.66	509.56	532.95	796.26
PladumEVm000065	368.91	395.73	251.15	68.75	125.82	102.03	92.82	170.56	0.53	0.00	99.46	210.94	257.05	247.70	163.99
PladumEVm000066	3487.16	3075.50	2606.28	4526.99	3954.46	2396.51	1790.52	1933.41	3006.78	3223.53	2779.32	2767.78	3687.72	3527.19	4451.59
PladumEVm000067	4836.07	3426.24	3469.02	3702.41	2946.67	859.10	336.80	791.54	1433.09	2003.02	2780.09	3341.42	5478.32	4995.30	7525.64
PladumEVm000068	145.05	158.69	100.25	24.95	54.41	40.27	42.55	72.93	0.44	0.09	49.19	93.38	96.84	96.11	60.86
PladumEVm000069	184.42	152.45	145.87	346.54	256.10	115.49	105.21	108.01	340.47	334.89	141.56	202.23	314.65	294.09	382.34
PladumEVm000070	593.02	669.63	577.62	1408.17	1520.88	808.39	768.65	840.41	1174.17	1538.37	931.00	516.17	570.52	657.44	611.89
PladumEVm000071	231.62	261.76	160.57	36.62	83.80	64.23	54.90	92.62	0.37	0.00	66.20	144.38	148.64	158.70	111.48
PladumEVm000072	259.97	301.38	192.84	44.38	87.72	87.89	80.06	133.58	1.08	0.00	87.46	161.24	177.62	187.73	117.22
PladumEVm000073	167.32	166.92	105.63	30.22	50.26	56.43	39.47	74.04	0.27	0.00	52.62	104.00	106.69	104.86	63.59
PladumEVm000074	140.44	175.46	106.29	25.26	49.77	44.15	31.02	74.63	0.22	0.08	38.39	94.58	95.52	90.08	59.03
PladumEVm000075	251.63	321.52	198.03	50.02	99.36	88.94	104.79	151.21	0.36	0.00	78.60	158.84	177.95	195.48	109.32
PladumEVm000076	302.63	351.17	234.62	61.49	124.59	116.26	91.56	160.14	0.21	0.06	79.13	173.53	216.30	215.04	133.31
PladumEVm000077	6554.53	7639.95	4711.41	1344.33	2967.47	2349.61	2137.78	3852.45	13.11	1.01	2092.78	3974.81	4564.70	4322.06	2712.51
PladumEVm000078	296.17	322.10	196.52	61.18	97.62	69.82	81.07	129.86	0.92	0.08	89.43	185.07	205.51	187.48	114.72
PladumEVm000079	217.11	210.64	202.97	291.94	217.71	120.93	134.88	93.21	209.36	166.76	263.86	157.95	350.98	312.71	414.38
PladumEVm000080	3403.85	3158.83	2455.18	2333.40	2124.16	3061.87	2786.79	2967.99	2493.80	2445.03	2126.97	2377.12	3906.06	3530.51	4489.05
PladumEVm000081	411.49	438.73	282.80	73.87	155.11	118.32	117.86	203.73	0.51	0.22	122.69	243.42	292.34	284.94	177.64
PladumEVm000082	458.36	504.67	337.90	84.31	162.48	149.49	152.60	233.26	0.80	0.08	128.09	259.16	331.37	341.43	195.27
PladumEVm000083	1374.68	1024.57	962.77	1528.75	1386.53	1000.91	778.07	757.80	1953.59	1677.90	1188.11	1180.11	2083.97	1896.63	2318.75
PladumEVm000084	254.49	288.48	182.98	46.90	91.00	68.93	74.58	124.54	0.33	0.08	71.42	151.68	167.05	167.00	105.44
PladumEVm000085	235.27	142.49	109.16	295.31	163.26	110.75	67.90	70.02	269.07	340.33	228.22	186.66	265.14	270.25	312.63
PladumEVm000086	392.55	281.78	260.28	626.84	474.11	236.38	206.51	195.42	436.91	397.29	304.92	351.33	503.63	438.97	585.17
PladumEVm000087	205.12	240.71	142.06	35.34	67.95	69.55	68.79	107.13	0.38	0.08	67.28	135.77	154.76	141.50	88.74
PladumEVm000088	276.29	321.88	202.97	41.27	88.96	98.59	108.29	149.06	0.19	0.00	76.59	160.72	220.48	214.16	115.80
PladumEVm000089	221.03	254.38	169.42	37.95	67.20	63.11	62.69	109.24	0.48	0.00	61.88	142.18	157.20	174.45	96.87
PladumEVm000090	327.86	337.13	232.50	51.10	106.11	94.95	84.70	146.87	0.30	0.13	88.30	185.95	230.22	203.53	140.83
PladumEVm000091	1825.94	1522.34	1184.54	1832.19	1583.74	1093.40	881.60	843.09	1233.16	1378.52	1439.98	1610.33	2322.10	2405.55	2573.11
PladumEVm000092	1044.40	1129.09	952.84	1286.94	1165.08	885.27	755.64	877.03	1186.53	1207.18	997.97	1265.62	1265.12	1133.49	1359.24
PladumEVm000093	5105.56	8664.00	5501.13	8292.20	7073.79	5344.33	4861.97	5013.38	10545.58	9928.25	6891.54	5608.98	5133.76	5766.74	4713.79
PladumEVm000094	387.29	441.38	284.77	82.89	188.41	222.91	173.51	278.63	0.29	0.00	96.84	227.52	393.03	260.75	177.76
PladumEVm000095	332.56	265.00	234.07	381.09	277.93	161.15	164.24	144.27	309.24	351.02	290.61	359.83	560.86	472.45	700.27
PladumEVm000096	1976.13	1654.95	1168.43	2078.10	1597.40	1023.24	572.28	867.64	1212.32	1413.67	1529.42	1590.70	1932.15	1657.85	1593.85
PladumEVm000097	302.64	320.21	203.72	56.98	105.18	90.98	84.93	141.52	0.09	0.08	79.16	172.93	196.77	202.05	112.44
PladumEVm000098	196.56	235.75	138.16	34.93	73.40	72.50	78.87	100.74	0.49	0.11	57.85	119.42	144.46	138.57	79.08
PladumEVm000099	2120.19	1789.18	1496.55	1344.84	1284.69	1013.17	845.82	747.32	2096.19	1211.31	992.51	1062.04	2117.58	2069.68	2443.09
PladumEVm000100	633.76	473.51	473.96	1224.21	947.48	487.59	404.72	444.11	881.06	880.63	599.94	637.49	1117.28	1059.60	1300.22
PladumEVm000101	272.53	213.44	144.33	492.31	408.76	364.94	226.72	304.59	629.05	465.61	439.97	292.06	564.05	696.29	739.34
PladumEVm000102	1541.37	1524.92	1309.34	1270.40	1172.02	715.82	666.05	614.22	1318.62	1201.65	899.36	1264.33	1347.28	1238.54	1514.13
PladumEVm000103	1587.14	1103.98	1106.87	1793.37	1613.46	695.57	560.18	504.57	1325.89	1682.51	1308.26	1457.26	2056.85	2001.90	2750.63
PladumEVm000104	89.27	65.54	61.97	176.42	149.07	49.76	35.21	75.93	160.83	146.88	97.21	139.24	230.85	198.53	214.74
PladumEVm000105	1965.04	1723.56	2108.33	4464.79	4358.52	1229.54	1437.82	755.26	4547.59	4828.51	3542.30	3234.57	2556.48	2643.06	4804.82
PladumEVm000106	1071.18	727.47	705.73	1467.05	1296.10	1316.95	970.18	1080.75	841.24	1131.12	1092.15	989.75	1854.02	1382.86	2317.49
PladumEVm000107	553.08	509.10	391.13	877.10	789.75	627.30	599.63	551.15	1033.13	861.17	605.57	652.79	1096.80	836.50	1069.15
PladumEVm000108	250.42	288.31	175.55	40.87	90.75	77.18	85.11	121.86	0.39	0.17	68.30	142.59	175.45	179.32	103.27
PladumEVm000109	828.97	892.03	571.72	153.76	298.73	226.10	189.60	353.68	0.70	0.07	192.92	440.44	556.83	563.28	335.62
PladumEVm000110	350.32	193.13	200.44	602.97	455.80	269.88	246.43	262.62	669.43	441.60	434.77	337.91	761.16	600.03	936.06
PladumEVm000111	369.59	337.91	275.33	66.70	118.54	80.57	82.22	135.84	0.37	0.00	93.93	190.38	244.59	210.19	144.81
PladumEVm000112	203.87	233.79	169.34	33.10	58.39	41.46	42.95	79.69	0.39	0.08	47.93	131.70	135.64	140.00	90.15
PladumEVm000113	707.71	798.18	531.72	134.67	293.96	224.53	260.93	418.65	2.52	0.10	207.56	440.01	527.39	490.99	295.44
PladumEVm000114	414.47	494.25	296.42	63.70	155.98	156.15	193.18	257.57	1.51	0.00	132.31	200.97	313.55	348.29	210.16
PladumEVm000115	203.86	125.84	152.53	86.65	83.44	200.35	176.84	223.41	341.51	395.12	404.02	375.40	261.12	455.83	344.04
PladumEVm000116	117.10	96.11	95.20	413.13	308.97	144.70	109.55	132.01	199.24	128.66	162.78	227.43	160.22	129.49	179.02
PladumEVm000117	2955.75	2117.54	1963.40	2525.57	2282.01	1889.36	1804.67	1448.55	5259.21	4499.12	2834.88	2469.78	6857.95	6408.62	8280.36
PladumEVm000118	383.68	283.79	236.75	517.00	453.77	290.13	259.12	245.82	522.27	454.16	344.99	336.41	536.92	474.99	588.08
PladumEVm000119	312.30	360.14	221.29	51.48	107.74	89.61	93.47	163.48	1.20	0.07	100.18	192.28	223.50	220.67	144.68
PladumEVm000120	468.20	309.04	294.82	814.99	723.32	489.85	395.22	317.81	1174.12	864.94	638.28	485.85	977.60	780.91	1004.11
PladumEVm000121	642.02	464.32	471.79	579.30	544.40	272.10	222.62	243.78	445.92	421.69	379.50	410.00	653.17	681.02	916.64
PladumEVm000122	726.34	890.08	676.86	1124.11	1089.44	838.65	681.76	579.62	1058.75	1157.63	890.92	896.27	1108.40	990.12	1072.38
PladumEVm000123	157.06	115.46	90.37	271.94	223.38	97.61	88.02	88.42	236.99	167.94	153.55	138.09	295.84	253.50	308.87
PladumEVm000124	1033.52	882.55	934.03	240.40	247.50	309.68	353.95	312.47	203.61	255.25	334.77	484.44	961.50	1225.86	2004.26
PladumEVm000125	1472.49	942.77	1031.18	573.73	584.13	397.63	424.30	547.26	316.72	471.10	489.78	697.24	1440.18	1524.88	2433.48
PladumEVm000126	96.86	45.66	65.60	126.75	101.05	27.84	6.29	16.77	148.59	140.85	158.00	107.09	285.76	243.89	329.26
PladumEVm000127	258.05	281.94	183.22	45.64	97.78	70.84	74.00	143.50	0.10	0.00	66.05	148.50	179.60	172.50	100.57
PladumEVm000128	172.58	224.02	139.68	32.80	69.21	70.82	60.83	110.76	0.30	0.17	50.05	119.54	146.46	150.76	82.40
PladumEVm000129	332.90	362.32	230.52	67.45	104.44	76.38	91.05	167.06	0.71	0.10	106.12	205.81	230.76	236.94	135.57
PladumEVm000130	434.29	438.40	294.23	76.45	178.34	146.53	143.63	221.53	0.99	0.00	110.59	233.81	280.71	286.69	161.48
PladumEVm000131	4.04	1.12	4.34	3.31	8.71	2.93	0.00	5.31	6.76	6.45	5.37	11.18	10.20	9.22	16.37
PladumEVm000132	204.36	248.40	154.73	34.99	61.70	54.82	55.76	115.30	0.68	0.22	66.94	127.30	164.92	168.34	88.20
PladumEVm000133	212.68	100.66	124.24	158.96	145.20	63.76	39.11	49.55	138.68	97.58	103.80	120.00	211.72	248.25	342.94
PladumEVm000134	172.51	294.17	156.79	154.68	164.33	201.05	101.67	140.27	206.72	197.56	257.40	188.61	177.68	215.50	99.25
PladumEVm000135	394.95	451.73	229.17	67.95	124.95	89.58	109.78	157.15	0.66	0.14	128.53	224.31	256.02	297.29	167.55
PladumEVm000136	500.91	437.15	431.10	591.78	515.26	333.87	277.83	257.12	343.60	334.47	285.83	344.82	639.41	775.23	1028.14
PladumEVm000137	467.85	490.54	350.14	87.08	218.96	142.36	151.48	229.48	1.25	0.00	113.46	269.70	329.43	274.76	195.91
PladumEVm000138	102.28	117.08	60.10	138.05	111.26	78.24	41.96	48.03	138.79	151.22	134.78	131.95	141.11	175.24	174.30
PladumEVm000139	204.29	246.28	156.44	44.92	74.63	68.52	60.20	94.98	0.39	0.16	72.95	137.22	151.21	151.57	100.18
PladumEVm000140	204.64	128.46	136.25	101.95	80.80	114.48	66.59	72.79	498.16	477.99	396.45	370.49	321.50	509.90	300.00
PladumEVm000141	156.15	76.10	116.18	144.12	140.11	73.11	73.15	56.53	185.61	124.26	126.04	142.11	231.02	192.56	278.96
PladumEVm000142	314.43	352.25	233.12	64.98	121.42	94.21	85.82	165.69	1.44	0.14	92.07	205.73	240.19	220.75	146.40
PladumEVm000143	737.39	961.83	717.60	710.81	721.86	954.44	696.55	898.28	723.93	700.82	653.17	645.46	710.13	729.10	682.00
PladumEVm000144	450.89	303.11	317.11	428.20	463.16	245.19	205.02	199.27	363.18	323.41	273.58	278.45	495.63	575.05	647.54
PladumEVm000145	166.22	178.54	110.35	24.13	56.14	39.62	43.27	81.63	0.00	0.00	37.66	85.81	109.60	103.63	64.62
PladumEVm000146	610.92	832.19	544.36	1006.54	890.88	887.78	818.56	932.44	522.91	832.41	731.56	716.95	634.11	826.36	684.20
PladumEVm000147	2681.72	2709.28	2034.06	1173.88	1401.16	568.22	466.88	353.37	3347.55	1031.95	919.02	738.78	2652.09	2175.49	2703.71
PladumEVm000148	206.78	220.03	151.70	33.16	83.32	74.69	72.76	121.98	0.54	0.00	62.28	123.59	144.55	134.87	83.05
PladumEVm000149	170.50	174.69	106.88	30.89	56.29	56.15	43.90	95.73	0.93	0.40	60.68	96.73	132.31	112.35	73.52
PladumEVm000150	359.86	252.60	290.71	499.49	453.95	299.52	331.40	289.53	552.63	396.82	254.21	244.00	603.59	465.55	719.15
PladumEVm000151	249.15	270.61	183.17	47.81	97.82	82.79	97.25	134.21	0.98	0.00	71.72	144.01	162.97	162.78	101.75
PladumEVm000152	425.19	427.11	305.42	74.50	146.25	135.45	135.28	222.35	0.44	0.12	101.99	264.83	281.04	284.95	165.06
PladumEVm000153	1134.21	708.22	700.12	1460.24	1204.24	881.64	690.03	661.63	1972.04	1559.22	1135.32	1075.95	2046.89	1762.16	2107.35
PladumEVm000154	11068.56	6973.54	7811.09	9585.79	9197.91	2888.33	2110.12	2223.72	9325.58	7653.28	5521.81	7281.03	8876.19	8433.55	12928.51
PladumEVm000155	366.11	256.76	245.88	295.91	231.67	144.57	142.01	138.82	308.47	233.00	206.28	205.18	453.40	396.87	544.22
PladumEVm000156	18.05	16.47	14.56	143.15	45.42	48.22	32.33	43.72	46.40	40.67	60.60	52.12	362.62	257.57	385.93
PladumEVm000157	1454.20	1735.67	1141.64	307.99	544.80	626.73	484.78	901.11	2.22	0.33	432.69	806.59	1013.55	1049.84	623.84
PladumEVm000158	329.02	212.51	244.92	545.67	532.82	228.06	151.53	214.84	576.41	415.14	424.94	377.57	558.88	551.04	728.30
PladumEVm000159	1004.22	564.81	586.84	709.06	574.90	478.79	410.23	369.40	817.17	701.09	583.61	672.75	1559.01	1317.36	2043.83
PladumEVm000160	528.58	622.34	408.25	88.66	192.50	210.26	209.09	300.05	0.32	0.09	136.17	320.53	377.22	353.72	213.90
PladumEVm000161	1028.15	1093.90	744.69	185.16	328.50	267.47	288.22	416.48	1.77	0.08	274.99	505.93	738.30	747.92	435.30
PladumEVm000162	341.49	218.91	216.88	276.58	169.55	112.45	84.05	81.60	157.35	204.80	178.59	234.84	556.88	453.29	809.50
PladumEVm000163	3801.71	4568.53	3603.31	4967.52	4887.80	4764.81	4377.83	4485.14	3847.12	4610.40	3864.86	3752.48	4182.62	5101.47	4457.88
PladumEVm000164	624.93	668.39	438.58	111.69	212.96	256.66	218.43	355.16	0.99	0.08	193.51	352.02	452.75	434.98	269.66
PladumEVm000165	2833.68	3055.78	1898.41	496.76	865.00	683.54	682.75	1038.91	3.22	0.82	705.94	1532.24	1963.05	1959.38	1166.68
PladumEVm000166	143.94	98.94	85.14	310.26	247.92	151.99	105.06	111.22	277.60	208.52	173.20	145.61	268.13	217.40	303.07
PladumEVm000167	618.21	662.65	425.34	115.86	241.99	190.57	210.22	317.31	1.81	0.00	178.71	351.50	433.99	428.89	245.02
PladumEVm000168	270.91	299.89	190.43	50.32	89.09	72.85	75.63	116.75	0.47	0.08	81.51	156.98	174.18	190.27	113.21
PladumEVm000169	820.32	628.68	579.55	1030.40	736.75	713.20	589.84	495.41	1151.39	1111.69	668.95	819.48	1172.06	1070.89	1391.91
PladumEVm000170	136.34	78.40	77.11	195.79	123.62	101.98	78.33	89.62	223.64	187.23	127.99	146.74	294.16	202.32	281.68
PladumEVm000171	0.00	0.00	0.00	0.00	0.00	0.00	0.00	0.00	0.00	0.00	0.00	0.00	0.00	0.00	0.00
PladumEVm000172	398.21	322.03	280.17	334.54	350.02	217.90	161.00	210.91	413.61	348.38	308.24	357.10	542.50	532.88	598.96
PladumEVm000173	166.09	250.52	132.90	34.02	58.34	48.06	69.77	143.39	0.19	0.00	100.14	147.48	131.41	153.77	110.78
PladumEVm000174	111.62	166.80	81.23	13.76	24.97	28.39	51.44	81.95	0.49	0.00	26.77	79.31	87.49	120.72	68.21
PladumEVm000175	593.67	243.79	271.44	385.96	357.04	198.70	103.60	73.70	387.24	426.66	358.93	390.68	657.44	715.85	1164.31
PladumEVm000176	448.56	535.33	330.35	81.64	167.57	172.40	163.36	255.96	0.54	0.12	154.43	258.07	318.81	350.85	194.46
PladumEVm000177	346.53	403.37	257.23	50.91	91.37	90.79	108.74	185.53	0.55	0.00	106.26	199.77	260.42	274.72	149.70
PladumEVm000178	501.56	341.82	390.57	938.45	769.43	659.12	549.73	584.97	999.36	774.69	643.29	519.47	1216.37	962.44	1394.89
PladumEVm000179	326.77	382.09	240.70	50.89	96.20	81.60	81.81	140.22	0.69	0.00	85.26	177.58	251.10	266.16	148.23
PladumEVm000180	393.01	238.62	250.31	816.82	681.31	337.90	314.71	296.09	770.50	614.23	372.19	358.90	723.27	630.20	920.49
PladumEVm000181	98.64	170.48	64.03	9.52	14.76	22.28	31.84	93.37	0.00	0.00	19.93	60.75	92.90	109.01	80.25
PladumEVm000182	1631.30	1891.80	1131.97	333.94	633.66	596.43	410.39	745.91	7.02	0.00	480.74	953.51	1151.11	1282.71	703.52
PladumEVm000183	394.70	434.81	262.19	72.25	145.55	126.27	121.33	187.72	1.21	0.07	116.58	219.95	272.87	259.48	169.22
PladumEVm000184	430.64	467.32	311.13	85.95	173.19	121.76	129.25	194.48	1.60	0.06	114.82	251.18	311.92	292.51	195.27
PladumEVm000185	4.24	0.84	1.72	1.95	7.36	1.03	1.00	0.84	2.91	4.32	6.14	3.20	13.09	1.89	13.24
PladumEVm000186	283.06	283.04	233.43	468.73	383.25	270.59	166.52	217.30	483.78	400.17	277.23	356.36	486.45	508.83	593.79
PladumEVm000187	204.27	225.69	144.17	34.54	74.09	64.70	65.67	102.59	0.58	0.00	65.60	131.84	144.95	144.53	89.49
PladumEVm000188	1041.55	725.76	698.61	1163.42	938.92	774.67	598.01	564.56	1967.69	1321.58	750.41	714.17	1819.22	1449.38	1768.01
PladumEVm000189	118.72	133.08	80.75	23.76	60.17	47.57	38.99	73.71	0.56	0.09	50.93	65.60	67.26	70.28	46.11
PladumEVm000190	62.84	50.53	46.47	87.53	95.71	83.68	66.15	75.83	127.70	158.99	108.96	103.64	95.66	90.33	90.09
PladumEVm000191	6393.45	4183.98	4718.31	5891.50	4721.65	3652.90	3521.36	2934.18	13873.72	5687.14	3879.38	3773.08	12907.81	9095.82	13146.16
PladumEVm000192	636.77	524.60	417.43	493.46	357.54	471.48	468.82	338.80	447.48	484.94	433.80	594.09	844.74	803.75	883.30
PladumEVm000193	277.20	136.48	259.84	235.79	255.25	98.34	62.75	87.52	139.84	183.09	272.09	155.60	386.38	266.00	442.79
PladumEVm000194	389.76	486.70	288.12	77.33	129.81	118.86	113.15	199.82	1.11	0.15	103.78	215.83	294.13	296.87	165.41
PladumEVm000195	1559.97	1295.17	1236.86	1709.62	1648.08	966.90	940.47	858.37	1611.31	1253.19	1143.13	1170.46	1908.33	1667.58	2272.25
PladumEVm000196	136.37	159.47	112.25	26.15	52.70	46.13	37.62	76.38	1.28	0.00	38.84	86.05	102.14	84.23	55.20
PladumEVm000197	673.09	722.88	486.58	111.93	223.87	183.93	177.15	283.95	1.17	0.00	179.73	362.13	461.05	435.79	263.35
PladumEVm000198	2745.11	2775.63	1824.76	3385.18	2976.37	3892.41	3164.70	2822.36	5359.75	3477.15	1916.84	2513.29	4512.90	3747.39	4166.79
PladumEVm000199	437.91	456.79	332.10	73.03	143.70	113.72	124.42	205.67	0.59	0.00	123.18	260.56	297.13	287.04	162.91
PladumEVm000200	0.13	0.00	0.48	0.11	0.00	0.00	0.00	0.00	0.35	0.10	0.21	0.11	0.00	0.00	0.41
PladumEVm000201	1443.52	1271.23	1078.60	841.31	861.93	964.94	1097.00	670.62	2079.26	2246.30	1052.97	1149.42	1572.79	1233.91	1567.09
PladumEVm000202	925.14	1035.40	786.80	1002.29	934.76	800.26	644.39	677.05	812.96	937.27	815.04	837.86	950.41	962.16	1023.78
PladumEVm000203	2190.23	1883.13	1446.78	1917.55	1484.08	1404.96	1205.59	971.40	1661.21	1422.83	1313.89	1709.90	2746.65	3362.71	3341.52
PladumEVm000204	533.66	681.09	410.93	92.98	188.79	223.38	195.09	311.13	1.30	0.00	145.06	318.52	413.71	421.86	245.84
PladumEVm000205	398.98	186.46	217.70	407.68	350.00	141.83	112.15	88.03	341.79	313.76	368.76	283.65	667.65	579.25	763.20
PladumEVm000206	30096.94	39459.72	29868.88	35416.13	29690.49	27264.26	21787.86	22850.32	42148.99	32818.32	18819.69	22842.45	32185.85	26801.85	32511.87
PladumEVm000207	429.65	432.77	287.97	83.55	146.56	112.21	102.21	172.17	0.93	0.00	131.35	238.11	286.75	290.53	165.29
PladumEVm000208	484.62	529.87	350.50	86.97	174.07	132.00	156.64	221.04	0.79	0.10	147.05	290.76	356.32	345.08	211.16
PladumEVm000209	509.80	587.59	355.01	91.62	174.15	153.94	153.24	276.67	0.83	0.00	148.66	295.25	373.38	358.45	231.27
PladumEVm000210	470.59	542.00	357.54	90.66	166.62	154.06	116.80	226.20	0.55	0.14	108.20	265.09	336.29	331.04	207.04
PladumEVm000211	362.94	449.30	268.97	58.48	144.03	130.60	118.31	215.09	0.11	0.19	98.99	177.92	265.02	272.62	161.57
PladumEVm000212	234.11	304.92	154.88	37.84	71.99	75.55	70.45	127.95	0.56	0.09	68.92	161.68	178.03	183.94	96.18
PladumEVm000213	1223.99	1217.20	1113.38	1739.74	1670.01	1430.57	1274.51	1291.82	1729.53	1524.19	1036.32	1130.23	1704.18	1630.76	2303.42
PladumEVm000214	267.74	324.33	190.81	46.10	95.19	79.91	80.11	115.76	0.48	0.00	73.94	135.67	201.44	211.80	119.12
PladumEVm000215	105.97	142.24	83.53	22.81	42.82	41.54	37.78	54.20	0.17	0.00	34.58	63.15	78.80	85.48	41.27
PladumEVm000216	917.05	997.85	623.73	189.43	345.61	275.02	279.54	436.95	1.32	0.21	277.31	523.86	668.63	662.60	393.02
PladumEVm000217	0.00	0.00	0.00	0.00	0.00	0.24	0.00	0.00	0.00	0.00	0.00	0.00	0.00	0.00	0.00
PladumEVm000218	604.50	282.03	312.03	396.24	371.75	100.16	51.63	97.29	319.68	282.06	314.71	273.38	559.86	457.24	792.53
PladumEVm000219	385.97	169.23	209.45	553.22	492.94	440.13	239.49	222.22	651.42	509.56	404.10	597.33	749.34	543.16	676.33
PladumEVm000220	499.24	169.55	229.04	334.34	289.88	68.45	52.43	58.31	188.08	219.02	286.98	305.37	576.81	420.25	819.66
PladumEVm000221	96.50	105.03	98.29	120.30	98.77	74.47	47.81	65.41	73.18	112.87	71.95	81.76	130.23	155.39	231.56
PladumEVm000222	326.30	339.36	241.54	64.12	123.72	108.87	110.21	167.75	0.24	0.20	112.46	181.46	203.03	204.55	125.29
PladumEVm000223	1943.09	1749.78	1592.71	2724.22	2512.41	2303.84	2536.51	2345.35	2936.49	2084.65	1910.09	1984.93	2856.37	2744.51	3532.11
PladumEVm000224	133.44	55.05	73.05	113.93	93.56	46.00	70.81	49.23	146.26	155.09	132.60	140.16	227.82	187.12	241.27
PladumEVm000225	221.71	186.34	175.22	494.29	458.47	370.82	360.42	311.19	327.27	300.25	230.28	233.44	352.46	281.85	273.67
PladumEVm000226	306.65	132.92	148.76	409.54	320.08	185.54	132.46	130.62	262.09	236.28	196.20	205.67	287.13	289.05	357.42
PladumEVm000227	1147.10	1328.90	798.52	186.30	415.70	434.35	355.97	610.81	1.59	0.00	376.00	663.23	895.12	838.87	512.60
PladumEVm000228	3534.34	2420.66	2220.94	3568.09	2729.13	2928.22	2405.32	2049.34	5813.38	4399.21	2350.10	2760.88	5956.70	4289.10	5571.11
PladumEVm000229	1089.68	1222.74	704.81	208.89	433.91	393.77	379.03	618.21	2.14	0.00	341.57	604.24	753.67	677.28	443.95
PladumEVm000230	2811.07	2608.40	2126.29	2777.04	2574.94	2209.82	1771.94	1735.72	2594.98	2564.01	1858.32	2015.01	2773.31	2779.10	3471.69
PladumEVm000231	26380.70	35417.02	35035.53	29359.94	27002.29	9315.85	8876.44	9598.73	11881.45	16966.56	10242.70	10654.74	24961.95	31365.35	42839.58
PladumEVm000232	363.27	408.31	274.23	58.94	144.50	145.13	136.30	169.30	0.59	0.20	101.05	200.22	246.97	274.28	159.44
PladumEVm000233	2692.92	2869.58	1885.69	465.96	982.76	814.57	743.32	1229.86	4.23	0.40	605.83	1441.76	1836.48	1769.47	1061.03
PladumEVm000234	57.36	51.88	53.39	71.76	62.42	36.69	24.93	31.79	64.95	80.55	54.29	67.62	107.03	91.15	128.41
PladumEVm000235	1288.55	1154.54	1030.32	1400.27	1345.78	629.11	399.06	599.63	1083.93	1218.95	950.88	1147.99	1414.93	1395.51	1495.69
PladumEVm000236	976.05	554.17	517.67	1113.67	958.81	264.36	257.96	271.90	946.11	652.22	513.02	472.47	869.62	695.54	878.87
PladumEVm000237	22.16	3.77	18.23	35.89	33.37	0.00	0.65	0.51	30.15	7.01	19.49	0.98	1.74	2.74	6.24
PladumEVm000238	249.38	304.54	250.83	276.42	242.34	183.58	170.38	179.95	350.24	343.70	239.45	250.61	417.22	349.41	358.52
PladumEVm000239	97.37	95.70	98.24	111.75	122.42	140.68	82.88	92.32	157.33	109.02	109.39	120.68	113.28	89.79	103.73
PladumEVm000240	80.83	88.29	29.97	40.43	36.38	44.01	58.52	28.99	72.21	75.40	63.85	52.33	84.42	78.81	72.08
PladumEVm000241	1387.91	1323.12	1157.29	1642.99	1531.53	1132.33	843.67	857.23	1408.07	1416.00	1271.71	1135.94	1554.81	1620.90	1890.65
PladumEVm000242	17.62	14.35	18.62	8.19	13.06	11.47	6.40	18.03	26.72	28.30	12.29	10.15	18.08	23.64	18.29
PladumEVm000243	1199.13	1221.23	1090.62	1231.78	1115.21	787.89	693.79	617.52	670.14	619.97	801.16	747.25	935.80	1089.97	1334.27
PladumEVm000244	161.69	162.41	104.92	32.54	51.26	47.68	44.92	68.83	0.37	0.00	47.54	86.25	107.54	105.51	60.20
PladumEVm000245	40.08	26.41	27.70	83.60	63.04	16.10	22.33	10.48	77.24	26.17	38.21	15.51	36.35	32.97	53.88
PladumEVm000246	2298.77	1650.14	1730.77	3542.10	2923.04	2740.62	2326.87	1852.58	4073.89	2952.60	1816.81	1908.21	3365.14	2827.30	3843.52
PladumEVm000247	1759.58	2155.51	1302.88	327.81	633.43	643.89	587.48	913.22	1.92	0.36	514.55	1034.32	1340.99	1392.33	799.69
PladumEVm000248	372.32	488.91	267.33	72.80	140.00	147.24	147.73	234.51	0.80	0.11	148.90	238.49	297.69	302.31	168.52
PladumEVm000249	662.54	790.35	506.24	124.99	250.05	233.00	249.39	375.29	0.94	0.18	174.87	392.10	501.13	505.94	296.03
PladumEVm000250	98.36	117.07	73.96	16.38	35.48	30.57	28.76	62.06	0.08	0.00	31.99	63.67	64.19	72.90	44.57
PladumEVm000251	284.44	166.57	173.47	475.06	364.23	287.61	207.30	195.45	544.91	411.26	262.05	245.37	655.28	515.76	750.02
PladumEVm000252	547.81	327.21	376.71	522.33	486.12	220.79	159.59	136.05	399.51	337.91	359.61	337.52	567.02	638.35	882.55
PladumEVm000253	333.06	390.01	239.37	59.51	124.85	111.82	133.63	187.37	0.30	0.20	98.00	196.79	237.09	224.94	138.60
PladumEVm000254	170.94	131.52	92.70	171.14	115.82	58.99	36.74	57.36	167.92	183.38	125.83	164.77	190.95	136.84	177.24
PladumEVm000255	285.05	308.61	200.43	44.64	107.10	86.68	67.57	132.52	0.40	0.00	73.89	145.28	200.75	198.63	114.47
PladumEVm000256	743.45	819.53	506.99	111.45	230.62	212.23	220.02	314.02	0.87	0.21	171.74	401.41	508.53	525.98	303.55
PladumEVm000257	19.92	9.05	11.05	44.45	13.05	37.62	24.09	30.20	39.59	25.65	20.16	8.40	21.73	27.71	31.15
PladumEVm000258	381.88	257.01	271.93	703.10	580.15	377.95	340.19	296.73	673.62	522.32	380.86	375.75	695.15	579.80	751.39
PladumEVm000259	464.81	403.55	311.16	350.50	293.48	200.78	192.52	183.58	405.09	431.03	344.39	421.86	490.64	499.39	525.16
PladumEVm000260	351.83	197.18	228.36	381.34	267.22	138.35	87.07	127.20	382.31	296.13	399.02	244.74	300.44	276.43	352.30
PladumEVm000261	137.22	147.46	92.31	29.19	49.66	37.63	39.35	58.02	0.26	0.00	43.95	92.82	86.77	99.86	63.90
PladumEVm000262	306.81	340.98	213.62	50.43	96.75	103.89	84.38	136.28	0.13	0.00	88.39	191.92	217.14	205.33	142.17
PladumEVm000263	506.69	556.42	360.36	90.55	171.73	154.55	138.01	250.65	1.13	0.00	132.61	300.89	358.93	351.20	217.60
PladumEVm000264	471.53	522.37	317.47	79.66	168.57	151.47	169.59	234.49	1.68	0.00	134.81	271.60	323.17	302.27	187.76
PladumEVm000265	61.36	53.93	48.64	79.68	69.66	40.25	34.72	20.88	50.03	53.59	50.58	57.33	105.23	72.86	85.83
PladumEVm000266	660.58	458.36	419.75	399.04	372.99	293.13	242.57	224.34	530.62	436.34	361.30	366.26	802.05	751.79	973.85
PladumEVm000267	184.25	204.46	131.48	33.04	65.16	62.54	45.92	82.66	0.21	0.09	49.37	93.35	125.93	118.69	71.69
PladumEVm000268	1944.52	2338.86	1717.38	2005.22	1950.42	1778.40	1460.87	1557.40	1118.77	1466.37	1210.46	1560.20	1659.15	1923.86	2287.25
PladumEVm000269	171.22	196.56	111.13	32.73	56.55	65.60	62.24	89.33	0.09	0.15	54.58	105.30	117.82	127.83	70.76
PladumEVm000270	953.13	855.01	693.58	1725.16	1498.08	840.16	821.64	757.69	1448.49	1418.57	645.00	786.00	1355.10	1176.82	1356.63
PladumEVm000271	237.12	277.14	170.60	45.96	91.97	74.82	89.96	116.22	0.25	0.00	75.02	150.60	161.64	147.15	98.92
PladumEVm000272	521.53	365.11	315.18	548.06	451.42	401.40	287.58	288.22	602.13	528.15	396.85	466.18	749.02	713.46	896.15
PladumEVm000273	687.40	454.98	417.65	626.00	552.21	528.33	322.89	428.47	750.41	640.85	460.59	466.02	982.08	926.64	1166.18
PladumEVm000274	139.43	173.29	104.61	29.45	48.56	36.35	48.95	64.97	0.40	0.00	57.94	100.28	102.20	109.28	67.04
PladumEVm000275	393.94	460.11	277.78	70.53	146.03	133.53	126.45	222.31	0.85	0.18	106.57	223.04	264.35	264.95	161.67
PladumEVm000276	130.47	68.03	86.59	134.67	115.98	52.89	80.05	108.04	136.24	96.13	107.41	95.14	187.62	159.26	340.15
PladumEVm000277	232.96	259.38	240.48	382.67	447.80	550.22	379.51	336.03	297.18	790.16	278.77	215.90	333.44	242.39	353.83
PladumEVm000278	257.71	297.18	235.46	454.48	320.18	355.70	222.99	262.51	456.38	371.27	305.13	313.13	531.98	515.39	608.06
PladumEVm000279	325.04	354.53	236.28	59.87	116.70	102.19	92.92	164.77	0.26	0.09	91.18	183.09	231.72	211.49	127.58
PladumEVm000280	193.38	202.73	137.97	24.91	68.36	67.11	46.50	107.39	0.24	0.11	42.85	99.98	108.49	120.24	74.37
PladumEVm000281	888.65	959.88	630.19	158.00	247.90	236.13	209.76	363.61	1.27	0.00	214.80	528.30	608.24	608.02	367.34
PladumEVm000282	173.62	187.56	125.41	33.11	59.92	45.55	42.50	77.19	0.23	0.00	48.71	111.27	129.36	120.32	74.00
PladumEVm000283	675.67	404.80	427.23	1068.49	950.34	851.56	488.38	423.04	959.81	1136.36	843.70	925.58	1301.51	1445.68	1715.49
PladumEVm000284	1929.48	1524.70	1389.94	1320.62	1381.59	564.33	628.94	459.96	1476.71	1229.71	1074.08	1296.55	2543.52	2413.35	3106.06
PladumEVm000285	187.77	217.19	167.33	327.64	294.04	260.31	218.49	155.79	176.02	240.73	233.99	209.39	252.44	227.82	284.12
PladumEVm000286	1070.08	1306.70	810.87	1124.68	1153.71	1363.67	1453.56	1569.55	893.19	1024.26	787.54	725.64	1160.02	1068.24	1310.58
PladumEVm000287	231.00	257.98	170.47	38.68	83.78	88.59	75.94	108.44	0.00	0.00	56.51	127.14	165.62	147.25	91.06
PladumEVm000288	96.44	141.48	71.84	12.85	29.84	45.46	40.90	71.10	0.66	0.00	34.42	61.41	74.54	88.34	50.44
PladumEVm000289	289.69	308.50	213.85	55.03	117.06	106.11	86.45	175.84	0.27	0.00	73.91	163.74	204.39	199.15	126.84
PladumEVm000290	356.45	278.24	308.01	495.06	320.72	147.19	93.37	146.29	220.41	226.45	277.47	189.93	568.77	554.42	706.57
PladumEVm000291	271.59	327.37	201.41	44.53	91.40	91.13	93.91	149.25	0.34	0.07	68.27	162.34	204.68	203.73	118.32
PladumEVm000292	592.96	639.90	392.27	118.22	225.39	208.58	186.26	354.94	0.67	0.27	167.84	344.45	430.76	413.91	289.22
PladumEVm000293	421.69	443.05	319.45	382.61	330.20	341.19	366.81	362.00	431.27	413.38	393.64	383.02	370.02	411.40	430.58
PladumEVm000294	206.59	107.95	85.56	199.94	215.44	143.54	90.90	82.71	418.35	202.85	158.48	91.35	239.58	184.86	174.26
PladumEVm000295	536.08	552.31	358.60	92.38	175.94	178.50	139.72	246.55	1.72	0.00	152.29	292.39	358.33	364.43	215.78
PladumEVm000296	1250.93	766.96	752.73	744.41	491.12	615.90	417.86	523.39	590.61	995.54	498.35	983.26	1230.05	1197.70	1876.45
PladumEVm000297	0.14	1.59	0.53	0.46	4.39	2.05	0.00	0.42	0.51	0.11	2.35	0.00	2.85	0.48	1.21
PladumEVm000298	189.89	185.51	160.18	233.22	219.56	170.88	135.42	118.91	328.10	242.78	175.02	175.98	413.20	334.65	407.39
PladumEVm000299	56.99	13.21	21.50	42.41	34.56	41.87	13.71	16.87	55.85	13.87	22.99	30.92	157.68	59.68	70.00
PladumEVm000300	495.71	446.48	302.09	442.93	507.62	208.74	135.49	129.77	674.37	511.67	344.91	264.18	377.78	361.81	372.97
PladumEVm000301	259.47	169.42	173.02	137.56	119.95	105.72	98.56	114.86	162.46	200.37	144.14	194.13	384.51	362.18	520.19
PladumEVm000302	632.13	557.27	584.48	804.11	707.33	370.16	399.52	297.86	588.44	654.63	499.32	450.90	669.31	666.77	972.61
PladumEVm000303	356.59	451.28	253.28	49.35	92.28	177.00	121.19	202.64	0.72	0.16	80.66	182.36	217.94	281.33	159.47
PladumEVm000304	2291.80	2078.94	2051.41	1750.28	1747.18	1246.62	906.52	1006.38	1763.54	1447.09	1344.46	1465.73	2273.84	2611.33	3298.35
PladumEVm000305	216.10	166.84	153.58	252.28	214.78	162.70	112.30	107.17	262.87	247.42	206.75	199.26	251.86	244.82	281.42
PladumEVm000306	396.84	453.93	264.65	68.37	133.11	142.58	136.26	234.11	0.88	0.19	137.59	218.51	282.65	293.13	163.68
PladumEVm000307	216.99	130.60	171.52	159.98	143.56	46.83	63.92	53.50	133.93	126.81	110.00	138.71	266.20	222.21	456.71
PladumEVm000308	127.90	68.45	93.24	175.41	156.09	89.71	74.75	83.35	145.54	142.41	86.61	79.42	185.71	170.04	263.36
PladumEVm000309	148.13	167.69	121.10	25.55	57.02	52.07	47.85	73.02	0.12	0.00	44.49	89.90	110.38	101.09	63.90
PladumEVm000310	2836.09	2440.02	2037.54	3414.16	3009.18	2285.85	1737.76	1748.38	3236.43	3157.48	2266.09	2350.10	3687.45	3741.22	4394.15
PladumEVm000311	603.70	668.99	432.27	111.70	244.06	198.20	196.14	318.43	0.90	0.00	139.64	341.54	430.70	381.39	262.15
PladumEVm000312	423.93	354.95	276.70	694.28	518.10	246.82	246.92	263.07	675.55	707.33	397.84	348.06	646.43	556.59	714.26
PladumEVm000313	1175.66	1006.61	854.37	1594.86	1356.17	1111.92	1038.52	841.86	1794.00	1667.62	1095.21	967.58	1904.15	1733.38	2013.18
PladumEVm000314	392.56	292.61	244.54	289.76	360.89	206.35	132.77	212.53	320.98	409.49	252.92	336.25	626.73	654.86	640.17
PladumEVm000315	122.06	129.65	91.80	22.71	44.04	30.99	37.11	55.99	0.23	0.00	29.66	65.18	83.74	74.27	53.40
PladumEVm000316	263.77	181.38	149.04	546.57	383.65	278.95	191.95	268.71	515.25	357.92	356.24	284.41	447.20	421.66	430.84
PladumEVm000317	886.44	1070.12	671.63	149.57	268.23	315.89	273.17	426.09	1.80	0.39	241.56	524.70	651.98	660.19	374.75
PladumEVm000318	385.31	266.79	538.95	3391.68	668.73	747.47	1284.28	1014.03	1570.07	1037.23	1809.21	619.11	1277.14	650.43	1299.30
PladumEVm000319	399.71	465.45	320.53	812.50	800.70	679.64	517.60	569.36	390.07	567.47	513.51	428.25	327.77	414.63	346.48
PladumEVm000320	491.68	594.15	367.68	81.35	176.74	163.11	183.68	269.44	1.26	0.09	158.49	316.29	367.93	375.13	224.54
PladumEVm000321	467.91	538.21	342.19	85.02	167.84	162.30	139.06	248.64	0.87	0.12	129.75	274.25	348.71	355.96	189.00
PladumEVm000322	145.08	161.83	122.49	24.77	68.95	55.08	69.08	105.12	0.27	0.09	39.04	88.38	104.98	89.41	54.66
PladumEVm000323	468.56	296.10	271.17	1031.30	716.94	493.79	345.24	348.89	1253.74	889.31	613.98	508.47	989.07	793.60	1052.52
PladumEVm000324	67.29	23.85	45.74	56.98	45.88	9.75	7.77	16.98	44.31	60.96	82.76	81.60	161.91	134.71	199.48
PladumEVm000325	192.64	113.42	135.47	278.96	240.24	140.50	206.19	139.06	128.45	97.55	109.15	87.31	306.29	300.23	549.61
PladumEVm000326	829.73	937.33	819.47	589.53	734.28	380.41	357.65	424.42	510.95	465.90	368.52	490.79	671.80	832.61	1253.63
PladumEVm000327	937.50	935.64	635.47	150.97	324.98	249.21	211.66	394.09	1.87	0.10	237.73	469.76	618.89	601.30	382.03
PladumEVm000328	166.21	179.28	116.70	27.98	65.40	59.13	64.56	91.51	0.12	0.10	53.15	91.53	119.71	113.88	67.61
PladumEVm000329	8.97	9.09	3.57	23.02	7.14	5.98	24.23	4.50	25.80	7.33	13.62	11.86	29.56	26.92	15.52
PladumEVm000330	251.43	296.62	170.37	44.68	83.49	81.57	78.07	147.51	0.75	0.14	71.98	150.68	188.60	192.61	104.65
PladumEVm000331	173.75	104.03	119.52	233.97	176.67	141.67	116.65	120.88	318.88	205.10	137.18	146.70	322.78	257.01	404.86
PladumEVm000332	1740.86	1759.18	1203.74	313.87	700.63	466.22	555.47	737.14	9.64	0.00	503.79	1019.77	1239.85	1216.73	760.26
PladumEVm000333	234.74	238.05	197.58	301.45	255.33	170.40	166.47	153.67	275.88	307.03	245.60	213.23	333.00	339.48	378.52
PladumEVm000334	3342.61	4260.00	3145.67	2992.12	3441.68	3750.13	3398.59	3131.15	2808.37	3440.39	3006.46	2416.69	2950.50	3742.80	3264.57
PladumEVm000335	108.02	113.81	77.48	15.98	24.74	20.47	16.95	30.71	0.00	0.00	24.57	56.38	69.34	70.61	53.19
PladumEVm000336	1133.69	838.38	718.38	1015.41	937.30	442.68	411.17	358.43	772.29	653.76	569.22	732.59	1256.87	1221.34	1622.32
PladumEVm000337	79.72	61.30	51.97	87.61	91.24	88.10	58.03	32.80	74.70	75.51	76.02	67.42	83.80	100.29	98.66
PladumEVm000338	1309.19	1548.93	983.63	224.48	408.43	480.45	452.40	673.09	1.21	0.14	321.80	704.25	959.99	1000.78	566.24
PladumEVm000339	338.88	376.85	248.09	62.79	134.63	101.36	102.83	170.50	0.80	0.00	77.52	199.15	240.67	222.19	128.88
PladumEVm000340	997.81	919.30	704.15	1249.17	1055.87	734.90	593.03	599.63	1260.20	1244.76	863.91	881.06	1114.32	1246.81	1243.85
PladumEVm000341	176.84	93.15	109.26	281.83	222.46	133.31	111.56	96.77	348.83	244.19	181.89	168.83	377.46	213.33	394.84
PladumEVm000342	182.67	227.98	144.96	28.07	68.14	78.69	80.48	119.62	0.97	0.00	68.01	136.74	165.31	165.28	82.80
PladumEVm000343	163.01	246.99	150.88	227.80	282.57	356.13	310.72	363.18	314.22	344.69	217.00	291.01	276.03	249.12	253.14
PladumEVm000344	138.85	207.58	120.82	25.36	45.29	54.07	37.40	96.03	0.14	0.00	17.02	93.28	125.71	119.76	71.96
PladumEVm000345	265.57	309.46	189.86	48.49	99.94	102.73	85.74	155.36	0.78	0.17	71.78	161.45	194.82	190.85	97.58
PladumEVm000346	124.41	148.18	89.11	16.61	44.81	49.74	47.10	67.45	0.09	0.00	40.91	69.84	94.21	91.23	51.06
PladumEVm000347	509.77	595.00	348.47	98.44	234.43	189.33	166.72	304.16	1.22	0.00	153.52	298.62	340.54	323.21	210.86
PladumEVm000348	855.79	746.76	652.80	1579.18	1360.53	1014.18	875.19	749.32	1707.47	1445.69	923.21	791.49	1609.87	1445.77	1796.56
PladumEVm000349	449.94	502.06	337.82	98.27	179.65	143.25	155.39	231.42	1.01	0.00	118.14	248.60	305.85	320.49	199.42
PladumEVm000350	70.93	77.13	86.38	84.90	101.44	39.02	38.18	38.51	126.65	95.65	98.33	81.19	98.95	119.56	154.52
PladumEVm000351	201.75	86.16	112.15	119.60	109.71	33.90	29.99	29.09	99.55	82.01	92.08	116.92	317.49	206.23	377.56
PladumEVm000352	374.05	433.27	281.59	99.71	149.28	136.59	126.72	217.32	53.07	41.27	149.19	248.08	311.35	319.77	205.12
PladumEVm000353	670.65	483.10	415.35	771.80	706.14	377.12	264.53	444.12	648.48	721.51	922.06	1113.60	676.59	736.10	821.38
PladumEVm000354	484.71	545.23	330.11	87.95	173.29	155.18	131.77	238.16	1.25	0.24	158.60	275.43	333.85	350.24	210.49
PladumEVm000355	274.31	170.23	223.75	321.95	309.07	153.43	139.46	147.66	434.82	408.01	260.88	308.75	480.53	435.88	519.61
PladumEVm000356	491.81	575.41	347.65	89.73	212.31	168.84	179.74	283.06	0.54	0.00	133.81	265.64	342.20	357.91	204.75
PladumEVm000357	141.40	138.40	97.38	20.90	37.99	29.29	29.12	51.03	0.15	0.00	42.62	92.43	99.24	91.36	62.48
PladumEVm000358	317.28	387.58	239.78	59.98	115.50	118.67	101.98	166.74	1.28	0.00	96.89	194.68	258.81	256.37	147.82
PladumEVm000359	766.72	689.86	613.20	993.58	931.27	741.00	403.20	571.75	977.14	1020.67	757.30	752.63	895.25	845.32	998.84
PladumEVm000360	551.15	694.42	407.35	84.51	172.86	223.23	184.18	325.18	0.38	0.00	135.63	254.02	405.48	425.83	238.23
PladumEVm000361	476.21	298.88	268.76	284.99	306.68	140.48	143.33	143.33	292.18	266.40	222.63	293.57	562.84	477.31	648.18
PladumEVm000362	404.76	464.63	312.86	81.35	153.85	129.99	111.36	209.07	1.35	0.13	136.65	273.50	306.19	296.66	180.39
PladumEVm000363	229.10	81.77	105.28	212.69	173.09	42.36	42.66	41.10	94.36	94.40	232.01	113.13	261.86	253.41	341.71
PladumEVm000364	271.00	175.18	178.35	93.29	110.49	69.58	64.14	79.32	122.42	179.50	105.09	248.36	148.60	157.29	202.99
PladumEVm000365	314.80	336.26	223.44	58.39	104.46	111.65	96.34	156.79	1.11	0.12	95.61	182.39	214.44	218.01	146.17
PladumEVm000366	2485.42	3189.71	2314.08	1985.24	2457.00	5381.01	4912.67	4936.21	2579.01	2618.18	2876.49	2491.43	1752.71	1953.03	2676.01
PladumEVm000367	169.95	147.31	155.14	314.19	325.72	125.83	112.88	107.89	254.67	294.70	248.17	229.53	225.24	208.35	264.71
PladumEVm000368	388.30	212.04	240.07	460.54	432.05	145.95	119.72	108.13	280.09	295.76	241.01	249.31	351.72	360.80	444.19
PladumEVm000369	156.87	106.11	111.72	144.33	134.40	88.10	68.44	67.25	188.67	146.83	130.13	113.73	201.22	239.13	334.82
PladumEVm000370	184.98	213.87	121.06	37.32	55.72	49.79	35.73	69.79	0.76	0.00	61.33	97.46	131.64	144.93	79.97
PladumEVm000371	674.17	794.81	524.74	129.85	250.04	219.61	134.48	317.74	1.07	0.00	167.84	404.54	479.09	440.99	300.78
PladumEVm000372	203.23	231.84	154.18	42.58	86.17	89.67	91.84	142.61	6.21	3.80	61.14	126.61	141.26	158.29	90.74
PladumEVm000373	417.77	495.44	340.95	78.50	173.80	184.55	156.93	252.35	1.77	0.00	116.72	242.37	317.07	302.33	186.16
PladumEVm000374	166.49	122.33	109.26	251.73	216.29	123.37	85.85	116.34	339.14	308.80	211.24	239.46	238.13	226.39	234.14
PladumEVm000375	1327.72	796.49	926.27	920.88	804.87	562.67	459.03	380.03	1377.36	865.03	663.04	703.06	1672.80	1400.05	2026.36
PladumEVm000376	1154.93	877.26	745.04	1430.47	1176.19	843.50	630.28	587.57	1474.02	1530.19	900.65	944.39	1753.10	1480.34	1794.38
PladumEVm000377	67.48	83.71	44.65	13.29	21.74	38.74	37.96	33.83	0.62	0.00	54.30	46.83	36.40	21.48	29.75
PladumEVm000378	586.32	457.27	374.15	725.96	577.82	467.40	411.74	360.37	995.31	823.11	551.08	460.56	968.96	854.16	1094.93
PladumEVm000379	1287.97	961.72	823.69	1369.25	1285.76	922.42	614.37	715.79	1220.74	1189.45	954.11	1177.07	1506.75	1555.03	1781.53
PladumEVm000380	237.89	205.84	159.70	249.31	233.54	213.30	138.28	264.48	297.31	371.59	214.43	226.11	272.47	284.62	265.73
PladumEVm000381	1732.03	1991.85	1187.97	319.27	605.49	537.37	537.55	806.19	4.52	0.09	512.51	927.60	1260.79	1234.59	720.19
PladumEVm000382	154.18	71.43	98.95	174.23	144.81	85.12	69.47	71.15	288.41	187.97	122.88	117.72	341.01	183.45	345.41
PladumEVm000383	155.89	112.56	99.28	208.22	132.34	48.68	19.81	18.65	80.05	112.16	123.52	120.69	169.47	222.53	291.49
PladumEVm000384	659.44	605.57	489.19	851.74	701.12	582.28	348.68	351.70	687.96	772.35	656.71	661.74	1017.50	975.71	951.16
PladumEVm000385	339.68	371.82	238.40	47.59	106.66	117.26	100.52	177.32	0.90	0.00	88.96	187.58	258.81	243.81	150.66
PladumEVm000386	507.12	533.18	343.19	114.77	208.27	126.62	146.37	213.04	1.05	0.11	166.44	310.61	339.35	320.23	201.66
PladumEVm000387	2367.88	1734.98	1543.20	1943.54	1685.86	794.57	616.31	567.26	1577.24	1575.68	1307.42	1629.34	2552.01	2474.19	3125.00
PladumEVm000388	196.00	215.55	153.34	30.94	66.00	59.26	74.77	115.68	0.00	0.00	49.35	106.93	136.16	127.45	81.61
PladumEVm000389	2025.33	1427.68	1294.22	2852.71	2040.70	901.57	511.90	618.57	2553.13	3737.93	4211.30	4002.64	5747.77	6336.55	6389.63
PladumEVm000390	239.65	127.99	124.20	233.65	204.61	148.30	138.56	118.89	257.35	212.75	200.54	100.71	291.44	215.66	356.80
PladumEVm000391	576.92	373.05	410.09	728.00	570.95	318.63	221.06	215.31	674.56	523.94	435.81	405.57	773.12	686.91	913.32
PladumEVm000392	382.25	302.56	340.32	793.36	754.56	349.04	358.37	288.94	586.58	448.44	329.16	305.16	706.76	613.99	889.23
PladumEVm000393	130.42	127.73	122.44	137.05	101.11	59.90	90.43	103.63	144.88	143.36	69.21	132.34	154.59	208.59	169.37
PladumEVm000394	987.18	1101.04	631.12	195.03	399.18	359.92	362.59	564.81	2.48	0.00	296.21	525.04	672.15	653.49	403.07
PladumEVm000395	520.57	432.68	363.36	598.34	597.57	336.13	268.86	270.42	577.84	527.89	480.89	459.85	724.59	643.53	789.14
PladumEVm000396	204.29	245.99	156.24	38.75	71.27	66.14	72.90	113.09	0.26	0.00	75.19	135.75	159.70	156.03	100.99
PladumEVm000397	387.88	256.42	272.67	521.41	403.07	266.55	199.91	196.68	456.32	417.49	296.49	311.13	518.18	518.17	694.54
PladumEVm000398	345.14	387.73	223.94	62.64	108.81	98.63	106.59	163.49	1.19	0.00	121.36	197.95	231.13	251.39	153.25
PladumEVm000399	483.94	378.91	374.66	673.88	578.13	328.38	246.78	314.61	520.78	403.98	278.98	322.38	628.01	571.05	779.44
PladumEVm000400	385.27	262.91	250.50	428.23	356.82	206.13	141.63	152.48	356.87	281.08	241.48	252.22	513.82	424.44	592.54
PladumEVm000401	102.16	129.81	76.63	18.96	33.25	36.38	26.08	59.76	0.00	0.00	29.51	65.40	79.95	78.17	45.35
PladumEVm000402	511.56	248.01	277.59	396.03	334.49	276.54	199.86	189.06	624.91	567.91	532.91	609.04	703.54	565.33	757.94
PladumEVm000403	392.63	567.87	303.82	776.63	612.98	585.88	392.86	565.68	750.14	699.61	515.78	652.62	604.36	701.56	571.60
PladumEVm000404	2809.85	1987.35	2192.23	3150.93	2710.89	1809.46	1378.28	1271.19	4375.18	3733.60	2358.64	2309.66	4343.72	3705.92	5574.66
PladumEVm000405	500.72	381.31	376.08	534.12	336.67	482.76	490.67	461.46	378.00	611.97	392.97	643.91	618.54	494.85	712.43
PladumEVm000406	1207.05	870.69	797.62	1255.11	1150.34	639.39	544.64	572.72	917.58	1003.33	1200.45	886.83	1357.49	1295.86	1760.12
PladumEVm000407	130.22	147.77	86.54	20.69	45.95	37.75	41.73	64.76	0.00	0.00	43.36	79.49	87.58	78.24	61.71
PladumEVm000408	3.40	1.03	1.03	0.91	2.21	0.48	0.00	0.58	0.14	0.37	0.79	0.55	1.68	2.43	1.35
PladumEVm000409	375.82	441.74	284.45	61.37	103.19	152.37	109.00	207.38	0.63	0.00	92.97	191.31	290.76	278.62	171.96
PladumEVm000410	10.26	3.42	2.48	4.78	7.13	5.54	4.26	5.74	0.60	0.26	1.52	1.87	3.89	4.60	4.28
PladumEVm000411	1493.54	939.26	1004.93	1368.33	1351.22	793.23	620.49	617.59	1630.61	1253.36	825.46	746.27	2111.98	1684.89	2394.21
PladumEVm000412	307.55	418.69	256.80	61.58	94.44	114.39	120.09	212.63	0.00	0.00	86.32	182.42	248.88	252.01	153.43
PladumEVm000413	425.63	522.68	328.98	86.91	155.97	172.69	177.48	262.63	1.05	0.00	153.50	287.72	340.62	328.38	203.35
PladumEVm000414	87.20	89.23	82.92	154.91	114.47	98.33	81.04	68.43	186.67	173.30	145.35	138.86	179.53	174.98	196.82
PladumEVm000415	2520.23	1897.42	1792.74	4689.35	3732.29	3154.88	2197.28	2207.69	5399.37	3793.88	2467.85	2318.53	4278.92	3715.04	4490.93
PladumEVm000416	455.94	502.46	324.96	555.59	467.25	642.10	331.90	353.94	1036.75	585.39	463.58	669.62	745.66	600.58	730.88
PladumEVm000417	205.04	149.95	114.73	307.23	261.68	191.66	132.06	152.24	322.00	290.29	224.14	192.93	354.79	302.95	415.18
PladumEVm000418	778.94	875.25	567.17	143.71	306.73	258.12	270.07	406.92	1.15	0.11	218.57	483.48	533.30	561.63	325.41
PladumEVm000419	78.07	75.45	67.64	110.99	86.54	37.90	28.68	32.82	97.95	75.94	63.42	97.95	104.07	123.97	141.00
PladumEVm000420	569.51	246.71	283.88	886.05	676.14	152.55	105.63	140.31	294.06	285.26	373.27	297.83	469.97	361.67	587.80
PladumEVm000421	1422.52	863.29	1002.73	1175.82	1140.39	710.40	595.80	569.77	1023.33	966.42	689.32	755.09	1448.38	1369.03	1976.65
PladumEVm000422	773.99	897.40	791.50	1216.28	1217.74	702.58	544.41	457.35	779.40	847.22	653.07	513.81	628.23	734.30	871.77
PladumEVm000423	120.00	63.55	61.49	565.39	445.04	215.88	243.55	208.69	415.56	336.01	219.47	334.81	311.77	200.83	375.73
PladumEVm000424	809.29	717.58	553.12	221.25	185.69	801.80	602.76	813.09	609.86	794.86	948.96	962.49	538.24	763.76	498.47
PladumEVm000425	489.94	461.05	411.71	454.36	418.70	500.15	400.87	401.39	422.47	450.12	419.25	428.35	472.42	541.01	531.94
PladumEVm000426	106.96	127.45	74.23	16.22	43.18	39.24	28.36	53.73	0.30	0.00	38.09	63.74	75.55	69.74	46.22
PladumEVm000427	149.17	149.96	102.84	21.80	50.69	40.84	31.33	66.96	0.00	0.00	47.82	89.06	104.12	105.90	71.12
PladumEVm000428	514.64	644.17	412.24	90.31	205.47	256.10	220.19	334.77	0.80	0.00	151.54	302.48	400.18	388.93	217.47
PladumEVm000429	333.68	198.53	206.28	362.19	319.54	168.35	94.29	99.97	288.39	300.80	223.08	229.07	535.71	509.06	676.79
PladumEVm000430	302.10	347.66	217.83	57.64	119.69	120.05	90.79	156.74	0.54	0.19	82.27	177.70	218.11	192.56	130.21
PladumEVm000431	4438.72	3052.75	3071.25	3061.93	2503.58	2597.65	1958.27	1560.94	11495.68	3106.87	1745.66	1453.51	6138.52	4143.60	6108.97
PladumEVm000432	65.77	37.22	28.59	79.49	73.54	40.12	19.84	27.42	91.72	65.97	56.91	66.59	105.33	96.24	153.85
PladumEVm000433	254.57	341.93	213.31	42.07	73.87	108.14	118.57	166.82	0.46	0.40	76.22	169.52	222.71	215.91	128.14
PladumEVm000434	529.71	481.69	455.26	601.27	610.58	502.51	444.68	438.53	681.97	636.86	458.31	499.29	884.49	833.74	933.29
PladumEVm000435	39.19	31.91	38.87	64.83	50.25	21.25	31.32	37.03	58.03	44.05	40.24	50.47	65.62	90.53	94.86
PladumEVm000436	236.38	234.66	171.37	64.95	97.77	71.49	57.45	95.49	41.02	34.99	90.53	134.92	166.67	175.52	140.32
PladumEVm000437	236.47	141.07	133.05	220.14	192.12	86.73	80.70	81.82	244.68	240.31	193.03	207.39	319.93	286.86	366.14
PladumEVm000438	1328.28	1220.09	948.84	2273.31	1933.76	1465.17	1432.93	1532.28	1484.88	1663.62	1306.90	1192.40	1304.02	1399.36	1538.97
PladumEVm000439	423.12	251.34	283.64	489.34	376.42	160.05	108.50	145.88	432.96	387.40	250.89	228.31	614.72	461.20	776.53
PladumEVm000440	596.94	669.22	433.21	105.02	228.73	221.82	207.92	309.72	1.42	0.48	172.72	330.00	408.17	381.69	240.65
PladumEVm000441	2446.57	1897.60	1657.91	380.50	457.15	943.68	856.54	780.45	1043.95	853.52	691.85	1059.15	2520.47	2370.10	3138.89
PladumEVm000442	1275.55	597.35	1338.25	1443.17	1245.63	190.28	179.27	156.86	2265.46	3400.19	3249.43	703.28	2050.52	2328.15	5437.52
PladumEVm000443	1448.59	1843.10	1071.45	269.43	493.84	558.38	466.77	796.87	3.65	0.12	474.64	883.38	1130.87	1144.78	631.08
PladumEVm000444	20.98	31.49	20.84	28.99	30.34	17.83	45.72	15.95	54.76	80.93	48.84	44.62	70.73	40.63	53.27
PladumEVm000445	520.42	300.72	361.66	683.13	568.37	343.49	232.15	244.10	635.02	605.63	359.39	310.57	687.06	515.87	806.48
PladumEVm000446	836.59	943.10	588.81	156.64	270.56	278.69	238.30	418.88	0.90	0.39	236.98	450.88	586.01	595.37	363.31
PladumEVm000447	286.92	369.12	217.49	53.10	111.89	119.09	113.93	182.25	0.11	0.00	94.66	159.58	220.42	233.26	123.95
PladumEVm000448	2457.93	2691.11	1532.72	373.92	632.14	654.13	588.05	972.71	1.91	0.14	610.82	1038.57	1772.98	1898.34	1037.99
PladumEVm000449	1830.50	1132.03	1225.87	1557.58	1368.53	437.45	306.43	331.41	989.98	1235.16	1098.75	1149.07	2085.94	1933.02	2681.28
PladumEVm000450	592.20	310.82	319.07	707.44	525.92	552.60	369.50	331.70	1387.56	576.19	394.04	425.22	780.71	491.43	734.72
PladumEVm000451	2037.09	2176.50	1897.23	2574.95	2401.90	2126.97	1721.15	1954.08	2593.95	2540.06	1974.92	2272.59	2356.67	2602.09	2749.61
PladumEVm000452	787.07	838.10	541.53	154.37	293.00	227.98	213.85	384.82	0.79	0.14	222.62	437.52	519.55	534.15	326.76
PladumEVm000453	303.76	366.57	239.18	55.58	113.44	118.00	111.60	183.14	1.26	0.41	95.03	196.33	246.52	235.26	134.42
PladumEVm000454	1868.61	2472.83	1797.31	3740.96	3531.64	1923.91	1721.74	1956.56	1498.03	1990.69	1829.54	1880.65	2143.43	2536.47	2046.26
PladumEVm000455	360.83	281.20	191.35	360.78	289.83	151.40	114.70	127.14	352.71	387.24	329.80	378.80	405.63	397.54	415.35
PladumEVm000456	1787.05	1575.52	1352.12	2048.36	1699.27	1918.58	1716.71	1569.81	2205.03	1902.37	1231.22	1332.66	2574.15	1979.80	2617.99
PladumEVm000457	193.83	113.72	106.26	294.34	217.67	262.34	182.96	154.86	522.28	293.69	146.64	142.65	407.96	239.56	414.47
PladumEVm000458	163.17	165.90	110.46	91.52	96.05	139.17	101.87	88.13	210.78	243.12	211.63	243.58	136.36	199.61	135.47
PladumEVm000459	102.79	155.81	116.44	180.28	118.14	39.33	30.81	43.01	16.94	52.56	60.56	71.27	76.03	17.60	76.10
PladumEVm000460	467.45	299.10	346.92	388.57	355.10	193.71	205.14	150.36	297.48	282.35	169.36	242.38	487.02	422.45	583.80
PladumEVm000461	471.08	470.65	332.18	92.83	201.35	139.25	145.32	235.45	1.40	0.10	157.15	277.46	340.85	281.02	176.79
PladumEVm000462	495.19	604.65	368.14	93.20	161.26	169.49	160.40	289.45	0.79	0.00	172.07	283.88	410.20	417.64	224.76
PladumEVm000463	0.00	0.15	0.00	1.01	1.27	0.89	0.00	0.35	0.00	0.72	0.80	0.00	0.98	0.63	0.52
PladumEVm000464	573.71	625.81	402.49	110.56	206.58	177.88	167.46	287.86	1.64	0.18	188.42	341.12	415.01	374.69	238.71
PladumEVm000465	69.22	107.39	64.52	7.49	23.00	30.87	24.09	58.52	0.00	0.00	19.70	42.86	48.99	65.47	36.27
PladumEVm000466	151.48	187.17	121.03	29.21	49.10	53.54	53.65	87.37	0.50	0.14	53.92	83.75	121.37	121.35	65.16
PladumEVm000467	545.36	617.76	370.76	88.50	178.61	180.83	145.91	264.90	0.80	0.34	171.51	314.21	370.79	377.84	221.93
PladumEVm000468	294.54	145.82	149.55	269.75	190.95	163.44	110.07	102.47	322.38	265.82	195.49	177.83	393.32	291.29	379.12
PladumEVm000469	193.42	226.66	135.33	37.97	76.89	54.28	57.48	87.27	0.28	0.00	43.16	100.29	139.95	133.01	72.13
PladumEVm000470	298.12	307.09	225.95	711.51	665.43	454.86	359.09	318.23	642.90	638.52	350.10	358.96	557.39	489.52	564.33
PladumEVm000471	295.84	331.28	246.62	1175.19	855.70	623.17	408.58	517.33	657.56	876.01	332.70	342.32	619.17	638.60	583.66
PladumEVm000472	1141.96	1201.24	974.80	1276.39	1167.53	899.79	617.40	734.00	886.13	1209.95	1076.87	1071.25	961.10	1106.30	1221.65
PladumEVm000473	326.05	428.33	262.30	47.78	94.41	123.54	104.81	177.38	1.31	0.00	88.03	201.84	276.31	269.32	163.57
PladumEVm000474	886.81	714.42	661.68	982.81	869.69	476.56	384.68	392.57	1049.50	914.39	755.01	762.32	1319.13	1223.72	1612.62
PladumEVm000475	253.39	395.12	211.18	23.85	56.50	91.91	75.89	200.06	0.00	0.00	28.76	141.24	250.07	263.04	149.89
PladumEVm000476	281.95	330.71	196.43	42.53	77.85	92.25	79.36	158.92	0.31	0.00	95.89	162.41	193.61	203.50	114.79
PladumEVm000477	198.39	127.25	122.80	261.16	237.22	92.18	102.34	82.14	219.68	164.18	145.41	146.99	246.64	220.37	352.10
PladumEVm000478	287.93	188.87	217.79	197.77	159.21	238.52	148.53	172.51	299.60	341.89	411.25	363.01	317.41	384.14	338.77
PladumEVm000479	774.80	504.73	488.96	1059.40	825.15	470.60	374.96	391.57	663.76	666.02	649.06	636.25	836.60	787.89	797.31
PladumEVm000480	256.32	329.51	207.20	46.18	102.91	104.64	111.13	142.83	1.04	0.22	65.99	157.54	202.51	212.11	114.60
PladumEVm000481	191.79	118.41	104.97	186.84	182.04	36.19	29.20	24.86	193.77	169.62	229.29	144.04	271.32	161.59	286.78
PladumEVm000482	603.13	669.89	387.06	93.30	191.39	181.00	145.73	269.23	2.53	1.90	152.32	312.67	427.85	432.36	244.06
PladumEVm000483	305.84	339.98	236.39	47.21	110.43	107.96	98.63	152.12	0.15	0.00	95.60	189.45	228.41	234.78	146.24
PladumEVm000484	190.08	131.89	135.33	477.99	341.45	159.53	138.93	124.10	397.67	369.46	213.87	301.56	588.45	437.52	596.47
PladumEVm000485	295.84	342.36	226.02	56.07	98.45	102.26	92.52	140.82	0.41	0.00	75.92	182.18	206.21	202.06	117.68
PladumEVm000486	1565.44	1384.45	1285.98	460.36	519.28	923.71	1057.96	880.48	473.32	421.27	601.20	945.63	1412.58	1690.45	2379.39
PladumEVm000487	173.29	224.30	138.79	33.48	98.00	98.60	74.36	184.18	0.00	0.00	34.59	93.45	117.46	132.41	68.87
PladumEVm000488	677.09	830.91	572.93	148.91	322.16	332.80	300.49	462.29	0.89	0.22	198.75	436.28	540.56	490.14	305.10
PladumEVm000489	139.24	78.08	86.00	153.70	155.23	88.59	48.87	78.96	282.97	217.66	185.53	151.19	235.07	261.66	287.52
PladumEVm000490	399.52	432.66	301.39	77.87	153.76	151.79	160.06	228.03	0.37	0.42	120.74	239.77	292.15	263.90	158.21
PladumEVm000491	45.25	33.68	37.82	0.47	4.24	72.65	14.83	34.23	92.27	160.75	122.38	86.65	48.49	48.82	50.32
PladumEVm000492	18397.37	13792.22	13368.12	9889.30	9289.50	6055.77	4685.84	3751.87	31112.54	11903.23	7066.67	6936.84	18680.29	14868.63	20252.71
PladumEVm000493	734.43	760.88	527.95	123.02	303.44	259.37	217.05	366.78	0.32	0.00	190.59	401.79	525.58	468.93	303.09
PladumEVm000494	293.66	172.52	131.54	191.34	99.04	254.54	338.19	152.50	741.28	467.40	311.22	180.54	495.82	305.01	412.51
PladumEVm000495	7222.01	5113.24	4745.65	5449.21	4495.66	3457.53	2479.20	2680.66	8201.45	6323.84	4962.37	5240.59	8731.01	8931.87	10333.80
PladumEVm000496	485.07	506.11	339.25	86.13	194.55	156.11	145.74	244.73	0.00	0.14	138.57	262.27	341.00	319.41	190.26
PladumEVm000497	147.91	198.82	128.85	184.83	120.26	93.29	43.58	50.33	183.11	192.22	202.43	304.65	247.66	288.62	303.62
PladumEVm000498	127.47	156.18	105.92	24.93	73.66	51.70	46.70	91.16	0.32	0.00	42.06	82.87	87.93	94.76	57.69
PladumEVm000499	136.07	90.10	92.04	185.29	170.38	89.59	83.81	96.18	271.49	193.42	148.26	136.85	295.77	224.52	311.63
PladumEVm000500	620.62	827.98	519.53	123.05	238.71	307.59	297.81	440.28	1.24	0.27	243.52	421.33	505.56	484.21	276.15
PladumEVm000501	120.56	158.89	118.09	249.60	244.08	198.30	161.14	173.65	229.19	230.27	147.75	152.71	257.90	202.34	198.69
PladumEVm000502	333.86	233.72	220.63	337.16	302.61	152.25	114.13	121.70	370.27	307.94	276.59	288.72	481.93	436.72	520.30
PladumEVm000503	114.84	123.16	71.57	25.36	52.89	46.72	43.70	78.64	0.16	0.00	37.45	69.98	87.59	78.81	47.49
PladumEVm000504	1191.60	700.13	724.65	376.55	428.24	530.04	417.87	393.83	696.36	559.57	434.58	564.83	1259.43	1119.76	1588.47
PladumEVm000505	381.19	232.72	200.86	311.22	265.44	70.97	42.99	76.15	114.87	209.02	292.34	416.58	750.86	701.87	898.81
PladumEVm000506	399.62	376.99	268.20	107.74	156.83	392.81	411.05	396.48	588.45	556.61	603.30	442.99	443.33	539.62	411.71
PladumEVm000507	15.02	17.05	8.61	22.80	49.90	14.90	14.11	10.09	64.52	49.30	35.28	20.18	68.75	61.80	94.14
PladumEVm000508	3550.13	3564.92	2930.84	3301.81	3115.63	2460.45	2109.61	2130.80	2904.17	3199.34	2742.33	2796.56	4308.33	4758.08	4967.74
PladumEVm000509	444.26	483.25	297.25	75.90	163.23	138.65	131.03	235.18	0.00	0.00	112.89	243.84	302.76	291.52	166.20
PladumEVm000510	269.14	356.46	214.91	54.23	113.18	117.73	95.44	193.18	0.60	0.00	99.52	187.44	210.80	202.18	125.66
PladumEVm000511	313.60	153.88	178.38	360.84	318.36	243.69	149.38	173.85	441.24	361.72	312.37	288.59	514.44	423.64	575.57
PladumEVm000512	713.23	373.88	1012.62	1416.01	975.21	162.89	68.62	144.63	171.60	279.10	409.86	458.26	1208.91	1009.63	3469.86
PladumEVm000513	104.16	112.89	89.22	22.62	37.36	22.50	32.25	34.79	0.67	0.00	27.85	70.84	72.08	83.45	46.96
PladumEVm000514	920.59	1005.97	614.00	172.86	315.64	276.00	247.93	463.83	1.92	0.25	297.80	513.71	631.24	615.29	391.15
PladumEVm000515	3474.21	1933.65	2118.55	2831.43	2488.43	1521.85	1349.10	1151.47	4145.85	2168.86	1948.62	1754.69	5260.06	4368.00	6549.35
PladumEVm000516	345.23	312.14	266.26	279.94	290.76	142.56	114.85	132.48	360.37	317.63	256.12	286.37	414.02	432.91	531.38
PladumEVm000517	19.87	10.92	11.13	33.22	35.46	9.41	6.10	9.50	25.84	27.23	20.91	17.95	38.91	27.91	53.40
PladumEVm000518	146.54	140.72	96.20	30.31	56.27	43.17	63.63	84.24	0.92	0.00	53.53	87.61	88.30	92.55	49.89
PladumEVm000519	50.35	7.76	43.07	82.71	58.71	34.40	18.91	30.25	31.61	29.74	28.24	14.31	23.03	83.13	122.19
PladumEVm000520	157.49	130.73	149.15	541.83	415.87	260.64	244.55	208.38	461.72	430.72	190.46	245.58	406.93	309.03	467.14
PladumEVm000521	283.45	235.08	224.33	253.21	252.05	151.87	170.20	132.53	330.88	310.72	190.83	239.26	361.20	351.78	382.32
PladumEVm000522	74.61	106.73	49.45	10.20	14.02	22.31	13.67	55.79	0.00	0.00	12.59	48.75	75.13	74.48	42.02
PladumEVm000523	173.69	104.24	110.33	237.76	192.77	72.02	99.57	74.49	164.09	127.04	106.99	82.04	249.50	234.95	294.72
PladumEVm000524	379.68	410.75	268.84	57.46	120.44	137.91	122.35	206.75	0.18	0.00	84.25	195.81	270.06	277.87	168.76
PladumEVm000525	23.70	15.07	22.15	80.16	59.82	42.49	31.67	27.72	116.58	59.51	42.83	46.23	59.87	34.13	70.90
PladumEVm000526	460.03	251.61	214.57	251.07	194.96	193.88	140.24	167.57	433.58	375.23	407.24	525.48	652.10	729.95	703.53
PladumEVm000527	284.96	318.51	203.03	47.08	105.52	102.70	72.86	125.12	0.95	0.00	81.22	154.38	209.99	198.10	114.25
PladumEVm000528	178.40	181.94	112.86	301.32	224.71	215.68	163.45	224.71	232.15	292.91	170.88	211.64	281.57	224.90	243.52
PladumEVm000529	2240.79	1702.22	1423.94	2390.80	2073.25	796.36	562.49	704.52	1444.36	1803.31	1591.44	1784.58	2114.99	2115.03	2347.72
PladumEVm000530	870.05	494.97	379.25	847.84	728.88	1177.62	742.10	829.64	2244.63	2165.61	1161.41	908.48	2452.62	1650.85	2264.32
PladumEVm000531	225.69	121.25	125.40	246.43	188.22	100.69	76.62	57.99	182.52	194.38	168.52	157.42	361.87	265.35	397.40
PladumEVm000532	79.44	45.79	54.72	101.74	100.17	37.77	56.61	42.31	184.24	83.85	95.94	67.15	196.64	130.95	196.57
PladumEVm000533	125.23	126.03	102.91	219.35	170.12	149.13	76.49	81.29	135.48	154.39	95.64	122.83	110.95	104.24	145.48
PladumEVm000534	108.34	66.46	57.21	150.76	139.16	65.81	49.76	50.16	197.61	113.78	105.63	96.62	208.63	158.34	296.76
PladumEVm000535	10.30	4.42	5.25	8.79	8.97	3.07	4.63	3.35	24.78	19.49	17.67	4.16	22.21	18.95	32.27
PladumEVm000536	246.45	340.76	198.32	44.83	90.66	112.44	107.88	168.70	0.00	0.00	61.99	155.58	207.73	224.74	129.13
PladumEVm000537	5.45	1.99	0.48	6.12	20.56	0.85	1.41	0.00	5.47	5.01	6.03	0.57	5.06	2.56	3.74
PladumEVm000538	1082.07	1207.44	770.91	195.23	410.56	430.18	351.16	592.46	1.04	0.16	272.54	571.89	757.84	736.49	440.36
PladumEVm000539	102.19	58.70	72.75	158.20	131.94	98.99	67.54	75.91	281.93	167.59	110.13	89.26	349.27	239.09	374.71
PladumEVm000540	30.61	14.31	21.62	58.91	51.76	17.01	13.58	20.22	90.05	59.76	22.66	16.08	89.59	61.16	109.08
PladumEVm000541	182.81	205.83	131.35	35.76	62.69	67.65	61.04	105.83	0.52	0.00	55.08	118.04	129.35	123.30	80.01
PladumEVm000542	1951.21	955.47	1076.53	1472.32	1037.59	431.28	280.42	352.55	551.32	812.28	395.36	1117.34	2833.54	2199.09	3339.73
PladumEVm000543	112.50	82.80	85.50	247.87	181.44	85.20	64.70	73.08	206.39	196.16	130.82	200.41	222.86	222.00	298.81
PladumEVm000544	423.02	318.10	249.31	396.32	394.77	206.80	142.76	156.48	315.64	342.06	322.50	292.01	441.15	441.95	653.46
PladumEVm000545	306.83	348.86	219.10	46.31	110.71	105.48	100.94	141.21	0.61	0.00	78.28	174.73	219.38	214.28	130.24
PladumEVm000546	170.11	208.25	133.40	28.97	62.18	56.96	59.70	86.03	0.17	0.00	50.50	109.36	135.14	123.12	72.24
PladumEVm000547	872.13	1088.58	672.54	151.70	306.96	301.31	310.14	437.03	1.31	0.24	201.89	475.02	662.45	685.71	414.69
PladumEVm000548	3017.50	3793.59	3360.34	3764.78	3844.98	2934.56	2766.72	2555.10	4772.65	4604.83	2960.15	2865.26	3394.93	3603.07	3102.42
PladumEVm000549	364.70	458.97	279.09	48.29	136.06	147.25	138.87	217.82	0.43	0.00	117.79	217.71	298.03	292.61	164.12
PladumEVm000550	37.33	33.09	24.83	60.86	24.85	5.62	1.96	0.57	55.44	14.22	17.64	28.29	108.14	36.68	49.19
PladumEVm000551	10.48	4.03	10.40	21.65	14.30	2.71	1.13	2.19	2.21	4.16	5.83	8.03	5.28	8.77	18.62
PladumEVm000552	137.36	115.42	84.06	214.40	158.16	175.69	155.73	136.75	204.20	287.83	139.75	155.99	232.83	211.49	187.30
PladumEVm000553	77.39	68.70	36.87	69.59	84.37	73.39	48.86	55.80	121.56	166.49	72.09	71.92	82.59	99.78	98.50
PladumEVm000554	146.44	145.02	132.24	272.44	211.63	348.87	217.11	331.17	311.08	352.42	190.85	163.28	383.57	324.76	415.26
PladumEVm000555	881.48	503.82	525.83	943.11	829.23	483.77	422.35	436.18	663.09	609.56	483.19	670.77	747.56	794.55	988.69
PladumEVm000556	109.67	54.30	50.96	23.10	27.28	57.08	31.32	32.11	162.84	170.64	127.97	113.31	152.99	156.02	163.07
PladumEVm000557	1362.65	1469.64	965.85	236.03	477.08	443.71	337.48	578.91	1.55	0.15	324.90	744.43	959.54	901.35	552.19
PladumEVm000558	741.43	608.06	453.17	886.45	680.74	690.69	499.60	415.27	1057.90	1439.61	798.98	945.02	865.72	800.96	801.85
PladumEVm000559	0.00	0.00	0.00	0.16	0.00	0.00	0.00	0.00	0.00	0.00	0.16	0.00	0.00	0.00	0.00
PladumEVm000560	205.17	217.48	141.83	34.49	61.03	53.40	64.08	101.86	0.34	0.12	56.97	117.43	140.33	132.90	77.91
PladumEVm000561	611.80	467.29	399.68	633.91	618.92	681.23	559.39	545.66	631.48	566.91	480.15	457.27	990.82	766.86	1076.65
PladumEVm000562	331.78	367.92	245.44	52.12	106.57	62.18	37.16	168.13	0.59	0.00	87.98	192.14	231.44	258.09	115.39
PladumEVm000563	63.73	28.42	14.77	36.50	41.82	26.69	22.14	24.74	115.82	89.76	98.26	87.58	91.76	94.48	117.87
PladumEVm000564	175.54	137.66	137.98	100.70	112.90	69.57	59.02	61.98	269.51	342.51	237.40	196.64	198.44	257.68	297.03
PladumEVm000565	245.05	164.58	147.09	389.07	327.99	177.41	120.10	139.73	357.87	270.87	245.85	263.64	471.82	425.93	455.39
PladumEVm000566	375.12	171.86	198.91	371.17	312.67	186.31	120.84	114.65	475.01	425.93	276.93	252.55	608.13	518.60	678.80
PladumEVm000567	323.01	302.32	230.43	427.11	341.15	243.85	175.94	234.79	470.06	511.94	294.42	305.63	506.38	497.84	550.02
PladumEVm000568	488.39	502.02	349.40	84.15	165.09	134.67	116.59	207.64	0.37	0.00	143.19	251.95	333.75	330.29	212.67
PladumEVm000569	360.19	428.91	288.26	98.44	212.74	246.84	195.24	377.32	2.09	0.00	123.64	253.84	250.48	294.49	168.77
PladumEVm000570	86.58	42.16	52.09	90.78	71.77	23.79	38.57	24.02	61.40	61.45	73.61	88.57	174.38	135.01	275.99
PladumEVm000571	655.06	433.93	452.00	794.23	657.95	437.22	355.85	349.36	741.76	571.12	455.64	491.66	986.61	830.13	1199.25
PladumEVm000572	36.85	36.84	26.51	39.35	45.28	49.19	32.08	25.83	43.06	28.56	32.44	58.29	30.96	57.89	62.38
PladumEVm000573	2863.69	3782.08	2458.55	2877.18	2718.40	2218.61	2113.41	1794.61	6016.39	4316.10	2548.93	2456.90	3262.99	3116.06	2913.24
PladumEVm000574	275.14	168.40	174.05	458.08	341.51	222.36	182.74	180.68	368.62	341.73	249.78	253.60	451.74	343.93	492.31
PladumEVm000575	864.65	1087.79	670.38	144.46	287.46	334.70	322.23	487.24	1.84	0.13	209.63	536.89	677.19	710.50	400.75
PladumEVm000576	1928.86	1901.70	1559.08	3457.89	3309.73	2322.48	1758.18	1691.66	2813.09	2966.51	2032.33	2059.17	3118.43	3119.91	3197.54
PladumEVm000577	67.57	98.08	213.20	201.73	170.86	116.41	33.73	37.05	99.97	100.02	221.63	45.89	83.39	75.06	283.81
PladumEVm000578	19.22	49.99	35.86	36.71	39.94	20.11	29.17	28.67	21.62	29.42	9.33	22.22	34.93	66.35	53.22
PladumEVm000579	1008.35	839.97	864.13	1057.52	933.49	590.49	426.12	460.52	947.05	873.58	655.70	674.64	1415.60	1372.20	1962.57
PladumEVm000580	480.35	394.17	357.12	553.98	481.27	282.10	239.57	283.12	508.27	576.96	446.82	550.13	646.11	565.64	805.40
PladumEVm000581	607.54	613.79	443.65	112.50	194.82	173.27	152.53	261.43	1.04	0.00	167.85	344.64	416.94	388.62	270.37
PladumEVm000582	29.89	22.08	15.13	3.33	9.13	0.00	8.76	6.24	0.00	0.00	17.72	6.58	9.51	12.27	23.86
PladumEVm000583	324.70	368.98	238.49	58.33	128.45	122.06	122.62	187.00	0.74	0.00	89.22	189.33	247.38	236.62	126.46
PladumEVm000584	690.32	661.59	554.58	753.17	652.21	544.65	464.79	430.56	787.15	838.53	639.46	572.21	997.29	869.85	999.36
PladumEVm000585	172.29	202.97	120.73	28.89	58.18	71.55	57.31	103.28	0.00	0.00	49.15	97.67	120.29	122.71	77.60
PladumEVm000586	365.23	398.49	258.25	56.68	114.02	118.79	108.29	161.35	0.00	0.00	75.78	201.08	255.62	254.89	150.97
PladumEVm000587	453.93	436.26	433.93	614.15	624.31	569.10	445.13	486.42	521.05	429.77	379.36	376.98	642.20	510.67	811.09
PladumEVm000588	658.01	819.69	551.19	142.07	311.01	326.06	362.13	509.40	1.51	0.13	261.24	475.66	497.57	460.02	279.64
PladumEVm000589	396.30	265.99	257.92	458.99	388.46	284.66	194.69	221.75	435.08	605.49	448.60	473.90	468.17	462.07	549.04
PladumEVm000590	22.73	83.16	25.51	48.48	42.45	2.68	0.00	14.71	10.38	7.94	17.25	12.39	15.68	1.67	3.06
PladumEVm000591	34.50	30.65	32.47	37.75	32.82	22.40	18.93	12.73	27.57	29.42	33.11	27.69	45.33	59.40	89.98
PladumEVm000592	677.85	750.24	581.94	1261.32	946.63	823.89	401.61	586.79	833.28	1275.33	1222.02	1106.56	1127.45	1465.86	1130.10
PladumEVm000593	469.73	536.18	324.19	88.37	162.95	151.68	150.76	216.44	0.77	0.13	120.76	257.68	300.37	333.64	184.37
PladumEVm000594	56.10	41.33	46.37	62.32	55.90	54.65	45.10	42.38	98.13	77.09	58.52	60.16	88.26	71.25	117.03
PladumEVm000595	125.29	188.48	117.39	16.71	41.05	78.88	49.16	95.80	0.00	0.00	23.49	51.58	102.51	122.22	59.42
PladumEVm000596	168.96	113.34	106.32	204.21	165.38	96.44	78.34	66.61	203.25	164.22	198.77	154.19	199.69	243.38	288.92
PladumEVm000597	1.05	1.44	1.91	1.82	0.70	0.00	0.24	0.00	0.62	0.53	0.43	0.44	1.27	0.88	0.91
PladumEVm000598	201.16	97.77	104.95	183.85	166.97	77.49	75.06	69.29	191.51	152.98	112.41	118.44	259.29	215.09	343.23
PladumEVm000599	1276.77	925.07	934.18	1090.34	1085.75	871.09	823.74	553.45	2175.08	1320.30	922.09	1014.55	2416.61	1846.46	2578.53
PladumEVm000600	430.18	493.37	318.23	78.24	140.41	159.59	138.85	225.17	0.67	0.00	115.44	249.48	311.52	322.16	193.86
PladumEVm000601	649.46	507.18	631.52	739.80	604.12	393.17	254.49	337.45	528.21	348.09	287.47	624.52	971.80	777.48	1191.68
PladumEVm000602	503.23	585.81	343.05	86.91	178.74	168.41	178.27	255.78	1.00	0.11	147.72	285.65	353.29	374.71	216.13
PladumEVm000603	0.00	0.00	0.00	0.00	0.00	0.00	0.00	0.00	0.00	0.00	0.00	0.00	0.00	0.00	0.00
PladumEVm000604	48.50	18.78	40.54	45.87	41.60	8.96	1.28	7.87	18.71	19.03	20.63	39.94	70.30	80.10	170.48
PladumEVm000605	48.78	56.39	37.02	13.31	28.08	14.94	19.62	26.72	0.00	0.00	21.61	35.16	33.49	30.38	21.60
PladumEVm000606	197.21	188.69	192.16	533.74	367.20	405.53	403.51	213.30	435.31	306.72	299.88	287.87	456.62	437.59	513.39
PladumEVm000607	151.87	104.94	123.36	111.90	107.99	75.32	89.49	76.93	166.00	122.76	95.35	116.05	188.64	180.08	257.11
PladumEVm000608	354.86	359.79	257.22	57.22	143.23	102.78	110.92	166.25	0.00	0.00	69.16	165.64	248.60	235.46	119.29
PladumEVm000609	0.00	0.00	0.00	0.00	0.00	0.00	0.00	0.00	0.00	0.00	0.00	0.00	0.00	0.00	0.00
PladumEVm000610	1036.33	831.28	782.91	843.41	706.22	504.20	352.80	361.19	910.98	996.54	730.91	952.13	1035.28	1099.87	1248.89
PladumEVm000611	339.72	401.84	225.64	56.59	109.52	127.97	93.04	191.35	0.43	0.00	88.76	190.40	247.21	238.45	139.51
PladumEVm000612	409.09	211.91	212.19	437.85	357.42	191.93	123.02	136.82	427.17	315.13	306.88	312.32	721.06	515.05	839.88
PladumEVm000613	267.42	89.71	106.97	235.38	146.49	36.82	29.29	45.11	152.91	192.67	166.94	214.12	560.69	380.37	876.61
PladumEVm000614	129.45	95.53	88.47	118.73	132.51	78.59	31.14	53.67	157.20	96.36	73.02	97.78	195.51	150.80	235.54
PladumEVm000615	219.98	252.68	173.81	219.69	178.95	53.73	40.02	89.40	89.44	141.36	178.61	150.32	295.28	275.70	312.87
PladumEVm000616	1003.17	575.31	651.92	885.04	765.89	345.70	275.43	275.48	692.45	639.97	588.92	772.28	1280.43	1282.84	1707.18
PladumEVm000617	100.08	80.81	77.06	49.84	57.79	50.18	57.12	45.27	82.30	86.79	99.46	91.45	80.10	96.02	70.21
PladumEVm000618	131.10	87.46	92.26	129.02	111.26	79.91	48.84	44.03	219.89	178.09	139.93	111.15	235.73	184.41	279.98
PladumEVm000619	2359.66	1350.56	1402.15	1409.92	1172.76	500.99	652.57	339.65	1160.62	1129.52	1156.99	1555.61	2591.52	2365.82	3038.91
PladumEVm000620	1614.53	1082.40	1058.32	1259.26	1017.32	302.72	172.09	303.60	513.09	843.00	1081.37	1285.65	2051.27	1832.82	2068.85
PladumEVm000621	1635.90	1734.30	1334.53	2619.54	2597.26	2098.16	1699.46	1564.28	1614.93	1946.15	2368.91	1819.21	1507.86	1866.02	1619.95
PladumEVm000622	104.74	50.19	52.53	100.36	97.21	39.85	37.14	35.92	95.90	78.24	71.42	68.49	180.23	153.71	194.75
PladumEVm000623	298.53	340.56	236.44	55.93	99.63	112.05	76.38	148.89	0.00	0.00	96.72	168.73	229.93	226.80	150.48
PladumEVm000624	291.84	407.10	247.54	45.82	102.88	118.80	97.81	184.00	1.21	0.00	77.57	184.42	263.54	243.64	139.09
PladumEVm000625	189.19	207.85	124.61	33.26	72.77	71.88	61.00	93.13	0.38	0.00	57.37	113.18	131.37	138.22	72.79
PladumEVm000626	782.69	539.26	505.68	1169.62	1004.92	721.96	580.33	548.41	1421.01	1276.60	942.96	935.41	1510.55	1152.30	1504.19
PladumEVm000627	2259.56	1552.41	1453.42	2916.60	2583.93	1346.19	1008.63	1038.32	1885.94	1756.64	1508.66	1633.61	3216.28	2646.84	3343.69
PladumEVm000628	596.94	613.74	502.51	719.48	946.90	742.80	1194.13	852.32	778.24	805.71	837.67	615.00	861.63	846.84	718.50
PladumEVm000629	622.20	706.90	590.78	885.14	820.89	254.55	248.35	368.75	523.62	545.16	692.05	739.16	698.24	706.50	829.75
PladumEVm000630	165.20	203.78	120.64	21.00	64.16	68.40	56.06	86.38	0.00	0.00	40.47	93.20	142.81	144.31	80.58
PladumEVm000631	738.59	415.53	441.62	770.61	639.97	366.70	203.41	209.65	431.45	573.87	458.45	482.55	1015.89	835.88	1148.04
PladumEVm000632	154.24	217.68	145.58	25.95	44.33	68.53	53.87	109.34	0.00	0.00	16.46	79.38	136.56	140.89	84.99
PladumEVm000633	394.69	416.18	270.69	65.47	131.64	116.18	125.70	165.35	0.44	0.25	93.13	206.61	256.34	256.76	144.55
PladumEVm000634	4064.80	2022.44	2754.46	49695.62	13443.27	26723.31	40207.17	28689.96	14647.56	20152.34	20259.66	6405.56	7623.32	7639.52	14598.22
PladumEVm000635	49.45	103.21	39.99	138.24	111.50	33.80	59.16	35.87	180.58	120.13	77.19	18.94	101.09	65.34	66.96
PladumEVm000636	435.24	313.46	287.65	259.64	238.89	182.50	74.73	116.43	243.72	312.33	243.55	266.22	411.55	388.98	452.91
PladumEVm000637	1606.94	1603.07	1480.23	1674.44	1939.12	1682.88	1464.57	1590.91	1376.48	1624.96	1413.36	1476.36	1618.11	1671.53	1784.58
PladumEVm000638	523.27	569.48	381.61	94.83	194.96	177.07	174.15	287.32	0.94	0.07	151.42	317.20	378.30	353.37	217.61
PladumEVm000639	125.89	136.12	78.49	28.01	49.07	42.07	32.23	84.62	0.00	0.27	51.24	84.49	81.31	77.28	53.82
PladumEVm000640	17.11	17.93	15.62	20.70	22.74	17.30	19.12	33.81	25.42	26.57	23.00	27.82	14.70	20.29	27.62
PladumEVm000641	1965.10	1775.42	1461.73	1927.11	1629.06	1669.85	1710.28	1802.87	1177.21	1272.20	1308.18	1441.70	2394.65	2122.72	2956.61
PladumEVm000642	28.43	26.39	39.18	37.67	26.94	13.48	5.70	2.96	25.77	42.48	60.56	57.61	45.48	120.04	123.67
PladumEVm000643	58.78	53.24	43.80	75.21	62.36	12.70	9.75	9.06	21.60	6.00	10.57	13.98	57.14	44.55	84.51
PladumEVm000644	118.14	55.88	70.79	111.02	85.21	63.67	26.43	38.33	158.70	140.30	119.69	112.16	356.03	237.13	359.03
PladumEVm000645	564.65	638.64	391.30	115.28	248.45	178.88	216.15	324.01	0.71	0.00	184.83	338.52	344.20	351.94	211.88
PladumEVm000646	321.76	347.90	229.48	69.51	106.13	105.51	182.55	235.91	0.55	0.00	59.60	223.20	214.20	236.64	141.13
PladumEVm000647	1344.52	990.10	1023.98	1426.12	1327.41	665.42	588.90	674.77	989.36	1014.41	913.83	1068.77	1664.36	1388.80	2023.94
PladumEVm000648	293.35	354.76	221.80	57.87	137.19	140.95	106.12	197.50	0.00	0.29	81.07	177.24	211.11	203.84	135.63
PladumEVm000649	0.00	0.00	0.00	0.00	0.00	0.00	0.00	0.00	0.00	0.00	0.00	0.00	0.00	0.00	0.00
PladumEVm000650	708.05	403.26	435.65	676.05	597.07	335.19	245.35	192.29	398.85	443.62	402.49	395.08	893.34	744.20	1171.28
PladumEVm000651	202.80	156.11	95.52	178.37	165.60	71.31	73.97	52.73	184.16	175.38	165.55	131.21	228.40	271.35	216.94
PladumEVm000652	393.41	496.34	411.50	449.88	427.31	301.37	239.43	221.89	319.67	371.43	283.64	376.00	421.76	455.45	559.81
PladumEVm000653	2098.53	2947.60	2190.90	1481.39	1487.23	3225.96	2883.98	2523.87	2869.77	4051.98	2489.97	2467.43	1465.39	1417.06	1666.33
PladumEVm000654	289.39	206.36	180.78	248.89	223.40	104.86	86.44	86.67	302.89	250.52	232.83	236.63	503.84	407.60	539.14
PladumEVm000655	0.00	0.00	0.39	0.17	0.00	1.51	0.00	0.00	0.00	0.00	0.17	0.72	0.66	0.00	0.22
PladumEVm000656	345.92	175.24	184.06	292.77	195.01	66.35	39.42	52.02	212.72	204.77	265.85	286.38	485.98	514.13	625.94
PladumEVm000657	248.08	121.63	125.47	275.17	208.38	54.76	26.34	66.66	203.59	214.86	242.90	250.75	584.70	373.31	557.20
PladumEVm000658	62.03	43.99	45.09	127.29	81.65	60.43	54.33	61.43	89.46	55.43	49.01	54.08	127.75	116.70	141.22
PladumEVm000659	464.40	573.13	362.58	79.22	168.14	187.82	146.74	282.06	1.11	0.00	119.58	258.98	355.74	407.67	227.19
PladumEVm000660	169.22	198.78	119.86	31.84	71.75	64.66	79.45	103.85	0.33	0.15	52.98	97.34	117.79	133.54	79.08
PladumEVm000661	417.68	298.75	292.22	670.24	563.86	393.38	275.20	316.48	630.44	545.58	427.89	380.81	617.50	583.12	736.97
PladumEVm000662	269.42	313.24	190.88	42.39	96.10	113.74	98.56	179.46	0.56	0.00	82.30	160.20	204.21	219.68	116.24
PladumEVm000663	529.79	426.85	379.09	707.50	622.99	273.14	273.08	212.28	448.71	429.12	452.35	536.03	557.10	600.36	611.24
PladumEVm000664	26.28	12.03	11.76	27.73	24.85	10.19	14.45	13.38	21.17	18.72	8.33	14.27	18.87	12.52	19.40
PladumEVm000665	3598.78	3564.74	2835.09	3150.85	3165.84	1765.43	1421.73	1241.65	5805.68	2831.24	1751.36	1800.24	3268.90	3199.98	3630.20
PladumEVm000666	574.98	385.54	403.65	655.03	572.54	298.08	296.26	249.54	564.29	545.50	401.52	423.86	875.90	852.00	1133.42
PladumEVm000667	97.22	90.40	71.00	435.84	397.85	93.53	47.47	61.07	148.51	231.52	217.71	160.38	122.39	191.51	163.90
PladumEVm000668	242.66	115.99	159.99	234.95	184.49	85.38	81.75	80.67	207.28	167.16	125.06	140.08	332.33	288.13	498.49
PladumEVm000669	3220.60	1683.74	1901.29	3133.84	2560.03	795.09	436.46	609.90	977.18	1631.55	1554.31	2283.88	3594.18	3046.37	4498.25
PladumEVm000670	401.22	456.61	279.65	78.97	173.08	163.43	137.57	237.74	0.68	0.24	131.97	250.23	281.96	272.58	182.12
PladumEVm000671	327.67	403.70	233.41	46.28	127.52	103.65	116.29	178.73	0.72	0.00	84.60	189.24	237.71	226.58	145.64
PladumEVm000672	216.77	102.94	114.42	146.90	106.97	29.40	12.19	24.40	91.96	108.06	145.89	93.17	226.00	166.22	296.15
PladumEVm000673	181.07	186.55	122.88	39.05	73.91	46.82	47.43	94.75	0.90	0.00	50.01	113.48	119.68	102.43	69.72
PladumEVm000674	134.63	107.09	91.79	214.44	181.18	171.25	144.75	160.90	225.81	179.51	180.98	150.80	251.34	208.41	253.45
PladumEVm000675	2790.28	3322.48	3172.70	3211.34	3297.59	1972.57	1659.65	1255.13	5302.62	6662.10	3836.93	5917.66	4056.35	3700.06	6114.18
PladumEVm000676	1515.36	1025.66	943.42	2437.19	1971.31	906.74	678.98	678.19	2214.08	2097.36	1435.42	1582.80	2820.54	2322.19	2986.67
PladumEVm000677	556.35	584.61	384.53	91.18	190.90	185.39	185.45	275.33	1.37	0.12	142.42	295.02	390.10	369.51	218.09
PladumEVm000678	709.97	849.09	518.82	134.60	262.73	282.44	216.74	395.30	1.74	0.12	194.81	410.15	516.74	529.13	307.40
PladumEVm000679	1034.49	959.23	823.92	387.25	366.30	267.87	224.86	286.28	251.54	244.60	197.55	328.51	614.17	606.44	759.01
PladumEVm000680	1056.09	725.93	756.52	1540.54	1109.61	571.12	461.04	449.98	1342.45	1271.03	1113.64	748.37	1238.19	1085.89	1372.39
PladumEVm000681	63.07	61.94	38.92	11.88	23.37	15.06	14.07	19.93	0.00	0.00	20.86	30.74	39.41	42.86	24.24
PladumEVm000682	247.99	293.26	174.13	39.75	89.34	79.48	63.83	132.99	0.72	0.00	62.90	122.27	173.44	180.29	101.19
PladumEVm000683	472.83	294.96	293.47	646.62	492.47	314.65	276.23	268.59	559.72	563.64	372.87	397.64	635.78	598.12	710.45
PladumEVm000684	628.85	718.58	443.54	100.92	211.48	228.84	202.36	304.58	0.95	0.00	159.51	353.20	465.00	503.71	279.64
PladumEVm000685	240.10	242.30	161.09	45.84	82.00	64.07	86.96	111.51	0.83	0.10	59.88	130.68	172.24	148.59	91.69
PladumEVm000686	245.18	118.39	145.62	332.46	292.45	178.20	99.33	129.28	323.82	269.35	218.23	203.40	431.88	310.72	481.30
PladumEVm000687	774.68	456.29	478.78	1233.74	1092.46	458.51	309.61	322.40	995.10	851.70	649.93	618.78	1367.03	1127.28	1447.58
PladumEVm000688	614.91	371.76	369.23	615.46	534.33	478.59	384.66	324.78	1563.65	760.10	485.48	485.17	1779.79	1164.65	1988.25
PladumEVm000689	218.27	159.08	163.48	399.61	377.19	133.20	108.42	116.47	272.10	347.82	297.86	173.16	389.89	361.05	423.88
PladumEVm000690	448.78	543.25	327.87	95.06	181.81	151.71	135.92	249.01	0.90	0.08	160.27	283.53	352.48	328.97	194.63
PladumEVm000691	510.14	426.16	443.29	937.01	728.27	505.10	452.22	432.60	1271.45	1054.79	688.84	572.00	865.41	890.05	911.32
PladumEVm000692	161.83	142.24	125.40	170.52	150.77	100.58	161.57	66.57	333.53	326.94	288.37	246.17	530.63	608.69	544.93
PladumEVm000693	638.27	719.83	465.39	130.49	259.95	281.99	269.82	440.22	2.41	0.00	217.70	379.94	418.69	397.99	253.56
PladumEVm000694	253.88	232.85	200.34	267.83	244.84	258.31	229.85	203.40	362.85	383.33	239.88	255.48	549.87	470.94	544.17
PladumEVm000695	652.64	724.27	515.74	117.11	252.29	217.60	179.58	342.29	0.74	0.00	174.69	380.77	453.38	432.31	270.54
PladumEVm000696	213.53	226.62	157.56	42.60	69.62	61.82	42.34	105.78	0.58	0.00	79.99	156.46	145.81	158.32	88.51
PladumEVm000697	377.83	436.32	244.60	56.70	139.31	118.49	118.18	197.79	0.35	0.00	104.96	201.62	251.21	238.58	158.69
PladumEVm000698	598.41	500.70	506.33	599.33	443.71	420.96	365.44	265.24	604.09	485.72	347.79	404.06	727.79	608.39	943.04
PladumEVm000699	2175.48	4358.30	2304.35	258.06	319.86	745.90	1307.73	2254.71	15.28	2.95	507.76	2053.14	1996.33	2516.34	1822.33
PladumEVm000700	498.85	462.39	398.21	641.83	717.46	495.31	510.48	538.85	685.71	573.39	542.09	364.77	644.30	705.11	835.16
PladumEVm000701	1404.51	1632.76	1067.91	2006.92	1487.51	846.52	526.38	605.05	1016.66	1720.80	1993.69	1954.75	1736.57	2140.49	1704.97
PladumEVm000702	104.01	58.91	65.41	123.32	115.62	67.69	60.20	45.45	125.78	110.96	97.61	94.03	126.29	124.31	138.29
PladumEVm000703	696.04	777.03	454.32	127.31	250.41	251.03	217.11	371.89	1.84	0.18	175.53	422.97	475.20	492.75	296.32
PladumEVm000704	398.78	343.70	341.52	437.34	342.75	244.73	200.29	195.79	284.36	365.04	261.99	343.81	810.58	644.09	861.01
PladumEVm000705	200.26	147.93	771.97	561.21	774.06	72.60	25.99	64.78	17.66	19.95	38.71	26.33	351.62	946.42	3180.59
PladumEVm000706	481.99	434.98	360.34	635.52	543.18	346.15	274.49	283.02	468.16	558.04	404.81	375.86	463.13	528.25	498.69
PladumEVm000707	445.00	249.17	282.23	369.17	353.17	224.75	197.08	182.75	456.48	323.62	284.74	309.48	752.71	605.92	958.49
PladumEVm000708	453.73	517.31	311.50	77.41	146.99	183.90	136.66	228.47	0.75	0.00	112.49	246.72	310.95	321.35	194.59
PladumEVm000709	616.89	774.76	488.55	115.93	239.00	284.15	213.54	389.91	1.08	0.00	169.85	385.38	498.18	541.12	290.06
PladumEVm000710	674.56	615.39	563.86	608.98	504.76	266.11	172.57	170.63	475.08	606.70	558.60	881.98	600.07	680.20	777.13
PladumEVm000711	206.57	354.59	186.77	34.40	86.92	134.46	75.87	157.11	0.00	0.00	57.97	153.86	224.97	197.19	120.91
PladumEVm000712	947.20	482.50	595.33	1043.28	944.14	448.41	293.12	351.44	890.39	668.51	501.79	514.87	1540.83	1167.89	1796.69
PladumEVm000713	4705.17	4813.88	2781.95	776.42	1511.83	1229.76	1138.67	1942.97	13.27	0.42	1311.75	2146.87	3193.75	3132.49	1938.08
PladumEVm000714	1020.48	783.07	734.20	950.23	965.65	544.11	426.85	392.90	574.75	593.08	385.85	558.78	1192.73	1018.22	1420.54
PladumEVm000715	410.48	469.63	349.86	66.36	166.21	167.54	167.03	216.42	0.00	0.43	59.37	213.49	367.95	291.33	184.86
PladumEVm000716	305.65	201.41	191.61	454.40	384.99	313.76	227.68	172.87	437.48	528.86	296.34	321.21	487.98	405.52	516.73
PladumEVm000717	200.53	95.61	115.60	200.84	132.95	97.61	75.93	73.55	198.89	119.80	105.41	102.09	219.01	225.19	316.64
PladumEVm000718	21.61	10.42	10.27	71.35	72.76	6.07	2.88	11.19	44.01	34.77	62.76	33.90	45.92	50.46	59.94
PladumEVm000719	26.35	24.36	51.30	20.87	27.08	2.15	1.36	3.74	22.88	19.19	14.45	11.02	16.65	12.60	26.10
PladumEVm000720	9.10	12.05	16.93	39.38	26.06	20.83	4.20	19.15	47.46	33.50	28.14	35.63	11.19	23.06	5.08
PladumEVm000721	529.74	518.19	426.35	726.40	653.29	623.84	475.65	490.28	677.11	655.76	517.89	586.25	840.32	801.54	1028.70
PladumEVm000722	311.03	250.06	228.96	316.13	276.78	134.04	159.99	116.50	281.26	243.07	217.06	200.53	417.21	366.41	418.69
PladumEVm000723	446.90	300.37	283.14	493.87	420.24	382.88	266.75	241.44	579.90	490.84	440.99	373.29	736.31	635.25	749.56
PladumEVm000724	64.63	35.00	27.27	20.57	30.26	16.05	29.10	26.99	84.37	74.66	46.76	57.59	101.90	115.25	108.37
PladumEVm000725	702.37	869.95	503.40	110.22	230.07	209.10	199.92	358.98	2.17	0.34	196.97	367.99	548.03	561.67	314.32
PladumEVm000726	118.23	83.08	109.29	133.88	91.21	43.12	41.31	37.76	107.09	96.49	68.32	128.53	233.63	186.01	367.92
PladumEVm000727	350.16	311.55	285.06	401.50	316.09	195.91	148.85	136.93	290.94	285.09	156.00	257.69	377.95	395.07	444.55
PladumEVm000728	1127.24	993.27	928.14	1177.26	1045.56	955.89	832.59	800.36	1219.17	1192.43	929.54	992.94	1352.93	1385.98	1676.34
PladumEVm000729	603.77	661.59	404.07	90.24	197.76	197.73	183.90	278.07	1.24	0.00	172.19	321.74	401.36	392.06	227.86
PladumEVm000730	320.04	396.38	242.13	61.91	138.94	153.39	134.74	221.91	0.74	0.09	96.95	211.44	238.24	245.30	141.46
PladumEVm000731	153.86	186.74	133.92	29.92	83.58	72.07	70.64	110.77	0.00	0.00	49.30	98.63	106.12	95.59	79.63
PladumEVm000732	338.77	430.90	243.40	62.34	140.36	141.08	136.89	203.46	0.97	0.00	125.54	245.76	254.50	220.86	133.67
PladumEVm000733	604.08	364.60	359.59	784.29	642.17	435.52	383.51	334.85	883.79	765.89	556.34	581.95	1053.00	806.96	1080.12
PladumEVm000734	1049.80	1247.36	1005.67	1617.09	1640.34	1743.67	1349.23	1364.02	1426.53	1651.35	1104.30	1130.52	1606.49	1560.90	1696.70
PladumEVm000735	359.81	388.60	238.66	62.17	143.00	107.75	82.00	181.12	0.27	0.00	90.17	199.95	255.76	270.40	153.01
PladumEVm000736	865.97	1098.39	670.98	312.54	277.75	242.77	205.21	246.55	151.72	220.92	347.09	668.70	928.14	996.15	904.70
PladumEVm000737	48.58	58.21	41.80	8.28	13.86	14.74	13.78	29.54	0.00	0.00	16.49	27.90	37.51	36.05	20.38
PladumEVm000738	311.30	365.78	243.46	51.30	125.71	116.68	105.76	170.51	0.00	0.13	78.95	165.84	218.20	222.85	124.73
PladumEVm000739	118.59	82.82	60.92	180.59	156.80	168.44	138.06	146.48	166.37	130.57	132.93	121.45	138.64	149.56	168.94
PladumEVm000740	1568.43	998.76	1163.50	1768.18	1409.45	994.86	843.45	688.63	2459.11	1101.85	761.98	640.64	2670.93	2132.71	3075.13
PladumEVm000741	397.25	396.58	312.35	305.01	273.84	279.07	259.22	242.29	656.72	333.77	176.26	200.91	714.67	617.32	809.65
PladumEVm000742	689.03	526.91	554.09	819.46	774.95	580.95	516.01	615.52	674.47	680.51	495.93	494.96	1026.64	827.17	1340.56
PladumEVm000743	305.59	170.39	232.09	299.07	294.45	156.91	129.34	132.60	398.91	263.15	214.54	197.01	513.58	419.33	704.13
PladumEVm000744	0.00	0.40	0.00	0.87	0.00	12.89	13.57	14.17	31.53	13.40	10.22	11.57	0.90	0.00	0.00
PladumEVm000745	1360.75	1314.56	1101.79	1255.44	1103.06	1077.64	754.97	716.43	1259.25	1175.66	1063.53	1105.01	1541.57	1565.42	1741.61
PladumEVm000746	168.08	196.42	135.69	27.31	68.63	67.79	45.63	92.88	0.14	0.00	44.55	117.22	122.49	116.81	70.21
PladumEVm000747	160.79	197.67	121.98	30.53	61.23	61.66	54.44	98.55	0.19	0.00	54.43	102.56	113.19	100.54	74.37
PladumEVm000748	1546.62	935.26	960.68	1170.25	964.75	75.86	41.65	89.79	183.17	368.44	668.16	952.35	1597.95	1586.70	2317.06
PladumEVm000749	43.86	9.86	24.68	7.15	3.18	0.37	56.57	26.39	0.00	0.00	12.17	6.32	3.53	15.33	8.41
PladumEVm000750	452.19	434.67	386.23	595.37	550.48	196.07	180.01	193.93	448.39	460.31	388.35	277.81	473.46	491.39	584.00
PladumEVm000751	931.39	555.75	454.91	1345.83	1072.80	735.59	702.33	451.50	1532.45	1589.89	669.52	706.27	1223.91	954.04	1228.45
PladumEVm000752	541.19	555.77	368.74	108.61	184.66	195.72	172.60	298.86	0.78	0.00	204.34	320.07	371.43	343.61	217.07
PladumEVm000753	5443.92	6178.53	4570.39	9637.22	9337.01	7468.79	6332.63	7575.01	5446.83	6875.43	6026.36	4968.51	4450.35	5462.21	4081.43
PladumEVm000754	182.57	189.46	112.94	32.45	69.52	60.53	62.84	93.61	0.24	0.00	51.30	82.89	123.64	110.99	76.81
PladumEVm000755	749.26	892.26	581.24	132.60	284.40	288.97	272.26	428.09	0.89	0.12	201.58	436.13	563.36	547.44	332.64
PladumEVm000756	967.67	764.12	809.64	881.05	663.35	605.68	442.71	489.60	1409.23	1056.61	658.84	806.71	1741.27	1356.02	1930.72
PladumEVm000757	132.35	116.39	97.89	156.92	150.25	64.88	47.63	53.61	165.69	165.56	94.84	133.08	243.40	249.89	302.93
PladumEVm000758	5470.89	6237.22	4139.19	1053.25	2084.32	1997.82	1855.56	2930.17	8.93	2.31	1692.40	3425.92	3888.56	3500.77	2308.41
PladumEVm000759	333.38	297.46	251.13	590.03	499.77	329.03	208.28	287.37	740.26	567.88	348.04	399.22	746.82	620.09	865.93
PladumEVm000760	850.00	1025.85	615.11	154.65	284.49	286.63	251.07	410.42	1.75	0.00	193.30	467.04	668.87	634.52	356.08
PladumEVm000761	147.87	188.98	122.69	37.40	50.21	45.16	59.63	65.10	0.00	0.00	65.66	126.37	122.31	99.09	64.63
PladumEVm000762	467.96	272.34	224.74	553.49	522.18	397.47	398.87	278.57	489.61	469.93	363.75	465.89	461.03	633.65	677.69
PladumEVm000763	234.71	209.55	151.92	300.37	263.51	128.87	50.82	90.44	394.72	270.47	179.39	240.64	348.38	320.75	269.81
PladumEVm000764	266.55	203.32	228.62	526.49	495.47	297.56	271.84	237.67	272.76	351.84	290.54	290.65	355.92	375.31	493.17
PladumEVm000765	3166.51	2864.76	2282.72	6560.56	5298.94	3983.33	2912.60	2855.82	5447.73	5579.10	3493.59	3830.19	6938.85	6188.43	6954.49
PladumEVm000766	452.33	469.11	312.26	76.48	147.61	141.38	109.20	201.70	0.00	0.15	103.71	220.57	312.90	288.98	187.12
PladumEVm000767	679.24	539.55	510.91	851.26	767.70	479.28	388.24	402.09	1004.67	1037.21	671.17	548.35	921.61	781.39	1020.70
PladumEVm000768	486.14	185.77	190.93	132.83	150.35	146.51	112.64	67.84	693.48	558.30	645.66	590.26	1006.13	987.80	926.36
PladumEVm000769	205.40	145.81	116.46	102.30	67.36	82.49	101.55	72.50	18.96	29.26	57.33	170.26	229.52	239.49	310.04
PladumEVm000770	255.63	236.14	215.61	339.13	281.18	217.78	164.26	200.62	303.93	367.42	221.82	277.17	358.26	329.10	355.67
PladumEVm000771	413.40	308.52	250.17	402.42	415.69	472.86	359.98	416.18	541.16	481.18	425.78	393.43	522.63	461.82	506.62
PladumEVm000772	71.58	88.75	58.19	16.67	30.47	31.27	19.13	35.43	0.18	0.00	23.40	46.92	49.67	59.15	37.70
PladumEVm000773	4638.02	5344.05	5710.22	5398.37	4959.12	3758.80	3013.62	3504.25	3534.66	4162.66	3517.13	3431.98	4972.28	5659.27	8541.57
PladumEVm000774	1342.78	1436.51	948.68	254.25	549.21	451.04	442.17	701.39	2.06	0.27	387.92	747.45	988.60	902.17	541.82
PladumEVm000775	15.22	5.24	6.07	50.18	25.99	11.30	10.08	10.14	16.65	14.38	13.07	5.62	35.09	26.50	53.23
PladumEVm000776	711.99	785.25	475.40	127.08	243.02	248.31	219.48	371.57	1.14	0.00	214.75	406.47	497.13	492.36	292.27
PladumEVm000777	771.28	864.70	837.18	689.87	612.32	328.06	273.43	342.79	362.22	453.60	467.76	482.98	630.21	870.38	1096.05
PladumEVm000778	761.12	494.35	590.51	868.75	610.78	144.79	133.20	133.09	285.08	482.88	696.46	602.04	1280.15	1281.99	1769.31
PladumEVm000779	141.88	88.58	86.37	138.12	122.07	25.69	21.08	33.90	75.18	95.53	123.74	139.54	152.92	162.13	164.53
PladumEVm000780	4776.23	3721.27	3284.03	3547.99	3805.44	3152.74	2476.16	2775.14	3939.92	4726.08	3699.62	4032.14	4627.69	3851.61	4740.08
PladumEVm000781	634.89	732.56	458.95	109.18	236.45	228.86	220.19	350.19	0.37	0.32	190.10	353.57	467.63	456.38	283.38
PladumEVm000782	800.10	971.65	565.22	144.94	258.22	252.68	203.34	392.87	1.85	0.17	220.25	508.04	619.07	577.51	341.55
PladumEVm000783	106.97	86.16	50.68	271.43	187.19	83.98	89.94	106.13	274.31	313.48	274.42	193.12	443.76	401.35	311.66
PladumEVm000784	463.93	519.78	351.68	66.96	156.22	185.66	133.58	243.12	0.29	0.18	98.06	226.84	338.95	320.47	197.50
PladumEVm000785	139.30	146.13	95.02	20.03	51.25	54.39	47.25	77.62	0.00	0.17	35.65	71.69	88.76	98.75	62.03
PladumEVm000786	365.82	225.89	246.69	501.48	404.30	341.90	281.78	247.26	673.30	446.39	283.72	294.26	702.29	505.68	783.45
PladumEVm000787	395.54	520.05	296.69	67.21	133.61	158.37	140.55	238.80	1.11	0.00	129.02	229.96	324.37	339.71	189.09
PladumEVm000788	487.58	494.69	322.95	88.56	180.40	120.22	148.49	231.71	1.15	0.00	156.44	277.17	294.17	326.50	202.79
PladumEVm000789	366.23	419.09	257.40	70.99	142.95	140.02	127.00	203.94	0.51	0.17	92.19	217.20	252.65	236.98	151.76
PladumEVm000790	780.58	749.46	646.80	972.95	932.11	509.99	443.69	422.35	680.14	751.27	643.35	723.07	877.73	1046.61	1060.96
PladumEVm000791	94.14	65.72	51.51	107.32	67.09	40.82	30.14	22.86	51.93	65.12	71.92	59.69	218.74	170.30	256.76
PladumEVm000792	147.99	131.23	141.68	37.78	82.50	124.47	73.03	134.72	0.00	0.00	58.30	75.04	59.34	62.72	40.62
PladumEVm000793	715.16	616.58	572.75	1029.88	948.24	601.60	569.27	505.91	916.93	775.70	530.18	461.31	1083.71	982.86	1198.19
PladumEVm000794	61.07	79.13	38.98	7.15	17.79	19.65	20.85	43.01	0.00	0.00	8.80	32.84	43.16	49.24	32.26
PladumEVm000795	3832.11	3981.36	3255.50	6479.68	5616.05	4620.29	3942.05	4142.56	7200.64	5205.53	2809.75	2542.34	4721.56	3615.50	4824.44
PladumEVm000796	359.14	219.15	310.73	356.24	394.44	155.61	167.47	158.74	220.19	182.69	228.33	208.97	435.80	341.69	431.44
PladumEVm000797	52.80	103.36	77.18	22.96	24.80	46.84	31.18	45.47	145.96	159.10	62.48	62.86	85.67	177.91	126.44
PladumEVm000798	3978.19	2907.17	2987.80	3986.81	3997.31	2024.03	1731.22	1790.23	3076.44	2531.24	2098.19	2180.72	4381.40	4116.81	5312.33
PladumEVm000799	254.57	172.02	244.89	589.83	463.45	270.90	189.53	181.65	480.56	317.80	223.10	230.97	517.00	359.52	612.09
PladumEVm000800	83.84	56.18	64.94	57.95	52.64	64.14	37.57	46.19	115.94	100.68	76.04	77.21	149.27	99.21	143.73
PladumEVm000801	61.43	74.09	66.89	136.00	122.94	117.16	124.61	129.63	122.58	111.36	70.64	89.09	130.08	120.01	142.82
PladumEVm000802	125.75	85.16	105.42	215.86	166.61	80.74	48.17	59.86	139.13	135.95	122.28	95.72	176.89	181.35	191.42
PladumEVm000803	615.73	334.82	479.57	482.55	387.07	185.45	189.93	150.97	239.35	222.37	164.24	216.08	723.92	676.67	1375.60
PladumEVm000804	0.00	0.00	0.00	0.00	0.00	0.00	0.00	0.00	0.00	0.00	0.00	0.00	0.00	0.00	0.00
PladumEVm000805	209.50	286.63	170.43	32.49	66.15	90.93	90.11	160.90	0.19	0.00	50.28	132.22	179.66	173.91	118.54
PladumEVm000806	1146.22	1269.80	793.60	189.90	430.59	380.55	389.84	611.73	1.03	0.13	338.98	661.03	795.93	763.91	475.97
PladumEVm000807	536.91	370.85	377.67	702.87	578.91	378.43	273.84	304.35	501.43	438.65	298.92	330.43	728.49	722.26	1064.02
PladumEVm000808	747.84	811.51	555.69	142.25	277.49	244.52	220.54	380.86	1.04	0.15	229.29	420.06	520.97	490.21	302.99
PladumEVm000809	495.91	315.81	374.30	755.13	636.69	375.03	268.17	315.87	769.96	622.97	464.43	380.81	1009.62	770.92	1291.12
PladumEVm000810	285.51	324.53	209.80	406.50	418.89	174.71	111.04	127.34	396.50	451.45	298.28	375.61	570.36	574.42	480.11
PladumEVm000811	482.35	185.81	218.17	518.15	402.58	224.79	262.43	173.59	628.04	475.21	333.60	382.04	764.52	582.88	830.21
PladumEVm000812	943.34	1036.30	648.26	169.60	389.71	312.90	327.65	511.36	1.19	0.17	263.52	536.31	689.17	610.02	375.84
PladumEVm000813	1449.00	1350.39	1303.56	1272.90	1260.25	711.77	518.39	386.30	1104.88	1149.04	941.53	1155.56	1862.18	1584.34	2015.96
PladumEVm000814	587.27	298.54	408.67	566.30	478.92	309.27	254.89	238.91	674.42	570.39	320.70	423.77	1137.98	866.87	1475.18
PladumEVm000815	610.71	809.22	708.97	780.48	713.56	630.81	471.40	642.62	533.28	669.28	577.62	590.34	715.67	824.07	922.93
PladumEVm000816	381.43	317.81	240.54	374.02	332.73	297.55	268.18	287.42	453.69	576.80	432.15	423.36	248.34	336.64	313.21
PladumEVm000817	707.35	562.44	464.62	515.91	504.34	282.64	218.46	242.67	663.59	586.02	514.93	430.43	807.10	1045.20	1170.89
PladumEVm000818	256.07	181.82	129.51	231.17	178.83	150.09	111.70	120.82	260.42	307.40	194.63	212.90	279.07	221.86	292.67
PladumEVm000819	241.19	297.12	181.85	40.13	106.32	110.22	82.14	152.68	0.83	0.00	61.14	151.04	179.08	190.59	112.76
PladumEVm000820	777.33	923.80	624.43	102.09	287.62	342.50	309.73	458.72	3.05	0.41	234.38	415.28	605.90	578.54	328.95
PladumEVm000821	176294.50	146779.38	138001.00	80956.05	79936.59	42017.57	30729.73	24603.27	359609.71	92465.57	68532.26	56232.60	182262.87	145723.85	209147.13
PladumEVm000822	165.06	199.75	128.85	26.41	57.94	71.42	60.11	86.83	0.30	0.00	42.37	103.25	139.64	123.35	80.09
PladumEVm000823	449.34	235.29	270.00	454.15	351.24	270.78	172.43	162.33	423.33	323.21	290.05	299.20	689.71	547.76	746.12
PladumEVm000824	14.49	17.89	17.83	11.77	13.37	28.72	32.97	18.84	79.84	44.30	23.96	37.84	19.88	26.32	42.35
PladumEVm000825	473.71	438.59	348.31	2528.27	1922.08	1429.16	1048.35	906.95	3124.62	2527.85	1240.59	844.68	1757.63	1395.26	1838.45
PladumEVm000826	154.72	92.21	99.44	232.15	187.28	110.83	82.84	69.98	268.04	164.32	129.91	132.67	215.02	162.85	228.28
PladumEVm000827	153.54	163.90	103.33	24.29	53.28	39.55	55.67	78.70	0.39	0.00	41.08	92.75	96.11	89.46	63.86
PladumEVm000828	1177.86	1291.74	1156.92	1159.24	924.74	811.12	684.50	722.40	866.32	944.38	712.30	923.76	1425.14	1412.81	2249.02
PladumEVm000829	193.86	233.40	141.44	35.41	74.37	69.71	84.01	107.79	0.18	0.00	53.47	101.13	150.48	140.95	85.99
PladumEVm000830	1280.21	1442.70	1195.12	825.13	952.70	572.74	474.77	439.75	868.76	970.60	752.02	866.29	1336.46	1420.08	1556.93
PladumEVm000831	311.25	216.77	197.92	250.99	225.40	233.99	241.59	288.81	416.15	357.44	385.50	368.17	292.20	277.10	296.12
PladumEVm000832	196.37	234.36	140.13	29.94	62.04	67.45	47.50	104.17	0.62	0.00	49.04	100.78	134.96	134.54	85.02
PladumEVm000833	375.94	593.99	340.08	824.93	765.83	733.65	836.90	826.14	573.36	665.58	501.10	466.06	616.43	485.09	561.44
PladumEVm000834	588.01	691.66	413.50	105.29	221.01	187.53	169.40	292.43	0.75	0.00	193.48	331.38	424.82	428.92	253.39
PladumEVm000835	3346.24	3379.01	2891.06	3588.85	2937.27	5132.14	5061.63	4159.24	5370.63	5518.35	3124.81	4771.56	3469.67	4030.74	4952.30
PladumEVm000836	154.72	72.15	57.34	203.78	190.10	65.91	68.39	39.50	76.34	97.68	181.85	84.11	426.15	273.66	344.51
PladumEVm000837	295.95	359.32	202.50	56.52	115.41	137.04	105.07	176.50	0.77	0.00	88.46	170.70	225.52	212.90	138.64
PladumEVm000838	152.29	104.65	78.31	160.86	117.61	65.88	57.37	60.99	158.68	143.66	126.36	146.27	156.76	170.06	176.58
PladumEVm000839	596.07	665.14	435.17	114.77	215.73	191.30	207.04	294.59	2.38	0.29	207.72	355.32	437.18	461.49	267.77
PladumEVm000840	281.15	200.71	192.96	291.74	222.65	150.41	129.87	136.87	210.28	186.81	167.61	143.39	330.44	290.92	377.82
PladumEVm000841	259.54	295.93	271.23	301.82	264.47	183.90	107.27	132.16	281.69	269.94	233.00	262.80	304.55	325.70	357.57
PladumEVm000842	282.22	163.47	191.26	329.82	239.00	120.27	128.99	84.67	486.88	380.69	321.88	319.33	530.19	554.27	557.37
PladumEVm000843	115.66	91.72	82.34	189.68	136.19	86.79	61.00	77.78	170.22	165.71	123.09	131.64	186.36	158.52	230.90
PladumEVm000844	294.31	313.07	210.42	54.32	105.06	93.91	87.76	160.01	1.99	0.00	79.07	172.90	201.45	169.30	114.99
PladumEVm000845	473.73	239.80	241.51	832.54	633.05	349.49	279.27	242.46	768.49	676.86	375.27	365.93	802.56	647.28	991.99
PladumEVm000846	153.28	81.66	94.10	231.42	168.64	96.88	67.43	68.83	107.83	175.82	71.94	143.25	126.64	115.98	90.14
PladumEVm000847	279.99	182.91	189.23	162.11	164.45	120.66	164.32	83.45	82.60	125.74	134.15	160.31	357.62	384.26	476.46
PladumEVm000848	213.45	119.57	141.25	659.29	379.19	277.62	252.26	237.29	799.27	482.81	202.70	262.01	385.36	226.20	370.86
PladumEVm000849	213.53	192.80	149.41	190.85	166.00	133.82	100.43	114.68	297.26	261.73	274.03	256.56	334.46	349.38	359.74
PladumEVm000850	0.00	0.00	0.00	0.00	0.00	0.00	0.00	0.00	0.00	0.00	0.00	0.00	0.00	0.00	0.00
PladumEVm000851	0.00	0.00	0.00	0.00	0.00	0.00	0.00	0.00	0.00	0.00	0.00	0.00	0.00	0.00	0.00
PladumEVm000852	1019.58	977.41	800.65	491.26	509.44	611.21	460.46	537.07	487.09	567.89	542.67	520.45	868.90	787.02	1112.36
PladumEVm000853	264.03	314.36	204.74	45.25	119.51	112.78	84.49	181.83	0.42	0.00	79.57	187.18	192.05	175.06	102.75
PladumEVm000854	913.92	709.32	806.41	1172.94	954.52	627.75	471.73	490.82	1362.50	1096.63	692.56	773.05	1900.10	1429.35	2062.88
PladumEVm000855	621.08	375.33	393.70	564.82	485.42	261.79	198.49	181.81	653.53	489.45	405.22	419.26	935.44	753.18	1108.69
PladumEVm000856	1303.21	1463.03	976.80	218.33	451.12	461.62	367.81	646.14	1.30	0.14	252.53	722.09	945.21	849.68	516.63
PladumEVm000857	163.77	79.14	67.34	139.10	164.73	50.64	35.39	41.78	165.17	137.79	95.28	99.09	171.35	136.37	200.35
PladumEVm000858	167.13	149.99	119.36	62.67	75.42	121.54	76.78	73.44	101.09	76.28	74.81	99.50	156.89	155.88	148.08
PladumEVm000859	897.04	823.25	725.16	1137.21	1116.49	929.56	819.83	930.85	1120.74	1167.21	757.57	633.11	893.92	861.08	1120.56
PladumEVm000860	193.80	153.34	148.01	285.73	249.78	136.93	106.83	145.32	247.66	222.37	163.64	217.25	293.35	282.62	350.09
PladumEVm000861	56.58	43.33	41.91	38.10	53.60	37.05	27.41	47.85	5.85	10.32	6.98	17.89	50.35	33.26	32.47
PladumEVm000862	425.89	275.10	311.70	465.87	446.93	246.64	156.39	174.74	653.24	492.14	425.29	397.05	803.17	674.60	935.90
PladumEVm000863	3048.26	2165.30	1866.01	4142.76	3352.29	1884.42	1568.26	1436.52	2579.93	3196.46	3143.85	3184.27	2460.91	2968.80	2761.12
PladumEVm000864	356.04	253.63	245.18	297.43	302.54	179.25	158.46	133.45	672.68	350.76	263.86	232.51	721.75	675.12	789.30
PladumEVm000865	1.02	0.70	1.35	1.79	2.21	0.30	2.56	1.83	3.01	4.44	1.98	1.80	0.00	2.83	2.91
PladumEVm000866	122.74	79.46	86.78	233.64	218.75	101.82	91.48	113.56	270.93	130.45	112.54	112.49	267.97	225.04	384.75
PladumEVm000867	171.77	227.12	138.98	23.60	60.52	64.05	70.17	74.08	0.20	0.13	44.14	84.87	122.09	116.53	72.00
PladumEVm000868	1534.64	1745.14	1244.29	1672.88	1507.08	1996.72	1627.68	1473.79	1631.78	1728.43	1074.00	1712.58	1413.52	1543.69	1821.59
PladumEVm000869	100.66	80.55	79.13	82.11	79.27	52.65	44.22	41.17	103.49	101.06	85.05	79.07	116.33	116.98	140.49
PladumEVm000870	146.18	196.60	106.38	28.69	60.95	47.70	54.20	96.95	0.00	0.00	54.04	80.13	106.46	112.32	63.35
PladumEVm000871	180.28	158.06	156.81	206.27	162.30	91.14	80.38	67.35	181.26	181.04	157.65	157.93	204.21	198.72	249.80
PladumEVm000872	659.81	645.01	632.37	757.68	667.00	526.48	402.79	368.73	671.14	753.90	538.99	586.43	1015.50	1116.48	1386.53
PladumEVm000873	532.86	542.16	422.10	826.55	722.13	855.77	647.51	618.37	645.61	825.29	576.11	596.08	683.13	597.81	585.05
PladumEVm000874	1002.44	705.26	721.48	1889.14	1557.55	991.05	841.68	735.28	1947.83	1373.76	1001.57	837.42	1867.77	1654.58	2438.65
PladumEVm000875	468.39	504.12	347.24	66.19	148.52	156.64	124.19	194.46	2.00	0.25	126.87	252.67	353.60	324.36	198.90
PladumEVm000876	383.73	311.77	302.41	404.97	430.67	221.57	130.26	214.70	225.47	282.69	221.10	262.01	538.17	491.24	626.93
PladumEVm000877	341.90	388.47	236.73	68.60	118.36	112.75	100.89	173.74	0.69	0.00	104.36	199.73	249.81	239.56	154.22
PladumEVm000878	80.48	59.87	63.12	114.37	88.74	60.19	86.92	78.84	90.09	93.55	71.12	98.84	94.01	83.30	110.88
PladumEVm000879	332.47	251.46	236.53	283.68	248.06	157.28	107.96	116.08	296.79	270.10	254.62	238.07	272.12	305.43	321.82
PladumEVm000880	307.01	244.52	211.71	347.77	289.59	147.71	68.91	104.26	464.15	432.59	310.88	347.31	444.60	481.37	510.76
PladumEVm000881	72.62	114.13	57.94	10.94	24.40	37.51	42.16	68.45	0.77	0.00	18.71	49.36	71.49	69.77	41.99
PladumEVm000882	412.25	425.30	327.33	672.17	572.04	544.86	437.94	394.36	730.31	816.76	410.28	481.91	818.03	731.69	740.32
PladumEVm000883	494.77	581.62	362.20	94.61	183.53	159.20	149.95	284.08	1.27	0.18	145.00	260.50	370.20	357.39	222.38
PladumEVm000884	165.32	193.76	133.80	29.47	69.76	51.79	51.16	90.24	0.38	0.00	50.75	105.88	119.06	120.21	79.13
PladumEVm000885	652.49	421.81	445.88	627.08	562.17	607.16	277.05	329.81	1315.50	605.48	483.02	476.65	1473.18	917.04	1733.00
PladumEVm000886	10.44	18.78	13.48	39.91	27.62	7.04	4.92	12.54	8.24	15.86	8.81	11.23	29.37	44.53	38.42
PladumEVm000887	284.21	149.33	173.01	325.14	276.26	113.85	113.59	118.08	284.00	191.66	200.18	198.31	312.09	291.24	391.22
PladumEVm000888	297.40	329.35	228.86	51.69	111.16	88.21	94.40	147.24	0.20	0.00	99.51	198.66	217.18	207.25	137.44
PladumEVm000889	290.88	185.61	188.77	258.46	269.77	141.34	171.60	97.52	385.78	318.71	209.52	181.86	505.19	403.17	639.22
PladumEVm000890	550.39	388.41	380.74	506.18	461.60	230.58	202.23	188.10	592.46	450.64	378.91	446.72	865.78	761.87	1020.30
PladumEVm000891	188.05	208.12	136.80	39.45	69.15	61.25	45.70	98.38	0.76	0.14	43.47	96.38	136.39	129.11	77.11
PladumEVm000892	1723.78	1234.15	1211.16	1469.69	1381.46	1064.30	850.92	760.50	2111.69	1562.49	1170.10	1231.65	2419.86	2234.40	2912.38
PladumEVm000893	502.41	537.67	396.61	94.73	202.53	199.07	171.61	279.67	0.48	0.14	164.69	290.33	339.42	319.27	203.19
PladumEVm000894	254.56	287.00	187.38	35.14	91.73	71.69	55.83	112.08	0.15	0.00	46.42	124.54	189.61	182.38	106.50
PladumEVm000895	337.28	398.01	243.69	59.07	118.08	124.10	124.68	176.15	0.38	0.00	90.41	190.75	253.51	243.89	135.22
PladumEVm000896	1281.05	1586.12	971.56	238.46	632.89	497.28	493.43	766.67	5.25	0.00	417.67	789.30	965.04	994.32	570.38
PladumEVm000897	488.51	620.12	414.22	88.95	207.84	230.35	183.40	320.23	0.92	0.72	118.96	293.65	374.75	365.33	215.06
PladumEVm000898	438.45	365.71	325.81	577.95	509.83	331.39	280.85	262.92	690.25	603.12	384.95	379.40	754.96	585.08	759.27
PladumEVm000899	83.91	74.09	67.23	88.98	68.50	47.92	49.95	49.37	109.77	111.60	100.31	92.74	80.46	112.17	110.97
PladumEVm000900	1596.37	1786.76	1114.32	274.49	606.53	609.96	535.40	889.46	3.01	0.32	431.31	847.66	1091.12	1108.70	671.62
PladumEVm000901	621.03	659.05	428.71	107.25	228.27	203.51	199.45	303.73	2.01	0.00	164.57	306.26	421.53	434.62	264.80
PladumEVm000902	773.46	647.60	625.34	459.98	451.48	302.72	309.33	262.98	510.17	396.88	314.32	336.60	675.12	636.64	861.74
PladumEVm000903	228.21	252.58	227.10	369.04	317.21	251.80	169.84	244.04	349.05	437.69	196.98	219.61	472.35	360.56	456.23
PladumEVm000904	47.26	21.52	22.85	49.32	45.43	20.89	7.03	18.68	47.14	19.54	18.30	19.84	53.60	86.78	65.53
PladumEVm000905	290.31	369.35	235.47	48.42	104.27	124.47	115.57	177.90	0.42	0.00	72.59	173.50	226.48	250.41	131.52
PladumEVm000906	224.50	266.73	165.97	38.99	86.94	102.77	77.19	118.99	0.00	0.00	76.46	129.14	155.67	171.77	106.23
PladumEVm000907	141.58	108.44	118.80	160.64	140.32	150.40	136.94	99.59	164.87	197.02	169.82	133.95	281.69	175.83	320.73
PladumEVm000908	1283.74	760.97	753.58	990.28	822.66	572.35	425.10	431.11	1190.75	1125.60	788.62	943.68	1263.35	1118.79	1554.61
PladumEVm000909	0.00	0.00	0.00	0.00	0.00	0.00	0.00	0.00	0.00	0.00	0.00	0.00	0.00	0.00	0.00
PladumEVm000910	587.37	630.78	322.68	123.62	230.97	241.96	237.67	293.83	1.14	0.00	175.10	315.16	436.93	425.12	202.56
PladumEVm000911	1160.99	911.70	822.43	1316.87	1019.15	557.32	450.03	414.27	1074.40	1177.04	931.35	1140.67	1489.30	1400.94	1721.59
PladumEVm000912	474.39	258.83	321.22	238.10	321.59	265.36	129.20	209.23	389.80	236.06	214.26	215.51	594.56	474.12	916.48
PladumEVm000913	835.61	861.73	563.73	150.67	307.30	272.21	204.82	419.00	1.23	0.00	205.82	460.28	589.65	543.73	344.11
PladumEVm000914	512.96	618.58	394.31	96.57	196.04	209.48	200.21	289.68	1.05	0.00	147.70	296.70	398.73	373.49	218.58
PladumEVm000915	624.79	324.08	396.12	1448.05	1286.12	675.51	510.67	494.01	1427.42	1148.44	787.87	621.99	1637.37	1235.62	1888.01
PladumEVm000916	8.41	5.56	11.42	13.01	11.75	16.62	3.08	13.52	38.48	21.29	32.78	11.71	18.12	3.57	7.36
PladumEVm000917	168.12	123.42	116.19	157.93	151.14	85.43	48.14	57.13	172.90	124.08	109.45	123.44	234.05	205.25	244.21
PladumEVm000918	331.97	403.99	258.78	38.53	114.25	76.59	73.81	150.12	0.63	0.00	68.63	195.83	257.79	198.77	156.82
PladumEVm000919	0.00	0.00	0.32	0.00	0.00	0.00	0.00	0.00	0.00	0.00	0.00	0.00	0.00	0.00	0.00
PladumEVm000920	55.57	52.60	59.19	121.38	122.09	117.96	92.60	61.70	207.80	141.74	142.79	83.11	120.22	154.55	142.52
PladumEVm000921	157.64	117.89	141.32	131.80	174.36	51.84	28.71	58.82	85.71	62.44	73.71	76.88	231.02	256.89	255.39
PladumEVm000922	2241.63	1891.55	1525.16	555.29	587.18	637.78	737.23	753.12	517.96	644.67	851.42	1504.06	1642.63	1655.49	1956.25
PladumEVm000923	195.52	104.47	114.30	139.63	129.06	65.51	46.09	78.21	207.26	129.12	135.46	147.03	359.15	317.61	502.00
PladumEVm000924	1310.17	837.70	821.73	1493.74	1148.13	1014.20	764.83	878.17	2819.73	1867.41	1441.01	1340.06	2535.19	1928.37	2601.82
PladumEVm000925	80.27	85.43	60.69	13.87	13.14	7.67	10.30	27.42	0.26	0.00	30.10	54.46	59.22	50.05	42.05
PladumEVm000926	491.47	280.71	302.74	350.37	311.75	203.63	115.13	120.82	401.32	423.62	310.63	328.17	485.26	501.57	669.80
PladumEVm000927	122.46	80.38	82.45	87.85	70.54	113.33	87.58	81.03	296.82	186.16	112.36	84.93	223.67	157.87	233.16
PladumEVm000928	486.37	470.17	324.13	79.18	190.17	174.54	164.92	242.94	0.54	0.23	107.48	253.75	327.59	292.61	193.76
PladumEVm000929	137.31	246.09	116.59	20.48	37.81	54.13	68.06	135.02	0.35	0.00	32.95	95.06	131.64	141.65	83.65
PladumEVm000930	597.66	706.95	425.78	97.67	194.32	175.82	159.74	259.70	0.89	0.16	156.12	337.16	420.78	390.93	257.11
PladumEVm000931	556.87	562.33	445.06	254.50	414.67	233.29	211.72	105.54	2221.68	1875.53	447.33	215.02	1100.61	1279.43	1498.33
PladumEVm000932	556.22	422.73	462.41	677.43	656.72	376.16	360.72	346.25	610.23	564.50	448.51	470.63	841.18	720.52	909.58
PladumEVm000933	18.07	5.69	8.04	56.50	35.02	18.72	1.49	16.12	44.33	16.26	20.97	33.01	22.40	11.04	27.64
PladumEVm000934	2175.91	2377.83	1632.90	351.74	769.28	808.90	713.28	1156.61	1.58	0.54	540.19	1271.40	1505.61	1449.81	858.41
PladumEVm000935	209.71	120.00	134.55	257.30	224.34	107.49	76.15	67.65	170.96	128.88	86.85	107.93	293.83	261.78	419.19
PladumEVm000936	19.26	6.28	1.87	28.99	4.70	93.55	174.70	64.11	52.31	14.91	82.63	50.86	35.42	45.68	27.36
PladumEVm000937	241.34	193.46	173.45	119.87	123.63	113.56	69.68	58.19	126.69	132.39	91.34	108.78	274.05	199.01	271.08
PladumEVm000938	670.61	781.22	612.70	491.84	330.43	119.46	205.29	142.55	464.53	702.62	364.61	513.19	234.34	222.16	306.14
PladumEVm000939	268.33	336.98	203.50	47.29	105.88	111.07	111.33	178.08	0.45	0.00	90.43	165.35	198.64	185.99	107.48
PladumEVm000940	6.30	3.40	4.40	15.31	6.59	4.03	0.00	5.93	4.34	4.61	5.49	2.59	13.73	13.01	12.90
PladumEVm000941	514.47	570.67	507.84	116.95	168.76	186.98	241.63	188.34	171.30	121.64	115.81	140.82	353.78	447.90	483.97
PladumEVm000942	1208.72	957.25	906.13	1222.89	986.96	399.93	257.58	323.60	415.46	648.55	610.81	809.66	1056.53	1066.85	1449.83
PladumEVm000943	147.67	97.71	79.91	230.19	128.30	204.94	194.02	151.88	482.67	633.02	188.70	326.21	179.26	145.75	189.33
PladumEVm000944	190.40	202.28	132.21	35.91	82.74	97.39	87.26	136.49	0.35	0.20	52.21	115.11	118.14	111.46	64.01
PladumEVm000945	325.47	345.51	222.21	68.15	125.30	99.75	116.12	176.78	0.81	0.00	123.83	195.15	223.00	207.66	127.51
PladumEVm000946	0.00	0.00	0.00	0.20	0.00	0.00	0.00	0.00	0.00	0.37	0.79	0.00	0.00	0.00	1.79
PladumEVm000947	5.01	4.14	2.44	24.86	20.42	3.25	0.00	2.46	13.54	10.97	13.24	5.38	21.91	16.46	26.95
PladumEVm000948	723.72	593.25	656.93	1014.97	916.61	649.83	539.44	599.55	827.67	1005.59	651.73	1155.23	846.95	750.73	847.62
PladumEVm000949	182.41	198.28	142.19	52.03	68.27	58.85	23.93	41.69	76.69	64.00	77.63	15.37	123.73	179.71	193.55
PladumEVm000950	541.62	367.75	312.84	1014.79	758.26	657.65	502.32	395.08	1336.41	1230.44	610.95	617.79	1117.02	778.85	975.55
PladumEVm000951	2070.17	1210.89	1330.67	2021.97	1805.82	801.89	601.75	666.05	1889.09	1493.82	1434.07	1337.42	2655.64	2313.09	3280.90
PladumEVm000952	96.83	96.85	60.40	13.16	32.82	33.22	40.17	50.24	0.00	0.00	32.15	58.99	66.65	54.06	37.92
PladumEVm000953	259.98	152.11	231.82	292.60	176.82	89.50	42.76	96.20	99.54	176.36	157.42	219.96	275.96	211.55	376.88
PladumEVm000954	12.42	14.34	7.94	26.58	23.89	11.11	6.06	7.04	32.96	8.89	14.18	20.68	36.20	22.72	25.56
PladumEVm000955	938.54	566.04	551.38	941.94	740.03	592.60	549.99	405.24	1741.03	1297.83	930.93	788.56	1872.16	1526.58	2119.21
PladumEVm000956	38.12	35.12	23.95	19.84	28.16	64.49	96.38	115.24	95.84	91.14	109.91	71.75	37.78	35.68	32.67
PladumEVm000957	340.88	366.16	230.38	54.01	122.53	117.96	113.47	203.38	0.76	0.00	106.80	197.41	239.43	212.85	133.65
PladumEVm000958	269.01	240.49	190.63	31.30	118.73	109.92	115.71	147.86	0.39	0.00	46.73	77.02	167.64	148.04	97.93
PladumEVm000959	934.18	580.29	521.35	706.16	687.20	590.01	376.52	450.67	1240.89	1070.39	780.60	800.42	1315.04	1066.73	1369.18
PladumEVm000960	45.71	69.61	37.54	7.83	12.90	24.02	16.96	41.18	0.00	0.00	13.55	28.39	41.75	41.42	21.49
PladumEVm000961	32.39	18.16	14.05	101.27	84.92	80.09	55.76	72.79	150.88	90.02	61.45	44.21	65.63	68.19	55.38
PladumEVm000962	362.91	405.60	267.04	67.32	138.99	116.24	130.52	184.13	0.00	0.18	118.19	193.85	289.47	253.93	170.56
PladumEVm000963	515.76	379.84	360.43	597.69	481.42	455.40	463.26	331.27	964.31	740.54	459.27	494.95	1132.77	766.29	1100.98
PladumEVm000964	256.93	112.34	160.66	114.35	88.67	31.09	25.67	55.90	82.30	83.26	95.35	102.88	271.28	296.74	462.75
PladumEVm000965	634.59	797.94	495.90	97.97	232.76	289.12	233.11	412.54	1.03	0.35	154.43	368.35	514.32	516.56	284.75
PladumEVm000966	679.89	575.33	493.29	809.99	711.11	726.48	578.27	521.77	437.67	465.57	343.86	376.26	622.85	456.07	613.97
PladumEVm000967	75.96	62.02	61.04	64.88	41.47	7.84	1.81	6.98	31.68	59.56	42.05	60.50	111.43	162.70	190.56
PladumEVm000968	158.39	195.62	159.57	210.34	207.63	249.09	247.26	240.63	298.03	293.11	186.45	185.67	326.30	297.87	358.90
PladumEVm000969	720.48	559.94	447.82	623.20	652.68	561.01	583.92	585.65	685.49	610.96	535.02	560.92	900.99	801.94	802.74
PladumEVm000970	236.05	342.40	183.25	28.72	70.09	115.01	97.64	135.91	0.21	0.00	52.62	139.44	194.67	219.33	120.43
PladumEVm000971	667.44	791.90	506.22	109.72	236.01	216.61	187.14	366.24	1.16	0.00	187.66	353.82	465.50	468.95	277.95
PladumEVm000972	1091.41	798.55	746.71	1195.69	982.50	566.10	530.49	510.24	1091.97	1150.56	831.48	1034.83	1475.55	1341.80	1576.39
PladumEVm000973	396.26	498.78	313.30	63.94	137.77	164.73	175.39	218.41	0.00	0.00	101.78	229.08	317.28	309.46	181.06
PladumEVm000974	129.20	101.26	88.04	158.69	132.41	64.48	66.79	52.96	162.55	150.75	107.91	122.06	165.49	155.21	164.13
PladumEVm000975	50.05	31.21	36.55	63.42	52.33	26.09	11.25	13.13	52.21	66.47	54.14	69.49	88.83	58.99	103.79
PladumEVm000976	188.36	202.32	174.94	364.36	270.66	175.47	174.86	149.05	209.39	164.01	159.71	169.55	303.24	207.96	219.56
PladumEVm000977	0.00	0.00	0.00	0.00	0.00	0.17	0.83	0.00	2.16	1.46	0.19	0.41	0.00	0.00	0.00
PladumEVm000978	1515.93	1782.32	1140.52	267.46	564.06	543.44	490.31	744.59	2.46	0.21	415.98	884.54	1118.19	1080.37	627.44
PladumEVm000979	0.00	0.00	0.00	0.00	0.00	0.00	0.00	0.00	0.00	0.00	0.00	0.00	0.00	0.00	0.00
PladumEVm000980	1031.75	647.77	533.27	1213.93	1106.51	805.16	655.29	597.92	1158.35	936.37	896.69	994.23	1416.98	1315.20	1166.40
PladumEVm000981	258.90	290.22	187.56	51.37	93.79	113.31	90.87	150.93	0.35	0.00	67.45	153.18	183.47	180.96	97.38
PladumEVm000982	87.72	61.18	53.14	105.95	68.15	44.63	36.62	42.80	173.49	150.17	121.05	100.06	132.41	114.68	111.54
PladumEVm000983	556.12	310.59	306.72	587.79	529.81	571.64	356.57	361.55	1230.59	958.96	696.98	553.21	1635.93	1323.69	1873.55
PladumEVm000984	585.67	375.98	282.63	654.13	414.04	211.37	108.99	144.98	433.71	626.33	396.71	466.68	716.45	526.12	655.29
PladumEVm000985	6.36	1.09	1.81	5.60	11.45	1.69	3.05	0.14	4.95	7.23	2.11	4.01	14.74	9.99	12.10
PladumEVm000986	213.08	152.56	161.43	235.65	260.43	90.96	93.01	77.80	205.63	142.20	142.40	171.06	269.75	199.63	312.32
PladumEVm000987	526.52	421.72	370.80	347.02	358.37	304.35	305.02	328.69	588.71	585.97	450.57	587.86	863.68	835.59	907.51
PladumEVm000988	873.09	1187.99	731.80	137.54	311.85	382.16	371.83	575.50	0.97	0.54	215.36	531.29	726.50	739.26	396.23
PladumEVm000989	1410.55	588.63	706.87	809.97	752.04	950.79	678.13	570.18	3143.56	1982.35	1266.98	985.09	4221.81	3393.78	4853.36
PladumEVm000990	134.35	175.20	107.53	19.73	49.03	51.88	45.87	79.27	0.54	0.00	37.57	87.18	103.29	111.51	66.62
PladumEVm000991	36.32	20.58	19.59	39.98	25.22	0.00	2.71	5.05	12.43	20.05	14.49	42.21	59.65	79.17	44.46
PladumEVm000992	169.03	78.37	96.01	199.04	143.54	92.05	119.17	108.06	210.20	210.02	120.68	137.51	266.82	216.89	346.94
PladumEVm000993	386.26	461.31	268.79	53.40	119.08	145.05	134.14	200.66	0.24	0.00	83.05	203.33	274.58	287.49	163.20
PladumEVm000994	637.72	682.06	478.82	107.54	249.27	243.72	191.11	333.55	0.62	0.00	167.96	338.95	475.79	445.21	264.80
PladumEVm000995	386.06	252.94	249.34	359.00	346.40	353.04	234.93	164.16	977.61	485.96	301.04	349.39	542.49	431.20	770.73
PladumEVm000996	46.17	137.79	42.79	235.25	280.68	686.27	509.22	707.44	55.62	189.04	157.72	102.19	75.61	40.41	113.05
PladumEVm000997	687.86	435.37	471.71	750.29	645.99	359.17	469.66	250.63	656.85	613.85	515.05	519.71	1048.73	977.51	1439.91
PladumEVm000998	212.80	106.80	112.40	285.30	234.09	159.54	94.66	133.46	488.36	321.02	245.45	220.99	620.07	487.69	559.63
PladumEVm000999	925.16	1285.05	866.36	1281.49	1080.80	1025.32	835.92	754.31	1059.83	869.50	837.14	720.98	999.77	1089.42	956.29
PladumEVm001000	197.32	259.85	127.52	38.40	77.18	77.69	49.38	122.00	0.00	0.00	61.54	114.79	167.25	166.66	85.35
PladumEVm001001	105.22	82.63	76.23	126.62	84.21	38.39	36.80	37.13	99.39	70.93	57.35	61.03	107.15	112.69	134.56
PladumEVm001002	2080.63	1489.77	1299.75	1049.55	887.33	702.61	574.36	481.98	749.64	734.89	774.65	859.98	2053.77	1857.43	2481.08
PladumEVm001003	247.03	221.10	184.75	233.78	210.76	99.77	80.66	72.01	199.11	211.22	156.68	171.24	263.53	265.32	355.25
PladumEVm001004	317.43	363.58	224.80	52.88	103.21	95.80	81.58	125.63	0.68	0.29	72.14	174.69	232.03	241.88	139.34
PladumEVm001005	393.94	291.97	249.51	380.18	314.73	205.82	174.70	149.87	273.11	360.67	263.96	284.54	338.01	331.11	483.41
PladumEVm001006	409.05	285.21	268.76	305.10	277.82	285.97	134.12	226.56	513.64	403.88	292.27	286.76	480.38	403.40	503.41
PladumEVm001007	172.50	190.52	133.90	206.29	218.12	244.05	212.89	228.54	531.20	355.55	232.21	193.59	375.69	386.02	344.11
PladumEVm001008	297.68	341.88	203.96	51.93	102.09	100.58	84.51	178.32	0.28	0.00	99.00	178.95	202.27	211.75	129.36
PladumEVm001009	241.26	258.05	164.29	40.22	86.80	87.64	83.32	120.67	0.40	0.00	64.79	123.47	158.93	156.39	95.03
PladumEVm001010	338.63	417.61	252.03	58.21	116.78	128.84	117.05	195.04	0.28	0.00	79.38	184.52	268.08	260.30	158.81
PladumEVm001011	414.72	476.21	321.73	68.59	182.03	190.58	174.16	267.35	1.19	0.00	83.73	214.59	275.44	301.23	186.11
PladumEVm001012	265.62	261.57	205.13	302.86	260.75	179.52	114.85	130.46	376.80	364.08	341.27	379.61	310.70	355.02	293.60
PladumEVm001013	618.07	731.97	439.90	121.64	231.94	192.80	171.92	352.73	1.69	2.13	156.39	335.86	443.57	419.24	260.67
PladumEVm001014	252.21	320.84	218.09	36.33	71.72	103.09	99.74	168.71	0.21	0.28	68.43	142.26	191.03	211.66	104.22
PladumEVm001015	758.39	801.04	513.71	142.94	230.89	207.05	186.46	319.73	1.15	0.33	196.11	404.36	505.00	544.54	322.11
PladumEVm001016	1565.69	1722.51	1346.71	2053.83	1875.42	1692.59	1655.03	1524.09	2929.52	2177.20	1498.26	1270.17	2360.66	1829.63	2457.95
PladumEVm001017	439.94	332.37	307.63	335.79	297.33	126.55	54.28	100.42	288.57	288.20	296.91	353.00	441.73	435.16	623.90
PladumEVm001018	373.18	439.54	265.25	60.29	122.41	133.75	131.42	191.03	1.44	0.00	108.09	227.73	261.81	262.45	172.72
PladumEVm001019	470.17	467.15	338.19	226.84	214.55	283.87	288.16	329.04	140.50	232.91	257.47	513.86	532.76	561.92	742.89
PladumEVm001020	459.55	312.33	302.09	428.35	374.83	168.58	209.83	222.66	359.59	293.16	227.30	293.55	459.81	485.25	526.30
PladumEVm001021	189.11	228.77	139.99	39.82	87.01	83.00	72.82	127.74	0.00	0.00	61.69	123.85	139.37	148.83	76.95
PladumEVm001022	99.22	55.27	45.24	28.94	25.92	47.38	25.19	19.60	102.57	97.07	108.93	105.86	150.23	138.80	143.52
PladumEVm001023	78.07	35.95	45.03	123.56	114.34	76.82	42.63	41.33	101.00	42.74	40.28	32.55	119.51	108.65	176.87
PladumEVm001024	431.07	540.95	334.44	69.70	151.71	166.67	177.20	242.41	0.73	0.00	112.33	252.85	337.91	333.81	191.91
PladumEVm001025	3.91	3.34	1.55	6.74	4.44	17.26	3.20	10.59	18.20	8.24	7.17	10.15	11.89	14.19	14.70
PladumEVm001026	335.28	364.52	258.95	54.02	134.75	115.46	89.17	163.44	1.03	0.00	89.51	196.91	233.34	243.06	144.11
PladumEVm001027	164.80	208.36	147.81	31.08	61.65	66.42	66.43	119.39	0.21	0.00	50.66	110.44	127.85	114.53	78.34
PladumEVm001028	270.05	376.45	316.11	331.10	291.97	256.04	183.75	145.27	433.26	363.75	179.68	293.94	445.46	316.63	371.29
PladumEVm001029	2769.21	1679.32	1604.45	133.44	153.74	548.92	619.35	637.41	126.11	125.33	447.04	542.00	1632.83	1587.08	1955.37
PladumEVm001030	67.71	22.49	39.24	65.14	45.68	17.70	15.02	14.47	59.18	52.62	30.15	23.25	96.43	69.56	103.58
PladumEVm001031	3852.17	3630.75	3158.68	3957.92	3909.35	2710.49	2056.02	2110.29	3273.31	3652.69	3050.48	3705.66	3744.11	3884.85	4391.77
PladumEVm001032	1125.97	760.73	765.30	922.54	818.60	860.02	860.99	868.24	1864.94	917.05	639.88	850.79	1818.18	1292.42	1854.35
PladumEVm001033	4698.48	5383.11	3245.76	786.34	1552.61	1479.80	1332.64	2226.09	8.34	0.35	1291.75	2532.27	3469.37	3563.71	2109.96
PladumEVm001034	17.84	12.08	7.78	17.51	12.64	17.17	24.33	11.74	12.35	18.90	46.39	22.09	26.39	20.37	23.48
PladumEVm001035	543.18	452.05	478.83	797.86	572.60	150.10	137.77	160.75	310.74	275.37	385.05	420.53	558.29	526.13	641.06
PladumEVm001036	409.26	395.13	282.96	579.76	462.44	401.83	340.04	239.94	574.68	677.44	507.74	455.91	416.03	435.89	489.77
PladumEVm001037	488.86	292.83	327.30	443.46	382.74	241.58	199.52	148.27	651.00	409.84	334.11	356.08	557.84	597.95	805.09
PladumEVm001038	282.46	231.63	156.50	416.08	455.39	430.30	380.05	373.04	549.98	405.29	294.69	290.39	605.99	427.02	664.18
PladumEVm001039	901.25	1107.89	615.34	144.47	247.65	315.62	253.79	495.38	1.27	0.26	319.02	486.35	713.79	756.54	418.45
PladumEVm001040	432.26	489.21	306.11	87.64	167.56	148.47	154.91	235.50	0.81	0.00	111.10	253.01	315.37	264.25	171.84
PladumEVm001041	1.15	1.04	0.66	0.80	0.58	1.56	4.74	1.82	6.70	5.42	1.00	2.36	1.49	1.53	0.80
PladumEVm001042	185.70	131.86	139.00	150.14	179.25	108.70	46.71	66.31	134.84	133.92	108.06	90.17	166.84	126.04	129.09
PladumEVm001043	43.63	91.27	29.21	3.49	6.22	8.88	15.27	36.91	0.00	0.18	7.65	33.11	47.34	56.83	31.08
PladumEVm001044	140.99	154.19	103.61	21.07	63.38	38.99	41.19	80.05	0.21	0.00	41.14	83.27	93.36	102.46	49.49
PladumEVm001045	8.39	6.76	7.29	13.53	15.62	0.60	4.16	4.62	3.95	5.78	5.59	8.39	14.52	18.44	24.76
PladumEVm001046	516.36	757.13	417.65	78.33	170.04	255.63	204.15	362.67	1.25	0.00	151.91	360.12	426.49	444.63	276.46
PladumEVm001047	89.91	61.39	57.11	111.70	99.80	64.19	66.64	56.41	118.97	98.14	82.53	92.71	202.17	140.74	194.55
PladumEVm001048	1229.88	1021.53	1004.89	1946.39	1850.71	846.30	784.37	728.60	1355.78	1600.09	1442.01	1362.12	1088.63	1398.96	1361.71
PladumEVm001049	777.12	515.50	570.74	938.14	840.53	515.41	418.46	421.55	908.18	737.14	572.98	647.27	1087.50	914.33	1291.62
PladumEVm001050	465.02	475.85	336.22	110.35	211.73	179.66	163.10	246.40	9.64	10.35	149.21	284.18	325.70	322.80	219.77
PladumEVm001051	396.45	442.46	363.64	76.57	170.94	185.07	158.21	262.25	1.42	0.00	119.19	233.89	325.01	351.26	212.87
PladumEVm001052	1408.43	809.77	798.21	1149.82	916.41	341.41	164.16	237.06	842.63	1626.36	1222.39	1862.90	2590.40	2294.72	2760.25
PladumEVm001053	0.00	0.00	0.00	0.00	0.00	0.00	0.00	0.00	0.00	0.00	0.00	0.00	0.00	0.00	0.00
PladumEVm001054	342.83	209.40	210.33	434.15	273.45	83.67	84.87	93.52	284.81	375.04	262.02	225.80	378.36	315.99	463.14
PladumEVm001055	185.20	192.89	118.78	36.99	86.68	53.56	47.08	91.45	0.00	0.00	51.08	97.85	125.91	107.56	69.09
PladumEVm001056	580.53	305.74	369.44	722.29	633.75	139.33	57.86	65.78	289.89	445.39	549.14	681.54	970.03	869.97	1146.94
PladumEVm001057	317.30	372.30	238.57	51.15	122.22	109.46	109.12	179.87	0.15	0.00	76.90	182.26	238.45	221.76	145.96
PladumEVm001058	339.54	277.07	242.07	410.02	327.91	259.89	213.52	189.66	465.04	475.50	297.38	342.12	473.31	398.99	527.79
PladumEVm001059	114.04	96.49	79.18	52.78	49.85	108.54	53.06	66.94	71.52	92.50	106.70	129.61	128.65	135.52	154.48
PladumEVm001060	623.83	328.76	369.99	339.67	303.57	248.50	196.58	166.06	1095.27	569.02	372.50	385.12	1136.41	789.28	1180.21
PladumEVm001061	3592.00	3669.25	2791.08	3890.54	3803.88	4458.22	3456.59	3577.63	3436.24	3055.02	2685.67	3262.94	4028.74	3788.62	4219.51
PladumEVm001062	72.11	55.01	49.54	100.81	85.18	50.08	45.10	45.59	94.04	79.57	64.36	73.53	100.12	85.04	131.93
PladumEVm001063	1204.17	1293.04	1072.65	1702.34	1737.31	1877.17	1470.94	1351.05	1346.86	1651.74	1018.88	1333.05	1415.68	1375.79	1687.22
PladumEVm001064	453.78	278.22	276.73	581.69	441.94	244.47	170.30	190.94	476.36	435.09	363.20	361.24	619.61	489.86	699.15
PladumEVm001065	0.00	0.00	0.00	0.00	0.00	0.00	0.00	0.00	0.00	0.00	0.00	0.00	0.00	0.00	0.00
PladumEVm001066	4.05	8.77	5.14	21.59	34.89	22.79	3.29	26.94	26.41	26.73	16.66	16.35	17.52	21.91	14.26
PladumEVm001067	449.31	549.59	301.21	83.23	157.55	106.17	104.14	229.52	2.18	0.00	142.12	275.24	321.02	319.50	194.80
PladumEVm001068	708.25	863.75	520.98	124.53	228.23	262.47	253.04	360.08	1.33	0.00	219.73	421.18	561.30	556.14	322.90
PladumEVm001069	40.30	40.34	31.76	85.50	66.87	51.00	45.46	62.12	92.11	61.06	101.54	55.35	65.15	55.33	66.02
PladumEVm001070	274.72	430.27	246.92	34.39	79.40	140.30	118.02	212.98	0.00	0.00	40.25	162.45	217.55	246.31	147.59
PladumEVm001071	14.53	10.21	10.61	20.42	13.59	6.56	13.57	10.93	26.50	16.70	11.07	12.03	35.13	18.68	45.90
PladumEVm001072	1103.51	1360.06	894.98	1420.05	1278.94	999.70	958.10	1045.85	672.02	672.80	627.10	884.55	1288.51	1294.94	1202.89
PladumEVm001073	169.46	204.90	125.15	31.57	66.41	74.74	75.57	127.32	1.75	0.00	58.12	107.94	119.47	110.63	74.61
PladumEVm001074	334.45	236.64	231.43	298.48	319.32	240.91	222.67	160.00	416.58	373.60	298.97	387.66	490.46	555.76	684.88
PladumEVm001075	257.63	213.75	148.97	180.41	140.21	145.28	139.89	138.21	389.55	388.33	287.99	245.29	240.04	214.07	275.55
PladumEVm001076	281.23	269.09	196.91	331.30	276.36	182.84	189.25	153.13	315.95	299.18	218.20	195.84	318.52	347.23	361.00
PladumEVm001077	108.83	61.73	68.09	173.32	144.19	105.77	67.36	58.11	222.20	140.50	75.72	85.53	204.65	152.66	248.34
PladumEVm001078	170.00	142.10	118.44	335.45	288.75	212.32	230.59	194.35	395.82	316.93	179.25	194.54	414.17	280.33	478.33
PladumEVm001079	334.40	329.59	226.91	45.97	111.48	94.56	78.16	104.34	0.18	0.16	62.59	149.97	209.56	233.61	129.94
PladumEVm001080	198.01	173.45	136.00	349.37	301.78	209.39	175.97	163.99	259.50	267.17	195.74	182.16	280.06	233.02	265.01
PladumEVm001081	3275.38	2740.36	2399.82	2761.68	2375.05	1105.52	952.81	789.38	4349.62	2136.94	1621.00	1592.55	2971.95	2376.32	3153.94
PladumEVm001082	141.85	69.52	84.99	172.94	135.82	165.51	159.11	156.86	208.08	175.47	122.75	118.61	228.71	180.81	273.10
PladumEVm001083	1815.77	1690.99	1414.57	1934.71	1703.55	2280.26	1941.25	1901.74	1632.74	1555.62	1251.92	1297.46	2054.44	2177.18	2301.66
PladumEVm001084	405.93	497.16	303.42	67.96	171.07	137.80	126.77	217.59	0.60	0.34	119.31	230.89	289.84	285.71	186.76
PladumEVm001085	332.35	254.86	225.11	208.99	228.22	308.41	238.10	192.88	398.57	402.90	253.73	225.56	365.69	444.88	476.51
PladumEVm001086	437.39	418.45	342.81	641.70	699.65	293.56	447.17	390.95	361.82	505.96	375.88	406.97	330.86	366.17	444.40
PladumEVm001087	233.44	172.15	173.44	249.39	213.05	91.57	68.89	105.74	299.25	199.34	161.80	170.11	312.70	253.09	346.36
PladumEVm001088	552.75	513.19	444.06	539.48	459.15	373.55	315.12	239.58	687.22	640.34	449.28	483.67	659.62	537.07	662.80
PladumEVm001089	932.53	359.38	490.55	539.79	513.01	503.31	361.23	294.21	2349.72	1309.13	869.69	646.92	3444.42	2778.97	3791.47
PladumEVm001090	504.40	600.08	389.60	88.56	191.74	241.20	195.84	325.39	0.42	0.00	139.44	307.90	358.37	362.18	213.08
PladumEVm001091	213.19	142.60	109.88	215.99	187.41	85.05	107.59	94.59	323.78	249.69	211.15	136.54	266.02	264.32	317.62
PladumEVm001092	618.89	748.26	459.89	122.70	220.68	208.79	182.39	324.41	2.43	0.00	157.96	339.99	484.10	498.24	275.31
PladumEVm001093	63.00	88.60	43.59	6.67	15.88	15.37	24.34	49.35	0.00	0.00	11.36	38.66	48.39	60.19	29.21
PladumEVm001094	9.41	4.03	5.46	6.63	5.66	8.29	3.48	7.02	16.85	17.48	6.68	9.70	4.30	2.69	5.95
PladumEVm001095	589.18	432.10	443.15	1003.66	801.95	580.24	421.32	425.12	1096.86	729.85	458.87	510.05	1067.48	855.97	1298.51
PladumEVm001096	530.92	669.21	453.54	93.25	201.05	228.90	233.05	350.80	0.36	0.13	126.54	309.21	405.21	401.79	239.11
PladumEVm001097	289.31	274.07	217.09	52.71	130.59	86.11	64.04	129.07	0.95	0.00	42.26	118.91	191.01	147.97	92.27
PladumEVm001098	75.12	35.42	50.68	37.06	25.72	27.59	27.96	29.17	55.06	64.09	39.63	44.33	90.15	90.71	119.49
PladumEVm001099	231.56	169.56	195.39	174.39	171.68	46.52	31.96	45.87	121.00	130.96	141.32	156.44	240.07	223.32	292.92
PladumEVm001100	4.74	3.49	3.32	12.76	4.26	9.35	22.38	8.25	19.32	14.40	10.38	7.98	11.18	8.90	21.74
PladumEVm001101	621.80	380.45	452.15	529.31	474.07	252.21	177.98	190.40	571.41	471.80	415.40	385.78	782.99	723.69	1077.37
PladumEVm001102	165.82	109.59	112.28	176.10	151.07	76.86	74.83	73.19	175.33	137.79	108.46	108.71	255.78	222.06	300.37
PladumEVm001103	168.15	216.68	117.64	29.99	98.42	53.52	67.17	133.40	0.94	0.61	62.95	82.70	121.58	138.32	84.74
PladumEVm001104	179.72	144.31	124.09	242.84	191.02	81.77	58.10	63.89	187.96	173.70	135.79	122.94	252.52	230.18	302.81
PladumEVm001105	332.05	224.19	202.46	373.33	355.03	83.71	121.50	117.14	256.83	278.46	272.30	266.64	453.48	425.88	479.82
PladumEVm001106	5.64	12.34	2.26	26.95	23.25	6.42	4.93	2.75	22.96	15.30	11.55	8.86	47.95	19.12	18.13
PladumEVm001107	117.07	72.35	63.13	261.36	145.01	115.48	100.68	81.75	153.04	151.46	136.04	86.94	212.25	180.98	314.74
PladumEVm001108	732.63	916.72	529.80	106.23	229.54	254.84	204.64	367.90	0.48	0.00	217.49	436.43	590.73	563.12	370.18
PladumEVm001109	157.56	112.85	120.22	122.75	106.14	112.96	56.94	84.07	91.86	96.22	86.86	141.95	194.32	224.92	327.76
PladumEVm001110	156.22	103.70	92.37	218.62	208.26	148.02	160.48	172.96	412.73	324.07	240.05	211.98	286.75	251.78	296.14
PladumEVm001111	109.64	128.53	109.15	206.94	272.38	23.33	64.24	55.21	215.47	135.16	45.18	99.54	151.54	190.34	151.66
PladumEVm001112	1184.32	1018.27	856.65	1270.43	1153.45	561.61	394.62	416.33	972.86	977.60	898.76	938.75	1076.15	1226.06	1270.19
PladumEVm001113	3163.69	1992.90	1985.87	2132.18	2055.49	1651.01	1397.22	1114.02	3578.58	2053.24	1132.41	1065.16	3067.57	2352.07	3237.97
PladumEVm001114	95.68	112.95	75.32	19.70	35.15	29.05	35.06	47.82	0.00	0.00	25.14	49.31	58.11	52.61	45.26
PladumEVm001115	419.93	479.79	323.30	73.31	172.47	175.87	168.14	198.29	0.00	0.00	99.91	261.58	318.22	300.01	183.95
PladumEVm001116	569.08	554.97	500.58	960.92	902.51	518.13	350.14	473.45	667.63	728.60	576.58	570.87	719.61	687.64	771.32
PladumEVm001117	24.75	17.71	18.00	31.59	22.06	8.89	7.42	7.41	14.36	19.77	21.02	25.03	38.05	40.93	94.79
PladumEVm001118	356.51	426.41	270.14	66.39	135.89	118.58	133.70	203.05	1.33	0.00	114.22	204.98	269.57	235.49	133.87
PladumEVm001119	226.21	206.20	213.76	78.29	73.17	132.01	55.22	75.80	261.84	200.89	157.85	195.06	195.14	200.51	312.24
PladumEVm001120	542.92	332.88	359.10	729.56	619.30	411.76	302.40	281.59	584.96	479.49	437.25	359.12	841.57	722.64	1021.13
PladumEVm001121	200.32	167.71	172.00	390.96	374.95	193.55	216.19	202.07	591.93	438.35	361.34	255.86	429.35	359.97	520.28
PladumEVm001122	914.95	713.26	581.47	1268.82	915.70	556.48	493.52	456.75	1314.09	1279.47	735.03	822.67	1609.77	1249.48	1681.39
PladumEVm001123	92.83	114.98	82.68	24.72	52.41	47.34	44.50	63.54	0.23	0.00	42.82	76.71	81.71	65.18	44.66
PladumEVm001124	297.76	242.75	221.88	226.78	214.80	203.16	168.07	142.62	481.93	335.33	241.71	332.31	452.12	414.61	528.80
PladumEVm001125	161.11	126.30	122.26	304.44	218.89	87.32	81.31	84.48	192.62	214.08	164.27	190.90	272.11	202.03	245.56
PladumEVm001126	1329.62	701.80	1092.88	1485.68	1526.97	631.59	460.95	364.07	417.13	334.02	228.27	394.65	941.24	1098.64	2346.73
PladumEVm001127	1.04	1.90	0.71	2.92	3.97	1.49	0.00	0.37	2.99	4.55	1.98	1.55	2.15	2.60	0.81
PladumEVm001128	133.68	160.60	122.97	102.49	87.18	57.21	34.59	54.46	124.23	100.19	89.19	146.77	111.85	111.80	134.94
PladumEVm001129	4729.21	3412.01	3571.83	4460.84	4116.80	2820.86	2737.05	2237.21	5469.36	4013.69	2945.93	3512.42	6416.85	4624.75	6989.11
PladumEVm001130	1423.45	2274.01	1975.04	805.66	796.36	326.92	116.27	167.54	280.14	328.68	391.03	653.87	1727.83	2924.22	4410.35
PladumEVm001131	1279.31	700.71	766.47	1331.91	1014.20	740.79	633.26	521.20	2851.38	1336.23	872.82	840.17	2490.05	2059.00	2983.34
PladumEVm001132	355.94	316.51	243.43	482.18	429.83	291.48	177.43	224.93	426.10	410.93	377.22	355.65	706.62	652.15	681.69
PladumEVm001133	435.20	513.05	444.31	1062.72	859.95	413.89	213.22	275.87	636.37	835.83	511.51	324.88	350.71	387.32	481.66
PladumEVm001134	62.30	64.07	56.67	110.11	95.31	61.48	64.39	55.02	71.66	76.48	59.10	57.25	83.49	80.40	88.66
PladumEVm001135	576.73	502.90	420.50	707.32	624.88	277.45	301.42	246.45	419.29	328.04	287.98	330.38	820.13	662.92	941.51
PladumEVm001136	468.27	892.09	789.60	2215.10	1408.56	2333.01	2440.95	2090.28	3621.57	2653.03	1579.19	1156.96	786.38	700.21	829.17
PladumEVm001137	427.79	463.22	345.16	66.71	191.13	153.93	183.02	278.09	0.22	0.38	106.77	231.32	306.55	294.74	183.23
PladumEVm001138	57.21	61.66	43.84	67.03	48.25	34.97	45.81	13.33	62.35	56.14	43.59	59.46	71.79	63.51	66.71
PladumEVm001139	241.16	274.05	186.95	41.62	86.02	89.86	57.37	114.27	0.45	0.00	64.72	136.73	187.64	196.21	118.14
PladumEVm001140	68.44	80.24	48.33	15.29	35.38	17.84	24.54	37.82	0.00	0.00	13.45	31.76	56.43	42.11	25.46
PladumEVm001141	89.93	92.92	69.19	17.00	19.64	20.25	22.29	30.44	0.00	0.00	21.75	59.90	69.83	61.32	33.00
PladumEVm001142	715.55	506.74	427.45	929.74	637.40	295.28	144.20	242.97	415.62	543.51	492.23	867.16	1148.27	1033.06	1112.26
PladumEVm001143	244.54	202.03	193.96	653.89	421.67	412.05	170.31	267.77	323.83	407.65	281.70	352.41	465.75	471.56	647.65
PladumEVm001144	295.33	200.37	176.20	324.92	250.59	112.11	81.85	70.55	188.98	226.15	165.12	167.84	392.88	333.61	412.43
PladumEVm001145	169.79	279.29	129.07	16.08	33.84	72.01	87.20	143.55	0.45	0.00	40.94	97.04	134.69	156.54	100.45
PladumEVm001146	144.33	148.70	103.27	23.90	39.34	20.57	29.98	40.69	0.43	0.18	42.92	79.27	88.15	82.64	50.19
PladumEVm001147	99.51	101.67	77.84	13.43	28.90	33.28	18.84	33.38	0.00	0.00	31.10	61.19	61.20	70.81	46.16
PladumEVm001148	814.54	621.98	484.66	688.29	832.69	587.44	451.87	511.70	584.21	610.13	557.71	1028.16	614.36	751.90	825.64
PladumEVm001149	68.17	44.91	35.55	119.04	88.05	85.67	55.15	41.15	195.74	141.13	110.63	79.38	118.42	139.23	130.80
PladumEVm001150	356.45	225.56	233.79	402.24	390.60	239.40	229.10	223.28	398.10	314.63	295.15	264.38	548.05	538.71	697.44
PladumEVm001151	298.63	368.75	237.95	49.11	83.58	98.22	73.69	161.17	0.22	0.00	95.57	164.69	235.35	213.85	131.12
PladumEVm001152	285.34	219.66	236.20	291.26	264.52	42.88	54.09	55.00	207.40	196.28	171.48	243.34	295.84	268.16	350.69
PladumEVm001153	95.99	79.54	53.84	54.30	36.55	81.70	63.08	43.20	176.50	168.12	164.93	151.99	162.23	160.61	172.15
PladumEVm001154	0.00	0.00	0.00	0.00	0.00	0.00	0.00	0.00	0.00	0.00	0.00	0.00	0.00	0.00	0.00
PladumEVm001155	760.98	589.87	593.84	475.09	589.55	418.19	369.77	200.77	754.52	689.78	438.93	647.83	937.27	891.17	1393.82
PladumEVm001156	286.89	110.64	100.37	187.00	157.30	46.00	14.94	22.26	89.70	130.62	162.12	162.36	343.36	251.61	352.45
PladumEVm001157	227.51	247.30	171.47	44.55	91.75	82.31	85.34	135.36	0.54	0.00	80.16	137.05	155.22	160.09	90.62
PladumEVm001158	201.91	103.57	187.04	135.80	133.59	33.56	28.21	31.53	66.38	98.09	116.93	136.87	306.42	274.20	634.27
PladumEVm001159	73.98	68.31	60.24	172.06	144.83	118.48	104.32	87.84	211.83	180.64	113.64	95.96	215.38	199.73	271.75
PladumEVm001160	35.93	5.97	12.54	30.90	43.75	9.08	10.37	3.28	23.39	21.61	13.50	15.43	18.30	16.74	31.74
PladumEVm001161	783.93	910.29	602.46	134.41	277.79	283.46	277.25	396.24	0.46	0.00	163.01	419.40	550.66	533.79	322.53
PladumEVm001162	494.63	366.04	350.33	376.60	367.82	183.06	167.56	162.24	355.69	344.61	254.42	279.73	528.73	527.23	729.39
PladumEVm001163	203.12	160.70	178.34	290.41	221.74	113.76	150.80	107.47	317.27	328.61	270.16	262.64	288.73	246.53	295.70
PladumEVm001164	180.12	100.02	118.23	138.55	102.10	52.98	28.38	38.48	61.63	95.17	100.46	129.31	327.23	272.98	468.24
PladumEVm001165	57.54	84.73	45.97	10.92	11.89	13.45	34.04	43.42	0.00	0.00	14.99	38.19	53.90	48.32	25.62
PladumEVm001166	156.42	73.23	82.00	143.88	129.73	75.25	65.66	70.11	224.31	174.59	101.92	93.47	295.63	234.87	340.58
PladumEVm001167	2465.07	3076.67	2000.41	1988.62	1802.33	1920.22	1420.90	1186.02	1761.09	2063.00	1539.64	1477.75	1671.63	1954.82	1840.64
PladumEVm001168	205.66	247.11	163.27	25.88	58.44	53.11	31.88	86.54	0.00	0.89	48.61	94.40	153.77	135.29	94.08
PladumEVm001169	287.52	194.69	216.38	583.78	552.92	338.88	222.53	240.13	508.05	365.77	357.05	302.03	717.46	875.39	1013.13
PladumEVm001170	8.56	1.47	0.00	2.94	1.76	2.34	4.35	6.84	17.92	7.57	9.16	8.31	8.19	5.59	8.16
PladumEVm001171	387.66	453.70	298.62	75.06	138.49	132.66	128.41	192.53	0.92	0.00	94.39	216.45	281.98	271.41	155.17
PladumEVm001172	609.50	475.43	422.99	567.91	443.73	273.92	330.54	250.60	354.88	388.32	414.65	402.05	835.38	907.98	1269.27
PladumEVm001173	369.76	443.70	298.64	69.87	157.82	121.25	172.59	247.65	1.55	0.00	90.62	242.96	246.73	234.73	151.19
PladumEVm001174	84.39	128.32	70.33	16.24	29.00	22.89	23.67	41.91	0.00	0.00	13.03	47.89	82.05	64.46	49.16
PladumEVm001175	964.29	1193.59	757.74	156.99	360.16	388.15	366.59	576.78	1.70	0.00	237.90	520.29	719.24	708.19	441.58
PladumEVm001176	306.69	357.29	256.21	67.78	133.05	128.04	118.79	172.98	1.03	0.12	108.62	218.75	230.02	232.68	129.56
PladumEVm001177	114.75	72.93	72.13	51.44	52.50	76.71	38.74	53.09	87.44	94.14	61.63	70.25	100.13	101.91	107.14
PladumEVm001178	185.19	121.89	106.64	210.80	192.05	153.26	121.62	144.22	353.57	219.20	149.09	154.06	344.84	260.00	385.69
PladumEVm001179	129.90	111.14	78.66	225.49	146.18	74.93	21.71	56.79	92.07	249.96	170.84	210.37	206.99	283.80	172.18
PladumEVm001180	75.71	38.66	48.22	43.55	39.07	11.84	4.83	8.38	17.16	30.19	22.24	51.40	98.37	78.99	123.71
PladumEVm001181	100.30	88.05	76.24	82.83	78.39	58.22	41.41	56.42	54.67	121.09	66.17	66.43	103.64	99.40	156.52
PladumEVm001182	1738.15	1944.74	1302.35	314.88	656.54	611.23	487.33	868.20	3.81	0.19	494.03	982.95	1236.10	1194.55	733.31
PladumEVm001183	8.29	12.34	11.37	13.70	17.69	6.84	6.92	11.88	39.98	26.43	21.68	12.25	13.61	17.94	12.56
PladumEVm001184	87.04	115.83	91.64	185.46	185.02	118.66	110.37	116.16	115.74	147.08	87.77	178.24	154.51	163.12	190.35
PladumEVm001185	304.76	332.54	233.25	54.30	143.25	102.25	106.06	160.08	0.18	0.00	72.11	165.26	226.29	214.58	140.01
PladumEVm001186	53.80	5.02	42.36	58.15	45.49	54.24	77.37	41.68	68.51	81.01	36.01	90.45	140.26	54.00	222.36
PladumEVm001187	265.94	414.96	232.83	31.66	73.53	132.97	130.43	205.92	0.22	0.00	30.10	153.04	244.92	245.54	163.75
PladumEVm001188	798.65	437.70	671.23	495.68	423.97	191.97	158.87	187.11	418.62	303.83	306.68	294.92	1220.96	1113.65	2448.99
PladumEVm001189	222.90	142.20	120.70	60.15	73.91	50.13	34.43	37.31	133.93	172.68	75.29	94.80	171.05	150.59	196.46
PladumEVm001190	359.25	420.68	357.09	378.93	363.62	352.97	412.16	400.48	370.88	391.57	254.82	360.16	433.45	433.64	449.35
PladumEVm001191	176.47	251.29	138.08	46.81	74.69	98.22	144.17	101.44	0.04	0.00	50.04	93.87	130.69	133.95	94.37
PladumEVm001192	7308.33	9731.54	5899.25	1341.59	2354.96	3013.28	3170.19	4109.31	13.80	1.76	1549.07	4373.84	6482.63	6893.91	3844.97
PladumEVm001193	183.95	144.27	117.76	815.76	613.50	194.23	271.17	231.04	325.96	362.77	230.50	199.29	574.39	425.93	583.67
PladumEVm001194	520.53	585.04	396.32	77.60	230.65	202.04	254.85	355.80	1.23	0.00	107.27	264.62	375.47	313.37	228.21
PladumEVm001195	710.63	251.76	307.10	1140.50	741.38	103.12	30.52	51.88	152.86	154.66	402.62	413.20	714.43	562.84	917.75
PladumEVm001196	633.97	414.71	416.00	448.32	363.61	202.98	182.58	181.93	483.43	406.57	295.31	420.08	705.09	566.44	741.47
PladumEVm001197	0.00	0.00	0.00	0.00	0.00	0.00	0.00	0.00	0.00	0.00	0.00	0.00	0.00	0.00	0.00
PladumEVm001198	376.59	454.46	282.47	63.54	126.40	122.41	119.75	225.87	1.00	0.12	104.74	234.73	285.20	281.40	171.39
PladumEVm001199	204.27	177.40	129.76	307.03	145.15	192.22	90.19	74.58	306.79	334.74	166.41	244.38	307.11	298.99	338.55
PladumEVm001200	528.15	320.68	316.23	628.49	572.02	380.71	232.25	224.84	696.84	514.60	439.58	433.59	843.90	649.36	911.79
PladumEVm001201	452.60	336.37	293.46	495.71	469.18	346.48	300.65	306.84	524.09	583.84	458.59	425.05	592.64	634.91	681.85
PladumEVm001202	533.62	395.91	449.01	550.58	533.86	202.04	229.85	225.76	376.18	399.84	332.94	423.26	615.07	636.39	1004.59
PladumEVm001203	263.27	280.33	180.47	48.88	105.05	97.75	58.54	127.06	0.00	0.13	87.95	165.03	172.58	165.49	101.55
PladumEVm001204	3.79	1.72	2.94	1.73	0.43	3.24	2.62	1.94	6.45	8.43	0.22	1.83	3.92	7.56	7.05
PladumEVm001205	109.56	73.44	76.57	95.78	81.84	82.20	82.86	73.63	147.72	123.17	68.06	83.33	176.22	155.10	229.69
PladumEVm001206	317.34	388.18	220.27	55.64	126.69	108.80	102.99	172.49	0.00	0.00	93.64	191.81	237.76	252.71	132.61
PladumEVm001207	1283.69	976.55	813.76	1493.87	1277.57	1341.22	1209.00	764.96	1673.19	1581.01	1144.60	1111.96	1838.62	1439.60	1947.36
PladumEVm001208	960.93	1194.91	722.79	122.24	240.87	384.72	336.15	519.27	1.06	0.00	244.09	480.53	721.95	713.03	384.15
PladumEVm001209	0.00	0.00	0.00	0.00	0.00	0.00	0.00	0.00	0.00	0.00	0.00	0.00	0.00	0.00	0.00
PladumEVm001210	102.68	143.07	83.64	13.70	23.54	43.54	42.51	47.55	0.00	0.00	19.18	60.28	77.14	102.01	56.22
PladumEVm001211	761.76	416.29	416.19	1030.53	783.71	461.28	336.45	311.71	1223.85	1139.60	675.41	771.98	1364.81	974.06	1197.09
PladumEVm001212	1086.15	1386.40	779.84	180.74	375.18	433.39	360.06	628.10	2.60	0.21	335.85	638.14	918.28	920.54	502.70
PladumEVm001213	1269.10	1335.70	1025.47	1302.98	1204.76	1347.26	894.37	1069.06	1363.01	1339.88	954.15	1349.92	1153.95	1147.94	1125.32
PladumEVm001214	24.83	13.50	7.38	23.65	39.13	16.27	6.78	20.46	18.25	21.90	29.85	54.35	40.07	57.07	64.50
PladumEVm001215	5802.67	3526.96	3682.62	4568.06	3865.91	1329.55	974.19	829.69	3057.95	5147.39	2121.40	4262.99	3989.95	3245.94	4177.60
PladumEVm001216	82.18	49.93	72.20	94.99	41.35	54.33	87.04	53.69	247.85	201.88	148.33	106.83	147.09	83.35	191.56
PladumEVm001217	177.04	217.19	150.47	27.54	67.85	66.69	58.89	104.27	0.52	0.22	49.42	111.31	152.47	143.90	91.96
PladumEVm001218	67.03	100.13	51.27	8.55	18.73	26.63	42.13	50.17	0.00	0.00	14.66	46.63	55.66	58.11	34.68
PladumEVm001219	0.00	0.00	0.00	0.00	0.00	0.00	0.00	0.05	0.00	0.06	0.00	0.00	0.00	0.00	0.00
PladumEVm001220	435.85	199.91	214.84	309.54	228.86	121.92	100.20	112.56	154.26	227.46	240.38	335.23	685.50	536.04	1035.49
PladumEVm001221	3990.69	2592.72	2768.18	3668.28	3422.15	1841.18	1621.90	1366.92	3242.34	2767.24	2196.03	2391.40	4085.27	4096.32	5816.19
PladumEVm001222	136.85	149.18	86.68	248.51	199.45	167.97	143.44	107.73	239.88	270.15	176.99	156.42	192.03	165.54	182.42
PladumEVm001223	3.62	1.93	2.11	3.10	3.11	0.18	0.00	0.00	4.11	5.31	2.17	4.58	4.81	7.35	12.17
PladumEVm001224	89.71	58.31	63.64	111.03	110.88	46.18	37.20	31.76	117.70	88.78	69.07	66.95	146.78	123.59	207.40
PladumEVm001225	185.44	215.46	149.97	32.82	80.85	56.98	63.12	99.07	0.59	0.00	52.00	119.70	127.51	144.74	86.06
PladumEVm001226	97.21	47.11	51.31	94.66	82.45	35.22	52.80	38.13	141.04	132.17	91.19	100.30	185.89	137.06	175.83
PladumEVm001227	805.72	471.26	473.26	647.02	540.53	174.79	169.50	155.38	733.24	602.60	353.50	346.01	955.48	847.53	940.96
PladumEVm001228	42.15	10.85	29.39	30.82	23.78	22.23	26.09	23.07	12.97	7.29	14.65	11.76	82.71	47.25	132.94
PladumEVm001229	9.06	1.01	2.92	11.20	6.71	5.58	3.07	6.93	8.51	11.48	6.53	4.87	5.53	2.72	17.64
PladumEVm001230	574.57	309.31	268.72	552.02	424.32	402.79	276.43	266.92	548.52	525.12	369.18	462.38	863.57	643.18	777.55
PladumEVm001231	569.56	362.60	391.88	381.39	349.10	297.20	177.75	190.11	695.32	263.23	231.01	182.64	641.70	569.71	757.74
PladumEVm001232	231.53	107.10	149.09	272.11	270.90	271.99	260.64	176.91	706.15	429.00	342.02	161.09	567.82	397.70	573.31
PladumEVm001233	0.00	0.00	0.00	0.00	0.43	0.00	0.00	0.00	0.00	0.74	0.44	0.00	0.28	0.00	0.00
PladumEVm001234	972.82	721.86	693.36	540.87	594.90	138.59	151.57	115.99	194.52	376.83	312.54	501.60	1324.69	1391.72	1689.31
PladumEVm001235	1069.80	1116.10	870.13	1525.64	1355.99	734.73	634.50	612.46	1089.73	1254.71	1000.57	990.29	1395.86	1396.58	1314.91
PladumEVm001236	599.04	398.28	394.41	778.07	592.12	432.95	326.78	293.44	907.80	759.56	544.35	609.42	1124.37	1025.93	1308.41
PladumEVm001237	1.32	1.20	0.72	1.90	2.96	0.19	3.83	0.57	1.16	1.20	0.85	0.67	2.72	3.68	3.30
PladumEVm001238	584.42	631.68	401.32	117.13	230.06	171.75	170.67	292.69	1.55	0.17	186.34	310.98	420.23	416.09	261.34
PladumEVm001239	343.76	288.39	224.03	257.77	286.13	280.48	291.81	274.70	435.58	526.21	350.57	297.55	265.82	352.24	378.79
PladumEVm001240	68.74	99.32	55.14	125.14	100.38	99.79	98.25	89.63	51.93	100.40	50.79	108.21	131.88	168.92	185.48
PladumEVm001241	163.21	78.93	94.32	221.41	180.08	109.17	112.17	74.37	200.30	150.97	108.57	125.17	357.72	351.94	459.80
PladumEVm001242	125.09	171.83	92.49	27.00	77.35	82.64	64.01	104.22	0.00	0.00	45.51	73.29	79.88	110.18	51.62
PladumEVm001243	57.45	58.23	92.33	105.38	34.96	36.18	93.47	48.64	261.56	135.31	164.23	81.05	110.76	95.77	167.24
PladumEVm001244	500.50	444.13	337.57	405.36	456.52	378.34	302.02	334.06	301.21	333.51	290.80	299.33	416.40	517.91	462.99
PladumEVm001245	5197.32	2833.74	3146.16	4745.03	4108.41	2117.41	1735.26	1674.89	5104.96	3861.61	2767.72	2803.04	7862.95	6305.02	9254.56
PladumEVm001246	739.73	746.01	554.51	624.53	499.89	244.86	246.83	242.90	438.49	545.92	402.08	607.02	863.88	942.40	1043.56
PladumEVm001247	368.76	237.25	184.43	469.83	357.49	204.73	156.15	154.84	413.82	370.19	325.93	288.27	460.79	408.59	487.69
PladumEVm001248	23.48	32.87	28.54	34.09	31.20	39.66	13.11	21.11	109.72	70.58	35.44	46.20	58.61	74.36	87.09
PladumEVm001249	119.88	118.40	95.25	86.28	117.74	30.96	40.95	33.30	48.08	97.66	73.63	103.69	88.06	121.99	120.74
PladumEVm001250	1716.18	2345.75	1247.12	262.64	546.31	591.22	597.69	960.85	1.61	0.28	504.11	939.66	1331.35	1423.42	804.17
PladumEVm001251	250.77	365.99	219.71	32.32	67.80	111.38	89.62	168.11	0.38	0.00	54.67	137.23	204.39	240.85	138.34
PladumEVm001252	53.96	82.49	51.46	7.45	7.32	10.72	13.37	30.96	0.29	0.00	7.93	32.10	50.57	57.13	30.21
PladumEVm001253	76.72	61.95	59.70	74.46	67.50	40.96	5.64	27.63	70.17	86.01	45.15	39.75	181.85	180.95	169.55
PladumEVm001254	1807.31	1136.08	1425.23	1986.73	1786.88	1486.50	1340.15	1381.54	1644.90	1860.81	2175.68	2490.21	2050.34	1858.79	3048.41
PladumEVm001255	570.73	547.53	565.76	449.00	415.52	609.33	367.37	526.01	617.45	778.55	537.22	732.71	681.04	571.10	448.90
PladumEVm001256	17.75	6.08	7.37	28.09	64.52	25.65	29.84	6.34	67.27	34.52	13.83	23.14	35.29	45.02	51.33
PladumEVm001257	612.36	750.16	484.85	105.64	234.53	249.63	216.16	391.66	1.29	0.00	154.72	366.44	433.75	430.72	271.14
PladumEVm001258	704.48	447.17	457.52	626.59	555.79	331.47	297.58	307.49	571.22	573.75	466.46	554.86	1020.79	799.31	1131.23
PladumEVm001259	27.79	35.29	28.48	0.94	8.62	2.71	5.60	6.78	0.15	0.00	1.81	5.55	28.50	29.90	14.96
PladumEVm001260	1452.01	1589.20	1208.83	3062.28	2383.68	1130.38	1055.97	1146.47	2116.91	1974.55	1181.93	1980.67	2888.53	2951.04	2824.41
PladumEVm001261	0.00	0.00	0.00	0.00	0.09	0.00	0.03	0.03	0.00	0.00	0.00	0.03	0.00	0.00	0.00
PladumEVm001262	30.33	37.33	24.10	86.48	63.68	31.39	57.53	47.83	43.52	41.37	37.70	37.74	41.12	45.87	51.08
PladumEVm001263	510.83	636.04	378.44	94.91	194.97	197.60	198.41	326.99	1.36	0.39	147.38	300.98	378.64	393.71	219.93
PladumEVm001264	196.25	224.87	138.78	31.95	74.91	71.72	62.99	98.11	0.00	0.00	59.21	102.79	141.42	121.72	77.62
PladumEVm001265	0.00	0.00	0.00	0.00	0.00	0.00	0.00	0.00	0.00	0.00	0.00	0.00	0.00	0.00	0.00
PladumEVm001266	58.42	73.05	68.04	127.05	84.24	141.30	86.27	87.79	112.25	105.98	76.37	155.33	113.29	226.01	252.81
PladumEVm001267	527.78	461.05	357.20	511.22	479.03	370.46	382.99	354.29	666.29	599.15	359.10	376.27	811.44	647.67	987.87
PladumEVm001268	459.55	276.53	284.42	458.79	441.13	201.37	199.43	185.48	574.37	418.77	384.35	303.19	751.23	776.55	1055.35
PladumEVm001269	103.07	167.47	96.44	14.86	28.33	32.72	54.25	78.32	0.00	0.18	26.61	65.01	105.03	104.25	68.15
PladumEVm001270	945.21	412.87	537.59	1119.06	950.15	674.04	443.92	377.18	975.08	957.24	667.56	752.60	1553.27	1259.66	2132.99
PladumEVm001271	316.19	315.25	329.95	356.86	272.92	257.77	186.99	137.23	374.82	306.88	245.08	237.79	401.55	467.17	521.09
PladumEVm001272	259.20	212.38	128.69	206.67	239.28	130.06	148.05	139.03	155.41	160.77	141.14	162.95	393.12	315.07	363.78
PladumEVm001273	825.87	554.02	536.79	952.69	740.62	370.10	286.90	299.60	641.54	624.41	524.99	578.91	1148.47	941.39	1231.35
PladumEVm001274	21.89	13.68	6.09	2.56	3.20	21.57	30.60	11.61	3.14	0.00	0.00	15.65	0.00	17.20	18.90
PladumEVm001275	328.52	401.51	219.73	48.28	96.85	118.56	100.48	153.49	0.14	0.12	108.54	185.92	241.79	260.33	145.18
PladumEVm001276	308.84	216.02	232.96	432.53	357.12	242.27	198.22	188.51	386.31	354.14	227.18	255.07	613.94	452.80	578.94
PladumEVm001277	447.88	445.11	334.99	73.59	152.80	135.81	89.75	218.35	0.41	0.18	128.17	266.08	330.02	283.30	200.17
PladumEVm001278	221.41	81.33	72.72	271.76	264.88	70.18	111.46	138.91	132.35	158.70	103.38	168.38	61.30	220.21	184.47
PladumEVm001279	954.57	672.09	566.59	930.78	804.29	391.59	430.71	296.54	689.56	707.68	575.33	524.85	910.11	1012.14	1114.55
PladumEVm001280	395.10	489.27	437.76	522.67	469.46	353.44	301.00	288.87	700.58	696.92	512.32	271.32	539.26	724.54	761.17
PladumEVm001281	10.74	2.63	10.70	30.30	25.84	8.65	3.02	2.23	22.91	27.27	21.38	11.10	28.26	19.01	35.23
PladumEVm001282	417.11	185.94	232.85	357.23	307.87	135.00	149.80	131.29	327.19	205.51	190.14	213.90	541.77	455.62	743.85
PladumEVm001283	579.50	587.69	444.27	420.75	318.52	249.12	290.11	231.76	613.57	602.00	450.33	566.00	671.37	701.74	829.70
PladumEVm001284	649.28	396.43	453.19	448.13	384.74	449.03	295.82	203.84	1514.97	666.56	398.13	434.74	1056.87	923.78	1126.48
PladumEVm001285	725.60	805.51	535.85	124.50	262.77	278.73	214.69	349.34	0.21	0.00	163.23	409.98	531.34	513.51	308.44
PladumEVm001286	147.47	118.46	108.05	159.06	148.99	128.80	79.38	102.27	224.63	254.99	172.48	197.72	198.64	183.83	227.84
PladumEVm001287	588.70	170.53	255.49	405.91	342.41	37.46	14.74	33.61	156.92	182.86	306.13	333.21	627.40	532.03	835.21
PladumEVm001288	196.24	256.15	208.08	38.03	34.33	133.95	91.15	97.24	59.26	61.66	77.56	123.68	119.35	145.25	176.02
PladumEVm001289	2299.51	2587.91	1679.93	440.93	919.68	725.78	681.27	1159.03	5.13	0.21	730.79	1264.16	1672.76	1594.54	972.75
PladumEVm001290	53.23	57.91	32.35	119.96	73.68	101.90	39.23	95.36	88.53	77.16	74.32	79.20	117.51	96.66	109.81
PladumEVm001291	309.05	184.18	156.18	210.25	151.29	106.58	73.69	85.78	256.48	265.92	267.63	253.57	444.63	412.35	510.94
PladumEVm001292	2337.39	1696.72	1529.66	865.89	901.48	723.90	616.34	492.85	2568.05	917.15	502.19	548.85	2550.24	2217.98	2835.58
PladumEVm001293	422.78	506.24	316.69	78.40	166.29	171.52	158.68	251.52	1.33	0.12	123.42	249.89	314.64	314.14	170.91
PladumEVm001294	891.13	960.60	801.41	939.60	822.03	507.77	467.97	612.33	620.66	767.91	642.48	706.62	713.08	754.27	820.61
PladumEVm001295	313.81	428.66	268.62	48.52	83.34	126.12	100.33	183.14	0.20	0.00	78.94	184.50	265.51	249.90	172.96
PladumEVm001296	129.24	248.26	140.28	37.29	22.18	164.30	95.99	90.18	291.01	361.00	172.62	86.79	140.12	200.10	170.97
PladumEVm001297	557.57	412.71	405.94	361.88	349.02	214.74	196.26	185.18	531.15	398.08	316.91	375.44	746.59	588.29	816.25
PladumEVm001298	172.06	184.24	128.60	35.68	66.55	61.40	52.26	93.76	0.19	0.00	55.04	105.27	134.03	105.16	72.02
PladumEVm001299	0.00	0.00	0.00	0.00	0.00	0.00	0.00	0.00	0.00	0.00	0.00	0.00	0.00	0.00	0.00
PladumEVm001300	3.87	1.68	2.26	17.42	14.71	10.30	8.23	4.86	8.31	18.16	2.96	4.96	6.00	4.43	5.06
PladumEVm001301	414.11	390.43	444.33	756.81	703.41	680.65	716.69	613.91	983.24	617.13	543.70	504.95	737.29	601.38	814.17
PladumEVm001302	96.59	64.25	46.30	90.35	77.37	34.26	40.65	34.08	135.93	93.13	82.11	64.90	114.25	93.02	129.98
PladumEVm001303	365.13	336.48	265.44	1055.00	763.14	473.36	324.96	325.40	761.12	775.67	433.04	481.74	832.28	706.76	913.50
PladumEVm001304	98.75	63.34	54.48	310.90	224.31	43.76	30.37	32.59	119.59	134.21	120.93	143.37	191.20	203.32	267.32
PladumEVm001305	166.67	158.04	141.66	155.49	125.58	135.73	83.91	72.13	92.31	100.84	154.37	168.73	136.30	124.59	161.06
PladumEVm001306	21.57	15.20	21.72	40.38	28.23	17.07	4.92	7.50	33.12	29.12	24.63	22.45	40.34	42.47	47.57
PladumEVm001307	59.89	28.12	28.87	54.63	53.71	58.04	21.86	34.22	80.26	58.95	49.66	60.27	91.25	55.54	73.14
PladumEVm001308	459.27	592.18	330.19	86.60	161.77	147.31	142.13	246.54	0.78	0.00	130.97	243.50	333.28	353.98	173.76
PladumEVm001309	142.96	139.01	93.48	128.67	107.60	52.61	71.76	44.72	148.72	145.42	122.40	103.17	230.38	156.15	229.35
PladumEVm001310	141.44	94.76	126.04	290.05	249.10	297.65	242.49	201.87	318.72	334.61	233.95	196.82	232.06	202.23	268.58
PladumEVm001311	509.62	668.34	410.21	77.80	146.85	180.28	166.35	276.00	0.66	0.24	108.62	227.94	393.58	435.97	231.55
PladumEVm001312	264.69	357.34	212.94	229.44	210.24	126.22	282.43	222.42	464.71	382.74	182.89	269.47	402.49	585.30	513.76
PladumEVm001313	73.61	120.30	61.55	11.10	20.33	21.36	47.85	60.57	0.28	0.00	17.96	55.91	68.80	81.38	42.03
PladumEVm001314	249.90	273.19	167.81	36.32	84.14	56.60	66.42	110.11	0.88	0.00	53.73	128.17	163.66	172.85	106.20
PladumEVm001315	0.00	0.00	0.00	0.00	0.00	0.00	0.00	0.00	0.00	0.00	0.00	0.00	0.00	0.00	0.00
PladumEVm001316	0.00	0.00	0.42	0.00	0.00	0.00	0.00	0.00	0.00	0.00	0.00	0.00	0.00	0.00	0.00
PladumEVm001317	311.07	162.44	150.71	329.19	287.52	251.80	352.92	160.69	398.83	369.28	333.64	223.29	346.89	231.05	339.77
PladumEVm001318	40.02	34.31	25.00	26.25	23.68	12.92	16.52	9.12	61.53	49.25	54.08	38.25	77.47	77.42	76.30
PladumEVm001319	486.57	535.98	349.16	85.12	201.39	172.38	158.76	240.87	0.95	0.40	151.89	288.45	348.76	348.17	209.87
PladumEVm001320	186.70	150.92	126.92	313.35	273.88	300.95	238.05	139.26	331.91	275.56	184.64	183.98	300.93	252.08	373.82
PladumEVm001321	177.32	196.89	174.66	296.85	267.08	116.37	101.26	71.18	168.41	191.68	120.16	141.78	138.50	148.94	208.66
PladumEVm001322	678.57	769.32	504.64	121.42	259.55	249.77	226.59	382.43	1.50	0.16	169.68	371.09	493.76	494.74	277.98
PladumEVm001323	63.30	92.35	60.57	13.62	15.12	18.32	13.34	45.54	0.00	0.00	7.15	37.89	51.55	57.51	40.12
PladumEVm001324	3.88	0.50	1.51	0.00	0.00	0.78	0.00	0.40	8.32	5.26	39.04	3.97	4.01	0.00	0.00
PladumEVm001325	1169.71	927.07	818.26	1236.15	1068.46	831.04	586.44	698.35	1208.47	1153.14	801.41	805.64	1131.56	1200.84	1288.03
PladumEVm001326	256.76	267.55	234.07	488.71	301.53	146.94	96.37	189.07	383.50	348.70	288.79	183.98	285.03	347.38	325.41
PladumEVm001327	651.15	725.26	478.54	123.13	249.45	236.66	214.92	341.46	1.91	0.21	213.65	399.38	512.22	448.04	267.67
PladumEVm001328	617.94	304.14	308.79	521.23	476.53	565.80	468.04	386.47	1843.92	1117.97	700.80	541.17	2069.87	1423.92	1986.73
PladumEVm001329	227.41	131.68	155.18	220.70	199.76	129.02	107.38	97.61	246.25	178.06	158.18	144.28	491.66	321.30	543.10
PladumEVm001330	3141.11	4052.59	2823.18	6047.36	6174.20	5798.05	4611.09	4946.14	3299.45	4682.54	4447.23	3604.14	2824.28	3389.30	2831.12
PladumEVm001331	126.45	86.69	76.10	149.34	114.49	14.92	10.19	30.72	120.56	181.80	205.88	166.63	241.95	219.18	237.31
PladumEVm001332	1829.53	1931.08	1319.17	302.10	618.44	571.06	504.84	767.96	1.59	0.34	362.27	916.55	1302.68	1265.74	719.65
PladumEVm001333	187.42	122.31	117.31	149.00	210.46	102.56	77.63	90.15	214.93	166.02	195.89	127.75	276.02	219.40	290.36
PladumEVm001334	21.41	18.23	10.30	270.08	221.72	23.27	31.78	19.18	65.96	72.59	56.66	38.40	118.52	84.81	116.94
PladumEVm001335	3592.51	3215.31	2904.86	3142.12	2252.61	2325.85	1930.85	1828.06	1500.89	2748.84	1716.04	3051.77	3778.35	3642.40	4815.79
PladumEVm001336	144.47	68.62	77.34	160.94	123.59	70.55	51.47	47.52	162.56	127.33	128.97	73.07	197.76	109.88	153.52
PladumEVm001337	196.20	113.87	170.48	282.89	205.99	73.67	62.56	89.77	367.29	203.47	173.94	157.95	377.81	227.61	470.58
PladumEVm001338	257.71	118.50	98.54	294.33	194.58	78.01	103.12	105.16	181.21	162.22	113.23	130.72	259.44	235.99	284.17
PladumEVm001339	402.41	432.21	282.46	73.53	151.35	129.54	121.38	205.47	0.24	0.00	100.50	229.00	276.21	258.43	172.36
PladumEVm001340	153.73	160.40	181.23	248.45	224.63	114.12	134.68	106.93	282.36	380.81	150.82	247.96	256.23	288.20	237.22
PladumEVm001341	351.65	493.02	283.36	51.37	94.05	137.45	128.83	211.21	0.45	0.00	90.38	211.27	299.00	287.55	162.50
PladumEVm001342	2304.40	2692.03	1970.27	426.73	970.94	1221.34	1351.32	1940.13	10.35	0.94	652.78	1608.25	1819.16	1571.33	873.85
PladumEVm001343	29.12	38.18	16.56	54.88	35.16	28.95	18.63	33.68	37.39	54.77	56.43	28.53	57.37	51.52	77.53
PladumEVm001344	236.02	272.61	177.76	42.15	113.02	112.91	79.56	165.13	0.48	0.21	89.52	150.58	164.35	161.29	98.68
PladumEVm001345	271.96	123.01	119.88	211.87	162.37	34.49	10.72	28.87	65.26	74.09	132.66	152.61	212.78	183.75	242.56
PladumEVm001346	87.49	97.22	70.61	109.17	94.89	70.14	62.01	51.99	113.95	125.31	85.89	101.22	199.61	144.68	208.83
PladumEVm001347	290.49	327.68	209.42	48.35	106.65	94.79	90.52	144.73	0.45	0.00	68.58	170.63	196.97	202.46	116.26
PladumEVm001348	1242.16	1159.83	788.24	1794.90	1422.86	679.42	332.10	549.42	816.12	1003.67	702.60	928.27	1363.42	1451.45	1372.24
PladumEVm001349	1014.19	860.04	807.10	1305.68	1106.73	666.59	664.55	563.73	1259.32	1319.70	958.73	944.27	1825.33	1683.03	2013.79
PladumEVm001350	137.83	76.34	109.81	126.71	120.31	44.44	42.66	38.02	111.21	126.18	80.71	111.29	236.45	172.44	302.23
PladumEVm001351	352.57	233.89	216.33	502.08	406.57	240.30	338.93	200.97	407.43	460.53	266.48	306.16	570.67	512.98	764.04
PladumEVm001352	212.83	277.92	159.63	41.57	80.47	84.58	84.07	141.65	0.74	0.00	70.18	133.64	173.38	155.23	84.95
PladumEVm001353	37.09	52.80	39.76	5.70	16.65	16.78	8.39	14.17	0.00	0.00	20.22	19.87	36.85	45.80	27.00
PladumEVm001354	88.03	86.51	64.74	15.00	43.60	38.75	27.64	63.24	0.00	0.00	25.93	50.40	56.83	48.87	33.07
PladumEVm001355	41.61	36.29	29.08	44.56	31.86	6.27	16.37	35.99	13.42	23.88	10.41	27.17	34.93	28.25	73.70
PladumEVm001356	759.86	921.82	612.11	948.20	856.40	1483.96	1154.02	1363.96	648.90	721.09	588.93	919.10	938.07	946.11	926.41
PladumEVm001357	1579.90	1249.37	1008.27	341.01	614.38	393.88	360.13	574.42	2.05	0.26	263.10	649.39	1013.63	789.12	624.79
PladumEVm001358	0.28	0.26	0.26	0.00	0.68	1.60	0.00	0.00	0.75	1.29	0.92	0.96	0.00	0.00	0.30
PladumEVm001359	250.32	305.93	305.55	405.51	350.36	174.95	103.47	72.40	330.09	456.92	200.88	291.25	304.06	330.76	393.86
PladumEVm001360	208.47	123.04	144.52	202.61	210.62	110.61	66.71	96.41	174.27	124.26	147.81	126.68	246.46	231.64	385.97
PladumEVm001361	626.02	701.02	462.70	119.70	233.38	217.37	184.71	335.79	1.04	0.00	186.18	357.37	459.67	456.87	272.75
PladumEVm001362	254.53	307.79	193.23	57.31	101.54	76.89	76.98	146.18	0.72	0.00	86.62	147.60	202.21	177.52	103.48
PladumEVm001363	0.00	0.00	0.00	0.00	0.00	0.00	0.00	0.00	0.00	0.00	0.00	0.00	0.00	0.00	0.00
PladumEVm001364	293.52	371.58	290.76	1069.47	854.70	629.97	532.78	486.88	814.62	697.17	580.04	428.14	666.70	1008.88	865.18
PladumEVm001365	311.76	359.62	228.95	40.76	122.09	93.36	93.00	141.87	0.00	0.19	61.47	153.21	220.49	192.91	137.54
PladumEVm001366	210.02	220.37	154.84	45.04	95.02	93.03	85.40	126.89	0.45	0.00	62.35	123.77	113.27	121.58	83.31
PladumEVm001367	333.13	232.12	259.52	342.82	313.70	238.13	221.06	147.71	352.89	346.93	266.36	294.89	560.39	376.77	528.94
PladumEVm001368	305.07	206.57	214.74	298.71	290.25	275.86	221.87	240.41	404.97	355.69	290.98	467.79	401.00	346.65	485.47
PladumEVm001369	0.00	0.00	0.00	0.00	0.00	0.00	0.00	0.00	0.00	0.00	0.00	0.00	0.00	0.00	0.00
PladumEVm001370	163.96	252.32	118.11	18.25	40.57	49.94	83.09	140.05	0.00	0.00	28.67	119.92	171.07	144.52	114.73
PladumEVm001371	975.79	781.87	744.40	1069.12	1006.40	954.44	641.60	663.36	1392.49	1370.74	721.87	799.95	1275.77	1138.16	1370.07
PladumEVm001372	117.53	124.95	105.32	22.08	31.95	39.65	27.10	61.02	0.69	0.30	36.05	81.84	65.49	83.12	56.55
PladumEVm001373	1136.65	1336.37	875.32	200.94	387.72	383.93	361.91	604.35	1.59	0.20	304.90	674.28	901.62	909.10	492.18
PladumEVm001374	1227.18	808.36	877.47	449.17	432.39	401.43	448.98	330.01	601.87	574.85	454.76	864.46	1519.15	1299.17	2024.35
PladumEVm001375	390.19	226.10	212.07	229.40	176.11	173.61	87.51	132.07	437.82	320.83	290.36	233.84	500.45	523.92	552.97
PladumEVm001376	1094.59	858.65	782.22	1126.59	985.60	542.33	480.66	443.16	995.74	940.45	695.81	760.82	1238.36	1274.67	1675.91
PladumEVm001377	379.98	443.35	277.28	604.00	564.54	738.83	789.44	695.64	554.92	630.12	566.26	552.00	624.32	560.02	570.70
PladumEVm001378	217.71	203.91	157.94	230.92	199.53	118.25	104.96	125.19	148.48	160.67	165.83	163.32	235.61	230.29	293.66
PladumEVm001379	4.86	1.77	0.50	5.75	4.44	2.12	2.44	0.22	4.42	4.52	1.31	0.24	3.12	1.93	1.11
PladumEVm001380	149.80	133.58	108.45	169.87	117.69	188.25	145.81	147.47	180.61	198.46	140.55	120.35	148.19	206.63	177.76
PladumEVm001381	4.65	1.44	3.59	3.97	5.34	1.39	0.00	1.62	4.52	2.18	1.22	0.86	6.19	5.46	12.14
PladumEVm001382	16.34	9.81	6.35	16.25	15.54	24.69	8.31	34.28	46.84	10.34	18.70	27.73	41.41	26.11	56.22
PladumEVm001383	419.78	377.40	326.44	610.19	447.32	291.26	232.46	234.60	336.04	342.37	336.07	316.51	635.36	472.11	566.46
PladumEVm001384	445.09	390.72	331.28	99.03	147.44	367.46	205.11	276.03	0.00	0.00	129.35	273.43	289.85	291.11	149.55
PladumEVm001385	223.41	214.29	168.72	171.02	190.44	111.69	142.90	79.09	150.14	86.18	65.91	70.00	255.83	206.24	262.22
PladumEVm001386	177.86	224.80	121.77	38.52	64.06	64.81	44.70	83.84	0.47	0.00	60.58	101.76	133.15	154.07	93.93
PladumEVm001387	497.88	399.89	407.88	446.35	434.30	313.37	256.29	295.72	186.92	195.67	186.89	191.74	559.00	567.57	870.99
PladumEVm001388	160.77	124.72	110.12	204.96	176.27	161.76	88.67	91.44	416.30	404.30	121.83	278.48	385.26	297.82	300.76
PladumEVm001389	167.92	97.30	99.80	221.09	203.69	171.22	121.94	117.49	323.66	258.35	188.45	178.07	312.27	286.05	407.53
PladumEVm001390	24.97	20.15	18.97	17.59	10.97	18.38	0.00	7.80	19.90	4.27	1.12	8.30	21.48	9.52	10.59
PladumEVm001391	313.60	168.77	143.71	478.73	364.91	195.07	132.05	110.18	685.75	500.34	518.14	223.26	520.24	373.04	535.10
PladumEVm001392	294.60	234.15	204.86	151.89	154.19	35.43	7.43	29.05	110.00	90.98	57.61	68.96	154.06	159.01	200.02
PladumEVm001393	106.80	150.29	99.88	190.45	183.43	175.15	173.59	130.83	162.40	235.66	122.37	161.90	207.49	136.69	173.77
PladumEVm001394	1251.52	1138.14	923.77	1915.69	1652.99	1080.21	764.97	850.91	1714.57	1824.22	1345.56	1382.82	1805.00	1670.04	1713.80
PladumEVm001395	149.14	201.66	108.27	16.00	45.68	45.82	53.80	94.18	0.46	0.00	43.51	85.19	133.78	136.70	73.70
PladumEVm001396	152.38	225.61	131.94	211.30	197.30	101.90	62.23	56.13	142.97	166.15	86.07	61.40	232.09	201.49	300.80
PladumEVm001397	197.67	215.81	128.52	40.18	74.59	64.83	57.71	114.84	0.29	0.00	57.61	111.62	143.17	148.29	91.82
PladumEVm001398	429.84	198.49	198.25	446.47	352.93	80.77	34.50	61.07	226.29	247.51	301.85	252.16	470.52	403.21	612.96
PladumEVm001399	1.15	2.51	0.83	7.26	12.55	0.40	0.00	1.31	2.29	0.00	0.00	0.00	1.78	0.00	0.00
PladumEVm001400	45.67	51.30	32.66	7.69	26.05	18.61	15.43	27.54	0.49	0.00	15.81	26.68	34.12	30.20	19.79
PladumEVm001401	352.97	409.99	255.66	58.86	134.99	101.08	105.83	196.86	2.31	0.00	98.47	205.80	255.18	272.44	157.07
PladumEVm001402	85.37	40.89	34.69	92.19	80.21	51.00	30.06	38.19	121.49	100.17	94.44	120.90	154.57	105.04	178.46
PladumEVm001403	302.52	374.00	227.68	58.55	129.13	96.03	86.64	156.90	0.36	0.00	78.13	165.34	227.26	216.01	127.68
PladumEVm001404	120.09	122.09	110.38	200.11	168.96	102.54	70.12	76.37	156.08	149.91	126.24	135.34	158.63	140.27	151.47
PladumEVm001405	252.29	340.05	213.44	34.88	85.68	87.11	76.45	189.52	0.79	0.32	64.64	162.94	202.93	212.51	125.12
PladumEVm001406	5.10	2.69	3.28	0.32	3.17	3.09	3.99	1.29	2.06	0.28	1.24	0.64	1.81	2.48	1.83
PladumEVm001407	95.94	86.62	77.40	138.80	131.08	61.89	32.19	40.90	120.62	106.71	80.95	101.64	159.80	155.63	232.37
PladumEVm001408	1148.39	1017.49	900.50	1433.66	1197.79	806.09	616.42	547.94	1088.79	1146.49	820.16	924.56	1574.13	1534.59	1682.71
PladumEVm001409	20.70	7.84	22.14	60.39	38.28	3.04	3.38	9.66	48.23	29.48	16.29	24.48	72.48	69.98	140.22
PladumEVm001410	167.85	162.45	139.63	165.76	148.42	108.85	136.58	139.19	142.65	196.88	136.30	193.79	242.61	251.34	308.71
PladumEVm001411	2358.54	1464.46	1392.51	2343.10	1843.14	1332.88	1060.74	973.76	2645.35	1476.78	1246.70	1379.96	2684.09	2350.66	2979.77
PladumEVm001412	183.61	85.38	93.63	270.41	210.92	152.18	84.22	72.45	259.05	257.88	211.74	277.11	272.75	202.59	235.81
PladumEVm001413	741.56	862.26	1575.29	606.42	547.07	306.27	154.98	148.86	193.82	242.12	241.24	360.25	984.89	1821.06	3508.05
PladumEVm001414	34.07	10.16	14.46	28.13	18.87	0.46	4.62	5.04	18.38	15.72	21.85	20.27	86.41	46.02	108.45
PladumEVm001415	1092.13	802.12	771.53	1511.46	1278.80	1030.33	837.12	762.35	1638.47	1549.62	1105.44	1205.77	1997.15	1581.91	1879.75
PladumEVm001416	725.76	735.40	577.92	763.98	757.29	287.39	535.62	929.22	328.56	256.67	238.43	355.65	386.32	269.80	307.13
PladumEVm001417	501.56	358.89	362.45	466.45	447.79	296.13	208.32	198.67	581.94	520.09	344.34	319.48	390.53	425.22	525.67
PladumEVm001418	438.39	438.10	314.17	92.50	214.34	151.58	226.06	290.89	0.00	0.00	117.77	253.44	339.96	280.63	163.68
PladumEVm001419	674.39	568.09	656.73	724.53	604.80	513.56	500.30	434.70	759.05	761.01	364.78	552.32	1312.69	1286.25	1865.13
PladumEVm001420	2162.81	2172.52	1905.03	412.14	959.20	1081.60	833.24	1401.02	4.71	1.49	524.91	1225.22	1281.64	1163.98	763.13
PladumEVm001421	1119.48	1294.28	821.09	182.88	407.86	389.64	384.47	603.64	3.66	0.00	345.68	652.02	806.55	767.92	492.63
PladumEVm001422	0.00	0.00	0.00	1.68	4.42	0.00	0.00	0.00	0.23	0.00	0.85	0.00	1.08	0.26	0.00
PladumEVm001423	91.09	100.96	46.08	141.17	112.00	87.75	62.38	35.18	94.95	96.00	79.54	99.80	110.32	115.43	155.87
PladumEVm001424	355.65	572.37	308.29	63.29	102.62	145.30	156.55	251.74	0.44	0.00	89.56	250.53	330.04	322.14	193.04
PladumEVm001425	494.74	533.28	341.41	83.98	193.87	203.78	160.02	289.67	0.98	0.00	115.45	300.56	372.73	353.17	212.97
PladumEVm001426	424.97	428.32	291.28	79.24	194.22	226.32	194.52	350.19	0.00	0.00	106.34	257.01	265.61	275.79	162.95
PladumEVm001427	392.12	451.51	299.30	70.30	147.92	158.78	202.28	262.93	0.49	0.21	115.88	226.61	310.85	296.69	176.88
PladumEVm001428	20.96	16.52	15.75	28.89	35.02	8.55	5.93	4.55	12.62	4.88	7.79	7.21	30.49	19.74	40.48
PladumEVm001429	755.10	950.77	582.76	122.93	259.66	275.01	209.89	377.18	1.16	0.00	190.86	408.65	559.34	557.21	327.81
PladumEVm001430	640.51	752.33	470.26	114.16	248.65	248.04	236.57	340.42	0.57	0.00	179.57	358.64	463.78	456.10	275.08
PladumEVm001431	380.21	279.29	262.93	893.61	578.18	606.03	567.33	530.24	900.56	905.73	439.77	734.50	1187.82	1121.62	1557.74
PladumEVm001432	127.97	111.48	82.66	101.58	107.10	48.24	19.94	31.25	178.30	162.17	105.94	100.27	82.71	76.29	93.80
PladumEVm001433	483.54	588.78	351.70	91.59	178.56	180.22	178.57	243.13	0.47	0.00	153.32	293.99	341.77	353.54	204.81
PladumEVm001434	152.29	107.51	85.42	184.65	119.84	97.41	62.58	46.44	94.86	71.35	60.15	76.72	215.04	159.84	273.95
PladumEVm001435	0.00	0.00	0.00	0.00	0.05	0.00	0.00	0.00	0.00	0.00	0.00	0.00	0.00	0.00	0.00
PladumEVm001436	970.04	686.22	660.02	347.36	333.77	283.43	262.15	206.11	430.33	464.16	353.01	571.01	633.12	570.53	1050.29
PladumEVm001437	779.20	660.47	515.50	634.79	442.82	103.80	79.08	92.73	134.77	218.08	326.75	575.90	3483.06	3404.75	4121.86
PladumEVm001438	15.02	23.39	7.57	19.84	37.65	56.33	13.14	25.57	29.78	19.56	8.55	49.80	17.95	21.94	13.15
PladumEVm001439	519.20	614.85	417.82	207.03	211.75	134.65	100.10	129.54	157.88	173.78	144.24	200.69	120.30	172.12	205.26
PladumEVm001440	12.97	32.55	25.44	98.46	66.86	44.92	25.12	36.48	10.43	90.90	56.91	83.04	13.06	65.36	54.87
PladumEVm001441	12.12	7.90	5.22	5.96	5.95	8.23	9.39	1.90	15.36	14.13	17.21	20.49	18.15	24.36	13.83
PladumEVm001442	364.70	407.49	268.36	55.52	134.55	164.31	127.20	233.60	1.21	0.00	92.23	207.85	253.13	269.82	154.18
PladumEVm001443	221.64	232.67	175.61	36.88	84.25	105.41	88.46	133.62	0.57	0.00	65.73	118.72	169.24	141.34	89.19
PladumEVm001444	114.52	83.32	102.50	246.72	210.43	237.12	207.75	153.61	248.13	278.16	225.05	210.29	234.38	224.73	213.49
PladumEVm001445	95.55	24.78	36.99	68.40	84.41	109.61	63.84	61.05	305.54	151.77	135.09	97.82	256.41	203.97	308.83
PladumEVm001446	17.68	25.12	18.72	11.58	10.70	0.00	0.00	5.11	15.52	12.61	9.00	12.05	22.83	38.38	32.54
PladumEVm001447	76.01	62.55	42.25	38.36	30.18	27.55	9.81	20.32	95.45	67.11	76.08	67.48	77.61	64.84	63.87
PladumEVm001448	98.27	99.16	76.94	138.56	129.86	113.96	105.03	85.68	170.46	154.64	128.83	92.38	198.40	212.67	245.11
PladumEVm001449	768.75	826.11	524.08	145.92	325.67	263.68	237.14	372.21	5.54	5.39	234.85	408.83	552.94	519.70	299.73
PladumEVm001450	324.15	265.59	238.57	330.88	291.95	247.84	207.56	155.37	673.03	461.19	340.36	357.31	662.19	596.98	727.89
PladumEVm001451	246.13	112.60	125.53	254.37	232.87	149.81	85.61	87.22	287.10	228.35	207.23	208.77	444.54	341.91	435.91
PladumEVm001452	166.54	176.80	137.94	29.17	71.84	68.27	59.74	84.50	0.00	0.00	38.80	84.16	110.40	113.73	82.20
PladumEVm001453	396.59	193.41	213.19	313.45	238.13	101.79	34.81	80.89	141.36	198.71	299.61	271.09	396.11	347.29	401.30
PladumEVm001454	457.74	254.25	232.59	320.27	285.98	121.42	68.85	68.97	250.37	316.85	354.46	284.41	630.40	651.14	896.05
PladumEVm001455	221.04	141.14	142.81	304.82	293.28	156.29	110.82	89.82	277.33	218.98	188.83	197.01	269.70	266.93	375.97
PladumEVm001456	772.80	864.07	539.99	146.03	284.60	225.67	215.26	370.92	3.90	0.18	211.71	418.03	563.09	567.39	321.51
PladumEVm001457	219.66	146.93	154.43	207.19	183.01	140.53	142.84	122.78	188.21	190.26	137.98	148.79	302.27	296.81	420.44
PladumEVm001458	264.72	223.75	220.92	250.37	204.65	176.81	158.33	121.01	346.51	355.29	222.16	266.36	449.31	474.11	616.24
PladumEVm001459	73.94	55.64	65.68	115.68	75.24	40.15	22.86	30.88	64.78	113.26	79.28	103.47	131.60	112.23	148.09
PladumEVm001460	84.96	50.65	69.61	98.81	82.71	27.01	10.46	39.31	78.19	77.49	80.24	110.17	99.96	134.14	119.81
PladumEVm001461	165.13	142.34	123.45	298.65	284.20	166.53	150.33	164.79	197.00	184.38	164.73	138.00	213.98	212.63	233.38
PladumEVm001462	86.76	109.14	75.30	18.45	38.80	29.91	36.26	39.39	0.00	0.00	19.14	57.44	72.26	72.22	49.68
PladumEVm001463	2190.03	2195.85	1576.50	395.74	846.17	736.70	771.28	954.30	3.01	0.00	400.77	1198.04	1429.42	1333.57	800.23
PladumEVm001464	305.34	326.94	213.57	53.92	110.47	119.29	109.43	147.60	0.31	0.00	75.39	163.91	233.82	227.54	125.29
PladumEVm001465	434.67	543.23	511.23	37.17	41.75	69.45	74.98	64.22	51.57	44.50	105.36	137.20	151.40	162.31	307.40
PladumEVm001466	717.58	537.24	467.18	1108.74	859.28	235.27	151.02	242.52	417.11	545.46	656.40	674.38	1140.93	1042.01	1235.69
PladumEVm001467	2652.51	2113.76	1824.64	885.58	922.74	399.53	431.84	477.66	814.09	877.90	751.80	1197.66	1625.93	1709.58	2382.46
PladumEVm001468	570.52	431.20	387.10	790.69	641.74	591.05	463.42	419.35	1148.26	941.10	562.92	625.38	1254.50	1199.51	1490.32
PladumEVm001469	138.79	147.40	95.92	34.05	52.66	43.50	39.36	65.44	0.17	0.00	57.51	83.96	96.63	93.72	50.41
PladumEVm001470	89.19	53.89	54.16	112.53	93.93	21.59	42.07	33.23	81.72	95.05	106.29	99.65	89.82	116.80	92.73
PladumEVm001471	25.99	41.36	23.12	16.16	15.53	12.51	10.88	1.99	15.63	39.78	27.95	38.64	38.54	10.03	7.61
PladumEVm001472	947.59	1156.47	735.94	154.97	279.38	322.17	287.84	498.13	2.24	0.19	260.89	547.70	750.79	733.00	425.78
PladumEVm001473	509.83	511.51	320.88	79.49	150.14	151.49	120.29	207.94	1.66	0.00	105.41	273.47	312.96	297.21	188.35
PladumEVm001474	119.40	108.40	82.62	178.83	126.14	29.07	45.30	54.53	112.80	133.93	83.85	120.71	152.07	165.80	197.99
PladumEVm001475	151.63	184.82	144.55	250.96	207.64	180.70	153.39	183.18	189.57	205.23	163.30	162.21	152.04	183.76	202.83
PladumEVm001476	110.25	60.35	61.15	65.68	74.88	57.54	81.26	58.98	121.70	54.84	146.29	60.76	149.65	119.30	153.28
PladumEVm001477	273.71	355.37	303.00	618.49	504.07	290.68	194.53	188.15	320.54	220.23	162.96	166.31	299.01	345.41	330.12
PladumEVm001478	176.77	192.27	116.58	29.75	60.65	54.02	39.81	92.99	0.54	0.00	42.46	100.70	117.09	110.67	62.75
PladumEVm001479	727.64	821.76	487.84	125.60	290.67	218.55	189.44	317.88	1.55	0.12	187.03	406.83	517.18	466.46	303.15
PladumEVm001480	0.45	0.20	0.41	1.62	1.62	0.79	2.01	0.00	0.00	0.17	0.37	0.57	1.16	0.89	1.41
PladumEVm001481	516.38	543.67	391.63	95.09	183.74	165.75	131.67	263.72	0.76	0.22	132.31	311.14	342.70	336.09	212.79
PladumEVm001482	103.87	128.55	80.50	16.55	34.84	47.00	43.43	78.33	0.25	0.00	31.70	71.07	73.91	91.75	51.48
PladumEVm001483	190.93	146.21	124.06	293.51	254.28	150.54	149.64	119.03	354.51	344.01	229.11	268.91	529.24	409.16	488.05
PladumEVm001484	600.88	428.42	327.89	338.90	269.03	437.55	299.77	296.31	582.87	621.43	580.32	564.85	584.70	652.37	576.07
PladumEVm001485	189.80	126.65	125.39	285.65	169.74	59.69	25.51	53.83	137.16	145.94	148.27	117.69	265.03	210.60	277.49
PladumEVm001486	796.81	553.69	566.02	1057.45	875.73	441.39	332.92	314.13	779.55	757.63	528.26	629.89	1305.82	1033.38	1498.62
PladumEVm001487	243.73	179.05	152.49	222.73	220.45	189.08	180.98	153.52	255.21	266.89	174.01	183.12	376.30	331.35	425.31
PladumEVm001488	0.00	0.00	0.00	0.00	0.00	0.00	0.00	0.04	0.00	0.00	0.00	0.00	0.00	0.06	0.03
PladumEVm001489	596.79	756.32	493.86	80.87	173.91	311.76	278.49	384.47	0.75	0.00	120.75	331.26	462.23	487.70	272.27
PladumEVm001490	262.58	219.34	216.30	153.56	136.11	42.76	38.95	31.32	145.58	180.01	116.78	142.71	134.40	154.79	251.58
PladumEVm001491	164.22	192.47	130.14	22.87	48.57	74.19	56.61	88.10	0.28	0.00	38.94	88.82	116.20	136.37	74.29
PladumEVm001492	692.29	406.27	523.80	433.92	333.81	308.69	171.30	145.09	367.08	399.80	217.15	318.45	944.31	680.63	961.42
PladumEVm001493	94.17	139.36	90.06	194.36	138.19	60.55	141.40	63.59	160.53	153.95	169.75	135.59	136.06	163.82	160.71
PladumEVm001494	150.04	192.40	118.54	32.92	63.52	65.35	69.54	89.44	0.00	0.00	51.90	106.58	117.60	113.59	60.03
PladumEVm001495	804.42	740.19	628.11	179.36	204.31	223.90	302.92	373.18	262.28	248.28	280.35	474.00	436.05	434.38	467.79
PladumEVm001496	463.82	373.85	379.50	304.41	276.91	131.45	89.27	125.45	193.21	216.45	230.50	299.87	403.97	335.26	435.45
PladumEVm001497	1664.85	1747.15	1160.76	314.67	686.41	550.30	521.40	856.35	1.23	0.00	414.96	875.45	1149.09	1054.79	656.43
PladumEVm001498	392.49	496.64	290.18	74.43	161.58	151.83	111.73	179.70	0.00	0.00	97.10	232.81	270.65	262.75	173.21
PladumEVm001499	916.15	980.53	647.10	899.23	601.21	254.86	214.41	235.84	613.23	865.20	694.22	933.05	640.32	652.52	765.60
PladumEVm001500	0.00	0.00	0.00	0.00	0.00	0.00	0.00	0.00	0.08	0.00	0.00	0.00	0.00	0.00	0.00
PladumEVm001501	20.62	9.94	14.87	29.36	15.33	27.54	0.00	4.16	27.12	18.46	23.65	26.82	26.47	37.74	38.33
PladumEVm001502	0.00	0.16	0.00	0.00	0.00	0.00	0.00	0.00	0.00	0.00	0.00	0.00	0.00	0.00	0.00
PladumEVm001503	7.23	6.07	6.30	23.98	16.06	12.73	12.51	16.49	14.24	19.85	6.30	13.12	14.36	11.92	14.49
PladumEVm001504	571.44	661.26	427.65	106.25	227.57	214.74	182.84	325.72	0.69	0.00	175.16	321.88	417.46	412.99	234.08
PladumEVm001505	274.83	230.72	190.82	273.25	235.62	109.59	114.04	90.24	197.44	218.75	146.21	239.45	275.67	281.73	326.19
PladumEVm001506	173.68	104.27	116.67	140.61	110.87	71.53	58.30	43.07	157.54	121.59	122.03	122.57	272.93	218.14	327.73
PladumEVm001507	84.74	39.14	42.26	104.48	166.19	79.94	111.72	78.17	191.57	98.02	55.01	53.33	129.06	87.54	200.33
PladumEVm001508	754.22	830.68	688.86	814.52	752.93	783.86	663.04	806.19	492.56	841.92	610.78	642.37	1041.24	1051.68	1100.96
PladumEVm001509	173.45	151.04	123.96	287.16	189.15	108.37	98.62	97.15	235.21	236.43	136.13	201.72	359.64	293.71	317.47
PladumEVm001510	759.52	809.43	536.87	114.22	257.10	221.76	251.46	344.95	3.60	0.00	185.45	348.77	512.09	432.93	302.80
PladumEVm001511	414.12	324.52	295.75	351.40	290.78	212.31	195.69	213.37	340.26	390.59	335.90	364.04	435.49	422.76	539.47
PladumEVm001512	34.61	33.89	24.81	45.29	41.65	37.37	18.90	27.89	76.45	53.96	31.22	34.05	68.11	54.44	96.56
PladumEVm001513	15796.61	15065.23	14968.80	3948.36	4403.04	1309.16	2172.25	1384.03	4635.48	5192.95	3676.46	7090.77	13008.36	13415.77	21988.97
PladumEVm001514	141.12	79.82	70.74	122.47	120.42	69.62	50.86	51.63	131.61	93.42	133.30	96.32	210.27	131.62	182.87
PladumEVm001515	365.53	411.08	302.41	555.43	427.56	273.48	174.60	190.46	316.29	333.33	259.53	270.52	362.37	418.86	434.54
PladumEVm001516	222.02	133.54	143.78	262.78	260.91	40.93	39.23	42.35	180.31	205.03	200.18	156.18	422.40	244.60	434.20
PladumEVm001517	0.00	0.00	0.88	0.58	0.39	3.44	1.69	5.41	6.75	1.67	3.56	5.95	0.25	0.88	0.25
PladumEVm001518	119.35	106.56	89.52	16.33	48.40	41.53	33.23	66.38	0.00	0.00	32.33	62.32	73.15	73.15	37.52
PladumEVm001519	14.47	6.14	8.95	1.49	2.71	2.52	0.86	2.77	25.97	7.69	13.58	3.68	32.70	24.06	7.82
PladumEVm001520	1153.43	1438.98	1134.12	667.44	645.32	645.94	395.06	538.54	784.81	776.03	870.81	766.99	1335.82	1766.42	1706.27
PladumEVm001521	368.72	358.35	302.72	402.63	344.07	670.02	240.03	350.72	557.72	713.57	547.14	540.17	444.86	430.34	319.66
PladumEVm001522	131.97	78.25	77.10	39.63	41.06	47.54	46.30	46.47	118.08	138.48	116.59	174.27	130.73	159.48	172.31
PladumEVm001523	98.56	42.10	45.72	82.66	76.97	20.62	12.77	11.23	62.90	62.85	67.32	86.15	211.69	129.96	222.01
PladumEVm001524	14.08	4.22	9.87	43.58	31.19	8.32	7.91	10.16	33.99	35.15	34.63	103.66	115.54	86.36	162.58
PladumEVm001525	168.22	165.00	128.86	112.07	90.86	128.06	87.95	57.29	102.93	115.09	113.81	206.24	182.18	166.00	203.47
PladumEVm001526	403.23	495.69	276.01	69.05	130.56	110.82	142.37	202.36	2.07	0.30	110.23	247.28	294.85	308.19	180.60
PladumEVm001527	538.91	482.32	529.58	449.32	459.04	346.18	225.95	281.64	886.34	422.34	335.63	292.99	723.58	869.69	1262.79
PladumEVm001528	705.49	540.37	385.34	1075.31	811.47	568.03	529.09	368.97	1348.18	1064.54	602.46	563.56	1199.82	1068.64	1169.78
PladumEVm001529	823.22	478.87	514.16	485.46	490.71	215.25	139.99	169.36	441.64	508.71	468.25	740.96	1007.19	911.06	1358.78
PladumEVm001530	326.18	334.44	240.29	53.15	116.39	114.63	107.46	133.62	0.00	0.00	75.52	162.31	211.86	197.00	147.17
PladumEVm001531	202.29	269.33	184.28	35.69	83.92	86.42	72.08	123.75	0.28	0.00	76.89	150.93	185.70	183.67	91.93
PladumEVm001532	253.73	157.21	150.11	279.61	218.66	134.14	93.01	139.12	259.47	230.12	172.07	196.01	381.71	332.69	445.61
PladumEVm001533	465.15	478.37	361.76	608.88	598.26	476.65	334.94	389.19	508.11	578.41	579.84	479.05	576.17	515.25	520.96
PladumEVm001534	940.53	475.88	818.59	514.52	611.89	177.81	142.24	198.63	356.18	378.67	355.22	366.38	1602.96	1321.16	2920.73
PladumEVm001535	2502.79	2147.61	1680.83	5501.48	4200.07	3050.82	2453.48	2746.75	4990.33	4403.22	3133.45	3002.93	4545.38	3788.94	4307.51
PladumEVm001536	723.99	872.98	555.56	116.69	229.44	275.93	255.80	373.38	2.29	0.00	191.41	393.60	558.15	550.29	303.16
PladumEVm001537	43.54	26.70	40.23	59.10	47.27	32.85	20.31	36.01	64.33	47.90	40.51	21.66	61.24	54.93	81.08
PladumEVm001538	345.69	400.65	268.96	64.47	113.97	129.61	85.08	219.19	0.23	0.00	111.77	213.35	252.83	240.99	155.10
PladumEVm001539	376.04	240.51	268.97	326.45	310.45	118.48	94.76	101.99	285.01	227.44	210.62	244.33	484.87	418.72	555.95
PladumEVm001540	219.93	219.78	175.01	244.89	213.06	87.20	78.96	108.54	299.23	264.09	201.30	241.81	274.60	182.22	260.90
PladumEVm001541	320.82	411.62	245.85	59.52	105.32	133.08	137.23	182.60	0.00	0.18	103.55	197.00	266.56	235.87	137.51
PladumEVm001542	121.57	81.40	92.94	153.91	142.25	91.58	48.70	54.70	152.66	92.97	64.18	82.12	214.11	186.09	286.52
PladumEVm001543	2158.58	2116.08	1956.82	2651.71	2362.84	1088.56	890.08	966.05	1853.02	1996.07	1742.63	2129.23	1711.03	1618.86	1950.77
PladumEVm001544	41.63	18.02	28.72	69.13	53.51	33.40	24.70	29.82	71.54	50.41	38.38	40.55	65.14	50.46	105.05
PladumEVm001545	329.56	239.31	223.73	217.92	207.04	152.70	107.36	107.59	314.03	265.60	242.34	277.31	438.90	425.01	572.31
PladumEVm001546	83.48	47.47	49.92	102.32	88.25	35.83	47.21	23.53	58.27	56.13	64.00	90.95	103.80	86.51	73.97
PladumEVm001547	230.81	160.99	139.57	264.76	218.34	128.94	91.04	88.66	289.84	237.96	182.37	245.83	352.43	252.19	333.30
PladumEVm001548	12.10	14.15	10.82	4.69	2.65	3.28	3.09	2.25	8.88	12.78	9.04	6.29	16.14	12.24	33.18
PladumEVm001549	1407.28	1306.29	1387.25	1656.65	1215.19	507.93	207.26	293.96	866.46	1638.10	1704.33	1723.42	1798.49	2116.33	2721.17
PladumEVm001550	559.30	596.95	566.64	385.46	414.37	219.20	201.89	161.13	399.94	344.16	241.64	289.31	662.67	791.84	942.01
PladumEVm001551	214.25	138.22	148.55	200.85	179.65	113.30	76.23	80.06	220.69	162.87	133.20	169.03	247.75	238.36	325.27
PladumEVm001552	11.84	7.34	12.71	48.58	31.98	15.24	16.42	7.41	19.64	7.79	17.77	22.67	22.97	45.79	63.61
PladumEVm001553	244.88	153.43	160.35	271.90	245.16	163.11	118.60	116.95	297.36	241.04	178.79	161.25	443.26	354.00	560.28
PladumEVm001554	623.69	281.23	317.31	420.72	356.58	57.39	36.30	44.95	308.05	430.91	696.78	473.83	972.56	857.39	1364.22
PladumEVm001555	828.22	916.60	637.18	1020.55	893.10	745.41	413.89	532.66	891.91	1102.68	961.97	1025.53	771.95	696.02	723.90
PladumEVm001556	88.77	57.25	64.46	143.32	129.57	109.15	120.28	54.11	181.44	175.22	114.95	160.59	251.78	118.51	255.92
PladumEVm001557	324.75	120.02	126.94	116.54	106.88	100.02	105.91	60.63	69.06	69.35	90.99	271.38	184.89	107.06	200.76
PladumEVm001558	27.15	25.24	14.19	36.15	31.46	24.20	88.22	43.29	68.47	28.88	16.83	30.65	38.98	24.35	52.97
PladumEVm001559	692.10	838.76	488.45	185.27	366.76	204.88	268.42	304.39	0.31	0.00	272.81	388.61	439.08	491.84	257.56
PladumEVm001560	565.93	415.34	372.23	480.48	459.75	191.51	139.89	185.23	359.66	357.08	210.09	402.85	577.64	493.85	835.38
PladumEVm001561	76.35	95.36	62.48	13.08	42.81	30.38	0.00	38.56	0.58	0.00	12.13	35.34	57.77	47.03	26.55
PladumEVm001562	796.83	871.27	858.92	507.33	473.63	327.82	308.20	315.95	535.52	742.51	425.66	560.77	562.87	669.37	980.22
PladumEVm001563	290.77	361.09	219.49	37.07	106.10	139.51	111.64	160.15	0.00	0.00	76.00	166.02	208.17	234.99	136.17
PladumEVm001564	372.00	241.52	237.97	381.16	393.28	254.38	141.32	179.75	597.93	596.99	463.24	463.18	479.68	381.92	410.50
PladumEVm001565	280.58	294.91	206.75	59.23	119.63	88.56	90.57	139.06	0.43	0.00	89.03	169.66	212.92	175.00	127.59
PladumEVm001566	0.23	0.21	0.62	1.47	2.21	2.10	1.27	0.33	0.41	0.00	0.37	0.58	6.46	0.92	2.17
PladumEVm001567	45.33	36.58	43.75	108.95	100.31	27.44	25.74	40.20	79.48	53.36	49.71	54.00	90.74	79.93	98.93
PladumEVm001568	529.86	751.56	382.93	83.34	140.70	252.56	240.18	344.59	0.60	0.00	191.02	311.63	458.12	531.78	275.02
PladumEVm001569	40.39	21.91	16.23	22.85	24.97	2.49	20.50	7.56	9.76	13.18	17.15	14.38	34.88	19.05	41.29
PladumEVm001570	403.08	496.21	350.04	80.73	159.23	235.74	236.68	332.85	2.22	0.00	149.55	285.36	261.49	273.15	166.02
PladumEVm001571	277.14	324.14	206.99	52.51	121.82	103.04	93.55	182.55	0.00	0.28	93.67	186.07	197.32	181.48	118.24
PladumEVm001572	384.11	213.59	208.75	356.65	247.31	106.57	100.16	98.14	350.57	276.11	210.20	183.93	449.07	316.00	426.32
PladumEVm001573	23.59	10.05	8.72	0.47	2.66	6.49	4.45	3.59	19.81	12.77	11.27	15.98	56.85	40.90	52.34
PladumEVm001574	455.63	517.76	363.94	80.68	177.44	150.12	150.97	244.67	0.64	0.18	147.66	261.59	326.51	288.25	171.43
PladumEVm001575	171.68	190.26	111.54	28.89	56.44	62.25	71.41	86.73	0.00	0.19	45.92	82.13	101.08	96.68	63.77
PladumEVm001576	83.69	62.58	77.59	64.68	59.00	30.79	22.99	20.66	111.92	75.72	55.51	73.25	155.82	125.52	158.24
PladumEVm001577	851.30	762.73	809.14	888.43	750.84	699.11	570.66	455.33	1179.55	1181.25	874.32	695.89	909.84	1055.88	1500.63
PladumEVm001578	492.57	207.64	214.55	825.85	529.06	90.95	50.69	51.49	163.03	254.40	348.46	380.04	626.78	489.87	685.21
PladumEVm001579	66.04	49.18	56.04	274.61	232.95	78.81	40.81	42.56	85.02	108.82	86.03	97.71	155.06	131.48	164.89
PladumEVm001580	250.66	237.43	180.86	400.37	373.34	268.53	215.05	211.04	473.68	523.17	262.06	280.52	518.93	445.46	541.34
PladumEVm001581	173.32	186.88	129.35	26.25	67.91	56.20	49.10	86.79	0.00	0.00	56.31	111.27	125.95	108.11	68.78
PladumEVm001582	287.73	189.28	170.90	484.89	428.34	262.28	213.16	179.74	741.20	592.99	333.34	326.19	603.41	491.30	506.35
PladumEVm001583	1.03	9.87	0.94	0.62	1.87	0.73	0.00	0.00	1.37	0.39	1.05	0.22	2.40	6.19	2.42
PladumEVm001584	163.20	218.87	128.56	28.45	78.64	79.94	49.36	107.61	0.18	0.00	48.37	103.35	122.90	120.49	83.82
PladumEVm001585	819.91	705.94	862.67	351.97	453.88	560.29	469.15	482.64	424.36	391.41	221.38	530.13	670.91	730.43	986.78
PladumEVm001586	103.17	66.16	75.33	143.29	130.30	57.87	45.36	50.79	98.68	144.22	123.21	83.79	108.50	112.05	142.93
PladumEVm001587	172.00	221.89	143.66	30.76	55.97	57.93	49.74	94.74	0.79	0.00	47.48	90.68	138.29	145.43	79.88
PladumEVm001588	573.63	719.19	456.07	101.10	221.43	217.66	185.06	321.61	1.80	0.00	144.84	358.06	451.68	474.58	275.72
PladumEVm001589	557.19	481.79	578.00	880.66	687.92	612.11	341.33	447.03	702.05	776.78	487.92	647.30	879.05	721.59	873.77
PladumEVm001590	251.00	354.20	222.46	35.24	77.30	85.69	107.91	153.75	0.00	0.00	73.99	172.75	197.61	220.63	136.12
PladumEVm001591	143.80	64.82	79.32	249.06	215.91	29.38	41.19	30.54	70.95	63.02	77.73	70.32	134.21	152.86	224.06
PladumEVm001592	489.69	494.42	340.32	71.84	185.70	172.65	142.90	280.69	0.76	0.22	126.18	266.38	340.94	344.82	185.04
PladumEVm001593	3066.37	1882.21	1697.19	2464.59	1846.78	674.91	491.39	557.88	2065.08	3185.20	3678.45	3567.01	5767.86	5781.73	7180.44
PladumEVm001594	1074.74	1200.51	734.23	196.70	411.49	375.47	341.80	540.91	3.08	0.00	281.89	583.64	756.68	734.90	382.39
PladumEVm001595	440.47	210.22	224.94	316.37	312.18	160.45	203.44	221.71	583.98	374.67	286.15	265.61	731.55	519.35	882.91
PladumEVm001596	0.00	0.00	0.00	0.00	0.00	0.00	0.00	0.00	0.00	0.00	0.00	0.00	0.00	0.00	0.00
PladumEVm001597	0.00	0.00	0.00	0.00	0.00	0.00	0.00	0.00	0.00	0.00	0.00	0.00	0.00	0.00	0.00
PladumEVm001598	471.16	393.42	316.50	519.64	377.32	379.22	262.64	226.08	432.15	361.03	404.32	467.82	514.62	396.59	589.70
PladumEVm001599	348.28	274.86	261.21	340.39	310.59	274.73	191.21	202.21	483.60	331.30	285.28	313.21	483.60	379.71	529.51
PladumEVm001600	410.44	276.97	251.08	678.87	506.51	363.22	319.49	250.90	616.72	575.06	368.14	388.55	930.48	689.70	965.79
PladumEVm001601	28.01	51.74	15.54	34.76	28.05	9.95	28.42	18.16	36.63	43.88	7.26	11.35	32.09	42.68	27.61
PladumEVm001602	405.09	499.84	289.59	79.04	158.31	162.32	153.70	243.11	0.26	0.22	109.27	238.17	299.78	252.47	154.54
PladumEVm001603	211.66	222.73	136.72	207.34	222.26	76.65	85.97	86.95	166.72	226.35	147.59	85.35	282.94	256.49	250.79
PladumEVm001604	472.90	614.68	341.63	61.82	145.50	183.29	160.17	262.38	0.18	0.00	125.10	268.12	355.32	348.58	203.19
PladumEVm001605	335.30	382.03	249.51	59.62	111.00	101.30	85.82	141.38	1.55	0.22	58.71	167.98	217.98	239.68	162.72
PladumEVm001606	48.93	69.37	98.66	41.67	52.96	21.72	7.81	45.38	62.73	19.80	46.54	38.36	80.42	73.10	99.43
PladumEVm001607	105.43	97.74	88.13	216.25	152.29	151.76	73.64	92.07	226.87	150.85	97.71	96.86	230.13	201.70	270.53
PladumEVm001608	355.53	398.95	252.77	56.49	159.49	154.33	133.59	245.82	1.15	0.00	93.65	221.20	279.84	250.37	163.73
PladumEVm001609	3725.83	2475.22	2222.20	3402.23	3163.55	3708.56	2815.23	2527.52	3213.56	3286.64	3209.80	3265.73	4416.20	3342.92	3823.32
PladumEVm001610	547.06	347.47	460.81	640.41	528.57	209.58	191.81	201.69	652.61	574.36	507.83	425.48	506.38	451.34	765.77
PladumEVm001611	509.93	539.81	369.03	96.86	253.70	248.32	240.26	338.69	1.58	0.35	165.31	322.10	418.83	342.37	198.82
PladumEVm001612	28.27	12.48	0.93	22.09	35.33	22.66	17.02	18.16	126.62	49.64	20.73	86.18	20.74	28.20	5.55
PladumEVm001613	64.90	13.69	24.62	42.89	52.97	26.63	20.96	31.59	125.88	66.24	71.10	46.36	60.66	43.46	77.43
PladumEVm001614	74.14	70.33	57.34	27.60	36.36	37.37	15.43	20.87	58.93	49.33	31.41	34.41	61.34	48.68	106.62
PladumEVm001615	1076.18	1093.87	882.65	215.09	588.59	375.97	412.77	599.24	2.36	0.00	207.17	532.87	738.40	733.47	418.52
PladumEVm001616	9.97	4.90	2.97	13.16	14.61	5.11	1.76	3.60	4.24	2.89	6.45	12.51	12.19	12.20	8.41
PladumEVm001617	835.62	757.12	696.66	777.19	713.88	468.96	351.39	384.63	751.19	686.34	567.60	669.94	752.16	849.35	915.33
PladumEVm001618	20.94	21.33	28.03	53.51	46.69	65.86	10.97	18.03	64.22	70.93	42.96	63.43	57.18	38.83	95.79
PladumEVm001619	265.47	342.39	231.64	360.33	304.29	314.88	216.11	272.18	286.62	305.71	235.40	247.98	308.49	352.94	410.73
PladumEVm001620	41.37	70.66	33.96	46.76	40.31	91.31	58.86	61.49	76.03	147.37	83.52	71.87	34.85	57.31	35.08
PladumEVm001621	243.78	142.97	172.54	223.74	193.78	124.44	101.12	107.99	192.14	205.76	129.73	174.97	305.36	289.87	369.14
PladumEVm001622	94.54	89.03	100.79	96.23	75.42	54.14	39.73	53.94	59.62	76.23	61.20	68.64	71.15	58.59	92.04
PladumEVm001623	32.56	23.21	11.90	44.18	31.68	9.28	7.92	8.92	71.33	52.68	27.57	23.63	61.29	42.37	38.57
PladumEVm001624	35.64	14.98	18.74	32.67	34.11	30.73	17.96	14.13	36.36	35.80	20.71	27.19	49.63	34.50	60.88
PladumEVm001625	60.79	59.55	46.60	73.03	73.19	55.45	26.25	35.76	70.88	64.77	54.11	79.04	69.82	93.81	103.10
PladumEVm001626	886.50	952.25	672.39	166.36	387.03	289.87	329.76	472.33	44.98	20.94	235.00	492.70	594.90	564.75	372.19
PladumEVm001627	149.75	163.77	117.22	25.84	57.27	57.29	57.50	82.08	0.00	0.00	54.48	103.92	111.70	116.28	62.56
PladumEVm001628	306.55	210.44	185.18	392.03	375.11	214.96	152.02	160.17	532.14	404.21	225.24	248.15	637.78	490.20	660.88
PladumEVm001629	62.16	95.06	59.68	15.86	27.30	29.93	22.92	33.08	0.00	0.00	19.58	33.09	53.00	47.63	35.78
PladumEVm001630	0.00	0.00	0.00	0.00	0.00	0.00	0.00	0.00	0.00	0.00	0.00	0.00	0.00	0.00	0.00
PladumEVm001631	188.79	215.86	141.80	28.88	60.50	99.36	69.02	113.37	0.46	0.00	53.51	118.02	142.09	142.59	79.64
PladumEVm001632	5.09	2.21	4.61	6.59	6.03	2.22	3.02	1.91	4.92	4.60	3.93	1.43	4.01	6.05	5.81
PladumEVm001633	926.09	434.54	506.40	1134.39	948.15	526.21	364.86	343.76	1095.59	1071.09	704.22	561.85	1415.48	1189.59	1641.85
PladumEVm001634	192.38	235.04	179.88	128.59	169.62	73.04	58.41	68.66	205.57	366.38	277.60	249.66	547.74	567.89	647.41
PladumEVm001635	571.93	356.88	364.26	737.30	575.70	359.99	329.15	267.28	1020.79	598.60	418.28	403.45	1551.99	1089.31	1828.03
PladumEVm001636	3393.92	3219.62	2844.06	747.84	1963.69	1791.70	1847.23	2615.65	7.49	0.65	884.98	2311.83	2026.96	1651.02	1182.64
PladumEVm001637	120.97	84.30	65.61	61.86	63.78	74.42	21.36	36.11	94.23	114.42	58.63	39.12	107.89	159.33	134.86
PladumEVm001638	981.91	682.08	664.22	1990.29	1592.84	282.05	247.67	225.64	953.81	1325.02	852.16	1087.66	1393.68	1341.85	1806.97
PladumEVm001639	488.63	551.10	401.65	70.19	177.65	190.36	156.17	252.32	1.61	0.40	133.16	292.19	335.69	351.00	198.82
PladumEVm001640	23.67	15.85	22.35	13.07	12.52	3.08	5.01	6.94	18.09	34.82	32.50	23.20	27.11	34.05	40.84
PladumEVm001641	406.13	278.03	255.11	362.26	342.97	253.34	146.41	181.79	256.80	254.14	249.31	258.72	421.52	459.52	525.32
PladumEVm001642	842.60	725.76	735.78	198.98	533.98	468.82	483.59	682.96	1.48	0.00	240.21	552.73	435.83	334.89	302.88
PladumEVm001643	477.24	430.75	392.79	566.85	606.17	453.99	474.16	324.69	328.01	471.30	391.73	391.76	579.64	530.80	586.92
PladumEVm001644	196.56	116.93	137.34	227.94	190.87	70.70	25.38	42.23	181.70	144.22	114.23	110.37	186.31	183.63	279.38
PladumEVm001645	113.73	95.96	86.18	118.39	97.81	52.43	38.96	46.55	99.66	103.92	112.74	117.39	118.01	132.85	126.48
PladumEVm001646	85.81	44.57	45.93	87.90	71.14	45.43	33.73	36.02	129.21	71.27	56.43	53.46	143.93	97.51	175.69
PladumEVm001647	95.00	102.85	74.49	18.17	48.33	45.47	38.67	54.54	1.26	0.00	35.18	68.43	70.23	64.43	42.21
PladumEVm001648	1463.23	1641.14	1002.09	283.99	562.83	499.55	440.45	710.61	1.24	0.18	445.40	812.22	1108.16	987.91	610.64
PladumEVm001649	377.41	455.65	270.46	67.28	131.58	135.47	149.37	211.73	0.26	0.00	93.60	228.41	285.37	284.04	161.83
PladumEVm001650	399.09	215.17	150.83	180.09	165.69	173.59	93.64	141.31	446.49	490.70	427.67	502.81	504.36	451.17	470.09
PladumEVm001651	180.69	202.71	177.30	108.88	93.12	90.61	65.24	55.94	200.11	249.81	240.45	201.81	120.43	149.38	154.01
PladumEVm001652	114.48	182.83	108.53	13.58	30.16	45.93	38.09	87.94	0.00	0.00	17.13	66.28	99.95	113.48	63.80
PladumEVm001653	347.45	353.83	269.16	51.02	193.26	267.17	222.85	272.13	0.53	0.92	191.53	173.49	324.64	264.45	126.61
PladumEVm001654	568.36	454.14	425.91	424.03	439.11	236.93	305.84	173.00	534.80	574.53	386.41	463.64	926.96	805.83	1144.39
PladumEVm001655	95.39	115.31	68.74	129.92	126.47	138.30	81.66	114.70	182.52	142.77	46.50	129.48	83.20	186.26	191.03
PladumEVm001656	8.64	11.71	11.21	10.43	7.93	0.00	0.00	22.09	92.61	41.32	41.53	20.49	4.86	51.24	35.79
PladumEVm001657	4209.83	2612.16	2904.90	2214.61	1654.44	283.42	229.84	341.59	1013.98	1376.41	1539.35	2176.86	4107.78	3967.13	5986.34
PladumEVm001658	691.50	279.73	345.90	516.89	449.69	170.46	174.75	145.26	839.09	533.75	437.02	559.14	1434.74	883.51	1256.86
PladumEVm001659	149.41	169.50	111.72	25.35	51.60	34.83	44.53	85.14	0.74	0.00	49.56	72.94	94.03	101.72	55.62
PladumEVm001660	191.22	175.22	117.40	716.96	380.68	155.06	112.30	148.06	174.54	293.54	409.78	382.71	343.00	498.81	410.23
PladumEVm001661	738.77	820.83	572.32	795.97	840.24	585.95	502.74	549.27	745.20	908.45	696.73	677.37	726.54	735.89	742.74
PladumEVm001662	711.89	883.09	556.52	114.53	201.09	284.50	201.06	414.82	2.66	0.29	168.28	381.95	545.30	535.89	316.21
PladumEVm001663	145.38	189.65	122.07	36.73	70.92	50.86	53.13	66.17	0.32	0.00	48.14	99.39	124.95	117.51	72.64
PladumEVm001664	0.26	0.72	0.63	0.00	0.97	0.00	0.00	1.12	0.23	0.00	0.85	0.44	0.73	0.52	4.52
PladumEVm001665	6.32	2.02	0.00	10.40	5.50	4.84	1.23	1.73	14.42	14.72	7.20	4.12	13.96	8.47	6.32
PladumEVm001666	34.02	16.83	25.38	38.70	46.56	12.34	21.82	16.99	53.48	60.69	43.61	63.27	36.48	35.24	39.57
PladumEVm001667	3.57	0.54	1.35	0.71	2.61	2.88	2.68	1.27	1.05	0.90	1.20	1.73	2.77	1.19	2.48
PladumEVm001668	1123.17	823.88	717.74	1111.81	776.60	623.82	409.53	334.41	878.04	916.49	879.48	881.96	1021.22	1100.82	1182.77
PladumEVm001669	343.48	342.03	283.07	37.95	141.80	128.14	188.95	161.41	1.38	0.00	94.69	196.04	231.33	189.32	160.48
PladumEVm001670	563.24	366.11	264.56	852.22	717.98	584.99	325.36	304.71	1097.54	1057.23	629.87	665.36	1102.65	787.19	1210.90
PladumEVm001671	172.87	116.83	107.57	217.93	187.67	112.66	91.89	90.17	198.21	227.82	151.84	157.29	235.94	210.20	255.70
PladumEVm001672	1691.28	1118.19	1105.75	869.03	751.47	719.07	583.90	421.81	2499.36	918.29	666.73	577.73	2467.69	1615.82	2381.39
PladumEVm001673	118.71	89.09	97.03	150.38	130.75	66.21	35.53	65.60	155.37	146.22	80.35	90.53	213.23	183.75	298.15
PladumEVm001674	84.87	87.70	32.20	37.56	16.98	37.09	124.30	54.07	0.00	0.29	46.49	52.58	93.00	87.67	32.29
PladumEVm001675	535.20	616.14	378.12	110.38	194.74	202.45	177.76	308.30	0.75	0.13	151.76	317.16	406.95	408.79	253.76
PladumEVm001676	183.15	184.30	139.84	38.56	62.77	51.41	36.02	74.14	0.00	0.00	36.93	105.80	127.48	115.91	84.51
PladumEVm001677	0.00	0.00	0.00	0.00	0.00	0.00	0.00	0.00	0.00	0.00	0.00	0.00	0.00	0.00	0.00
PladumEVm001678	0.00	0.00	0.00	0.00	0.00	0.00	0.00	0.00	0.00	0.00	0.00	0.00	0.00	0.00	0.00
PladumEVm001679	90.45	112.91	83.42	189.12	153.62	143.95	111.23	92.10	117.50	159.21	92.49	127.37	157.93	117.35	145.90
PladumEVm001680	12717.88	15704.83	9777.20	1952.21	3447.50	5098.61	4252.32	6880.94	10.99	2.72	3105.99	5933.82	9205.65	9539.77	5189.66
PladumEVm001681	93.76	117.85	123.49	267.63	163.36	69.23	68.73	89.62	395.62	154.69	187.71	154.76	182.70	174.37	207.15
PladumEVm001682	1.16	0.26	0.79	0.69	0.00	0.00	0.00	1.65	1.28	0.66	0.47	0.97	2.09	1.15	1.51
PladumEVm001683	138.45	125.56	86.25	16.08	33.69	28.07	29.06	44.70	0.38	0.00	28.09	67.15	83.29	74.35	55.79
PladumEVm001684	201.80	231.70	180.26	52.89	122.64	99.48	87.95	156.80	0.70	0.00	47.31	135.82	143.00	120.87	82.60
PladumEVm001685	103.23	67.89	50.62	195.95	111.97	239.86	77.43	74.91	387.35	209.16	101.82	143.16	290.42	214.71	303.17
PladumEVm001686	121.83	145.79	87.92	17.25	50.31	45.87	33.78	58.40	0.00	0.00	29.69	66.14	83.74	88.27	51.17
PladumEVm001687	18.78	0.00	3.06	0.37	53.49	90.88	97.44	24.10	0.00	0.00	8.88	7.33	0.00	9.57	19.69
PladumEVm001688	382.97	487.53	295.17	52.72	117.37	131.34	91.48	184.98	0.23	0.00	93.56	236.97	346.67	329.97	193.99
PladumEVm001689	1710.94	1054.68	1048.79	2126.44	1556.75	906.96	676.16	625.07	2305.74	1815.05	1349.51	1892.17	3303.61	3143.25	4026.08
PladumEVm001690	576.04	310.77	360.66	343.92	288.16	160.95	158.28	151.95	277.01	292.08	215.24	335.30	539.49	560.17	897.59
PladumEVm001691	2287.78	1878.37	1797.95	977.44	1035.55	409.68	261.24	238.58	1947.92	867.96	607.93	770.67	2179.19	1892.68	2182.25
PladumEVm001692	333.94	376.69	243.09	61.05	139.04	111.89	101.40	175.72	0.75	0.00	88.00	180.24	266.45	238.68	144.07
PladumEVm001693	369.15	390.02	311.34	743.31	657.41	550.68	504.80	768.57	498.19	631.55	470.73	421.83	305.44	384.18	383.44
PladumEVm001694	443.91	270.99	248.81	515.06	416.69	252.52	200.37	198.68	547.52	462.22	348.54	362.40	743.36	583.73	780.89
PladumEVm001695	76.37	81.56	69.28	156.62	165.24	131.44	148.51	140.96	102.13	107.09	70.76	66.92	105.33	128.46	129.62
PladumEVm001696	65.42	126.41	55.90	30.08	20.70	37.18	24.41	6.66	61.22	88.16	55.77	82.59	58.40	41.32	49.43
PladumEVm001697	342.43	375.40	232.58	60.36	119.35	113.97	107.83	173.68	0.53	0.00	101.73	186.40	220.79	220.57	138.88
PladumEVm001698	544.78	646.27	469.39	75.87	183.91	237.92	148.45	315.19	0.26	0.00	129.77	315.81	420.89	410.54	267.05
PladumEVm001699	79.68	94.87	93.73	131.55	114.73	88.74	110.85	83.56	98.43	92.48	89.67	78.67	60.23	94.30	110.48
PladumEVm001700	89.14	44.33	47.61	143.56	115.21	60.02	45.92	44.69	144.95	95.88	72.96	74.26	186.43	110.59	212.47
PladumEVm001701	0.00	0.00	0.00	0.00	0.00	0.00	0.00	0.00	0.00	0.00	0.00	0.00	0.00	0.00	0.00
PladumEVm001702	981.46	1068.54	907.27	1392.80	1265.77	1682.29	1617.36	1468.56	847.64	1183.98	953.52	961.53	866.63	986.34	808.82
PladumEVm001703	1353.12	1516.83	984.42	222.32	525.00	527.32	439.01	688.99	5.48	0.73	415.02	744.46	953.79	944.97	513.62
PladumEVm001704	478.80	740.39	749.02	695.05	755.17	274.18	209.14	231.87	331.44	173.02	377.11	447.55	412.45	444.15	625.62
PladumEVm001705	1629.57	1936.83	1208.36	308.49	638.87	662.92	500.08	907.43	3.64	0.00	422.74	880.19	1196.88	1166.89	707.71
PladumEVm001706	804.16	814.73	656.50	906.24	782.91	470.15	329.68	349.57	576.99	614.10	421.93	584.49	700.13	845.04	920.91
PladumEVm001707	772.67	866.12	566.64	130.01	311.38	280.85	285.83	405.62	1.45	0.00	159.19	406.00	591.45	479.96	286.52
PladumEVm001708	1189.70	1400.45	896.96	196.37	462.38	499.37	393.52	664.35	1.17	0.00	306.54	664.29	840.39	794.11	518.66
PladumEVm001709	404.87	525.93	356.31	86.98	196.20	185.20	206.59	322.34	3.14	0.00	134.45	276.23	353.95	317.85	202.65
PladumEVm001710	1531.97	1961.60	1419.06	1757.38	1837.54	1775.25	1423.95	1393.53	1142.64	1395.20	1029.77	1235.93	1809.01	1998.71	2037.56
PladumEVm001711	76.35	61.80	69.29	84.26	76.69	40.00	40.17	33.25	125.67	88.66	65.14	62.95	165.66	110.26	181.11
PladumEVm001712	115.81	59.70	67.79	38.41	49.93	70.98	87.05	73.72	0.27	0.00	0.00	70.07	75.23	34.17	43.41
PladumEVm001713	3408.03	3481.95	2344.86	503.31	1134.31	1022.37	982.73	1526.43	5.76	0.63	921.87	1752.71	2230.13	2180.50	1304.91
PladumEVm001714	1859.89	2076.49	1363.72	341.48	850.65	724.36	617.19	1054.45	4.80	0.00	413.57	1040.89	1193.58	1308.47	674.26
PladumEVm001715	35.22	26.51	30.81	27.68	32.17	53.41	42.64	6.89	87.56	27.23	28.03	34.49	49.09	33.76	98.02
PladumEVm001716	129.89	87.18	115.27	179.89	143.38	82.26	58.73	103.06	191.00	118.92	92.24	84.95	148.08	159.55	227.16
PladumEVm001717	550.34	358.90	354.76	580.13	564.20	280.46	300.52	247.20	835.92	668.58	473.32	556.54	1321.80	960.78	1312.92
PladumEVm001718	362.30	255.05	239.07	477.12	410.99	211.90	183.65	181.44	417.17	387.21	285.10	283.39	491.52	370.17	582.36
PladumEVm001719	191.52	235.19	143.60	25.17	79.37	68.92	73.74	104.19	0.00	0.00	50.06	115.21	150.38	151.76	78.77
PladumEVm001720	82.77	39.14	50.27	122.50	119.53	48.07	39.84	46.72	136.88	116.59	94.24	64.31	130.57	100.65	155.19
PladumEVm001721	0.00	0.00	0.00	0.00	0.04	0.00	0.00	0.00	0.00	0.00	0.00	0.00	0.00	0.00	0.03
PladumEVm001722	115.39	77.83	82.49	145.44	142.69	68.99	76.80	75.91	156.01	98.70	89.28	81.62	197.65	127.00	252.43
PladumEVm001723	76.61	40.52	21.48	35.19	34.65	56.73	35.47	29.90	130.26	108.89	122.04	123.65	103.98	104.79	79.99
PladumEVm001724	189.74	277.54	159.61	208.57	189.56	290.09	132.75	180.36	275.50	328.43	222.32	231.64	223.99	300.59	262.14
PladumEVm001725	72.91	61.88	50.03	62.95	58.32	35.67	24.97	30.48	94.84	106.78	85.97	84.62	80.19	103.58	68.48
PladumEVm001726	571.89	206.43	288.41	335.26	339.64	337.74	169.88	213.17	1020.78	485.78	212.96	204.69	1145.05	930.64	1388.70
PladumEVm001727	44.65	7.31	21.27	22.22	20.12	112.85	74.31	56.52	229.86	117.79	128.84	69.13	89.39	47.96	150.06
PladumEVm001728	681.17	396.70	479.38	576.60	517.19	230.95	118.30	227.21	175.20	186.33	267.90	232.96	962.76	684.25	893.52
PladumEVm001729	232.78	294.33	170.39	42.78	99.83	92.77	99.58	136.19	0.51	0.00	67.84	134.94	177.78	173.72	118.70
PladumEVm001730	226.74	177.23	219.64	249.20	262.38	47.66	41.78	51.33	168.86	161.99	92.69	84.53	261.35	239.24	352.21
PladumEVm001731	120.83	71.32	62.61	93.18	98.98	79.81	36.68	14.92	52.66	102.32	112.30	16.30	166.00	38.81	54.79
PladumEVm001732	515.23	714.07	421.03	88.53	210.55	229.23	238.36	361.38	1.27	0.16	148.15	327.46	446.67	423.15	265.54
PladumEVm001733	375.51	449.74	353.20	731.13	678.11	467.63	490.62	517.53	419.22	461.61	420.58	325.69	384.51	362.32	419.29
PladumEVm001734	127.21	115.44	102.15	198.48	238.02	122.68	120.30	136.94	117.96	154.27	120.72	136.27	99.34	73.07	92.30
PladumEVm001735	1045.83	1290.11	811.47	199.63	396.16	415.30	359.32	575.77	3.33	0.00	294.89	597.80	786.65	809.23	457.03
PladumEVm001736	860.78	582.03	589.43	938.40	760.40	484.53	350.74	364.60	970.84	815.26	557.20	613.63	1321.89	1016.73	1390.32
PladumEVm001737	135.33	155.05	122.42	193.18	155.13	27.32	19.38	21.01	58.37	148.63	65.38	134.13	151.03	119.98	156.66
PladumEVm001738	209.45	242.57	142.46	34.52	76.62	69.49	79.78	103.68	1.28	0.00	53.75	132.06	159.89	148.12	82.66
PladumEVm001739	2219.87	1831.33	1756.00	2607.61	2455.51	1994.45	1627.16	1398.00	3386.53	2109.96	1517.31	1211.05	3337.09	3151.65	3626.60
PladumEVm001740	4124.33	3231.58	3678.81	2883.31	1765.09	1037.28	700.21	908.93	1713.85	1718.69	2245.18	1486.43	1120.05	1315.54	3711.86
PladumEVm001741	6382.56	4618.40	4585.38	6857.27	5390.55	3477.20	2467.76	2401.50	10438.63	5305.68	3464.52	3598.36	7973.90	6190.15	8497.39
PladumEVm001742	165.12	105.48	83.11	31.69	39.03	98.20	90.08	75.96	239.77	266.39	248.08	207.35	133.23	200.75	139.59
PladumEVm001743	677.50	366.01	390.72	549.46	470.96	83.58	106.08	91.68	204.17	309.03	345.62	582.24	1420.36	1367.14	1468.52
PladumEVm001744	145.32	111.09	122.86	181.16	158.77	122.81	112.82	104.08	156.01	145.92	109.92	115.56	254.33	181.57	253.00
PladumEVm001745	6405.68	7107.54	4229.55	1180.57	2423.48	2084.90	1855.28	3341.33	14.97	0.67	1959.74	3520.00	4402.14	4396.17	2606.87
PladumEVm001746	171.57	108.56	140.79	182.57	159.44	101.22	80.09	73.28	222.09	195.34	196.43	151.15	241.38	228.21	290.80
PladumEVm001747	48.08	39.69	33.31	4.10	29.98	15.42	7.24	19.31	0.00	0.00	12.03	22.55	25.12	12.67	14.08
PladumEVm001748	0.30	0.55	0.00	3.40	2.44	1.07	1.47	0.43	4.83	2.31	4.67	0.77	0.31	0.30	2.22
PladumEVm001749	163.55	270.47	138.51	20.51	38.41	60.17	67.67	136.93	0.00	0.22	34.51	117.46	140.37	158.85	105.82
PladumEVm001750	218.76	234.36	158.39	34.16	83.02	99.44	73.20	117.83	0.73	0.00	56.88	110.52	172.13	166.39	96.30
PladumEVm001751	1464.44	1578.99	1263.17	224.24	661.81	433.37	411.74	635.51	1.91	1.02	464.86	644.71	1140.82	1034.35	653.45
PladumEVm001752	152.16	138.66	146.92	442.90	339.19	213.90	170.26	148.97	422.77	370.23	165.61	208.41	487.83	321.33	394.45
PladumEVm001753	324.12	220.77	234.07	424.57	341.55	138.40	134.54	171.96	286.68	214.85	323.55	313.98	342.77	412.85	476.21
PladumEVm001754	977.37	924.13	744.88	1206.66	1190.25	1109.38	948.83	879.93	857.57	950.90	992.42	918.87	1235.65	1411.12	1275.94
PladumEVm001755	87.36	101.64	82.24	16.39	42.12	28.84	26.63	47.34	0.21	0.00	26.17	50.04	71.80	63.09	39.19
PladumEVm001756	70.72	56.42	58.22	70.07	65.23	36.09	15.23	34.54	126.53	78.77	67.01	60.67	143.95	94.54	170.78
PladumEVm001757	0.23	1.23	1.43	4.86	4.52	1.27	3.44	3.71	5.78	3.94	1.28	3.61	3.26	1.57	3.53
PladumEVm001758	214.75	157.40	147.44	310.88	246.77	117.20	129.83	103.81	230.59	227.35	216.41	218.76	238.40	226.16	278.09
PladumEVm001759	52.54	55.92	41.89	63.70	49.66	33.10	19.31	20.80	76.67	84.81	45.75	52.73	89.48	81.62	119.05
PladumEVm001760	97.27	146.33	67.42	9.84	20.00	32.21	50.06	75.75	0.00	0.00	21.78	66.39	101.21	105.79	56.79
PladumEVm001761	674.66	682.52	538.94	1012.97	870.10	885.17	789.54	821.81	849.54	887.45	683.37	641.51	1081.42	879.84	1007.03
PladumEVm001762	112.34	60.97	76.89	149.48	133.22	86.76	65.20	50.93	167.93	98.96	91.51	99.99	199.04	160.30	246.00
PladumEVm001763	585.46	628.35	716.52	496.51	527.32	737.49	467.17	571.14	436.20	430.30	312.91	349.60	866.01	922.36	1453.00
PladumEVm001764	1640.01	946.45	925.36	1888.23	1594.06	926.33	682.58	649.65	1961.79	1652.72	1366.89	1314.34	2762.57	2337.24	2859.89
PladumEVm001765	307.43	235.73	221.69	357.20	312.85	240.13	168.83	204.17	523.01	412.88	282.95	293.37	508.26	447.22	552.85
PladumEVm001766	9.21	10.61	11.04	6.90	3.45	0.00	17.25	10.73	0.00	0.00	0.00	0.00	3.45	11.30	8.52
PladumEVm001767	405.27	450.37	300.07	64.48	142.73	156.96	125.13	206.95	0.49	0.21	131.62	254.21	316.01	264.75	156.81
PladumEVm001768	9.00	6.58	5.13	4.20	0.00	85.90	0.00	55.43	152.45	121.88	38.40	45.11	15.54	7.75	6.51
PladumEVm001769	186.77	151.17	112.79	135.51	136.72	118.62	65.02	56.24	175.26	167.46	166.54	167.44	257.18	203.25	231.60
PladumEVm001770	89.44	85.40	75.40	11.38	25.71	42.02	32.97	58.23	0.00	0.00	21.25	47.28	51.04	60.38	43.14
PladumEVm001771	178.19	124.82	193.28	303.61	283.23	153.09	142.53	129.05	206.19	168.90	196.39	182.24	273.41	270.89	302.92
PladumEVm001772	80.26	49.12	45.42	105.22	86.22	71.64	31.50	31.85	170.95	232.41	222.80	201.59	180.29	159.02	173.70
PladumEVm001773	0.00	0.00	0.00	0.00	0.00	0.00	0.00	0.00	0.00	0.00	0.00	0.00	0.00	0.00	0.00
PladumEVm001774	302.14	304.04	241.71	82.74	179.82	79.47	18.23	133.26	1.30	0.00	105.42	200.50	277.71	262.97	157.57
PladumEVm001775	204.65	260.05	173.91	20.89	100.52	66.16	36.51	100.17	0.79	0.00	50.50	118.70	108.53	126.80	117.44
PladumEVm001776	1193.48	633.72	606.43	1107.20	875.89	594.20	350.32	334.09	3008.41	1307.78	952.63	617.57	2796.64	2166.57	3100.34
PladumEVm001777	273.92	209.85	161.48	460.36	344.84	168.30	116.40	144.08	316.64	343.97	295.73	296.94	322.82	324.20	373.43
PladumEVm001778	51.73	18.02	4.62	71.93	36.02	1.36	4.02	9.39	34.67	33.37	20.44	19.36	56.67	65.94	34.24
PladumEVm001779	1422.60	1682.35	1034.45	257.89	465.29	471.02	401.58	613.34	2.27	0.00	398.43	772.44	1039.94	1048.42	625.75
PladumEVm001780	35.30	31.89	35.01	86.41	58.88	44.13	41.40	36.68	51.95	47.72	39.71	30.95	74.64	64.30	91.64
PladumEVm001781	3.15	1.23	2.45	5.04	5.79	2.86	2.18	1.29	7.16	8.12	2.19	3.04	0.47	2.25	1.88
PladumEVm001782	1272.24	1590.19	926.22	227.06	412.04	476.54	368.45	655.24	1.65	0.53	425.21	737.83	1033.31	1032.80	563.01
PladumEVm001783	236.57	157.05	159.55	229.77	194.22	100.66	65.74	82.91	212.52	186.79	144.57	151.18	288.79	302.63	349.90
PladumEVm001784	148.80	216.08	160.22	238.52	264.13	150.07	168.58	156.86	172.42	242.78	151.81	147.68	230.84	249.17	234.99
PladumEVm001785	278.46	202.94	215.58	137.97	151.35	56.28	38.76	37.96	135.93	141.36	118.95	116.55	238.90	267.93	334.05
PladumEVm001786	547.42	618.95	399.81	98.66	192.48	202.58	229.20	276.40	0.00	0.00	128.72	285.60	395.00	380.47	218.53
PladumEVm001787	99.87	100.79	75.40	260.20	179.77	107.10	59.84	90.60	146.95	224.68	100.89	125.59	193.15	182.36	210.05
PladumEVm001788	199.18	85.36	66.20	69.96	58.46	155.03	139.62	111.39	38.06	13.85	21.99	521.82	137.49	82.25	68.81
PladumEVm001789	0.00	0.00	0.00	0.00	0.00	0.00	0.00	0.00	0.00	0.00	0.00	0.00	0.00	0.00	0.00
PladumEVm001790	154.24	169.75	129.14	29.82	49.75	63.26	58.32	97.05	0.54	0.00	52.94	82.46	101.05	120.66	70.10
PladumEVm001791	101.38	119.61	75.22	17.14	31.85	53.57	35.80	66.36	1.33	1.06	21.41	57.56	80.00	84.89	49.58
PladumEVm001792	0.00	0.00	0.00	0.00	0.00	0.00	0.20	0.00	0.00	0.00	0.00	0.00	0.00	0.00	0.00
PladumEVm001793	430.30	403.27	370.07	679.48	750.78	419.10	391.79	482.48	296.50	401.14	265.83	376.13	511.94	503.32	680.96
PladumEVm001794	182.09	177.58	90.36	85.69	83.62	169.62	211.22	137.86	450.29	515.04	377.39	282.56	244.07	330.02	276.75
PladumEVm001795	142.90	168.00	145.56	168.55	181.05	137.86	110.68	121.49	237.57	271.69	180.56	212.56	184.70	210.97	265.61
PladumEVm001796	598.38	683.57	482.68	99.53	245.78	222.94	212.33	331.01	1.51	0.00	202.64	361.92	440.88	448.22	260.34
PladumEVm001797	0.00	0.00	0.00	0.00	0.00	0.00	0.00	0.00	0.00	0.07	0.00	0.00	0.00	0.00	0.00
PladumEVm001798	90.43	56.86	48.33	96.10	66.80	47.98	62.66	50.77	126.42	106.18	63.29	84.11	103.34	102.54	121.46
PladumEVm001799	601.48	639.98	428.26	81.90	240.85	230.02	230.31	352.50	0.98	0.00	189.57	357.60	439.01	406.23	266.01
PladumEVm001800	88.36	155.64	67.65	25.09	12.91	116.90	24.40	139.03	0.00	0.44	57.35	61.41	86.45	90.54	60.74
PladumEVm001801	0.00	0.00	0.00	0.05	0.00	0.00	0.13	0.00	0.00	0.00	0.00	0.00	0.00	0.00	0.00
PladumEVm001802	550.09	412.73	320.47	604.96	440.64	472.90	419.12	352.08	786.89	646.56	417.48	527.65	689.31	531.73	534.45
PladumEVm001803	484.66	278.40	244.25	477.82	374.89	192.85	122.24	207.99	366.51	472.45	438.82	502.65	1026.90	837.30	1024.19
PladumEVm001804	255.33	396.77	146.44	78.80	72.26	2.85	11.62	0.26	108.10	109.01	78.55	1.14	276.51	425.09	247.07
PladumEVm001805	248.42	301.63	199.87	419.29	283.67	196.75	129.07	182.87	231.24	281.42	169.25	215.38	326.43	409.57	339.24
PladumEVm001806	252.19	355.03	319.07	396.44	458.04	452.16	424.07	501.41	209.89	248.70	221.64	179.56	359.88	306.15	408.23
PladumEVm001807	156.41	168.31	107.15	33.67	60.61	55.74	45.04	81.19	0.57	0.00	53.26	86.02	114.01	115.91	70.02
PladumEVm001808	4773.85	3902.42	3703.40	4312.70	4162.21	2158.06	1613.29	1751.83	2433.67	3490.96	3073.01	3603.45	3905.38	4158.51	5127.37
PladumEVm001809	1051.81	884.73	697.06	1947.29	1587.25	625.74	715.92	672.22	1233.48	1140.97	1178.27	1132.23	1473.91	1170.28	1399.42
PladumEVm001810	435.61	378.09	276.00	670.40	534.79	444.43	249.05	286.71	525.87	538.55	513.65	475.06	485.74	538.60	506.78
PladumEVm001811	141.94	69.62	83.91	152.65	124.02	74.11	63.59	45.62	122.73	76.26	75.99	57.92	165.19	140.73	242.70
PladumEVm001812	4005.42	4920.97	3110.19	685.61	1359.35	1597.70	1276.96	2191.17	9.12	0.27	1079.75	2403.25	3003.08	2877.90	1700.05
PladumEVm001813	149.92	93.19	87.27	167.03	172.80	74.84	65.02	82.86	174.60	153.66	101.29	130.12	254.57	215.99	181.82
PladumEVm001814	242.93	145.14	150.09	260.36	214.94	131.74	104.81	100.62	197.84	197.48	164.49	154.49	351.44	242.85	389.55
PladumEVm001815	414.46	525.87	333.42	66.35	133.68	166.02	150.60	224.44	0.00	0.00	96.21	228.16	324.15	317.69	185.65
PladumEVm001816	174.91	175.32	180.37	119.76	101.05	66.70	58.11	43.49	71.78	98.36	68.77	56.94	211.45	221.85	294.36
PladumEVm001817	216.92	302.24	233.69	57.03	154.71	82.58	139.78	143.36	1.50	0.19	35.43	125.47	168.03	123.34	60.77
PladumEVm001818	54.98	31.71	26.93	59.24	42.61	42.93	33.67	37.78	89.58	77.08	74.69	66.19	74.30	70.47	75.65
PladumEVm001819	0.00	0.00	0.00	0.00	0.00	0.00	0.00	0.00	0.00	0.00	0.00	0.00	0.00	0.00	0.00
PladumEVm001820	195.96	112.16	168.02	216.06	195.09	173.97	158.38	147.78	196.99	166.39	194.77	137.79	191.97	149.42	263.54
PladumEVm001821	169.63	81.22	80.29	91.54	97.36	71.53	54.51	52.71	163.34	129.95	113.03	135.01	195.53	138.24	212.19
PladumEVm001822	17.68	13.94	7.74	46.14	56.74	3.32	0.00	5.90	3.91	12.56	13.10	22.78	19.84	17.64	23.34
PladumEVm001823	26.90	27.69	18.30	73.22	39.67	63.44	22.74	22.53	82.42	78.94	29.46	45.36	30.78	36.41	36.70
PladumEVm001824	187.23	103.80	103.81	264.73	198.38	149.50	131.86	143.58	158.14	175.12	123.76	157.73	210.26	149.20	190.90
PladumEVm001825	148.83	97.00	76.84	37.01	46.06	89.52	71.29	65.26	172.76	224.43	233.20	224.52	172.71	275.31	205.80
PladumEVm001826	686.31	907.98	519.66	91.24	214.36	227.30	201.60	302.72	1.11	0.19	214.86	391.89	525.30	542.01	296.15
PladumEVm001827	411.44	488.61	421.57	101.88	131.43	204.62	170.31	126.50	201.42	139.23	147.86	380.88	299.10	357.25	423.20
PladumEVm001828	74.28	86.40	120.77	440.81	254.05	196.98	233.52	173.33	481.74	357.72	115.01	103.29	236.63	117.84	188.66
PladumEVm001829	204.14	169.93	210.94	184.83	188.52	77.74	80.88	66.84	118.35	104.61	89.68	127.54	222.10	232.13	442.18
PladumEVm001830	245.20	286.79	180.98	36.56	88.21	100.18	98.10	151.49	0.23	0.00	59.68	128.79	194.89	161.95	109.15
PladumEVm001831	95.56	188.70	123.03	173.01	202.75	177.18	84.91	123.93	147.80	219.94	120.23	161.34	130.73	157.94	190.73
PladumEVm001832	76.41	52.01	42.73	79.97	71.46	55.62	34.70	45.21	88.83	78.96	66.21	83.16	92.70	74.80	96.31
PladumEVm001833	61.11	48.30	48.85	10.38	10.37	30.19	15.46	17.76	0.00	0.00	20.61	17.34	27.83	25.67	17.76
PladumEVm001834	175.31	225.17	127.28	32.39	63.44	77.65	57.65	108.46	0.00	0.00	42.52	98.76	156.53	139.72	72.71
PladumEVm001835	234.80	270.09	175.73	42.30	87.27	78.67	57.43	131.13	0.56	0.00	89.59	155.72	167.92	165.49	99.08
PladumEVm001836	303.47	217.78	229.01	339.75	279.04	106.94	84.10	104.31	197.78	202.39	233.64	187.74	341.45	322.23	450.21
PladumEVm001837	22.22	58.57	28.06	6.23	9.33	10.16	12.78	33.60	0.43	0.00	19.91	30.28	26.95	34.50	33.17
PladumEVm001838	595.64	441.80	431.11	524.72	504.86	443.71	327.18	289.26	867.85	856.55	637.09	737.50	618.16	702.78	762.89
PladumEVm001839	14.39	19.20	15.92	11.60	18.72	7.16	19.76	3.02	19.95	17.91	12.16	9.68	28.26	13.85	24.09
PladumEVm001840	0.89	0.00	0.00	0.00	0.00	0.00	0.00	0.00	0.00	0.00	0.00	0.00	0.00	0.65	0.00
PladumEVm001841	488.44	532.75	340.31	77.80	183.96	175.41	150.17	247.01	0.27	0.00	134.14	285.34	323.96	286.55	190.09
PladumEVm001842	79.51	35.56	38.63	47.72	79.93	58.99	39.99	42.20	68.00	99.93	76.40	59.96	111.56	93.45	153.05
PladumEVm001843	914.73	1161.44	812.82	138.57	303.88	388.52	328.37	521.06	1.35	0.00	212.98	482.91	759.05	728.02	441.35
PladumEVm001844	14.74	5.46	11.24	27.15	29.92	30.44	22.08	15.07	21.57	15.84	15.66	14.29	15.42	13.76	11.65
PladumEVm001845	280.69	284.23	261.03	444.25	433.50	82.87	111.80	180.98	124.61	106.88	152.73	234.37	298.57	398.94	483.24
PladumEVm001846	136.49	187.61	110.08	7.99	28.77	62.10	51.21	89.05	0.00	0.00	16.20	62.35	114.91	116.77	61.43
PladumEVm001847	299.90	393.57	213.17	41.30	71.57	124.47	94.22	167.28	0.00	0.16	69.38	175.65	230.54	243.40	152.12
PladumEVm001848	0.00	0.00	0.00	0.00	0.18	0.00	0.00	0.00	0.00	0.00	0.00	0.00	0.00	0.67	0.00
PladumEVm001849	162.00	78.32	86.21	226.46	197.81	142.22	175.34	93.91	292.93	254.06	148.99	163.24	289.37	220.79	390.15
PladumEVm001850	57.65	30.83	35.08	50.57	39.26	22.89	14.49	17.02	55.14	41.77	39.08	34.63	99.86	76.77	89.50
PladumEVm001851	238.44	302.76	193.57	49.99	96.43	89.26	98.96	144.70	0.76	0.00	68.90	160.57	200.49	197.60	106.92
PladumEVm001852	55.85	21.81	35.39	88.74	36.74	4.81	0.00	11.67	79.17	75.70	84.76	38.93	123.05	97.51	165.05
PladumEVm001853	39.17	24.48	21.86	50.34	54.22	34.03	48.23	47.88	43.53	31.20	27.04	20.80	46.36	73.77	86.15
PladumEVm001854	114.08	75.43	68.19	63.39	63.05	17.81	10.19	13.24	65.27	31.45	68.34	60.63	351.29	245.09	388.38
PladumEVm001855	565.64	355.18	324.07	608.44	408.98	186.32	175.44	143.05	555.47	514.31	315.12	491.61	522.95	589.65	661.29
PladumEVm001856	440.66	521.01	358.06	67.35	214.93	206.25	225.29	311.49	1.31	0.00	98.39	293.92	320.55	257.49	188.89
PladumEVm001857	2370.16	2779.94	1681.82	432.61	795.32	727.29	687.52	1190.38	3.49	0.43	804.44	1352.87	1798.93	1772.51	1054.91
PladumEVm001858	1964.17	1664.55	1502.22	2921.63	2620.24	1726.08	1483.21	1679.02	1981.86	2393.70	1997.05	1843.27	2124.12	2283.47	2364.35
PladumEVm001859	419.94	300.55	247.56	656.76	538.33	419.01	323.42	349.71	946.58	627.35	422.58	379.34	924.93	687.04	1026.32
PladumEVm001860	16.98	8.82	11.81	33.91	18.73	4.27	5.67	6.29	13.92	12.44	15.22	10.22	20.99	21.17	28.76
PladumEVm001861	226.60	307.57	183.89	37.36	61.46	98.13	75.35	148.75	0.79	0.00	67.11	151.68	202.76	201.63	118.45
PladumEVm001862	1148.09	1283.53	815.31	199.72	444.74	345.84	362.29	517.63	1.73	0.42	290.33	632.74	815.98	869.12	485.37
PladumEVm001863	247.43	329.02	193.01	43.46	66.49	78.51	95.16	125.93	0.00	0.00	78.76	148.54	198.41	226.70	125.14
PladumEVm001864	189.56	125.03	126.74	167.76	154.01	69.63	68.04	51.32	98.19	83.10	109.49	107.05	210.04	180.70	285.83
PladumEVm001865	808.19	952.02	613.94	153.42	316.85	298.70	305.61	443.33	0.75	0.18	226.20	457.31	610.05	570.35	345.24
PladumEVm001866	1452.34	899.58	932.24	1168.98	911.20	800.87	579.51	460.77	1711.31	1049.10	942.98	765.22	1723.66	1400.94	1912.17
PladumEVm001867	918.75	1260.65	730.13	112.26	220.74	359.76	390.02	634.60	0.58	0.26	212.01	522.54	829.06	855.22	492.86
PladumEVm001868	115.90	159.32	63.78	5.28	31.74	44.19	74.71	58.34	0.25	0.00	12.78	61.41	78.41	45.34	41.33
PladumEVm001869	82.03	80.04	66.81	70.91	65.43	18.30	36.31	20.37	26.25	26.81	42.17	42.70	82.80	74.96	85.40
PladumEVm001870	625.07	745.03	429.97	120.76	260.61	217.03	221.85	375.02	1.05	0.00	176.25	358.94	505.00	462.82	252.85
PladumEVm001871	1.92	3.40	0.00	0.51	0.51	0.15	0.00	1.22	0.75	0.32	0.52	1.26	1.32	0.85	0.89
PladumEVm001872	17.18	28.92	21.06	19.17	11.50	4.66	49.74	29.17	34.26	42.00	22.27	9.77	11.86	58.61	34.43
PladumEVm001873	7.95	22.00	7.79	10.51	15.57	3.25	3.91	11.92	4.03	5.84	2.91	8.33	4.74	14.45	6.66
PladumEVm001874	119.98	72.39	57.74	103.20	100.93	51.79	27.28	23.30	109.12	104.51	81.04	89.58	138.07	141.01	141.77
PladumEVm001875	246.47	246.09	215.59	569.61	501.04	263.97	221.77	296.45	424.41	514.15	213.36	390.59	710.90	803.82	706.75
PladumEVm001876	437.78	226.86	307.58	489.62	420.40	252.64	212.02	224.72	566.82	477.29	377.12	370.19	905.77	623.03	1087.90
PladumEVm001877	268.66	186.13	182.99	326.71	273.27	161.76	150.02	145.81	257.61	226.61	152.92	209.05	461.63	366.03	580.03
PladumEVm001878	265.09	297.25	194.85	43.51	119.17	113.60	135.74	176.85	0.28	0.00	83.06	178.91	202.89	176.63	114.89
PladumEVm001879	268.14	297.64	192.85	47.97	108.20	99.25	122.56	164.98	0.83	0.00	67.94	145.79	203.03	155.57	94.04
PladumEVm001880	16.44	18.95	16.55	14.39	18.63	4.61	6.41	15.50	20.44	30.87	16.59	25.06	12.89	19.34	26.29
PladumEVm001881	171.25	297.16	136.73	28.12	47.48	40.36	62.33	168.72	0.50	0.00	61.00	103.97	144.92	187.20	130.92
PladumEVm001882	213.69	128.82	134.55	177.00	142.96	71.65	55.06	95.84	133.32	125.05	118.03	139.92	245.03	195.18	309.44
PladumEVm001883	26.11	29.67	29.56	35.55	17.86	29.50	22.19	23.75	45.49	32.58	37.59	35.96	46.43	45.73	64.79
PladumEVm001884	44.78	62.15	55.20	84.05	95.50	42.18	28.83	35.89	94.57	69.35	46.32	60.58	51.24	53.98	84.00
PladumEVm001885	1940.50	2470.00	1747.26	65.37	117.27	153.02	105.65	270.97	1.79	0.38	114.83	318.20	1903.67	2131.20	1114.22
PladumEVm001886	1533.45	897.05	1115.97	476.65	556.57	981.88	738.64	642.68	1870.62	1331.16	1055.08	1356.49	1480.31	1309.75	2221.96
PladumEVm001887	81.14	73.38	72.50	160.78	146.48	92.17	62.42	51.43	121.05	86.54	92.89	124.67	166.21	135.43	238.32
PladumEVm001888	4.83	4.85	3.97	5.21	5.81	3.14	0.00	1.63	13.80	20.59	3.56	1.48	11.18	11.17	11.99
PladumEVm001889	13.47	8.81	10.78	22.26	30.08	6.89	0.00	3.26	12.49	13.35	6.38	11.29	22.08	25.58	26.31
PladumEVm001890	247.23	127.89	126.43	421.40	318.94	96.45	75.59	101.76	231.86	257.66	155.76	206.75	363.59	302.41	443.48
PladumEVm001891	337.56	250.68	257.12	404.91	378.22	171.46	130.14	147.12	364.74	329.95	261.76	266.11	479.68	405.10	507.04
PladumEVm001892	54.45	41.67	44.94	39.02	34.20	21.62	14.99	29.71	62.35	51.17	30.97	9.68	130.14	88.64	112.44
PladumEVm001893	149.07	158.89	129.25	248.41	178.22	140.67	78.45	79.13	181.91	152.28	162.96	117.36	228.59	212.98	250.28
PladumEVm001894	237.05	397.33	189.91	12.16	20.92	62.70	96.09	86.73	0.28	0.00	163.69	139.36	150.79	190.65	96.95
PladumEVm001895	318.74	291.02	277.33	56.28	124.56	126.69	102.69	182.46	0.60	0.00	35.89	140.12	225.73	207.54	130.74
PladumEVm001896	121.59	56.31	59.97	100.04	102.19	43.57	36.46	31.04	93.11	85.61	90.31	99.29	138.52	132.27	170.88
PladumEVm001897	58.62	39.02	29.26	47.02	56.19	64.17	56.22	41.30	208.40	223.79	166.91	135.11	62.77	72.75	77.14
PladumEVm001898	92.53	108.21	68.37	11.59	29.49	36.81	48.23	58.10	0.00	0.00	23.23	53.83	77.30	63.70	45.04
PladumEVm001899	124.32	84.11	86.65	176.02	152.23	98.24	55.00	73.85	207.82	219.76	142.46	112.52	193.57	168.40	222.77
PladumEVm001900	72.16	55.81	50.39	80.19	83.59	46.33	47.06	32.73	110.20	87.17	52.40	71.28	137.12	88.47	153.47
PladumEVm001901	695.30	775.90	461.35	134.91	270.44	237.74	193.06	367.90	0.66	0.00	209.10	432.14	491.77	467.27	280.94
PladumEVm001902	361.61	218.02	207.15	296.72	224.07	257.34	185.27	116.61	342.74	335.31	248.39	301.80	382.27	368.80	464.36
PladumEVm001903	57.85	33.21	34.34	75.16	47.60	33.87	35.60	30.31	74.95	57.07	53.78	58.25	139.16	107.41	116.55
PladumEVm001904	333.53	459.82	278.45	50.81	102.90	149.11	121.85	212.47	0.12	0.00	96.56	206.38	264.59	264.78	158.69
PladumEVm001905	156.27	145.75	139.12	197.44	159.10	182.25	93.15	102.22	293.31	220.62	107.77	109.28	292.10	230.93	352.06
PladumEVm001906	0.00	0.00	0.00	0.00	0.00	0.00	0.00	0.00	0.28	0.00	0.00	0.00	0.00	0.00	0.00
PladumEVm001907	1409.23	1305.43	1320.76	172.93	277.45	518.48	367.54	403.91	432.51	457.11	528.57	789.25	859.48	798.65	1138.91
PladumEVm001908	77.08	39.47	34.51	91.91	77.08	50.25	33.77	32.85	65.49	71.08	70.65	58.38	110.76	109.82	112.95
PladumEVm001909	1736.27	2001.11	1260.64	288.45	595.94	590.66	528.37	916.75	1.09	0.00	550.11	986.26	1323.25	1339.06	788.33
PladumEVm001910	112.95	83.47	76.68	150.06	115.70	51.17	60.65	27.05	37.12	56.20	103.32	87.51	142.27	132.61	140.02
PladumEVm001911	67.58	59.38	46.01	21.92	31.38	47.34	31.88	69.25	0.00	0.00	7.66	40.95	51.13	53.49	29.67
PladumEVm001912	131.10	165.90	115.79	186.88	158.67	73.24	96.98	126.32	173.30	152.42	130.70	125.48	114.25	183.69	232.40
PladumEVm001913	110.54	90.34	82.51	110.98	95.59	59.42	34.58	28.12	121.03	83.04	76.44	119.57	205.37	195.99	251.72
PladumEVm001914	172.81	163.23	121.91	265.14	177.70	93.53	126.88	85.71	138.58	180.32	154.93	193.17	243.14	243.80	288.32
PladumEVm001915	127.03	162.43	110.18	26.84	42.23	39.53	34.98	58.21	0.00	0.28	41.57	79.94	101.91	113.61	51.03
PladumEVm001916	796.13	996.09	631.91	155.65	327.86	361.31	294.40	523.15	1.22	0.17	254.44	513.15	647.36	628.93	385.20
PladumEVm001917	1.86	3.66	2.53	2.97	3.73	2.62	0.21	2.44	6.02	8.23	2.26	4.18	5.44	5.87	2.58
PladumEVm001918	426.27	504.31	323.26	86.55	181.68	161.62	144.00	251.34	0.27	0.00	130.96	237.43	312.91	298.13	192.22
PladumEVm001919	392.96	207.03	230.54	570.51	535.90	413.25	264.08	288.06	731.04	511.43	366.78	362.60	677.59	542.01	790.65
PladumEVm001920	144.40	138.51	100.88	24.23	55.74	41.26	55.67	88.28	0.27	0.00	39.29	93.36	119.43	87.17	51.23
PladumEVm001921	146.37	129.06	101.97	174.88	156.88	74.73	92.99	51.83	219.43	280.26	140.84	188.06	163.07	149.80	173.76
PladumEVm001922	21.06	46.59	20.30	13.48	23.22	13.15	12.05	3.19	15.30	15.23	8.34	4.39	42.25	52.78	34.38
PladumEVm001923	0.00	0.00	0.00	0.00	0.03	0.00	0.00	0.00	0.11	0.00	0.00	0.00	0.00	0.00	0.00
PladumEVm001924	27.15	13.45	17.86	22.74	25.17	21.58	2.14	21.50	19.36	38.74	16.47	32.00	33.06	24.21	46.89
PladumEVm001925	566.21	369.15	419.02	630.59	552.92	369.85	308.14	273.03	784.46	588.68	409.02	430.54	998.10	770.24	1095.93
PladumEVm001926	299.21	333.65	202.17	59.36	103.00	104.96	97.92	116.78	0.00	0.25	85.14	145.44	215.73	216.13	107.96
PladumEVm001927	572.09	320.55	309.39	475.05	473.55	232.70	174.06	164.64	906.30	650.13	472.65	402.10	1164.11	993.19	1308.69
PladumEVm001928	148.69	153.49	135.28	461.62	432.19	217.41	197.90	273.11	545.32	497.63	330.43	288.34	454.61	399.72	447.42
PladumEVm001929	446.29	554.97	339.59	72.86	182.14	186.92	182.07	293.32	0.46	0.00	153.48	262.95	312.37	324.51	182.37
PladumEVm001930	80.07	83.21	68.69	119.25	93.91	64.72	123.79	61.65	163.46	163.08	94.23	129.17	113.67	130.07	128.93
PladumEVm001931	0.00	0.00	0.00	0.00	0.00	0.13	0.00	0.00	0.00	0.06	0.00	0.00	0.00	0.00	0.00
PladumEVm001932	331.99	361.04	270.54	65.82	125.05	175.19	161.29	233.16	0.91	0.00	99.74	189.37	235.71	232.87	145.67
PladumEVm001933	528.92	619.82	396.23	104.60	148.65	138.52	132.50	269.71	0.00	0.00	158.65	285.55	368.07	430.01	232.91
PladumEVm001934	224.02	248.43	151.06	42.75	85.04	86.56	87.68	118.78	0.56	0.75	69.36	124.89	155.30	165.27	93.25
PladumEVm001935	9804.26	12581.10	14656.15	406.12	692.14	2858.65	2535.38	1653.90	580.09	834.66	3445.92	5992.54	6409.68	8098.15	13883.92
PladumEVm001936	0.00	0.00	0.00	0.00	0.00	0.00	0.00	0.00	0.00	0.00	0.00	0.00	0.00	0.00	0.00
PladumEVm001937	1902.35	2261.06	1506.53	3251.81	2878.55	2789.85	2159.89	2078.76	2250.98	2955.47	2603.16	2073.53	2675.81	2768.70	2711.75
PladumEVm001938	66.43	47.83	40.36	88.82	61.58	27.18	31.55	27.56	78.61	75.06	56.24	42.44	76.04	71.91	106.66
PladumEVm001939	50.23	37.66	35.96	85.42	61.66	43.44	18.14	21.88	68.04	53.20	49.55	63.09	88.82	93.82	126.65
PladumEVm001940	101.87	59.36	75.32	105.57	85.31	40.06	21.10	44.47	53.72	35.42	58.76	73.67	121.48	93.29	121.84
PladumEVm001941	146.15	163.12	120.59	32.12	61.19	53.08	37.79	106.79	0.00	0.00	32.81	72.65	110.47	97.75	65.20
PladumEVm001942	188.37	131.24	122.77	356.31	304.19	93.92	84.31	75.51	186.90	213.69	173.98	163.86	246.76	239.39	304.88
PladumEVm001943	432.21	247.52	202.75	509.16	305.75	297.78	245.53	178.36	599.08	729.19	291.10	338.24	924.21	677.07	941.87
PladumEVm001944	41.37	71.45	37.71	5.34	6.44	16.61	4.15	40.34	0.00	0.46	10.05	27.26	33.55	44.84	25.02
PladumEVm001945	187.96	154.99	167.42	186.44	138.71	27.42	49.86	27.48	56.04	100.96	99.68	130.04	257.67	194.79	310.64
PladumEVm001946	276.85	322.35	209.39	48.79	116.04	111.38	97.16	162.55	0.58	0.17	80.72	170.38	189.44	216.90	106.94
PladumEVm001947	827.38	942.01	613.67	166.61	378.38	336.51	296.84	512.30	0.87	0.36	235.37	481.04	607.27	540.08	351.94
PladumEVm001948	158.82	115.84	150.08	283.71	278.23	183.57	139.46	142.96	157.07	192.18	201.53	147.27	100.99	153.87	144.07
PladumEVm001949	53.98	28.71	30.01	52.59	53.41	36.01	5.44	31.33	93.97	71.11	56.65	61.46	115.16	103.56	106.19
PladumEVm001950	1178.63	821.27	871.04	1030.70	711.94	324.57	182.20	386.50	1303.70	1031.85	976.67	438.29	584.09	515.86	780.94
PladumEVm001951	432.46	592.79	360.60	57.80	102.41	163.48	156.97	299.47	2.11	0.24	114.55	249.61	360.10	366.84	213.05
PladumEVm001952	156.21	101.80	96.11	224.77	208.28	120.42	97.23	95.43	336.83	238.08	189.00	229.56	485.01	402.48	517.32
PladumEVm001953	84.18	89.59	70.97	125.10	102.74	54.27	38.50	51.47	100.36	124.57	112.18	94.93	111.28	143.28	152.18
PladumEVm001954	220.13	168.20	174.66	347.33	300.39	207.87	181.52	183.69	543.85	364.75	236.89	214.10	502.68	342.87	620.06
PladumEVm001955	656.76	676.23	412.84	885.36	641.79	599.58	561.43	396.12	1354.67	1103.34	775.76	890.43	1075.79	929.08	1098.74
PladumEVm001956	1011.54	1100.76	738.96	170.12	376.90	371.18	370.81	553.49	1.21	0.36	265.03	535.32	686.86	647.59	385.16
PladumEVm001957	0.00	0.00	0.00	0.00	0.00	0.00	0.00	0.00	0.00	0.00	0.00	0.00	0.00	0.00	0.00
PladumEVm001958	124.38	69.41	100.29	255.72	167.18	90.88	50.05	33.95	61.32	80.43	60.14	74.35	153.57	147.85	195.38
PladumEVm001959	626.04	683.11	454.69	108.13	229.33	232.79	282.87	334.34	0.30	0.23	179.08	377.01	442.41	447.58	255.59
PladumEVm001960	719.44	684.92	602.26	786.61	692.43	160.04	117.73	129.74	371.68	596.95	579.67	679.20	1065.76	1171.05	1511.32
PladumEVm001961	323.89	148.89	185.96	300.95	226.44	62.18	39.51	60.70	365.19	480.64	337.94	346.40	706.96	506.54	818.41
PladumEVm001962	27.73	29.75	42.53	16.20	25.49	2.51	9.52	10.68	17.72	8.46	20.72	12.59	25.97	48.70	50.65
PladumEVm001963	163.89	227.97	131.37	25.76	44.97	72.26	55.60	124.52	0.59	0.00	56.90	99.21	138.48	142.43	83.49
PladumEVm001964	13.63	11.65	14.09	43.20	10.32	7.93	14.37	10.31	21.27	25.99	19.57	11.59	14.70	35.24	27.13
PladumEVm001965	321.58	381.22	221.36	47.11	85.93	107.84	84.52	154.08	0.70	0.00	73.74	162.59	224.77	259.98	153.73
PladumEVm001966	881.47	1055.89	715.44	156.00	287.33	356.86	294.68	484.41	2.18	0.16	237.32	539.45	678.98	658.52	383.87
PladumEVm001967	297.00	345.50	215.25	49.43	89.47	90.81	77.90	137.00	0.39	0.00	75.98	171.93	215.92	223.18	136.64
PladumEVm001968	58.92	83.58	46.82	12.34	20.51	18.29	13.86	44.09	0.00	0.00	20.24	32.76	58.45	46.49	26.00
PladumEVm001969	56.56	60.29	50.87	73.50	56.37	43.63	46.61	36.48	52.93	78.34	49.81	57.13	98.54	93.47	150.32
PladumEVm001970	647.60	433.53	538.50	529.66	439.99	155.71	71.35	117.52	191.79	272.45	309.60	434.98	723.19	786.71	1402.93
PladumEVm001971	406.06	468.78	313.67	72.71	152.88	148.36	152.06	197.62	0.21	0.00	101.23	230.92	307.70	277.36	166.21
PladumEVm001972	257.92	274.16	226.19	292.80	240.26	239.77	186.08	180.33	568.44	471.01	307.23	273.01	653.28	612.25	771.92
PladumEVm001973	6.69	34.76	23.25	2.51	14.00	12.09	0.00	20.11	25.21	30.27	6.86	14.03	7.78	27.86	32.37
PladumEVm001974	39.06	40.56	26.54	55.36	42.49	19.36	26.65	15.51	95.13	77.77	54.22	51.35	68.68	72.11	72.19
PladumEVm001975	46.65	27.94	29.61	70.24	54.37	38.25	16.65	21.81	102.28	73.80	67.27	66.08	39.79	67.90	68.35
PladumEVm001976	72.27	0.00	0.00	29.63	40.77	7.36	12.11	1.42	0.26	5.26	0.27	22.12	15.68	3.04	0.35
PladumEVm001977	265.58	251.03	178.04	40.65	88.45	82.74	74.82	119.20	0.00	0.00	55.91	130.29	167.18	166.05	92.93
PladumEVm001978	45.31	43.00	29.88	57.12	65.78	19.49	30.68	18.77	94.55	44.80	26.51	39.38	74.05	61.42	72.59
PladumEVm001979	338.11	290.04	260.48	386.79	325.52	155.96	156.61	125.90	312.79	335.34	272.60	252.58	333.36	371.83	414.53
PladumEVm001980	412.76	493.31	332.82	518.23	500.63	640.82	461.82	536.87	544.75	710.14	455.59	480.96	521.14	518.13	513.66
PladumEVm001981	85.75	43.54	43.54	76.14	66.70	24.75	37.21	31.93	122.77	69.24	56.15	55.58	136.03	85.50	146.45
PladumEVm001982	304.15	325.15	202.41	53.73	93.03	66.48	89.16	133.75	0.35	0.00	77.59	151.73	219.03	283.64	126.44
PladumEVm001983	290.68	245.71	196.93	317.63	276.02	174.08	104.68	157.72	279.60	300.37	223.03	230.69	298.42	313.65	361.43
PladumEVm001984	465.11	535.29	361.59	78.74	188.52	178.52	157.03	277.44	0.00	0.21	148.36	272.89	324.80	295.30	167.50
PladumEVm001985	21.20	26.02	22.96	33.56	27.10	11.52	15.97	17.49	30.06	31.39	11.58	19.84	44.76	37.71	78.30
PladumEVm001986	378.21	319.24	410.76	429.20	433.46	126.18	73.30	145.39	176.24	281.14	279.26	373.97	543.48	580.47	802.45
PladumEVm001987	1134.23	741.27	733.06	1207.70	990.03	490.23	470.25	398.79	959.86	988.21	925.63	1095.67	1402.61	1231.92	1495.55
PladumEVm001988	493.05	308.91	361.58	463.71	448.32	111.68	109.75	104.44	259.23	277.58	224.93	427.26	511.29	482.22	641.73
PladumEVm001989	75.03	66.72	31.62	40.28	24.71	48.92	22.40	20.44	39.83	32.66	35.59	86.50	132.70	82.69	75.80
PladumEVm001990	950.86	651.84	615.23	1284.44	1061.68	830.98	571.45	513.99	1105.53	1199.00	636.59	808.99	1460.28	1189.46	1550.89
PladumEVm001991	67.69	46.81	47.87	79.82	53.69	37.58	42.55	36.45	53.70	36.86	41.37	87.22	89.41	90.67	122.22
PladumEVm001992	511.87	523.69	365.12	621.51	472.96	160.31	75.90	114.25	187.11	355.01	297.48	448.17	689.79	650.66	667.32
PladumEVm001993	42.21	16.81	24.51	55.10	44.54	25.21	25.30	14.23	22.14	48.80	24.05	31.81	48.66	44.87	53.44
PladumEVm001994	556.36	596.14	553.01	599.04	659.69	744.05	682.14	812.04	500.39	621.13	370.20	436.05	658.59	711.65	864.21
PladumEVm001995	0.00	0.00	0.00	0.00	0.00	0.00	25.73	36.99	0.92	0.00	0.00	0.00	0.00	0.00	0.00
PladumEVm001996	28.02	28.67	18.34	29.38	62.39	46.47	50.94	22.54	20.73	29.27	14.18	37.70	36.20	41.16	39.10
PladumEVm001997	218.42	331.39	300.45	328.67	351.24	334.31	251.68	326.83	303.63	308.16	231.02	263.49	221.04	209.53	194.49
PladumEVm001998	1065.99	810.32	789.10	882.02	811.33	394.58	275.50	308.08	816.15	819.54	769.34	662.29	1227.72	1087.06	1677.37
PladumEVm001999	256.55	202.75	160.15	326.36	251.32	123.35	105.93	134.83	247.91	228.28	211.75	219.35	307.66	303.50	375.28
[truncated: 117,738 more rows]
