# Supplementary material for: Transcriptomic landscape of posterior regeneration in the annelid Platynereis dumerilii
Source: BMC Genomics. 2023 Oct 2;24:583. doi: 10.1186/s12864-023-09602-z (PMC10546743; doi:10.1186/s12864-023-09602-z)
Supplement: Supplementary file 12 — Additional file 12. [file 12864_2023_9602_MOESM12_ESM.xlsx]

## Sheet: Legend
	Additional file 12: TMM expression values for the regeneration RNA-seq dataset
	Expression values for all transcripts for each RNA-seq sample are shown. Outlying samples have been removed.

## Sheet: TMM
	0dpa_1	0dpa_2	0dpa_3	1dpa_1	1dpa_2	2dpa_1	2dpa_2	2dpa_3	3dpa_2	3dpa_3	5dpa_1	5dpa_2	NA_1	NA_2	NA_3
PladumEVm000001	313.187	508.825	380.518	536.802	461.000	467.692	488.658	422.405	903.933	646.726	488.626	345.730	305.940	320.101	325.014
PladumEVm000002	12.594	9.949	10.048	14.184	10.380	2.282	1.892	2.233	13.569	18.858	33.851	22.331	25.051	37.368	36.689
PladumEVm000003	29.224	24.991	22.550	32.487	25.387	10.036	6.725	8.880	19.185	26.773	44.397	36.594	37.884	40.825	51.362
PladumEVm000004	8.936	6.783	7.064	7.951	6.377	1.519	1.605	1.828	8.376	10.286	19.114	13.123	14.823	22.281	22.128
PladumEVm000005	11.147	14.645	9.333	2.631	5.094	6.521	7.103	10.032	0.008	0.007	5.614	7.713	6.613	7.193	3.938
PladumEVm000006	41.090	34.004	34.137	73.693	50.428	56.463	70.748	52.289	79.645	53.633	56.406	40.205	44.939	41.430	56.821
PladumEVm000007	43.658	55.222	45.052	10.704	23.485	32.315	37.969	53.261	0.082	0.014	19.604	36.973	22.730	24.434	14.584
PladumEVm000008	7.625	4.501	4.081	11.893	8.573	2.270	2.957	3.429	3.878	3.098	7.313	5.092	7.879	7.211	10.821
PladumEVm000009	0.082	0.090	0.043	0.033	0.173	0.045	0.000	0.163	0.083	0.110	0.095	0.164	0.127	0.154	0.075
PladumEVm000010	22.041	26.077	21.720	31.423	27.179	26.066	23.456	24.635	24.253	19.947	25.318	31.082	23.166	24.994	31.575
PladumEVm000011	35.670	34.806	28.652	70.874	56.329	51.928	58.340	48.010	54.906	41.841	48.475	35.991	40.118	42.340	46.917
PladumEVm000012	3.326	3.227	4.139	8.674	5.013	3.629	6.191	5.873	10.913	7.280	7.507	3.522	4.927	4.080	7.001
PladumEVm000013	3.142	4.751	3.114	0.645	1.206	1.842	2.168	3.407	0.014	0.003	1.467	2.516	1.651	1.970	1.160
PladumEVm000014	0.356	0.340	0.107	0.494	0.655	2.891	1.295	0.910	2.084	2.770	0.767	1.956	0.306	0.420	0.351
PladumEVm000015	28.019	31.007	35.753	31.379	25.154	27.802	29.503	21.318	116.127	38.009	31.406	19.440	31.496	27.674	40.104
PladumEVm000016	8.437	15.679	11.654	24.444	29.132	31.322	24.936	46.417	15.197	10.684	21.113	10.443	3.814	3.987	2.829
PladumEVm000017	0.941	1.084	1.026	2.007	2.136	1.586	1.694	1.774	1.172	1.090	1.740	0.820	1.346	1.373	1.800
PladumEVm000018	352.242	527.074	332.103	64.984	142.606	243.228	233.466	333.956	0.323	0.045	121.339	212.026	220.085	248.274	136.274
PladumEVm000019	73.624	98.557	70.037	13.886	41.169	47.263	57.406	74.959	0.106	0.000	23.696	48.045	43.920	45.546	29.692
PladumEVm000020	5.986	5.732	6.264	10.662	7.180	22.246	20.641	14.502	16.494	7.670	5.846	7.171	7.606	8.407	9.872
PladumEVm000021	2.268	3.374	2.129	0.554	0.864	1.145	1.769	2.406	0.004	0.000	1.005	1.886	1.331	1.523	0.847
PladumEVm000022	5.699	6.627	4.712	1.223	2.505	2.851	3.995	5.599	0.012	0.001	2.228	3.936	3.056	3.080	1.905
PladumEVm000023	37.817	42.548	38.060	20.413	21.095	44.862	30.212	35.086	30.527	29.998	39.212	38.091	30.419	34.593	45.323
PladumEVm000024	9.520	3.019	5.358	7.391	7.222	1.888	4.440	1.839	10.728	11.317	27.349	12.611	15.302	16.933	23.800
PladumEVm000025	21.130	15.938	15.961	41.795	30.570	20.769	21.054	21.542	21.315	18.854	22.612	19.008	30.087	34.096	35.839
PladumEVm000026	21.160	27.187	21.925	15.887	16.813	11.332	12.257	8.503	38.723	15.512	11.830	11.336	15.958	15.440	18.214
PladumEVm000027	2.065	2.812	1.929	0.513	0.837	1.123	1.818	2.082	0.005	0.000	0.770	1.494	1.253	1.496	0.806
PladumEVm000028	3.240	4.510	3.125	0.713	1.650	1.756	1.924	2.880	0.004	0.001	1.633	2.399	1.810	1.840	1.280
PladumEVm000029	0.030	0.014	0.014	0.031	0.047	0.040	0.002	0.033	0.027	0.021	0.024	0.028	0.007	0.016	0.018
PladumEVm000030	2.686	2.588	2.001	3.638	3.007	3.016	2.603	2.011	2.658	3.044	3.938	2.955	3.225	2.745	4.071
PladumEVm000031	3.321	4.876	3.293	0.841	1.849	2.434	3.063	4.700	0.006	0.002	1.451	2.752	1.997	2.040	1.224
PladumEVm000032	66.430	72.671	58.473	95.177	90.387	47.313	29.024	27.494	125.010	98.076	64.553	75.712	34.795	34.537	42.883
PladumEVm000033	0.367	1.018	0.859	0.452	0.650	0.478	0.523	0.388	0.640	0.700	0.602	0.805	0.545	0.934	1.066
PladumEVm000034	39.782	29.088	31.735	44.042	28.120	46.242	60.986	34.073	115.590	31.582	21.552	17.220	38.259	29.343	44.188
PladumEVm000035	15.843	15.746	13.688	32.769	25.265	30.931	28.936	24.774	32.798	27.865	25.294	16.277	21.908	21.385	24.549
PladumEVm000036	0.000	0.001	0.000	0.002	0.000	0.000	0.000	0.000	0.000	0.000	0.000	0.000	0.000	0.000	0.000
PladumEVm000037	10.306	8.508	8.853	11.085	10.797	7.811	7.011	7.294	9.242	7.212	10.080	7.299	8.435	9.178	12.130
PladumEVm000038	18.275	16.681	14.389	35.035	28.804	26.715	27.809	19.042	30.031	26.456	26.969	22.644	26.933	25.144	24.847
PladumEVm000039	2.954	4.228	2.657	0.677	1.241	1.638	1.628	2.694	0.001	0.001	1.474	2.287	1.826	2.013	1.208
PladumEVm000040	6.592	5.535	4.668	10.191	7.580	8.314	4.772	6.810	10.193	9.108	8.646	6.485	8.211	7.208	8.402
PladumEVm000041	2.976	4.193	2.592	0.677	1.224	1.997	2.178	3.157	0.007	0.000	1.430	2.264	1.785	2.044	1.181
PladumEVm000042	7.173	6.913	5.721	8.364	6.994	5.684	4.994	5.745	9.325	8.698	12.633	10.123	11.861	13.107	13.306
PladumEVm000043	4.339	5.559	3.734	0.970	1.815	2.320	2.899	3.987	0.017	0.000	1.877	3.253	2.564	2.919	1.564
PladumEVm000044	1.953	2.022	1.653	0.427	0.762	0.861	1.422	1.916	0.001	0.000	0.706	1.208	1.027	1.029	0.670
PladumEVm000045	0.225	0.371	0.488	0.351	0.597	0.903	0.407	0.515	0.724	1.267	0.335	0.240	0.475	0.279	0.335
PladumEVm000046	24.092	47.078	33.897	59.470	54.718	109.032	125.447	113.827	45.389	53.360	47.894	39.328	30.049	34.005	33.708
PladumEVm000047	5.589	8.150	5.064	1.248	2.249	2.951	3.888	5.526	0.004	0.000	2.846	4.373	3.398	3.949	2.198
PladumEVm000048	5.893	5.013	4.324	9.355	8.281	6.327	5.867	5.073	8.828	7.535	7.675	7.623	7.259	6.525	7.176
PladumEVm000049	6.608	3.255	4.016	18.793	13.567	10.618	12.555	9.504	13.352	8.426	5.612	5.821	11.422	7.777	12.313
PladumEVm000050	392.056	312.716	333.320	317.064	254.793	249.534	271.679	194.563	666.329	275.938	292.397	207.040	404.668	378.019	507.459
PladumEVm000051	18.467	15.908	17.147	23.059	19.362	17.980	18.176	15.770	16.587	15.507	14.789	13.674	19.030	20.033	26.963
PladumEVm000052	10.047	13.609	9.004	2.232	4.095	5.635	5.715	9.290	0.018	0.006	4.124	7.355	5.789	6.270	3.654
PladumEVm000053	1.689	2.221	1.456	0.451	0.803	0.915	1.003	1.694	0.003	0.000	0.984	1.408	0.991	0.960	0.601
PladumEVm000054	6.914	8.827	6.221	1.506	3.002	3.677	3.843	5.763	0.007	0.001	3.412	4.811	4.059	4.275	2.532
PladumEVm000055	21.642	18.164	15.365	29.135	24.755	47.358	49.337	36.473	33.348	29.622	22.884	31.667	20.160	20.715	26.607
PladumEVm000056	0.000	0.000	0.000	0.000	0.000	0.000	0.000	0.000	0.000	0.000	0.000	0.000	0.000	0.000	0.000
PladumEVm000057	79.105	55.443	55.522	57.812	54.014	78.642	85.347	62.841	79.427	69.680	72.295	67.154	62.747	61.313	83.735
PladumEVm000058	4.420	7.937	6.007	5.635	5.072	12.030	12.677	9.851	4.333	6.400	4.177	6.844	6.326	6.894	7.181
PladumEVm000059	5.340	3.345	3.935	7.062	5.457	9.139	9.840	6.684	6.553	5.018	6.302	6.473	6.231	4.860	6.653
PladumEVm000060	1.188	1.028	0.955	2.136	1.827	2.443	1.632	1.231	1.733	1.475	1.100	1.809	1.023	0.811	0.938
PladumEVm000061	0.130	0.177	0.113	0.154	0.196	0.227	0.286	0.182	0.137	0.135	0.128	0.182	0.134	0.159	0.252
PladumEVm000062	1.498	1.857	1.500	2.563	2.047	1.618	1.594	1.117	2.101	1.645	1.861	1.181	2.081	2.312	3.148
PladumEVm000063	4.571	6.239	3.608	1.049	1.810	2.097	3.183	4.479	0.007	0.000	2.294	2.862	2.802	3.242	1.888
PladumEVm000064	6.570	6.068	8.027	9.096	7.935	8.983	7.953	6.540	6.013	5.696	6.081	5.478	6.407	7.384	10.614
PladumEVm000065	5.582	7.107	4.757	1.233	2.300	2.838	3.074	5.131	0.010	0.000	2.231	3.908	3.232	3.432	2.186
PladumEVm000066	52.763	55.233	49.370	81.165	72.290	66.669	59.298	58.165	54.571	57.205	62.348	51.282	46.365	48.868	59.338
PladumEVm000067	73.173	61.532	65.713	66.381	53.867	23.900	11.154	23.813	26.010	35.546	62.365	61.911	68.878	69.208	100.315
PladumEVm000068	2.195	2.850	1.899	0.447	0.995	1.120	1.409	2.194	0.008	0.002	1.104	1.730	1.218	1.332	0.811
PladumEVm000069	2.790	2.738	2.763	6.213	4.682	3.213	3.484	3.249	6.179	5.943	3.176	3.747	3.956	4.074	5.096
PladumEVm000070	8.973	12.026	10.942	25.247	27.803	22.489	25.456	25.283	21.310	27.300	20.885	9.564	7.173	9.109	8.156
PladumEVm000071	3.505	4.701	3.042	0.657	1.532	1.787	1.818	2.786	0.007	0.000	1.485	2.675	1.869	2.199	1.486
PladumEVm000072	3.934	5.413	3.653	0.796	1.604	2.445	2.651	4.019	0.020	0.000	1.962	2.988	2.233	2.601	1.563
PladumEVm000073	2.532	2.998	2.001	0.542	0.919	1.570	1.307	2.227	0.005	0.000	1.180	1.927	1.341	1.453	0.848
PladumEVm000074	2.125	3.151	2.013	0.453	0.910	1.228	1.027	2.245	0.004	0.001	0.861	1.752	1.201	1.248	0.787
PladumEVm000075	3.807	5.774	3.751	0.897	1.816	2.474	3.471	4.549	0.007	0.000	1.763	2.943	2.237	2.708	1.457
PladumEVm000076	4.579	6.307	4.444	1.103	2.278	3.234	3.032	4.818	0.004	0.001	1.775	3.215	2.719	2.979	1.777
PladumEVm000077	99.174	137.207	89.248	24.103	54.247	65.364	70.798	115.898	0.238	0.018	46.947	73.647	57.391	59.881	36.157
PladumEVm000078	4.481	5.785	3.723	1.097	1.785	1.942	2.685	3.907	0.017	0.001	2.006	3.429	2.584	2.597	1.529
PladumEVm000079	3.285	3.783	3.845	5.234	3.980	3.364	4.467	2.804	3.800	2.959	5.919	2.926	4.413	4.333	5.524
PladumEVm000080	51.502	56.730	46.508	41.836	38.831	85.179	92.292	89.290	45.261	43.390	47.714	44.044	49.110	48.914	59.838
PladumEVm000081	6.226	7.879	5.357	1.324	2.835	3.292	3.903	6.129	0.009	0.004	2.752	4.510	3.676	3.948	2.368
PladumEVm000082	6.935	9.063	6.401	1.512	2.970	4.159	5.054	7.017	0.014	0.001	2.873	4.802	4.166	4.730	2.603
PladumEVm000083	20.800	18.400	18.238	27.409	25.347	27.845	25.768	22.798	35.456	29.776	26.653	21.866	26.201	26.277	30.908
PladumEVm000084	3.851	5.181	3.466	0.841	1.664	1.917	2.470	3.747	0.006	0.001	1.602	2.810	2.100	2.314	1.405
PladumEVm000085	3.560	2.559	2.068	5.295	2.984	3.081	2.249	2.107	4.883	6.040	5.120	3.458	3.334	3.744	4.167
PladumEVm000086	5.939	5.060	4.931	11.239	8.667	6.576	6.839	5.879	7.930	7.050	6.840	6.510	6.332	6.082	7.800
PladumEVm000087	3.104	4.323	2.691	0.634	1.242	1.935	2.278	3.223	0.007	0.001	1.509	2.516	1.946	1.960	1.183
PladumEVm000088	4.180	5.781	3.845	0.740	1.626	2.743	3.586	4.484	0.003	0.000	1.718	2.978	2.772	2.967	1.544
PladumEVm000089	3.344	4.568	3.209	0.680	1.229	1.756	2.076	3.286	0.009	0.000	1.388	2.634	1.976	2.417	1.291
PladumEVm000090	4.961	6.054	4.404	0.916	1.940	2.641	2.805	4.419	0.005	0.002	1.981	3.445	2.895	2.820	1.877
PladumEVm000091	27.627	27.340	22.439	32.850	28.952	30.418	29.197	25.364	22.381	24.464	32.303	29.837	29.195	33.328	34.299
PladumEVm000092	15.802	20.277	18.049	23.074	21.298	24.628	25.025	26.385	21.535	21.423	22.387	23.450	15.906	15.704	18.118
PladumEVm000093	77.250	155.598	104.207	148.673	129.313	148.676	161.017	150.824	191.394	176.188	154.596	103.925	64.546	79.896	62.833
PladumEVm000094	5.860	7.927	5.394	1.486	3.444	6.201	5.746	8.382	0.005	0.000	2.172	4.215	4.941	3.613	2.369
PladumEVm000095	5.032	4.759	4.434	6.833	5.081	4.483	5.439	4.340	5.612	6.229	6.519	6.667	7.051	6.546	9.334
PladumEVm000096	29.900	29.722	22.133	37.259	29.201	28.466	18.952	26.102	22.003	25.087	34.309	29.473	24.293	22.969	21.246
PladumEVm000097	4.579	5.751	3.859	1.022	1.923	2.531	2.813	4.257	0.002	0.001	1.776	3.204	2.474	2.799	1.499
PladumEVm000098	2.974	4.234	2.617	0.626	1.342	2.017	2.612	3.031	0.009	0.002	1.298	2.213	1.816	1.920	1.054
PladumEVm000099	32.080	32.132	28.349	24.112	23.485	28.186	28.011	22.483	38.044	21.496	22.265	19.678	26.624	28.675	32.566
PladumEVm000100	9.589	8.504	8.978	21.949	17.321	13.564	13.403	13.361	15.991	15.628	13.458	11.812	14.047	14.680	17.332
PladumEVm000101	4.123	3.833	2.734	8.827	7.472	10.152	7.508	9.163	11.417	8.263	9.870	5.411	7.092	9.647	9.855
PladumEVm000102	23.322	27.386	24.803	22.777	21.425	19.914	22.058	18.478	23.932	21.325	20.175	23.426	16.939	17.160	20.183
PladumEVm000103	24.014	19.827	20.967	32.154	29.495	19.350	18.552	15.180	24.064	29.858	29.348	27.001	25.860	27.736	36.665
PladumEVm000104	1.351	1.177	1.174	3.163	2.725	1.384	1.166	2.284	2.919	2.607	2.181	2.580	2.902	2.751	2.862
PladumEVm000105	29.732	30.954	39.938	80.050	79.676	34.205	47.617	22.721	82.535	85.688	79.463	59.931	32.142	36.619	64.047
PladumEVm000106	16.208	13.065	13.369	26.303	23.694	36.637	32.130	32.513	15.268	20.073	24.500	18.338	23.310	19.159	30.891
PladumEVm000107	8.368	9.143	7.409	15.726	14.437	17.451	19.858	16.581	18.751	15.282	13.585	12.095	13.790	11.589	14.251
PladumEVm000108	3.789	5.178	3.325	0.733	1.659	2.147	2.819	3.666	0.007	0.003	1.532	2.642	2.206	2.484	1.377
PladumEVm000109	12.543	16.020	10.830	2.757	5.461	6.290	6.279	10.640	0.013	0.001	4.328	8.161	7.001	7.804	4.474
PladumEVm000110	5.300	3.468	3.797	10.811	8.332	7.508	8.161	7.901	12.150	7.837	9.753	6.261	9.570	8.313	12.477
PladumEVm000111	5.592	6.069	5.215	1.196	2.167	2.241	2.723	4.087	0.007	0.000	2.107	3.527	3.075	2.912	1.930
PladumEVm000112	3.085	4.199	3.208	0.594	1.067	1.153	1.422	2.398	0.007	0.001	1.075	2.440	1.705	1.940	1.202
PladumEVm000113	10.708	14.335	10.072	2.415	5.374	6.246	8.641	12.595	0.046	0.002	4.656	8.153	6.631	6.803	3.938
PladumEVm000114	6.271	8.876	5.615	1.142	2.851	4.344	6.398	7.749	0.027	0.000	2.968	3.724	3.942	4.825	2.801
PladumEVm000115	3.084	2.260	2.889	1.554	1.525	5.574	5.856	6.721	6.198	7.012	9.063	6.956	3.283	6.315	4.586
PladumEVm000116	1.772	1.726	1.803	7.407	5.648	4.025	3.628	3.971	3.616	2.283	3.652	4.214	2.014	1.794	2.386
PladumEVm000117	44.722	38.029	37.192	45.281	41.717	52.561	59.766	43.579	95.451	79.842	63.594	45.761	86.223	88.789	110.375
PladumEVm000118	5.805	5.097	4.485	9.269	8.295	8.071	8.582	7.395	9.479	8.060	7.739	6.233	6.751	6.581	7.839
PladumEVm000119	4.725	6.468	4.192	0.923	1.969	2.493	3.095	4.918	0.022	0.001	2.247	3.563	2.810	3.057	1.929
PladumEVm000120	7.084	5.550	5.585	14.612	13.223	13.627	13.089	9.561	21.309	15.349	14.318	9.002	12.291	10.819	13.385
PladumEVm000121	9.714	8.339	8.937	10.386	9.952	7.570	7.373	7.334	8.093	7.483	8.513	7.597	8.212	9.435	12.218
PladumEVm000122	10.990	15.985	12.822	20.154	19.916	23.331	22.578	17.438	19.216	20.544	19.986	16.606	13.936	13.718	14.295
PladumEVm000123	2.376	2.074	1.712	4.876	4.084	2.715	2.915	2.660	4.301	2.980	3.444	2.559	3.720	3.512	4.117
PladumEVm000124	15.638	15.850	17.693	4.310	4.524	8.615	11.722	9.400	3.695	4.530	7.510	8.976	12.089	16.984	26.716
PladumEVm000125	22.280	16.931	19.534	10.287	10.678	11.062	14.052	16.464	5.748	8.360	10.987	12.919	18.107	21.127	32.438
PladumEVm000126	1.466	0.820	1.243	2.273	1.847	0.774	0.208	0.505	2.697	2.500	3.544	1.984	3.593	3.379	4.389
PladumEVm000127	3.904	5.063	3.471	0.818	1.787	1.971	2.451	4.317	0.002	0.000	1.482	2.751	2.258	2.390	1.341
PladumEVm000128	2.611	4.023	2.646	0.588	1.265	1.970	2.014	3.332	0.005	0.003	1.123	2.215	1.841	2.089	1.098
PladumEVm000129	5.037	6.507	4.367	1.209	1.909	2.125	3.015	5.026	0.013	0.002	2.381	3.813	2.901	3.283	1.807
PladumEVm000130	6.571	7.873	5.574	1.371	3.260	4.076	4.757	6.665	0.018	0.000	2.481	4.332	3.529	3.972	2.153
PladumEVm000131	0.061	0.020	0.082	0.059	0.159	0.082	0.000	0.160	0.123	0.115	0.121	0.207	0.128	0.128	0.218
PladumEVm000132	3.092	4.461	2.931	0.627	1.128	1.525	1.847	3.469	0.012	0.004	1.502	2.359	2.074	2.332	1.176
PladumEVm000133	3.218	1.808	2.353	2.850	2.654	1.774	1.295	1.491	2.517	1.732	2.328	2.223	2.662	3.439	4.571
PladumEVm000134	2.610	5.283	2.970	2.773	3.004	5.593	3.367	4.220	3.752	3.506	5.774	3.495	2.234	2.986	1.323
PladumEVm000135	5.976	8.113	4.341	1.218	2.284	2.492	3.636	4.728	0.012	0.002	2.883	4.156	3.219	4.119	2.233
PladumEVm000136	7.579	7.851	8.166	10.610	9.419	9.288	9.201	7.735	6.236	5.935	6.412	6.389	8.039	10.740	13.705
PladumEVm000137	7.079	8.810	6.633	1.561	4.003	3.960	5.017	6.904	0.023	0.000	2.545	4.997	4.142	3.807	2.611
PladumEVm000138	1.548	2.103	1.139	2.475	2.034	2.177	1.390	1.445	2.519	2.684	3.023	2.445	1.774	2.428	2.323
PladumEVm000139	3.091	4.423	2.963	0.805	1.364	1.906	1.994	2.857	0.007	0.003	1.636	2.542	1.901	2.100	1.335
PladumEVm000140	3.096	2.307	2.581	1.828	1.477	3.185	2.205	2.190	9.041	8.483	8.893	6.865	4.042	7.064	3.999
PladumEVm000141	2.363	1.367	2.201	2.584	2.561	2.034	2.423	1.701	3.369	2.205	2.827	2.633	2.905	2.668	3.719
PladumEVm000142	4.757	6.326	4.416	1.165	2.220	2.621	2.842	4.985	0.026	0.003	2.065	3.812	3.020	3.058	1.951
PladumEVm000143	11.157	17.274	13.593	12.744	13.196	26.552	23.068	27.024	13.139	12.437	14.652	11.959	8.928	10.101	9.091
PladumEVm000144	6.822	5.444	6.007	7.677	8.467	6.821	6.790	5.995	6.591	5.739	6.137	5.159	6.231	7.967	8.632
PladumEVm000145	2.515	3.206	2.090	0.433	1.026	1.102	1.433	2.456	0.000	0.000	0.845	1.590	1.378	1.436	0.861
PladumEVm000146	9.244	14.945	10.312	18.046	16.286	24.697	27.109	28.052	9.491	14.772	16.411	13.284	7.973	11.449	9.120
PladumEVm000147	40.576	48.656	38.531	21.047	25.614	15.808	15.462	10.631	60.756	18.313	20.616	13.688	33.344	30.141	36.040
PladumEVm000148	3.129	3.951	2.874	0.595	1.523	2.078	2.409	3.670	0.010	0.000	1.397	2.290	1.817	1.869	1.107
PladumEVm000149	2.580	3.137	2.025	0.554	1.029	1.562	1.454	2.880	0.017	0.007	1.361	1.792	1.664	1.557	0.980
PladumEVm000150	5.445	4.536	5.507	8.956	8.298	8.332	10.975	8.710	10.030	7.042	5.703	4.521	7.589	6.450	9.586
PladumEVm000151	3.770	4.860	3.470	0.857	1.788	2.303	3.221	4.038	0.018	0.000	1.609	2.668	2.049	2.255	1.356
PladumEVm000152	6.433	7.670	5.786	1.336	2.674	3.768	4.480	6.689	0.008	0.002	2.288	4.907	3.533	3.948	2.200
PladumEVm000153	17.161	12.719	13.262	26.181	22.014	24.527	22.852	19.905	35.791	27.670	25.468	19.936	25.735	24.414	28.090
PladumEVm000154	167.474	125.239	147.964	171.866	168.143	80.351	69.882	66.899	169.252	135.816	123.869	134.905	111.598	116.844	172.333
PladumEVm000155	5.539	4.611	4.658	5.305	4.235	4.022	4.703	4.176	5.598	4.135	4.627	3.802	5.701	5.498	7.254
PladumEVm000156	0.273	0.296	0.276	2.567	0.830	1.341	1.071	1.315	0.842	0.722	1.359	0.966	4.559	3.568	5.144
PladumEVm000157	22.003	31.171	21.626	5.522	9.959	17.435	16.055	27.109	0.040	0.006	9.706	14.945	12.743	14.545	8.316
PladumEVm000158	4.978	3.817	4.640	9.783	9.740	6.344	5.018	6.463	10.461	7.367	9.533	6.996	7.027	7.635	9.708
PladumEVm000159	15.194	10.144	11.116	12.713	10.509	13.320	13.586	11.113	14.831	12.442	13.092	12.465	19.601	18.252	27.244
PladumEVm000160	7.998	11.177	7.733	1.590	3.519	5.849	6.925	9.027	0.006	0.002	3.055	5.939	4.743	4.901	2.851
PladumEVm000161	15.556	19.646	14.107	3.320	6.005	7.441	9.545	12.530	0.032	0.001	6.169	9.374	9.283	10.362	5.802
PladumEVm000162	5.167	3.932	4.108	4.959	3.099	3.128	2.783	2.455	2.856	3.634	4.006	4.351	7.002	6.280	10.790
PladumEVm000163	57.522	82.047	68.257	89.064	89.352	132.554	144.983	134.932	69.822	81.817	86.699	69.527	52.587	70.679	59.422
PladumEVm000164	9.456	12.004	8.308	2.003	3.893	7.140	7.234	10.685	0.018	0.001	4.341	6.522	5.692	6.026	3.595
PladumEVm000165	42.875	54.879	35.961	8.906	15.813	19.016	22.611	31.255	0.058	0.015	15.836	28.390	24.681	27.147	15.551
PladumEVm000166	2.178	1.777	1.613	5.563	4.532	4.228	3.479	3.346	5.038	3.700	3.885	2.698	3.371	3.012	4.040
PladumEVm000167	9.354	11.901	8.057	2.077	4.424	5.302	6.962	9.546	0.033	0.000	4.009	6.513	5.456	5.942	3.266
PladumEVm000168	4.099	5.386	3.607	0.902	1.629	2.027	2.505	3.512	0.009	0.001	1.829	2.909	2.190	2.636	1.509
PladumEVm000169	12.412	11.290	10.978	18.474	13.468	19.841	19.534	14.904	20.897	19.728	15.006	15.184	14.736	14.837	18.554
PladumEVm000170	2.063	1.408	1.461	3.510	2.260	2.837	2.594	2.696	4.059	3.323	2.871	2.719	3.698	2.803	3.755
PladumEVm000171	0.000	0.000	0.000	0.000	0.000	0.000	0.000	0.000	0.000	0.000	0.000	0.000	0.000	0.000	0.000
PladumEVm000172	6.025	5.783	5.307	5.998	6.399	6.062	5.332	6.345	7.507	6.182	6.915	6.616	6.821	7.383	7.984
PladumEVm000173	2.513	4.499	2.518	0.610	1.067	1.337	2.311	4.314	0.003	0.000	2.247	2.732	1.652	2.130	1.477
PladumEVm000174	1.689	2.996	1.539	0.247	0.456	0.790	1.703	2.465	0.009	0.000	0.600	1.469	1.100	1.673	0.909
PladumEVm000175	8.983	4.378	5.142	6.920	6.527	5.528	3.431	2.217	7.028	7.572	8.052	7.239	8.266	9.918	15.520
PladumEVm000176	6.787	9.614	6.258	1.464	3.063	4.796	5.410	7.700	0.010	0.002	3.464	4.782	4.008	4.861	2.592
PladumEVm000177	5.243	7.244	4.873	0.913	1.670	2.526	3.601	5.582	0.010	0.000	2.384	3.701	3.274	3.806	1.995
PladumEVm000178	7.589	6.139	7.399	16.826	14.066	18.336	18.206	17.598	18.138	13.748	14.431	9.625	15.293	13.334	18.593
PladumEVm000179	4.944	6.862	4.559	0.912	1.759	2.270	2.709	4.218	0.013	0.000	1.913	3.290	3.157	3.688	1.976
PladumEVm000180	5.946	4.285	4.742	14.645	12.455	9.400	10.422	8.908	13.984	10.900	8.349	6.650	9.094	8.731	12.270
PladumEVm000181	1.492	3.062	1.213	0.171	0.270	0.620	1.055	2.809	0.000	0.000	0.447	1.126	1.168	1.510	1.070
PladumEVm000182	24.683	33.975	21.443	5.987	11.584	16.592	13.591	22.440	0.127	0.000	10.784	17.667	14.473	17.772	9.378
PladumEVm000183	5.972	7.809	4.967	1.295	2.661	3.513	4.018	5.647	0.022	0.001	2.615	4.075	3.431	3.595	2.256
PladumEVm000184	6.516	8.393	5.894	1.541	3.166	3.387	4.280	5.851	0.029	0.001	2.576	4.654	3.922	4.053	2.603
PladumEVm000185	0.064	0.015	0.033	0.035	0.135	0.029	0.033	0.025	0.053	0.077	0.138	0.059	0.165	0.026	0.176
PladumEVm000186	4.283	5.083	4.422	8.404	7.006	7.528	5.515	6.537	8.780	7.101	6.219	6.603	6.116	7.050	7.915
PladumEVm000187	3.091	4.053	2.731	0.619	1.354	1.800	2.175	3.086	0.011	0.000	1.471	2.443	1.822	2.002	1.193
PladumEVm000188	15.759	13.034	13.234	20.859	17.164	21.551	19.805	16.984	35.712	23.453	16.834	13.232	22.873	20.081	23.567
PladumEVm000189	1.796	2.390	1.530	0.426	1.100	1.323	1.291	2.218	0.010	0.002	1.143	1.215	0.846	0.974	0.615
PladumEVm000190	0.951	0.908	0.880	1.569	1.750	2.328	2.191	2.281	2.318	2.821	2.444	1.920	1.203	1.251	1.201
PladumEVm000191	96.737	75.141	89.378	105.630	86.315	101.621	116.619	88.273	251.798	100.925	87.025	69.909	162.287	126.020	175.234
PladumEVm000192	9.635	9.421	7.907	8.847	6.536	13.116	15.526	10.193	8.121	8.606	9.731	11.008	10.621	11.136	11.774
PladumEVm000193	4.194	2.451	4.922	4.228	4.666	2.736	2.078	2.633	2.538	3.249	6.104	2.883	4.858	3.685	5.902
PladumEVm000194	5.897	8.741	5.458	1.386	2.373	3.307	3.747	6.011	0.020	0.003	2.328	3.999	3.698	4.113	2.205
PladumEVm000195	23.603	23.260	23.430	30.652	30.128	26.899	31.146	25.823	29.244	22.239	25.643	21.687	23.993	23.104	30.288
PladumEVm000196	2.063	2.864	2.126	0.469	0.963	1.283	1.246	2.298	0.023	0.000	0.871	1.594	1.284	1.167	0.736
PladumEVm000197	10.184	12.982	9.217	2.007	4.092	5.117	5.867	8.542	0.021	0.000	4.032	6.710	5.797	6.038	3.510
PladumEVm000198	41.535	49.848	34.566	60.694	54.410	108.284	104.807	84.909	97.275	61.706	43.000	46.567	56.740	51.919	55.542
PladumEVm000199	6.626	8.204	6.291	1.309	2.627	3.163	4.121	6.187	0.011	0.000	2.763	4.828	3.736	3.977	2.171
PladumEVm000200	0.002	0.000	0.009	0.002	0.000	0.000	0.000	0.000	0.006	0.002	0.005	0.002	0.000	0.000	0.006
PladumEVm000201	21.841	22.830	20.432	15.084	15.757	26.844	36.330	20.175	37.737	39.863	23.621	21.297	19.774	17.095	20.889
PladumEVm000202	13.998	18.595	14.904	17.970	17.088	22.263	21.340	20.368	14.755	16.633	18.283	15.524	11.949	13.330	13.647
PladumEVm000203	33.139	33.819	27.406	34.380	27.130	39.085	39.926	29.224	30.150	25.250	29.474	31.682	34.533	46.589	44.542
PladumEVm000204	8.075	12.232	7.784	1.667	3.451	6.214	6.461	9.360	0.024	0.000	3.254	5.902	5.201	5.845	3.277
PladumEVm000205	6.037	3.349	4.124	7.309	6.398	3.946	3.714	2.648	6.203	5.568	8.272	5.255	8.394	8.025	10.173
PladumEVm000206	455.384	708.662	565.802	634.983	542.760	758.473	721.561	687.434	764.973	582.399	422.176	423.233	404.665	371.331	433.374
PladumEVm000207	6.501	7.772	5.455	1.498	2.679	3.122	3.385	5.179	0.017	0.000	2.947	4.412	3.605	4.025	2.203
PladumEVm000208	7.333	9.516	6.640	1.559	3.182	3.672	5.187	6.650	0.014	0.002	3.299	5.387	4.480	4.781	2.815
PladumEVm000209	7.714	10.553	6.725	1.643	3.184	4.282	5.075	8.323	0.015	0.000	3.335	5.471	4.694	4.966	3.083
PladumEVm000210	7.120	9.734	6.773	1.626	3.046	4.286	3.868	6.805	0.010	0.003	2.427	4.912	4.228	4.586	2.760
PladumEVm000211	5.491	8.069	5.095	1.048	2.633	3.633	3.918	6.471	0.002	0.003	2.221	3.297	3.332	3.777	2.154
PladumEVm000212	3.542	5.476	2.934	0.678	1.316	2.102	2.333	3.849	0.010	0.002	1.546	2.996	2.238	2.548	1.282
PladumEVm000213	18.520	21.860	21.091	31.192	30.529	39.798	42.209	38.863	31.390	27.049	23.247	20.941	21.426	22.594	30.704
PladumEVm000214	4.051	5.825	3.615	0.826	1.740	2.223	2.653	3.483	0.009	0.000	1.659	2.514	2.533	2.934	1.588
PladumEVm000215	1.603	2.554	1.582	0.409	0.783	1.156	1.251	1.631	0.003	0.000	0.776	1.170	0.991	1.184	0.550
PladumEVm000216	13.875	17.921	11.815	3.396	6.318	7.651	9.258	13.145	0.024	0.004	6.221	9.706	8.406	9.180	5.239
PladumEVm000217	0.000	0.000	0.000	0.000	0.000	0.007	0.000	0.000	0.000	0.000	0.000	0.000	0.000	0.000	0.000
PladumEVm000218	9.146	5.065	5.911	7.104	6.796	2.786	1.710	2.927	5.802	5.005	7.060	5.065	7.039	6.335	10.564
PladumEVm000219	5.840	3.039	3.968	9.919	9.011	12.244	7.931	6.685	11.823	9.043	9.065	11.068	9.421	7.525	9.015
PladumEVm000220	7.554	3.045	4.339	5.994	5.299	1.904	1.736	1.754	3.414	3.887	6.438	5.658	7.252	5.822	10.926
PladumEVm000221	1.460	1.886	1.862	2.157	1.805	2.072	1.583	1.968	1.328	2.003	1.614	1.515	1.637	2.153	3.087
PladumEVm000222	4.937	6.095	4.575	1.150	2.262	3.029	3.650	5.047	0.004	0.004	2.523	3.362	2.553	2.834	1.670
PladumEVm000223	29.400	31.424	30.170	48.843	45.928	64.091	84.003	70.558	53.295	36.994	42.849	36.778	35.913	38.024	47.082
PladumEVm000224	2.019	0.989	1.384	2.043	1.710	1.280	2.345	1.481	2.654	2.752	2.975	2.597	2.864	2.593	3.216
PladumEVm000225	3.355	3.347	3.319	8.862	8.381	10.316	11.936	9.362	5.940	5.328	5.166	4.325	4.431	3.905	3.648
PladumEVm000226	4.640	2.387	2.818	7.343	5.851	5.162	4.387	3.930	4.757	4.193	4.401	3.811	3.610	4.005	4.764
PladumEVm000227	17.356	23.866	15.126	3.340	7.599	12.083	11.789	18.376	0.029	0.000	8.435	12.289	11.254	11.622	6.833
PladumEVm000228	53.477	43.473	42.071	63.973	49.890	81.461	79.658	61.653	105.509	78.069	52.719	51.154	74.892	59.424	74.261
PladumEVm000229	16.487	21.959	13.351	3.745	7.932	10.955	12.553	18.598	0.039	0.000	7.662	11.196	9.476	9.383	5.918
PladumEVm000230	42.533	46.845	40.278	49.790	47.071	61.476	58.682	52.218	47.097	45.501	41.687	37.335	34.868	38.504	46.277
PladumEVm000231	399.155	636.058	663.674	526.401	493.618	259.161	293.966	288.770	215.640	301.091	229.772	197.415	313.841	434.557	571.039
PladumEVm000232	5.496	7.333	5.195	1.057	2.641	4.038	4.514	5.093	0.011	0.004	2.267	3.710	3.105	3.800	2.125
PladumEVm000233	40.745	51.535	35.720	8.354	17.965	22.661	24.617	36.999	0.077	0.007	13.590	26.714	23.090	24.515	14.143
PladumEVm000234	0.868	0.932	1.011	1.287	1.141	1.021	0.826	0.956	1.179	1.429	1.218	1.253	1.346	1.263	1.712
PladumEVm000235	19.496	20.735	19.517	25.106	24.602	17.501	13.216	18.039	19.672	21.632	21.331	21.270	17.790	19.334	19.937
PladumEVm000236	14.768	9.952	9.806	19.967	17.528	7.354	8.543	8.180	17.171	11.574	11.509	8.754	10.934	9.637	11.715
PladumEVm000237	0.335	0.068	0.345	0.643	0.610	0.000	0.022	0.015	0.547	0.124	0.437	0.018	0.022	0.038	0.083
PladumEVm000238	3.773	5.469	4.751	4.956	4.430	5.107	5.643	5.414	6.357	6.099	5.372	4.643	5.246	4.841	4.779
PladumEVm000239	1.473	1.719	1.861	2.004	2.238	3.914	2.745	2.777	2.855	1.935	2.454	2.236	1.424	1.244	1.383
PladumEVm000240	1.223	1.586	0.568	0.725	0.665	1.224	1.938	0.872	1.310	1.338	1.432	0.970	1.061	1.092	0.961
PladumEVm000241	21.000	23.762	21.922	29.457	27.997	31.501	27.940	25.789	25.555	25.129	28.528	21.047	19.548	22.457	25.202
PladumEVm000242	0.267	0.258	0.353	0.147	0.239	0.319	0.212	0.542	0.485	0.502	0.276	0.188	0.227	0.328	0.244
PladumEVm000243	18.143	21.932	20.659	22.085	20.387	21.918	22.977	18.578	12.163	11.002	17.972	13.845	11.766	15.101	17.785
PladumEVm000244	2.446	2.917	1.988	0.583	0.937	1.327	1.488	2.071	0.007	0.000	1.067	1.598	1.352	1.462	0.802
PladumEVm000245	0.606	0.474	0.525	1.499	1.152	0.448	0.740	0.315	1.402	0.464	0.857	0.287	0.457	0.457	0.718
PladumEVm000246	34.782	29.635	32.786	63.507	53.435	76.242	77.060	55.734	73.938	52.397	40.756	35.356	42.309	39.171	51.233
PladumEVm000247	26.623	38.711	24.680	5.877	11.580	17.913	19.456	27.474	0.035	0.006	11.543	19.164	16.860	19.290	10.660
PladumEVm000248	5.633	8.780	5.064	1.305	2.559	4.096	4.892	7.055	0.015	0.002	3.340	4.419	3.743	4.188	2.246
PladumEVm000249	10.025	14.194	9.590	2.241	4.571	6.482	8.259	11.290	0.017	0.003	3.923	7.265	6.301	7.010	3.946
PladumEVm000250	1.488	2.102	1.401	0.294	0.649	0.851	0.953	1.867	0.001	0.000	0.718	1.180	0.807	1.010	0.594
PladumEVm000251	4.304	2.991	3.286	8.517	6.658	8.001	6.865	5.880	9.890	7.298	5.878	4.546	8.239	7.146	9.997
PladumEVm000252	8.289	5.876	7.136	9.365	8.887	6.142	5.285	4.093	7.251	5.997	8.067	6.254	7.129	8.844	11.764
PladumEVm000253	5.039	7.004	4.534	1.067	2.282	3.111	4.425	5.637	0.005	0.004	2.198	3.646	2.981	3.117	1.847
PladumEVm000254	2.586	2.362	1.756	3.068	2.117	1.641	1.217	1.726	3.048	3.254	2.823	3.053	2.401	1.896	2.362
PladumEVm000255	4.313	5.542	3.797	0.800	1.958	2.411	2.238	3.987	0.007	0.000	1.658	2.692	2.524	2.752	1.526
PladumEVm000256	11.249	14.718	9.604	1.998	4.216	5.904	7.286	9.447	0.016	0.004	3.853	7.437	6.394	7.287	4.046
PladumEVm000257	0.301	0.163	0.209	0.797	0.238	1.046	0.798	0.909	0.718	0.455	0.452	0.156	0.273	0.384	0.415
PladumEVm000258	5.778	4.616	5.151	12.606	10.606	10.514	11.266	8.927	12.226	9.269	8.544	6.962	8.740	8.033	10.016
PladumEVm000259	7.033	7.247	5.894	6.284	5.365	5.586	6.376	5.523	7.352	7.649	7.726	7.816	6.169	6.919	7.000
PladumEVm000260	5.323	3.541	4.326	6.837	4.885	3.849	2.884	3.827	6.939	5.255	8.951	4.535	3.777	3.830	4.696
PladumEVm000261	2.076	2.648	1.749	0.523	0.908	1.047	1.303	1.745	0.005	0.000	0.986	1.720	1.091	1.383	0.852
PladumEVm000262	4.642	6.124	4.047	0.904	1.769	2.890	2.794	4.100	0.002	0.000	1.983	3.556	2.730	2.845	1.895
PladumEVm000263	7.666	9.993	6.826	1.624	3.139	4.299	4.570	7.541	0.020	0.000	2.975	5.575	4.513	4.866	2.901
PladumEVm000264	7.135	9.381	6.014	1.428	3.082	4.214	5.616	7.054	0.030	0.000	3.024	5.032	4.063	4.188	2.503
PladumEVm000265	0.928	0.969	0.921	1.429	1.273	1.120	1.150	0.628	0.908	0.951	1.135	1.062	1.323	1.009	1.144
PladumEVm000266	9.995	8.232	7.951	7.155	6.818	8.155	8.033	6.749	9.630	7.743	8.105	6.786	10.084	10.416	12.981
PladumEVm000267	2.788	3.672	2.491	0.592	1.191	1.740	1.521	2.487	0.004	0.002	1.108	1.730	1.583	1.644	0.956
PladumEVm000268	29.422	42.004	32.532	35.952	35.655	49.474	48.381	46.853	20.305	26.023	27.154	28.908	20.860	26.654	30.488
PladumEVm000269	2.591	3.530	2.105	0.587	1.034	1.825	2.061	2.687	0.002	0.003	1.224	1.951	1.481	1.771	0.943
PladumEVm000270	14.421	15.355	13.138	30.931	27.386	23.373	27.211	22.795	26.289	25.174	14.469	14.563	17.037	16.304	18.084
PladumEVm000271	3.588	4.977	3.232	0.824	1.681	2.081	2.979	3.496	0.005	0.000	1.683	2.790	2.032	2.039	1.319
PladumEVm000272	7.891	6.557	5.970	9.826	8.252	11.167	9.524	8.671	10.928	9.373	8.902	8.638	9.417	9.885	11.945
PladumEVm000273	10.401	8.171	7.911	11.224	10.095	14.698	10.693	12.890	13.619	11.373	10.332	8.635	12.347	12.838	15.545
PladumEVm000274	2.110	3.112	1.982	0.528	0.888	1.011	1.621	1.955	0.007	0.000	1.300	1.858	1.285	1.514	0.894
PladumEVm000275	5.961	8.263	5.262	1.265	2.670	3.715	4.188	6.688	0.015	0.003	2.391	4.133	3.324	3.671	2.155
PladumEVm000276	1.974	1.222	1.640	2.415	2.120	1.471	2.651	3.250	2.473	1.706	2.410	1.763	2.359	2.206	4.534
PladumEVm000277	3.525	4.658	4.555	6.861	8.186	15.307	12.568	10.109	5.394	14.022	6.254	4.000	4.192	3.358	4.716
PladumEVm000278	3.899	5.337	4.460	8.148	5.853	9.895	7.385	7.898	8.283	6.589	6.845	5.802	6.688	7.141	8.105
PladumEVm000279	4.918	6.367	4.476	1.073	2.133	2.843	3.077	4.957	0.005	0.002	2.045	3.392	2.913	2.930	1.701
PladumEVm000280	2.926	3.641	2.614	0.447	1.250	1.867	1.540	3.231	0.004	0.002	0.961	1.853	1.364	1.666	0.991
PladumEVm000281	13.446	17.239	11.938	2.833	4.532	6.569	6.947	10.939	0.023	0.000	4.819	9.788	7.647	8.424	4.897
PladumEVm000282	2.627	3.368	2.376	0.594	1.095	1.267	1.407	2.322	0.004	0.000	1.093	2.062	1.626	1.667	0.986
PladumEVm000283	10.223	7.270	8.093	19.157	17.373	23.690	16.174	12.727	17.420	20.166	18.927	17.149	16.364	20.029	22.867
PladumEVm000284	29.194	27.382	26.329	23.678	25.256	15.699	20.829	13.838	26.801	21.823	24.094	24.023	31.979	33.436	41.403
PladumEVm000285	2.841	3.901	3.170	5.874	5.375	7.242	7.236	4.687	3.195	4.272	5.249	3.880	3.174	3.156	3.787
PladumEVm000286	16.191	23.467	15.360	20.165	21.090	37.936	48.138	47.219	16.211	18.177	17.667	13.445	14.585	14.800	17.470
PladumEVm000287	3.495	4.633	3.229	0.693	1.531	2.465	2.515	3.262	0.000	0.000	1.268	2.356	2.082	2.040	1.214
PladumEVm000288	1.459	2.541	1.361	0.230	0.546	1.265	1.354	2.139	0.012	0.000	0.772	1.138	0.937	1.224	0.672
PladumEVm000289	4.383	5.540	4.051	0.987	2.140	2.952	2.863	5.290	0.005	0.000	1.658	3.034	2.570	2.759	1.691
PladumEVm000290	5.393	4.997	5.835	8.876	5.863	4.095	3.092	4.401	4.000	4.019	6.224	3.519	7.151	7.681	9.418
PladumEVm000291	4.109	5.879	3.815	0.798	1.671	2.535	3.110	4.490	0.006	0.001	1.532	3.008	2.573	2.823	1.577
PladumEVm000292	8.972	11.492	7.431	2.120	4.120	5.802	6.168	10.678	0.012	0.005	3.765	6.382	5.416	5.735	3.855
PladumEVm000293	6.380	7.957	6.051	6.860	6.036	9.492	12.148	10.891	7.827	7.336	8.830	7.097	4.652	5.700	5.739
PladumEVm000294	3.126	1.939	1.621	3.585	3.938	3.993	3.010	2.488	7.593	3.600	3.555	1.693	3.012	2.561	2.323
PladumEVm000295	8.111	9.919	6.793	1.656	3.216	4.966	4.627	7.417	0.031	0.000	3.416	5.417	4.505	5.049	2.876
PladumEVm000296	18.927	13.774	14.259	13.347	8.978	17.134	13.839	15.746	10.719	17.667	11.179	18.218	15.465	16.594	25.013
PladumEVm000297	0.002	0.029	0.010	0.008	0.080	0.057	0.000	0.013	0.009	0.002	0.053	0.000	0.036	0.007	0.016
PladumEVm000298	2.873	3.332	3.034	4.181	4.014	4.754	4.485	3.577	5.955	4.308	3.926	3.261	5.195	4.636	5.430
PladumEVm000299	0.862	0.237	0.407	0.760	0.632	1.165	0.454	0.507	1.014	0.246	0.516	0.573	1.982	0.827	0.933
PladumEVm000300	7.500	8.018	5.723	7.941	9.280	5.807	4.487	3.904	12.239	9.080	7.737	4.895	4.750	5.013	4.972
PladumEVm000301	3.926	3.043	3.278	2.466	2.193	2.941	3.264	3.455	2.948	3.556	3.233	3.597	4.834	5.018	6.934
PladumEVm000302	9.565	10.008	11.072	14.417	12.930	10.298	13.231	8.961	10.680	11.617	11.201	8.354	8.415	9.238	12.965
PladumEVm000303	5.395	8.105	4.798	0.885	1.687	4.924	4.014	6.096	0.013	0.003	1.809	3.379	2.740	3.898	2.126
PladumEVm000304	34.676	37.336	38.860	31.381	31.939	34.680	30.022	30.276	32.007	25.680	30.160	27.158	28.588	36.179	43.966
PladumEVm000305	3.270	2.996	2.909	4.523	3.926	4.526	3.719	3.224	4.771	4.391	4.638	3.692	3.167	3.392	3.751
PladumEVm000306	6.004	8.152	5.013	1.226	2.433	3.967	4.513	7.043	0.016	0.003	3.087	4.049	3.554	4.061	2.182
PladumEVm000307	3.283	2.345	3.249	2.868	2.624	1.303	2.117	1.610	2.431	2.250	2.468	2.570	3.347	3.079	6.088
PladumEVm000308	1.935	1.229	1.766	3.145	2.853	2.496	2.475	2.507	2.641	2.527	1.943	1.472	2.335	2.356	3.511
PladumEVm000309	2.241	3.012	2.294	0.458	1.042	1.449	1.585	2.197	0.002	0.000	0.998	1.666	1.388	1.401	0.852
PladumEVm000310	42.912	43.821	38.597	61.213	55.010	63.591	57.550	52.599	58.739	56.033	50.834	43.544	46.361	51.833	58.573
PladumEVm000311	9.134	12.014	8.188	2.003	4.462	5.514	6.496	9.580	0.016	0.000	3.133	6.328	5.415	5.284	3.494
PladumEVm000312	6.414	6.375	5.241	12.448	9.471	6.866	8.177	7.914	12.261	12.552	8.925	6.449	8.127	7.711	9.521
PladumEVm000313	17.788	18.078	16.184	28.595	24.792	30.933	34.393	25.327	32.560	29.594	24.569	17.928	23.940	24.015	26.835
PladumEVm000314	5.940	5.255	4.632	5.195	6.597	5.741	4.397	6.394	5.826	7.267	5.674	6.230	7.880	9.073	8.533
PladumEVm000315	1.847	2.328	1.739	0.407	0.805	0.862	1.229	1.685	0.004	0.000	0.665	1.208	1.053	1.029	0.712
PladumEVm000316	3.991	3.258	2.823	9.800	7.013	7.760	6.357	8.084	9.351	6.352	7.991	5.270	5.622	5.842	5.743
PladumEVm000317	13.412	19.218	12.723	2.682	4.903	8.788	9.047	12.819	0.033	0.007	5.419	9.722	8.197	9.147	4.995
PladumEVm000318	5.830	4.791	10.209	60.810	12.225	20.794	42.532	30.506	28.496	18.407	40.585	11.471	16.057	9.011	17.319
PladumEVm000319	6.048	8.359	6.072	14.568	14.637	18.907	17.142	17.129	7.079	10.070	11.519	7.935	4.121	5.745	4.618
PladumEVm000320	7.439	10.670	6.965	1.459	3.231	4.538	6.083	8.106	0.023	0.002	3.555	5.860	4.626	5.197	2.993
PladumEVm000321	7.080	9.666	6.482	1.524	3.068	4.515	4.605	7.480	0.016	0.002	2.911	5.081	4.384	4.932	2.519
PladumEVm000322	2.195	2.906	2.320	0.444	1.260	1.532	2.288	3.163	0.005	0.002	0.876	1.638	1.320	1.239	0.729
PladumEVm000323	7.090	5.318	5.137	18.490	13.106	13.737	11.434	10.496	22.755	15.782	13.773	9.421	12.435	10.995	14.030
PladumEVm000324	1.018	0.428	0.867	1.022	0.839	0.271	0.257	0.511	0.804	1.082	1.856	1.512	2.036	1.866	2.659
PladumEVm000325	2.915	2.037	2.566	5.002	4.392	3.909	6.829	4.184	2.331	1.731	2.448	1.618	3.851	4.160	7.326
PladumEVm000326	12.554	16.834	15.523	10.570	13.423	10.583	11.844	12.768	9.273	8.268	8.267	9.094	8.446	11.536	16.710
PladumEVm000327	14.185	16.803	12.038	2.707	5.941	6.933	7.010	11.856	0.034	0.002	5.333	8.704	7.781	8.331	5.092
PladumEVm000328	2.515	3.220	2.211	0.502	1.195	1.645	2.138	2.753	0.002	0.002	1.192	1.696	1.505	1.578	0.901
PladumEVm000329	0.136	0.163	0.068	0.413	0.131	0.166	0.802	0.135	0.468	0.130	0.306	0.220	0.372	0.373	0.207
PladumEVm000330	3.804	5.327	3.227	0.801	1.526	2.269	2.585	4.438	0.014	0.003	1.615	2.792	2.371	2.668	1.395
PladumEVm000331	2.629	1.868	2.264	4.195	3.230	3.941	3.863	3.637	5.787	3.640	3.077	2.718	4.058	3.561	5.397
PladumEVm000332	26.340	31.593	22.802	5.627	12.808	12.970	18.396	22.176	0.175	0.000	11.301	18.895	15.588	16.857	10.134
PladumEVm000333	3.552	4.275	3.743	5.405	4.668	4.740	5.513	4.623	5.007	5.449	5.509	3.951	4.187	4.703	5.046
PladumEVm000334	50.576	76.506	59.588	53.646	62.916	104.326	112.553	94.198	50.970	61.054	67.443	44.777	37.096	51.855	43.516
PladumEVm000335	1.634	2.044	1.468	0.287	0.452	0.570	0.561	0.924	0.000	0.000	0.551	1.045	0.872	0.978	0.709
PladumEVm000336	17.153	15.056	13.608	18.205	17.134	12.315	13.617	10.783	14.016	11.602	12.769	13.574	15.802	16.921	21.625
PladumEVm000337	1.206	1.101	0.984	1.571	1.668	2.451	1.922	0.987	1.356	1.340	1.705	1.249	1.054	1.390	1.315
PladumEVm000338	19.809	27.817	18.633	4.025	7.466	13.366	14.982	20.249	0.022	0.003	7.219	13.049	12.070	13.865	7.548
PladumEVm000339	5.127	6.768	4.700	1.126	2.461	2.820	3.405	5.129	0.014	0.000	1.739	3.690	3.026	3.078	1.718
PladumEVm000340	15.097	16.510	13.339	22.397	19.302	20.444	19.640	18.039	22.872	22.090	19.380	16.325	14.010	17.274	16.580
PladumEVm000341	2.676	1.673	2.070	5.053	4.067	3.708	3.695	2.911	6.331	4.333	4.080	3.128	4.746	2.956	5.263
PladumEVm000342	2.764	4.094	2.746	0.503	1.246	2.189	2.665	3.599	0.018	0.000	1.526	2.534	2.078	2.290	1.104
PladumEVm000343	2.466	4.436	2.858	4.084	5.165	9.907	10.290	10.926	5.703	6.117	4.868	5.392	3.470	3.451	3.374
PladumEVm000344	2.101	3.728	2.289	0.455	0.828	1.504	1.239	2.889	0.003	0.000	0.382	1.728	1.581	1.659	0.959
PladumEVm000345	4.018	5.558	3.597	0.869	1.827	2.858	2.839	4.674	0.014	0.003	1.610	2.991	2.449	2.644	1.301
PladumEVm000346	1.882	2.661	1.688	0.298	0.819	1.384	1.560	2.029	0.002	0.000	0.918	1.294	1.184	1.264	0.681
PladumEVm000347	7.713	10.686	6.601	1.765	4.286	5.267	5.521	9.151	0.022	0.000	3.444	5.533	4.282	4.478	2.811
PladumEVm000348	12.949	13.411	12.366	28.313	24.871	28.214	28.984	22.543	30.989	25.655	20.710	14.665	20.240	20.031	23.948
PladumEVm000349	6.808	9.016	6.399	1.762	3.284	3.985	5.146	6.962	0.018	0.000	2.650	4.606	3.845	4.440	2.658
PladumEVm000350	1.073	1.385	1.636	1.522	1.854	1.085	1.264	1.158	2.299	1.697	2.206	1.504	1.244	1.657	2.060
PladumEVm000351	3.053	1.547	2.124	2.144	2.005	0.943	0.993	0.875	1.807	1.455	2.066	2.166	3.992	2.857	5.033
PladumEVm000352	5.660	7.781	5.334	1.788	2.729	3.800	4.197	6.538	0.963	0.732	3.347	4.597	3.915	4.430	2.734
PladumEVm000353	10.147	8.676	7.868	13.838	12.909	10.491	8.761	13.361	11.769	12.804	20.684	20.633	8.507	10.198	10.949
PladumEVm000354	7.334	9.792	6.253	1.577	3.168	4.317	4.364	7.165	0.023	0.004	3.558	5.103	4.197	4.852	2.806
PladumEVm000355	4.151	3.057	4.238	5.772	5.650	4.268	4.619	4.442	7.892	7.241	5.852	5.721	6.042	6.039	6.926
PladumEVm000356	7.441	10.334	6.586	1.609	3.881	4.697	5.953	8.516	0.010	0.000	3.002	4.922	4.302	4.959	2.729
PladumEVm000357	2.139	2.486	1.845	0.375	0.695	0.815	0.964	1.535	0.003	0.000	0.956	1.713	1.248	1.266	0.833
PladumEVm000358	4.801	6.961	4.542	1.075	2.111	3.301	3.377	5.016	0.023	0.000	2.173	3.607	3.254	3.552	1.970
PladumEVm000359	11.601	12.389	11.616	17.814	17.024	20.614	13.353	17.201	17.734	18.113	16.988	13.945	11.256	11.712	13.314
PladumEVm000360	8.339	12.471	7.716	1.515	3.160	6.210	6.100	9.783	0.007	0.000	3.042	4.707	5.098	5.900	3.176
PladumEVm000361	7.205	5.368	5.091	5.110	5.606	3.908	4.747	4.312	5.303	4.728	4.994	5.439	7.076	6.613	8.640
PladumEVm000362	6.124	8.344	5.927	1.458	2.812	3.616	3.688	6.290	0.025	0.002	3.065	5.067	3.850	4.110	2.405
PladumEVm000363	3.466	1.468	1.994	3.813	3.164	1.178	1.413	1.236	1.713	1.675	5.205	2.096	3.292	3.511	4.555
PladumEVm000364	4.100	3.146	3.378	1.673	2.020	1.936	2.124	2.386	2.222	3.186	2.358	4.602	1.868	2.179	2.706
PladumEVm000365	4.763	6.039	4.233	1.047	1.910	3.106	3.191	4.717	0.020	0.002	2.145	3.379	2.696	3.020	1.948
PladumEVm000366	37.606	57.284	43.835	35.594	44.915	149.696	162.696	148.502	46.807	46.463	64.527	46.162	22.036	27.059	35.670
PladumEVm000367	2.571	2.646	2.939	5.633	5.954	3.501	3.738	3.246	4.622	5.230	5.567	4.253	2.832	2.887	3.528
PladumEVm000368	5.875	3.808	4.548	8.257	7.898	4.060	3.965	3.253	5.083	5.249	5.406	4.619	4.422	4.999	5.921
PladumEVm000369	2.374	1.906	2.116	2.588	2.457	2.451	2.267	2.023	3.424	2.606	2.919	2.107	2.530	3.313	4.463
PladumEVm000370	2.799	3.841	2.293	0.669	1.019	1.385	1.183	2.099	0.014	0.000	1.376	1.806	1.655	2.008	1.066
PladumEVm000371	10.201	14.274	9.940	2.328	4.571	6.109	4.454	9.559	0.019	0.000	3.765	7.495	6.024	6.110	4.009
PladumEVm000372	3.075	4.164	2.921	0.763	1.575	2.495	3.041	4.290	0.113	0.067	1.371	2.346	1.776	2.193	1.210
PladumEVm000373	6.321	8.898	6.459	1.407	3.177	5.134	5.197	7.592	0.032	0.000	2.618	4.491	3.986	4.189	2.481
PladumEVm000374	2.519	2.197	2.070	4.513	3.954	3.432	2.843	3.500	6.155	5.480	4.739	4.437	2.994	3.137	3.121
PladumEVm000375	20.089	14.304	17.546	16.511	14.713	15.653	15.202	11.433	24.998	15.351	14.874	13.026	21.032	19.397	27.011
PladumEVm000376	17.475	15.755	14.113	25.647	21.501	23.466	20.873	17.677	26.752	27.155	20.204	17.498	22.041	20.510	23.919
PladumEVm000377	1.021	1.503	0.846	0.238	0.397	1.078	1.257	1.018	0.011	0.000	1.218	0.868	0.458	0.298	0.397
PladumEVm000378	8.871	8.212	7.087	13.016	10.563	13.003	13.636	10.841	18.064	14.607	12.362	8.534	12.183	11.834	14.595
PladumEVm000379	19.488	17.272	15.603	24.550	23.504	25.661	20.347	21.534	22.156	21.108	21.403	21.809	18.944	21.544	23.747
PladumEVm000380	3.599	3.697	3.025	4.470	4.269	5.934	4.579	7.957	5.396	6.594	4.810	4.189	3.426	3.943	3.542
PladumEVm000381	26.207	35.772	22.504	5.724	11.069	14.949	17.802	24.254	0.082	0.002	11.497	17.187	15.852	17.105	9.600
PladumEVm000382	2.333	1.283	1.874	3.124	2.647	2.368	2.301	2.140	5.234	3.336	2.757	2.181	4.287	2.542	4.604
PladumEVm000383	2.359	2.021	1.881	3.733	2.419	1.354	0.656	0.561	1.453	1.990	2.771	2.236	2.131	3.083	3.885
PladumEVm000384	9.978	10.876	9.267	15.271	12.817	16.199	11.547	10.581	12.486	13.706	14.732	12.261	12.793	13.518	12.679
PladumEVm000385	5.140	6.677	4.516	0.853	1.950	3.262	3.329	5.335	0.016	0.000	1.996	3.475	3.254	3.378	2.008
PladumEVm000386	7.673	9.575	6.501	2.058	3.807	3.523	4.847	6.409	0.019	0.002	3.734	5.755	4.267	4.437	2.688
PladumEVm000387	35.827	31.159	29.233	34.846	30.819	22.104	20.411	17.065	28.626	27.962	29.329	30.189	32.086	34.279	41.655
PladumEVm000388	2.966	3.871	2.905	0.555	1.206	1.649	2.476	3.480	0.000	0.000	1.107	1.981	1.712	1.766	1.088
PladumEVm000389	30.644	25.640	24.516	51.147	37.305	25.081	16.953	18.609	46.337	66.334	94.471	74.162	72.265	87.791	85.172
PladumEVm000390	3.626	2.299	2.353	4.189	3.740	4.126	4.589	3.577	4.671	3.776	4.499	1.866	3.664	2.988	4.756
PladumEVm000391	8.729	6.700	7.768	13.052	10.437	8.864	7.321	6.477	12.243	9.298	9.776	7.515	9.720	9.517	12.174
PladumEVm000392	5.784	5.434	6.447	14.224	13.794	9.710	11.868	8.692	10.646	7.958	7.384	5.654	8.886	8.507	11.853
PladumEVm000393	1.973	2.294	2.319	2.457	1.848	1.666	2.995	3.118	2.629	2.544	1.552	2.452	1.944	2.890	2.258
PladumEVm000394	14.937	19.774	11.955	3.497	7.297	10.013	12.008	16.992	0.045	0.000	6.645	9.728	8.451	9.054	5.373
PladumEVm000395	7.877	7.771	6.883	10.728	10.924	9.351	8.904	8.135	10.487	9.368	10.788	8.520	9.110	8.916	10.519
PladumEVm000396	3.091	4.418	2.960	0.695	1.303	1.840	2.414	3.402	0.005	0.000	1.687	2.515	2.008	2.162	1.346
PladumEVm000397	5.869	4.605	5.165	9.348	7.368	7.415	6.620	5.917	8.282	7.409	6.651	5.765	6.515	7.179	9.258
PladumEVm000398	5.222	6.963	4.242	1.123	1.989	2.744	3.530	4.918	0.022	0.000	2.722	3.668	2.906	3.483	2.043
PladumEVm000399	7.322	6.805	7.097	12.082	10.569	9.135	8.173	9.465	9.452	7.169	6.258	5.973	7.896	7.912	10.390
PladumEVm000400	5.829	4.722	4.745	7.678	6.523	5.734	4.691	4.587	6.477	4.988	5.417	4.673	6.460	5.881	7.898
PladumEVm000401	1.546	2.331	1.452	0.340	0.608	1.012	0.864	1.798	0.000	0.000	0.662	1.212	1.005	1.083	0.605
PladumEVm000402	7.740	4.454	5.258	7.101	6.115	7.693	6.619	5.688	11.342	10.078	11.955	11.284	8.845	7.833	10.103
PladumEVm000403	5.941	10.198	5.755	13.924	11.206	16.299	13.011	17.018	13.615	12.415	11.570	12.092	7.599	9.720	7.619
PladumEVm000404	42.515	35.691	41.527	56.494	49.557	50.338	45.645	38.243	79.406	66.257	52.911	42.794	54.613	51.344	74.309
PladumEVm000405	7.576	6.848	7.124	9.576	6.154	13.430	16.250	13.883	6.860	10.860	8.815	11.931	7.777	6.856	9.497
PladumEVm000406	18.263	15.637	15.109	22.503	21.029	17.787	18.037	17.230	16.653	17.805	26.929	16.431	17.067	17.954	23.462
PladumEVm000407	1.970	2.654	1.639	0.371	0.840	1.050	1.382	1.948	0.000	0.000	0.973	1.473	1.101	1.084	0.823
PladumEVm000408	0.052	0.019	0.019	0.016	0.040	0.013	0.000	0.017	0.003	0.007	0.018	0.010	0.021	0.034	0.018
PladumEVm000409	5.686	7.933	5.388	1.100	1.886	4.239	3.610	6.239	0.011	0.000	2.086	3.545	3.656	3.860	2.292
PladumEVm000410	0.155	0.061	0.047	0.086	0.130	0.154	0.141	0.173	0.011	0.005	0.034	0.035	0.049	0.064	0.057
PladumEVm000411	22.598	16.868	19.036	24.533	24.701	22.067	20.549	18.580	29.594	22.242	18.517	13.827	26.553	23.344	31.914
PladumEVm000412	4.653	7.519	4.865	1.104	1.726	3.182	3.977	6.397	0.000	0.000	1.936	3.380	3.129	3.491	2.045
PladumEVm000413	6.440	9.387	6.232	1.558	2.851	4.804	5.878	7.901	0.019	0.000	3.443	5.331	4.283	4.550	2.711
PladumEVm000414	1.319	1.602	1.571	2.777	2.093	2.735	2.684	2.059	3.388	3.075	3.261	2.573	2.257	2.424	2.624
PladumEVm000415	38.133	34.076	33.960	84.076	68.228	87.766	72.768	66.417	97.995	67.327	55.361	42.959	53.798	51.471	59.863
PladumEVm000416	6.899	9.024	6.156	9.961	8.542	17.863	10.992	10.648	18.816	10.388	10.399	12.407	9.375	8.321	9.742
PladumEVm000417	3.102	2.693	2.173	5.508	4.784	5.332	4.373	4.580	5.844	5.152	5.028	3.575	4.461	4.197	5.534
PladumEVm000418	11.786	15.719	10.744	2.577	5.607	7.181	8.944	12.242	0.021	0.002	4.903	8.958	6.705	7.781	4.338
PladumEVm000419	1.181	1.355	1.281	1.990	1.582	1.054	0.950	0.987	1.778	1.348	1.423	1.815	1.308	1.718	1.880
PladumEVm000420	8.617	4.431	5.377	15.886	12.360	4.244	3.498	4.221	5.337	5.062	8.373	5.518	5.909	5.011	7.835
PladumEVm000421	21.524	15.504	18.995	21.082	20.847	19.763	19.731	17.141	18.573	17.150	15.463	13.991	18.210	18.967	26.348
PladumEVm000422	11.711	16.117	14.993	21.807	22.261	19.545	18.029	13.759	14.146	15.035	14.650	9.520	7.899	10.173	11.620
PladumEVm000423	1.816	1.141	1.165	10.137	8.136	6.006	8.066	6.278	7.542	5.963	4.923	6.204	3.920	2.782	5.008
PladumEVm000424	12.245	12.887	10.478	3.967	3.395	22.305	19.962	24.461	11.069	14.106	21.288	17.833	6.767	10.582	6.644
PladumEVm000425	7.413	8.280	7.799	8.146	7.654	13.914	13.276	12.075	7.667	7.988	9.405	7.937	5.940	7.496	7.091
PladumEVm000426	1.618	2.289	1.406	0.291	0.789	1.092	0.939	1.616	0.005	0.000	0.854	1.181	0.950	0.966	0.616
PladumEVm000427	2.257	2.693	1.948	0.391	0.927	1.136	1.038	2.015	0.000	0.000	1.073	1.650	1.309	1.467	0.948
PladumEVm000428	7.787	11.569	7.809	1.619	3.756	7.125	7.292	10.071	0.015	0.000	3.399	5.604	5.031	5.388	2.899
PladumEVm000429	5.049	3.565	3.907	6.494	5.841	4.683	3.123	3.008	5.234	5.338	5.004	4.244	6.735	7.053	9.021
PladumEVm000430	4.571	6.244	4.126	1.033	2.188	3.340	3.007	4.715	0.010	0.003	1.845	3.292	2.742	2.668	1.736
PladumEVm000431	67.160	54.825	58.178	54.898	45.767	72.265	64.853	46.960	208.638	55.135	39.160	26.931	77.178	57.408	81.431
PladumEVm000432	0.995	0.668	0.542	1.425	1.344	1.116	0.657	0.825	1.665	1.171	1.277	1.234	1.324	1.333	2.051
PladumEVm000433	3.852	6.141	4.041	0.754	1.350	3.008	3.927	5.019	0.008	0.007	1.710	3.141	2.800	2.991	1.708
PladumEVm000434	8.015	8.651	8.624	10.780	11.162	13.979	14.727	13.193	12.377	11.302	10.281	9.251	11.120	11.551	12.440
PladumEVm000435	0.593	0.573	0.736	1.162	0.919	0.591	1.037	1.114	1.053	0.782	0.903	0.935	0.825	1.254	1.264
PladumEVm000436	3.577	4.214	3.246	1.165	1.787	1.989	1.903	2.873	0.744	0.621	2.031	2.500	2.096	2.432	1.870
PladumEVm000437	3.578	2.534	2.520	3.947	3.512	2.413	2.672	2.461	4.441	4.265	4.330	3.843	4.022	3.974	4.881
PladumEVm000438	20.098	21.912	17.974	40.759	35.350	40.760	47.455	46.097	26.949	29.523	29.317	22.093	16.395	19.388	20.514
PladumEVm000439	6.402	4.514	5.373	8.773	6.881	4.452	3.593	4.389	7.858	6.875	5.628	4.230	7.729	6.390	10.351
PladumEVm000440	9.032	12.019	8.206	1.883	4.181	6.171	6.886	9.318	0.026	0.008	3.875	6.114	5.132	5.288	3.208
PladumEVm000441	37.018	34.079	31.406	6.822	8.357	26.252	28.367	23.479	18.947	15.147	15.520	19.624	31.689	32.837	41.841
PladumEVm000442	19.300	10.728	25.350	25.875	22.771	5.293	5.937	4.719	41.117	60.340	72.893	13.031	25.781	32.256	72.481
PladumEVm000443	21.918	33.100	20.296	4.831	9.028	15.534	15.458	23.973	0.066	0.002	10.647	16.368	14.218	15.861	8.412
PladumEVm000444	0.317	0.566	0.395	0.520	0.555	0.496	1.514	0.480	0.994	1.436	1.096	0.827	0.889	0.563	0.710
PladumEVm000445	7.874	5.401	6.851	12.248	10.390	9.556	7.688	7.343	11.525	10.748	8.062	5.754	8.638	7.147	10.750
PladumEVm000446	12.658	16.937	11.154	2.808	4.946	7.753	7.892	12.602	0.016	0.007	5.316	8.354	7.368	8.249	4.843
PladumEVm000447	4.341	6.629	4.120	0.952	2.045	3.313	3.773	5.483	0.002	0.000	2.123	2.957	2.771	3.232	1.652
PladumEVm000448	37.190	48.330	29.034	6.704	11.556	18.197	19.475	29.263	0.035	0.002	13.702	19.243	22.291	26.301	13.836
PladumEVm000449	27.696	20.330	23.221	27.926	25.018	12.170	10.148	9.970	17.967	21.919	24.648	21.290	26.226	26.781	35.741
PladumEVm000450	8.960	5.582	6.044	12.684	9.614	15.373	12.237	9.979	25.183	10.225	8.839	7.879	9.816	6.809	9.794
PladumEVm000451	30.822	39.088	35.939	46.167	43.908	59.171	57.000	58.787	47.078	45.076	44.303	42.107	29.630	36.051	36.652
PladumEVm000452	11.909	15.052	10.258	2.768	5.356	6.342	7.082	11.577	0.014	0.002	4.994	8.107	6.532	7.400	4.356
PladumEVm000453	4.596	6.583	4.531	0.996	2.074	3.283	3.696	5.510	0.023	0.007	2.132	3.638	3.099	3.259	1.792
PladumEVm000454	28.273	44.410	34.046	67.073	64.560	53.522	57.020	58.862	27.188	35.327	41.041	34.845	26.949	35.142	27.276
PladumEVm000455	5.460	5.050	3.625	6.468	5.298	4.212	3.799	3.825	6.401	6.872	7.398	7.018	5.100	5.508	5.536
PladumEVm000456	27.039	28.295	25.613	36.725	31.064	53.374	56.853	47.227	40.020	33.760	27.620	24.692	32.364	27.429	34.897
PladumEVm000457	2.933	2.042	2.013	5.277	3.979	7.298	6.059	4.659	9.479	5.212	3.289	2.643	5.129	3.319	5.525
PladumEVm000458	2.469	2.979	2.092	1.641	1.756	3.872	3.374	2.651	3.826	4.314	4.747	4.513	1.714	2.766	1.806
PladumEVm000459	1.555	2.798	2.206	3.232	2.160	1.094	1.020	1.294	0.307	0.933	1.359	1.321	0.956	0.244	1.014
PladumEVm000460	7.073	5.372	6.572	6.967	6.491	5.389	6.794	4.524	5.399	5.011	3.799	4.491	6.123	5.853	7.782
PladumEVm000461	7.128	8.452	6.292	1.664	3.681	3.874	4.813	7.083	0.025	0.002	3.525	5.141	4.285	3.893	2.357
PladumEVm000462	7.492	10.859	6.974	1.671	2.948	4.715	5.312	8.708	0.014	0.000	3.860	5.260	5.157	5.786	2.996
PladumEVm000463	0.000	0.003	0.000	0.018	0.023	0.025	0.000	0.011	0.000	0.013	0.018	0.000	0.012	0.009	0.007
PladumEVm000464	8.681	11.239	7.624	1.982	3.776	4.949	5.546	8.660	0.030	0.003	4.227	6.320	5.218	5.191	3.182
PladumEVm000465	1.047	1.929	1.222	0.134	0.420	0.859	0.798	1.760	0.000	0.000	0.442	0.794	0.616	0.907	0.483
PladumEVm000466	2.292	3.361	2.293	0.524	0.898	1.489	1.777	2.628	0.009	0.002	1.209	1.552	1.526	1.681	0.869
PladumEVm000467	8.252	11.094	7.023	1.587	3.265	5.031	4.832	7.969	0.015	0.006	3.847	5.822	4.662	5.235	2.958
PladumEVm000468	4.457	2.619	2.833	4.836	3.491	4.547	3.645	3.083	5.851	4.717	4.385	3.295	4.945	4.036	5.054
PladumEVm000469	2.927	4.071	2.564	0.681	1.406	1.510	1.904	2.626	0.005	0.000	0.968	1.858	1.760	1.843	0.962
PladumEVm000470	4.511	5.515	4.280	12.757	12.165	12.654	11.892	9.574	11.668	11.331	7.854	6.651	7.008	6.782	7.522
PladumEVm000471	4.476	5.949	4.672	21.070	15.643	17.336	13.531	15.564	11.934	15.546	7.463	6.343	7.785	8.848	7.780
PladumEVm000472	17.278	21.573	18.466	22.885	21.343	25.031	20.447	22.082	16.083	21.472	24.157	19.848	12.084	15.327	16.284
PladumEVm000473	4.933	7.692	4.969	0.857	1.726	3.437	3.471	5.336	0.024	0.000	1.975	3.740	3.474	3.731	2.180
PladumEVm000474	13.418	12.830	12.534	17.621	15.898	13.258	12.740	11.810	19.048	16.227	16.937	14.124	16.585	16.954	21.496
PladumEVm000475	3.834	7.096	4.000	0.428	1.033	2.557	2.513	6.019	0.000	0.000	0.645	2.617	3.144	3.644	1.998
PladumEVm000476	4.266	5.939	3.721	0.762	1.423	2.566	2.628	4.781	0.006	0.000	2.151	3.009	2.434	2.819	1.530
PladumEVm000477	3.002	2.285	2.326	4.682	4.336	2.564	3.389	2.471	3.987	2.914	3.262	2.723	3.101	3.053	4.693
PladumEVm000478	4.357	3.392	4.126	3.546	2.911	6.636	4.919	5.190	5.438	6.067	9.225	6.726	3.991	5.322	4.516
PladumEVm000479	11.723	9.065	9.262	18.994	15.084	13.092	12.418	11.780	12.047	11.819	14.560	11.789	10.518	10.916	10.628
PladumEVm000480	3.878	5.918	3.925	0.828	1.881	2.911	3.680	4.297	0.019	0.004	1.480	2.919	2.546	2.939	1.528
PladumEVm000481	2.902	2.127	1.988	3.350	3.328	1.007	0.967	0.748	3.517	3.010	5.144	2.669	3.411	2.239	3.823
PladumEVm000482	9.126	12.031	7.332	1.673	3.499	5.035	4.826	8.100	0.046	0.034	3.417	5.793	5.379	5.990	3.253
PladumEVm000483	4.628	6.106	4.478	0.846	2.019	3.003	3.266	4.576	0.003	0.000	2.145	3.510	2.872	3.253	1.949
PladumEVm000484	2.876	2.369	2.564	8.570	6.242	4.438	4.601	3.734	7.217	6.557	4.798	5.587	7.398	6.062	7.951
PladumEVm000485	4.476	6.148	4.281	1.005	1.800	2.845	3.064	4.237	0.008	0.000	1.703	3.376	2.593	2.799	1.569
PladumEVm000486	23.686	24.864	24.360	8.254	9.493	25.697	35.037	26.488	8.590	7.476	13.487	17.521	17.760	23.421	31.717
PladumEVm000487	2.622	4.028	2.629	0.600	1.792	2.743	2.463	5.541	0.000	0.000	0.776	1.732	1.477	1.835	0.918
PladumEVm000488	10.245	14.922	10.853	2.670	5.889	9.258	9.951	13.908	0.016	0.004	4.458	8.083	6.796	6.791	4.067
PladumEVm000489	2.107	1.402	1.629	2.756	2.838	2.465	1.619	2.375	5.136	3.863	4.162	2.801	2.955	3.625	3.833
PladumEVm000490	6.045	7.770	5.709	1.396	2.811	4.223	5.301	6.860	0.007	0.007	2.709	4.443	3.673	3.656	2.109
PladumEVm000491	0.685	0.605	0.716	0.008	0.078	2.021	0.491	1.030	1.675	2.853	2.745	1.606	0.610	0.676	0.671
PladumEVm000492	278.363	247.696	253.231	177.308	169.818	168.467	155.184	112.872	564.670	211.237	158.525	128.528	234.863	206.000	269.963
PladumEVm000493	11.112	13.665	10.001	2.206	5.547	7.216	7.188	11.034	0.006	0.000	4.275	7.445	6.608	6.497	4.040
PladumEVm000494	4.443	3.098	2.492	3.431	1.811	7.081	11.200	4.588	13.454	8.295	6.982	3.345	6.234	4.226	5.499
PladumEVm000495	109.273	91.829	89.896	97.700	82.183	96.186	82.105	80.646	148.850	112.224	111.319	97.099	109.773	123.748	137.747
PladumEVm000496	7.339	9.089	6.426	1.544	3.556	4.343	4.826	7.363	0.000	0.002	3.109	4.860	4.287	4.425	2.536
PladumEVm000497	2.238	3.571	2.441	3.314	2.198	2.595	1.443	1.514	3.323	3.411	4.541	5.645	3.114	3.999	4.047
PladumEVm000498	1.929	2.805	2.006	0.447	1.347	1.438	1.547	2.742	0.006	0.000	0.943	1.535	1.105	1.313	0.769
PladumEVm000499	2.059	1.618	1.743	3.322	3.115	2.492	2.776	2.894	4.927	3.432	3.326	2.536	3.719	3.111	4.154
PladumEVm000500	9.390	14.870	9.841	2.206	4.364	8.557	9.863	13.245	0.022	0.005	5.463	7.807	6.356	6.709	3.681
PladumEVm000501	1.824	2.854	2.237	4.475	4.462	5.517	5.337	5.224	4.160	4.086	3.314	2.829	3.243	2.803	2.649
PladumEVm000502	5.052	4.197	4.179	6.045	5.532	4.236	3.780	3.661	6.720	5.465	6.205	5.349	6.059	6.051	6.935
PladumEVm000503	1.738	2.212	1.356	0.455	0.967	1.300	1.447	2.366	0.003	0.000	0.840	1.297	1.101	1.092	0.633
PladumEVm000504	18.030	12.574	13.727	6.751	7.828	14.745	13.839	11.848	12.638	9.930	9.749	10.465	15.835	15.514	21.174
PladumEVm000505	5.768	4.180	3.805	5.580	4.852	1.974	1.424	2.291	2.085	3.709	6.558	7.719	9.440	9.724	11.981
PladumEVm000506	6.046	6.770	5.080	1.932	2.867	10.928	13.613	11.928	10.680	9.878	13.534	8.208	5.574	7.476	5.488
PladumEVm000507	0.227	0.306	0.163	0.409	0.912	0.414	0.467	0.303	1.171	0.875	0.791	0.374	0.864	0.856	1.255
PladumEVm000508	53.715	64.023	55.519	59.199	56.956	68.448	69.865	64.104	52.709	56.776	61.518	51.816	54.168	65.922	66.219
PladumEVm000509	6.722	8.679	5.631	1.361	2.984	3.857	4.339	7.075	0.000	0.000	2.533	4.518	3.807	4.039	2.215
PladumEVm000510	4.072	6.402	4.071	0.972	2.069	3.275	3.161	5.812	0.011	0.000	2.233	3.473	2.650	2.801	1.675
PladumEVm000511	4.745	2.764	3.379	6.470	5.820	6.779	4.947	5.230	8.008	6.419	7.007	5.347	6.468	5.869	7.672
PladumEVm000512	10.792	6.715	19.182	25.388	17.827	4.531	2.273	4.351	3.114	4.953	9.194	8.491	15.199	13.988	46.252
PladumEVm000513	1.576	2.027	1.690	0.406	0.683	0.626	1.068	1.047	0.012	0.000	0.625	1.313	0.906	1.156	0.626
PladumEVm000514	13.929	18.066	11.631	3.099	5.770	7.678	8.211	13.954	0.035	0.005	6.680	9.518	7.936	8.525	5.214
PladumEVm000515	52.567	34.727	40.131	50.765	45.490	42.337	44.679	34.641	75.244	38.489	43.713	32.512	66.133	60.517	87.301
PladumEVm000516	5.223	5.606	5.044	5.019	5.315	3.966	3.804	3.986	6.540	5.637	5.745	5.306	5.205	5.998	7.083
PladumEVm000517	0.301	0.196	0.211	0.596	0.648	0.262	0.202	0.286	0.469	0.483	0.469	0.333	0.489	0.387	0.712
PladumEVm000518	2.217	2.527	1.822	0.543	1.029	1.201	2.107	2.534	0.017	0.000	1.201	1.623	1.110	1.282	0.665
PladumEVm000519	0.762	0.139	0.816	1.483	1.073	0.957	0.626	0.910	0.574	0.528	0.634	0.265	0.290	1.152	1.629
PladumEVm000520	2.383	2.348	2.825	9.715	7.602	7.251	8.099	6.269	8.380	7.644	4.273	4.550	5.116	4.281	6.227
PladumEVm000521	4.289	4.222	4.250	4.540	4.608	4.225	5.637	3.987	6.005	5.514	4.281	4.433	4.541	4.874	5.096
PladumEVm000522	1.129	1.917	0.937	0.183	0.256	0.621	0.453	1.678	0.000	0.000	0.282	0.903	0.945	1.032	0.560
PladumEVm000523	2.628	1.872	2.090	4.263	3.524	2.003	3.298	2.241	2.978	2.254	2.400	1.520	3.137	3.255	3.929
PladumEVm000524	5.745	7.377	5.093	1.030	2.202	3.837	4.052	6.220	0.003	0.000	1.890	3.628	3.395	3.850	2.249
PladumEVm000525	0.359	0.271	0.420	1.437	1.094	1.182	1.049	0.834	2.116	1.056	0.961	0.857	0.753	0.473	0.945
PladumEVm000526	6.961	4.519	4.065	4.502	3.564	5.394	4.645	5.041	7.869	6.659	9.136	9.736	8.199	10.113	9.378
PladumEVm000527	4.312	5.720	3.846	0.844	1.929	2.857	2.413	3.764	0.017	0.000	1.822	2.860	2.640	2.745	1.523
PladumEVm000528	2.699	3.267	2.138	5.402	4.108	6.000	5.413	6.760	4.213	5.198	3.833	3.921	3.540	3.116	3.246
PladumEVm000529	33.904	30.570	26.973	42.865	37.900	22.154	18.628	21.195	26.214	32.002	35.700	33.065	26.591	29.303	31.294
PladumEVm000530	13.164	8.889	7.184	15.201	13.324	32.761	24.576	24.959	40.738	38.431	26.053	16.833	30.836	22.872	30.183
PladumEVm000531	3.415	2.178	2.375	4.418	3.441	2.801	2.537	1.745	3.313	3.449	3.780	2.917	4.550	3.676	5.297
PladumEVm000532	1.202	0.822	1.037	1.824	1.831	1.051	1.875	1.273	3.344	1.488	2.152	1.244	2.472	1.814	2.620
PladumEVm000533	1.895	2.263	1.949	3.933	3.110	4.149	2.533	2.446	2.459	2.740	2.146	2.276	1.395	1.444	1.939
PladumEVm000534	1.639	1.194	1.084	2.703	2.544	1.831	1.648	1.509	3.586	2.019	2.370	1.790	2.623	2.194	3.956
PladumEVm000535	0.156	0.079	0.099	0.158	0.164	0.085	0.153	0.101	0.450	0.346	0.396	0.077	0.279	0.263	0.430
PladumEVm000536	3.729	6.120	3.757	0.804	1.657	3.128	3.573	5.075	0.000	0.000	1.391	2.883	2.612	3.114	1.721
PladumEVm000537	0.082	0.036	0.009	0.110	0.376	0.024	0.047	0.000	0.099	0.089	0.135	0.011	0.064	0.036	0.050
PladumEVm000538	16.372	21.685	14.603	3.500	7.505	11.967	11.630	17.824	0.019	0.003	6.114	10.596	9.528	10.204	5.870
PladumEVm000539	1.546	1.054	1.378	2.836	2.412	2.754	2.237	2.284	5.117	2.974	2.470	1.654	4.391	3.312	4.995
PladumEVm000540	0.463	0.257	0.409	1.056	0.946	0.473	0.450	0.608	1.634	1.061	0.508	0.298	1.126	0.847	1.454
PladumEVm000541	2.766	3.697	2.488	0.641	1.146	1.882	2.021	3.184	0.009	0.000	1.236	2.187	1.626	1.708	1.067
PladumEVm000542	29.523	17.159	20.392	26.398	18.968	11.998	9.287	10.606	10.006	14.415	8.869	20.702	35.625	30.468	44.518
PladumEVm000543	1.702	1.487	1.620	4.444	3.317	2.370	2.143	2.198	3.746	3.481	2.935	3.713	2.802	3.076	3.983
PladumEVm000544	6.401	5.713	4.723	7.106	7.217	5.753	4.728	4.708	5.729	6.070	7.235	5.411	5.546	6.123	8.710
PladumEVm000545	4.643	6.265	4.150	0.830	2.024	2.934	3.343	4.248	0.011	0.000	1.756	3.237	2.758	2.969	1.736
PladumEVm000546	2.574	3.740	2.527	0.519	1.137	1.585	1.977	2.588	0.003	0.000	1.133	2.026	1.699	1.706	0.963
PladumEVm000547	13.196	19.550	12.740	2.720	5.611	8.382	10.271	13.148	0.024	0.004	4.529	8.801	8.329	9.500	5.528
PladumEVm000548	45.657	68.129	63.654	67.500	70.289	81.637	91.627	76.868	86.620	81.718	66.404	53.089	42.684	49.919	41.354
PladumEVm000549	5.518	8.243	5.287	0.866	2.487	4.096	4.599	6.553	0.008	0.000	2.642	4.034	3.747	4.054	2.188
PladumEVm000550	0.565	0.594	0.470	1.091	0.454	0.156	0.065	0.017	1.006	0.252	0.396	0.524	1.360	0.508	0.656
PladumEVm000551	0.159	0.072	0.197	0.388	0.261	0.075	0.037	0.066	0.040	0.074	0.131	0.149	0.066	0.122	0.248
PladumEVm000552	2.078	2.073	1.592	3.844	2.891	4.888	5.157	4.114	3.706	5.108	3.135	2.890	2.927	2.930	2.497
PladumEVm000553	1.171	1.234	0.698	1.248	1.542	2.042	1.618	1.679	2.206	2.955	1.617	1.333	1.038	1.382	1.313
PladumEVm000554	2.216	2.604	2.505	4.885	3.869	9.705	7.190	9.963	5.646	6.254	4.281	3.025	4.822	4.499	5.535
PladumEVm000555	13.337	9.048	9.961	16.909	15.159	13.458	13.987	13.122	12.035	10.817	10.839	12.428	9.399	11.008	13.179
PladumEVm000556	1.659	0.975	0.965	0.414	0.499	1.588	1.037	0.966	2.955	3.028	2.871	2.099	1.924	2.162	2.174
PladumEVm000557	20.618	26.393	18.296	4.232	8.721	12.344	11.176	17.416	0.028	0.003	7.288	13.793	12.064	12.488	7.361
PladumEVm000558	11.218	10.920	8.584	15.893	12.444	19.215	16.546	12.493	19.200	25.548	17.923	17.510	10.884	11.097	10.688
PladumEVm000559	0.000	0.000	0.000	0.003	0.000	0.000	0.000	0.000	0.000	0.000	0.004	0.000	0.000	0.000	0.000
PladumEVm000560	3.104	3.906	2.687	0.618	1.116	1.486	2.122	3.064	0.006	0.002	1.278	2.176	1.764	1.841	1.038
PladumEVm000561	9.257	8.392	7.571	11.365	11.314	18.951	18.526	16.416	11.461	10.061	10.771	8.472	12.457	10.625	14.351
PladumEVm000562	5.020	6.607	4.649	0.935	1.948	1.730	1.231	5.058	0.011	0.000	1.974	3.560	2.910	3.576	1.538
PladumEVm000563	0.964	0.510	0.280	0.654	0.765	0.743	0.733	0.744	2.102	1.593	2.204	1.623	1.154	1.309	1.571
PladumEVm000564	2.656	2.472	2.614	1.805	2.064	1.935	1.955	1.865	4.891	6.078	5.326	3.643	2.495	3.570	3.959
PladumEVm000565	3.708	2.956	2.786	6.976	5.996	4.935	3.977	4.204	6.495	4.807	5.515	4.885	5.932	5.901	6.070
PladumEVm000566	5.676	3.086	3.768	6.655	5.716	5.183	4.002	3.449	8.621	7.559	6.212	4.679	7.646	7.185	9.048
PladumEVm000567	4.887	5.429	4.365	7.658	6.236	6.784	5.827	7.063	8.531	9.085	6.605	5.663	6.367	6.897	7.332
PladumEVm000568	7.390	9.016	6.619	1.509	3.018	3.746	3.861	6.247	0.007	0.000	3.212	4.668	4.196	4.576	2.835
PladumEVm000569	5.450	7.703	5.461	1.765	3.889	6.867	6.466	11.351	0.038	0.000	2.774	4.703	3.149	4.080	2.250
PladumEVm000570	1.310	0.757	0.987	1.628	1.312	0.662	1.277	0.723	1.114	1.091	1.651	1.641	2.192	1.870	3.679
PladumEVm000571	9.911	7.793	8.562	14.240	12.028	12.163	11.785	10.510	13.462	10.135	10.221	9.110	12.404	11.501	15.986
PladumEVm000572	0.558	0.662	0.502	0.706	0.828	1.368	1.062	0.777	0.781	0.507	0.728	1.080	0.389	0.802	0.832
PladumEVm000573	43.329	67.923	46.572	51.586	49.694	61.720	69.991	53.989	109.193	76.594	57.179	45.522	41.025	43.172	38.833
PladumEVm000574	4.163	3.024	3.297	8.213	6.243	6.186	6.052	5.436	6.690	6.064	5.603	4.699	5.680	4.765	6.562
PladumEVm000575	13.083	19.536	12.699	2.590	5.255	9.311	10.671	14.658	0.033	0.002	4.703	9.948	8.514	9.844	5.342
PladumEVm000576	29.185	34.153	29.533	61.997	60.504	64.610	58.227	50.892	51.056	52.644	45.591	38.153	39.207	43.225	42.622
PladumEVm000577	1.022	1.761	4.039	3.617	3.123	3.238	1.117	1.115	1.814	1.775	4.972	0.850	1.048	1.040	3.783
PladumEVm000578	0.291	0.898	0.679	0.658	0.730	0.559	0.966	0.863	0.392	0.522	0.209	0.412	0.439	0.919	0.709
PladumEVm000579	15.257	15.085	16.369	18.960	17.065	16.427	14.112	13.854	17.188	15.503	14.709	12.500	17.798	19.011	26.160
PladumEVm000580	7.268	7.079	6.765	9.932	8.798	7.848	7.934	8.517	9.225	10.239	10.023	10.193	8.123	7.837	10.736
PladumEVm000581	9.192	11.023	8.404	2.017	3.561	4.820	5.052	7.865	0.019	0.000	3.765	6.386	5.242	5.384	3.604
PladumEVm000582	0.452	0.397	0.287	0.060	0.167	0.000	0.290	0.188	0.000	0.000	0.397	0.122	0.120	0.170	0.318
PladumEVm000583	4.913	6.627	4.518	1.046	2.348	3.396	4.061	5.626	0.013	0.000	2.002	3.508	3.110	3.278	1.686
PladumEVm000584	10.445	11.882	10.505	13.504	11.923	15.152	15.393	12.953	14.286	14.881	14.345	10.602	12.539	12.051	13.321
PladumEVm000585	2.607	3.645	2.287	0.518	1.064	1.990	1.898	3.107	0.000	0.000	1.103	1.810	1.512	1.700	1.034
PladumEVm000586	5.526	7.157	4.892	1.016	2.084	3.305	3.586	4.854	0.000	0.000	1.700	3.726	3.214	3.531	2.012
PladumEVm000587	6.868	7.835	8.220	11.011	11.413	15.832	14.742	14.634	9.457	7.627	8.510	6.985	8.074	7.075	10.812
PladumEVm000588	9.956	14.721	10.441	2.547	5.685	9.071	11.993	15.325	0.027	0.002	5.860	8.813	6.256	6.373	3.728
PladumEVm000589	5.996	4.777	4.886	8.229	7.101	7.919	6.448	6.671	7.896	10.745	10.063	8.781	5.886	6.402	7.319
PladumEVm000590	0.344	1.493	0.483	0.869	0.776	0.074	0.000	0.443	0.188	0.141	0.387	0.230	0.197	0.023	0.041
PladumEVm000591	0.522	0.550	0.615	0.677	0.600	0.623	0.627	0.383	0.500	0.522	0.743	0.513	0.570	0.823	1.199
PladumEVm000592	10.256	13.474	11.024	22.614	17.305	22.920	13.301	17.653	15.123	22.632	27.413	20.503	14.175	20.309	15.064
PladumEVm000593	7.107	9.629	6.141	1.584	2.979	4.220	4.993	6.511	0.014	0.002	2.709	4.774	3.776	4.622	2.458
PladumEVm000594	0.849	0.742	0.878	1.117	1.022	1.520	1.494	1.275	1.781	1.368	1.313	1.115	1.110	0.987	1.560
PladumEVm000595	1.896	3.385	2.224	0.300	0.750	2.194	1.628	2.882	0.000	0.000	0.527	0.956	1.289	1.693	0.792
PladumEVm000596	2.556	2.035	2.014	3.661	3.023	2.683	2.594	2.004	3.689	2.914	4.459	2.857	2.511	3.372	3.851
PladumEVm000597	0.016	0.026	0.036	0.033	0.013	0.000	0.008	0.000	0.011	0.009	0.010	0.008	0.016	0.012	0.012
PladumEVm000598	3.044	1.756	1.988	3.296	3.052	2.156	2.486	2.085	3.476	2.715	2.522	2.195	3.260	2.980	4.575
PladumEVm000599	19.318	16.613	17.696	19.549	19.848	24.233	27.280	16.650	39.476	23.430	20.685	18.798	30.383	25.582	34.371
PladumEVm000600	6.509	8.860	6.028	1.403	2.567	4.440	4.598	6.774	0.012	0.000	2.590	4.622	3.917	4.463	2.584
PladumEVm000601	9.827	9.109	11.963	13.264	11.044	10.938	8.428	10.152	9.587	6.177	6.449	11.571	12.218	10.772	15.885
PladumEVm000602	7.614	10.521	6.498	1.558	3.267	4.685	5.904	7.695	0.018	0.002	3.314	5.293	4.442	5.192	2.881
PladumEVm000603	0.000	0.000	0.000	0.000	0.000	0.000	0.000	0.000	0.000	0.000	0.000	0.000	0.000	0.000	0.000
PladumEVm000604	0.734	0.337	0.768	0.822	0.760	0.249	0.043	0.237	0.340	0.338	0.463	0.740	0.884	1.110	2.273
PladumEVm000605	0.738	1.013	0.701	0.239	0.513	0.416	0.650	0.804	0.000	0.000	0.485	0.651	0.421	0.421	0.288
PladumEVm000606	2.984	3.389	3.640	9.570	6.713	11.282	13.363	6.417	7.901	5.443	6.727	5.334	5.741	6.063	6.843
PladumEVm000607	2.298	1.885	2.337	2.006	1.974	2.095	2.964	2.314	3.013	2.179	2.139	2.150	2.372	2.495	3.427
PladumEVm000608	5.369	6.462	4.873	1.026	2.618	2.859	3.673	5.002	0.000	0.000	1.551	3.069	3.126	3.262	1.590
PladumEVm000609	0.000	0.000	0.000	0.000	0.000	0.000	0.000	0.000	0.000	0.000	0.000	0.000	0.000	0.000	0.000
PladumEVm000610	15.680	14.929	14.831	15.122	12.910	14.026	11.684	10.866	16.534	17.685	16.396	17.641	13.016	15.238	16.647
PladumEVm000611	5.140	7.217	4.274	1.015	2.002	3.560	3.081	5.757	0.008	0.000	1.991	3.528	3.108	3.304	1.860
PladumEVm000612	6.190	3.806	4.020	7.850	6.534	5.339	4.074	4.116	7.753	5.592	6.884	5.787	9.066	7.136	11.195
PladumEVm000613	4.046	1.611	2.026	4.220	2.678	1.024	0.970	1.357	2.775	3.419	3.745	3.967	7.049	5.270	11.685
PladumEVm000614	1.959	1.716	1.676	2.129	2.422	2.186	1.031	1.615	2.853	1.710	1.638	1.812	2.458	2.089	3.140
PladumEVm000615	3.328	4.538	3.293	3.939	3.271	1.495	1.325	2.690	1.623	2.509	4.007	2.785	3.712	3.820	4.170
PladumEVm000616	15.179	10.332	12.349	15.868	14.001	9.617	9.122	8.288	12.567	11.357	13.211	14.309	16.099	17.773	22.756
PladumEVm000617	1.514	1.451	1.460	0.894	1.057	1.396	1.892	1.362	1.494	1.540	2.231	1.694	1.007	1.330	0.936
PladumEVm000618	1.984	1.571	1.748	2.313	2.034	2.223	1.617	1.325	3.991	3.160	3.139	2.059	2.964	2.555	3.732
PladumEVm000619	35.703	24.255	26.561	25.279	21.439	13.937	21.612	10.218	21.064	20.045	25.954	28.823	32.583	32.778	40.508
PladumEVm000620	24.429	19.439	20.048	22.578	18.597	8.421	5.699	9.134	9.312	14.960	24.258	23.821	25.790	25.393	27.577
PladumEVm000621	24.752	31.147	25.280	46.966	47.480	58.369	56.282	47.060	29.310	34.537	53.141	33.707	18.958	25.853	21.593
PladumEVm000622	1.585	0.901	0.995	1.799	1.777	1.109	1.230	1.081	1.740	1.388	1.602	1.269	2.266	2.130	2.596
PladumEVm000623	4.517	6.116	4.479	1.003	1.821	3.117	2.529	4.479	0.000	0.000	2.170	3.126	2.891	3.142	2.006
PladumEVm000624	4.416	7.311	4.689	0.822	1.881	3.305	3.239	5.536	0.022	0.000	1.740	3.417	3.313	3.376	1.854
PladumEVm000625	2.862	3.733	2.361	0.596	1.330	2.000	2.020	2.802	0.007	0.000	1.287	2.097	1.652	1.915	0.970
PladumEVm000626	11.842	9.685	9.579	20.970	18.370	20.084	19.219	16.498	25.790	22.655	21.153	17.332	18.992	15.965	20.050
PladumEVm000627	34.188	27.880	27.532	52.292	47.236	37.450	33.403	31.237	34.228	31.174	33.843	30.268	40.437	36.671	44.570
PladumEVm000628	9.032	11.022	9.519	12.900	17.310	20.664	39.547	25.641	14.125	14.298	18.791	11.395	10.833	11.733	9.577
PladumEVm000629	9.414	12.695	11.191	15.870	15.006	7.081	8.225	11.094	9.503	9.675	15.524	13.695	8.779	9.788	11.060
PladumEVm000630	2.500	3.660	2.285	0.377	1.173	1.903	1.857	2.599	0.000	0.000	0.908	1.727	1.796	1.999	1.074
PladumEVm000631	11.175	7.462	8.366	13.816	11.699	10.201	6.737	6.307	7.831	10.184	10.284	8.941	12.773	11.581	15.303
PladumEVm000632	2.334	3.909	2.758	0.465	0.810	1.907	1.784	3.289	0.000	0.000	0.369	1.471	1.717	1.952	1.133
PladumEVm000633	5.972	7.474	5.128	1.174	2.406	3.232	4.163	4.974	0.008	0.004	2.089	3.828	3.223	3.557	1.927
PladumEVm000634	61.503	36.321	52.177	891.004	245.751	743.424	1331.564	863.116	265.842	357.627	454.479	118.685	95.846	105.843	194.590
PladumEVm000635	0.748	1.854	0.758	2.478	2.038	0.940	1.959	1.079	3.277	2.132	1.732	0.351	1.271	0.905	0.893
PladumEVm000636	6.585	5.630	5.449	4.655	4.367	5.077	2.475	3.503	4.423	5.543	5.463	4.933	5.174	5.389	6.037
PladumEVm000637	24.314	28.790	28.040	30.021	35.448	46.817	48.503	47.861	24.982	28.837	31.705	27.355	20.344	23.159	23.788
PladumEVm000638	7.917	10.227	7.229	1.700	3.564	4.926	5.768	8.644	0.017	0.001	3.397	5.877	4.756	4.896	2.901
PladumEVm000639	1.905	2.445	1.487	0.502	0.897	1.170	1.067	2.546	0.000	0.005	1.150	1.565	1.022	1.071	0.717
PladumEVm000640	0.259	0.322	0.296	0.371	0.416	0.481	0.633	1.017	0.461	0.471	0.516	0.515	0.185	0.281	0.368
PladumEVm000641	29.733	31.885	27.689	34.552	29.780	46.454	56.640	54.238	21.366	22.577	29.346	26.712	30.107	29.410	39.411
PladumEVm000642	0.430	0.474	0.742	0.675	0.492	0.375	0.189	0.089	0.468	0.754	1.359	1.067	0.572	1.663	1.649
PladumEVm000643	0.889	0.956	0.830	1.348	1.140	0.353	0.323	0.273	0.392	0.107	0.237	0.259	0.718	0.617	1.126
PladumEVm000644	1.788	1.003	1.341	1.990	1.558	1.771	0.875	1.153	2.880	2.490	2.685	2.078	4.476	3.285	4.786
PladumEVm000645	8.544	11.469	7.412	2.067	4.542	4.976	7.159	9.748	0.013	0.000	4.146	6.272	4.328	4.876	2.824
PladumEVm000646	4.868	6.248	4.347	1.246	1.940	2.935	6.046	7.097	0.010	0.000	1.337	4.135	2.693	3.279	1.881
PladumEVm000647	20.343	17.781	19.397	25.569	24.266	18.511	19.503	20.300	17.956	18.002	20.500	19.803	20.926	19.241	26.979
PladumEVm000648	4.439	6.371	4.202	1.038	2.508	3.921	3.515	5.942	0.000	0.005	1.819	3.284	2.654	2.824	1.808
PladumEVm000649	0.000	0.000	0.000	0.000	0.000	0.000	0.000	0.000	0.000	0.000	0.000	0.000	0.000	0.000	0.000
PladumEVm000650	10.713	7.242	8.252	12.121	10.915	9.325	8.125	5.785	7.239	7.873	9.029	7.320	11.232	10.311	15.613
PladumEVm000651	3.068	2.804	1.809	3.198	3.027	1.984	2.450	1.586	3.342	3.112	3.714	2.431	2.872	3.759	2.892
PladumEVm000652	5.953	8.914	7.795	8.066	7.812	8.384	7.929	6.675	5.802	6.591	6.363	6.967	5.303	6.310	7.462
PladumEVm000653	31.752	52.936	41.502	26.560	27.187	89.744	95.510	75.929	52.084	71.907	55.857	45.717	18.424	19.633	22.212
PladumEVm000654	4.379	3.706	3.424	4.462	4.084	2.917	2.863	2.608	5.497	4.446	5.223	4.384	6.335	5.647	7.187
PladumEVm000655	0.000	0.000	0.007	0.003	0.000	0.042	0.000	0.000	0.000	0.000	0.004	0.013	0.008	0.000	0.003
PladumEVm000656	5.234	3.147	3.487	5.249	3.565	1.846	1.305	1.565	3.861	3.634	5.964	5.306	6.110	7.123	8.344
PladumEVm000657	3.754	2.184	2.377	4.934	3.809	1.523	0.872	2.005	3.695	3.813	5.449	4.646	7.351	5.172	7.427
PladumEVm000658	0.939	0.790	0.854	2.282	1.493	1.681	1.799	1.848	1.624	0.984	1.099	1.002	1.606	1.617	1.882
PladumEVm000659	7.027	10.293	6.868	1.420	3.074	5.225	4.860	8.486	0.020	0.000	2.683	4.798	4.473	5.648	3.028
PladumEVm000660	2.560	3.570	2.270	0.571	1.312	1.799	2.631	3.124	0.006	0.003	1.188	1.804	1.481	1.850	1.054
PladumEVm000661	6.320	5.365	5.535	12.017	10.308	10.944	9.114	9.521	11.442	9.682	9.599	7.056	7.764	8.079	9.824
PladumEVm000662	4.076	5.626	3.616	0.760	1.757	3.164	3.264	5.399	0.010	0.000	1.846	2.968	2.567	3.044	1.549
PladumEVm000663	8.016	7.666	7.181	12.685	11.389	7.599	9.044	6.386	8.144	7.615	10.147	9.932	7.004	8.318	8.148
PladumEVm000664	0.398	0.216	0.223	0.497	0.454	0.283	0.479	0.402	0.384	0.332	0.187	0.264	0.237	0.173	0.259
PladumEVm000665	54.452	64.020	53.705	56.492	57.873	49.113	47.084	37.354	105.369	50.244	39.288	33.355	41.099	44.335	48.390
PladumEVm000666	8.700	6.924	7.646	11.744	10.466	8.292	9.811	7.507	10.241	9.681	9.007	7.854	11.012	11.804	15.108
PladumEVm000667	1.471	1.624	1.345	7.814	7.273	2.602	1.572	1.837	2.695	4.109	4.884	2.972	1.539	2.653	2.185
PladumEVm000668	3.672	2.083	3.031	4.212	3.373	2.375	2.707	2.427	3.762	2.966	2.805	2.596	4.178	3.992	6.645
PladumEVm000669	48.729	30.239	36.016	56.187	46.799	22.119	14.455	18.348	17.735	28.954	34.867	42.317	45.189	42.206	59.960
PladumEVm000670	6.071	8.200	5.297	1.416	3.164	4.547	4.556	7.152	0.012	0.004	2.960	4.636	3.545	3.777	2.428
PladumEVm000671	4.958	7.250	4.421	0.830	2.331	2.883	3.851	5.377	0.013	0.000	1.898	3.506	2.989	3.139	1.941
PladumEVm000672	3.280	1.849	2.168	2.634	1.955	0.818	0.404	0.734	1.669	1.918	3.273	1.726	2.841	2.303	3.948
PladumEVm000673	2.740	3.350	2.328	0.700	1.351	1.302	1.571	2.851	0.016	0.000	1.122	2.103	1.505	1.419	0.929
PladumEVm000674	2.037	1.923	1.739	3.845	3.312	4.764	4.794	4.841	4.098	3.186	4.060	2.794	3.160	2.887	3.378
PladumEVm000675	42.218	59.669	60.100	57.577	60.282	54.875	54.964	37.760	96.239	118.227	86.073	109.644	50.999	51.263	81.500
PladumEVm000676	22.928	18.420	17.871	43.697	36.037	25.225	22.486	20.403	40.184	37.220	32.200	29.327	35.462	32.173	39.811
PladumEVm000677	8.418	10.499	7.284	1.635	3.490	5.158	6.142	8.283	0.025	0.002	3.195	5.466	4.905	5.119	2.907
PladumEVm000678	10.742	15.249	9.828	2.413	4.803	7.857	7.178	11.892	0.032	0.002	4.370	7.599	6.497	7.331	4.098
PladumEVm000679	15.652	17.227	15.607	6.943	6.696	7.452	7.447	8.613	4.565	4.341	4.432	6.087	7.722	8.402	10.117
PladumEVm000680	15.979	13.037	14.331	27.621	20.284	15.888	15.268	13.537	24.364	22.556	24.982	13.866	15.568	15.045	18.294
PladumEVm000681	0.954	1.112	0.737	0.213	0.427	0.419	0.466	0.599	0.000	0.000	0.468	0.570	0.495	0.594	0.323
PladumEVm000682	3.752	5.267	3.299	0.713	1.633	2.211	2.114	4.001	0.013	0.000	1.411	2.265	2.181	2.498	1.349
PladumEVm000683	7.154	5.297	5.559	11.593	9.003	8.753	9.148	8.080	10.158	10.002	8.364	7.368	7.993	8.287	9.470
PladumEVm000684	9.515	12.905	8.402	1.809	3.866	6.366	6.702	9.163	0.017	0.000	3.578	6.544	5.846	6.979	3.728
PladumEVm000685	3.633	4.352	3.051	0.822	1.499	1.782	2.880	3.355	0.015	0.002	1.343	2.421	2.166	2.059	1.222
PladumEVm000686	3.710	2.126	2.758	5.961	5.346	4.958	3.290	3.889	5.877	4.780	4.895	3.769	5.430	4.305	6.416
PladumEVm000687	11.721	8.195	9.069	22.120	19.971	12.755	10.254	9.699	18.060	15.114	14.580	11.465	17.187	15.618	19.296
PladumEVm000688	9.304	6.676	6.994	11.035	9.768	13.314	12.739	9.771	28.379	13.489	10.891	8.989	22.377	16.136	26.503
PladumEVm000689	3.303	2.857	3.097	7.165	6.895	3.705	3.591	3.504	4.938	6.172	6.682	3.208	4.902	5.002	5.650
PladumEVm000690	6.790	9.756	6.211	1.704	3.324	4.221	4.501	7.491	0.016	0.001	3.595	5.253	4.432	4.558	2.594
PladumEVm000691	7.719	7.653	8.397	16.800	13.313	14.052	14.977	13.015	23.076	18.719	15.453	10.598	10.881	12.331	12.148
PladumEVm000692	2.449	2.555	2.375	3.057	2.756	2.798	5.351	2.003	6.053	5.802	6.469	4.561	6.671	8.433	7.264
PladumEVm000693	9.657	12.928	8.816	2.340	4.752	7.845	8.936	13.244	0.044	0.000	4.884	7.040	5.264	5.514	3.380
PladumEVm000694	3.841	4.182	3.795	4.802	4.476	7.186	7.612	6.119	6.585	6.803	5.381	4.734	6.913	6.525	7.254
PladumEVm000695	9.875	13.007	9.770	2.100	4.612	6.053	5.947	10.297	0.013	0.000	3.919	7.055	5.700	5.990	3.606
PladumEVm000696	3.231	4.070	2.985	0.764	1.273	1.720	1.402	3.182	0.011	0.000	1.794	2.899	1.833	2.193	1.180
PladumEVm000697	5.717	7.836	4.633	1.017	2.547	3.296	3.914	5.950	0.006	0.000	2.354	3.736	3.158	3.305	2.115
PladumEVm000698	9.054	8.992	9.591	10.746	8.111	11.711	12.102	7.979	10.964	8.620	7.802	7.487	9.150	8.429	12.570
PladumEVm000699	32.916	78.271	43.651	4.627	5.847	20.750	43.309	67.831	0.277	0.052	11.390	38.041	25.099	34.863	24.291
PladumEVm000700	7.548	8.304	7.543	11.507	13.116	13.779	16.906	16.211	12.445	10.176	12.161	6.759	8.101	9.769	11.132
PladumEVm000701	21.251	29.323	20.229	35.982	27.193	23.550	17.433	18.202	18.452	30.538	44.724	36.218	21.834	29.656	22.727
PladumEVm000702	1.574	1.058	1.239	2.211	2.114	1.883	1.994	1.367	2.283	1.969	2.190	1.742	1.588	1.722	1.843
PladumEVm000703	10.531	13.955	8.606	2.283	4.578	6.984	7.190	11.188	0.033	0.003	3.938	7.837	5.975	6.827	3.950
PladumEVm000704	6.034	6.172	6.469	7.841	6.266	6.808	6.633	5.890	5.161	6.478	5.877	6.370	10.191	8.924	11.477
PladumEVm000705	3.030	2.657	14.623	10.062	14.150	2.020	0.861	1.949	0.320	0.354	0.868	0.488	4.421	13.112	42.396
PladumEVm000706	7.293	7.812	6.826	11.394	9.930	9.630	9.091	8.514	8.497	9.903	9.081	6.964	5.823	7.319	6.647
PladumEVm000707	6.733	4.475	5.346	6.619	6.456	6.252	6.527	5.498	8.285	5.743	6.387	5.734	9.464	8.395	12.776
PladumEVm000708	6.865	9.290	5.901	1.388	2.687	5.116	4.526	6.873	0.014	0.000	2.523	4.571	3.909	4.452	2.594
PladumEVm000709	9.334	13.914	9.254	2.079	4.369	7.905	7.072	11.730	0.020	0.000	3.810	7.140	6.263	7.497	3.866
PladumEVm000710	10.206	11.052	10.681	10.919	9.227	7.403	5.715	5.133	8.622	10.767	12.531	16.342	7.545	9.424	10.359
PladumEVm000711	3.126	6.368	3.538	0.617	1.589	3.741	2.513	4.727	0.000	0.000	1.301	2.851	2.828	2.732	1.612
PladumEVm000712	14.332	8.665	11.277	18.705	17.259	12.474	9.708	10.573	16.160	11.864	11.257	9.540	19.372	16.181	23.949
PladumEVm000713	71.192	86.453	52.698	13.921	27.637	34.211	37.710	58.453	0.241	0.007	29.426	39.778	40.154	43.400	25.834
PladumEVm000714	15.440	14.063	13.908	17.037	17.653	15.137	14.136	11.820	10.431	10.525	8.656	10.353	14.996	14.107	18.935
PladumEVm000715	6.211	8.434	6.627	1.190	3.039	4.661	5.532	6.511	0.000	0.008	1.332	3.956	4.626	4.036	2.464
PladumEVm000716	4.625	3.617	3.630	8.147	7.038	8.729	7.540	5.201	7.940	9.385	6.648	5.952	6.135	5.618	6.888
PladumEVm000717	3.034	1.717	2.190	3.601	2.430	2.715	2.514	2.213	3.610	2.126	2.365	1.892	2.754	3.120	4.221
PladumEVm000718	0.327	0.187	0.195	1.279	1.330	0.169	0.095	0.337	0.799	0.617	1.408	0.628	0.577	0.699	0.799
PladumEVm000719	0.399	0.437	0.972	0.374	0.495	0.060	0.045	0.112	0.415	0.341	0.324	0.204	0.209	0.175	0.348
PladumEVm000720	0.138	0.216	0.321	0.706	0.476	0.580	0.139	0.576	0.861	0.594	0.631	0.660	0.141	0.320	0.068
PladumEVm000721	8.015	9.306	8.076	13.024	11.942	17.355	15.753	14.750	12.289	11.637	11.618	10.862	10.565	11.105	13.712
PladumEVm000722	4.706	4.491	4.337	5.668	5.060	3.729	5.298	3.505	5.105	4.314	4.869	3.716	5.246	5.077	5.581
PladumEVm000723	6.762	5.394	5.364	8.855	7.682	10.652	8.834	7.263	10.525	8.710	9.893	6.916	9.257	8.801	9.991
PladumEVm000724	0.978	0.629	0.517	0.369	0.553	0.446	0.964	0.812	1.531	1.325	1.049	1.067	1.281	1.597	1.445
PladumEVm000725	10.627	15.623	9.536	1.976	4.206	5.817	6.621	10.800	0.039	0.006	4.419	6.818	6.890	7.782	4.190
PladumEVm000726	1.789	1.492	2.070	2.400	1.667	1.200	1.368	1.136	1.944	1.712	1.533	2.381	2.937	2.577	4.904
PladumEVm000727	5.298	5.595	5.400	7.199	5.778	5.450	4.930	4.119	5.280	5.059	3.500	4.775	4.752	5.474	5.926
PladumEVm000728	17.056	17.838	17.582	21.107	19.113	26.592	27.573	24.078	22.127	21.161	20.852	18.398	17.010	19.202	22.345
PladumEVm000729	9.135	11.882	7.654	1.618	3.615	5.501	6.090	8.365	0.023	0.000	3.863	5.961	5.046	5.432	3.037
PladumEVm000730	4.842	7.119	4.587	1.110	2.540	4.267	4.462	6.676	0.013	0.002	2.175	3.918	2.995	3.398	1.886
PladumEVm000731	2.328	3.354	2.537	0.536	1.528	2.005	2.339	3.332	0.000	0.000	1.106	1.828	1.334	1.324	1.061
PladumEVm000732	5.126	7.739	4.611	1.118	2.566	3.925	4.534	6.121	0.018	0.000	2.816	4.554	3.200	3.060	1.782
PladumEVm000733	9.140	6.548	6.812	14.062	11.739	12.116	12.701	10.074	16.040	13.592	12.480	10.783	13.239	11.180	14.398
PladumEVm000734	15.884	22.402	19.050	28.993	29.986	48.508	44.683	41.035	25.891	29.305	24.772	20.947	20.198	21.626	22.617
PladumEVm000735	5.444	6.979	4.521	1.115	2.614	2.998	2.716	5.449	0.005	0.000	2.023	3.705	3.216	3.746	2.040
PladumEVm000736	13.103	19.726	12.710	5.604	5.077	6.754	6.796	7.417	2.754	3.921	7.786	12.390	11.669	13.801	12.059
PladumEVm000737	0.735	1.045	0.792	0.149	0.253	0.410	0.456	0.889	0.000	0.000	0.370	0.517	0.472	0.499	0.272
PladumEVm000738	4.710	6.569	4.612	0.920	2.298	3.246	3.503	5.130	0.000	0.002	1.771	3.073	2.743	3.088	1.663
PladumEVm000739	1.794	1.487	1.154	3.238	2.866	4.686	4.572	4.407	3.019	2.317	2.982	2.250	1.743	2.072	2.252
PladumEVm000740	23.731	17.937	22.040	31.702	25.766	27.676	27.933	20.717	44.631	19.554	17.093	11.870	33.581	29.548	40.991
PladumEVm000741	6.011	7.122	5.917	5.469	5.006	7.763	8.585	7.289	11.919	5.923	3.954	3.723	8.985	8.553	10.792
PladumEVm000742	10.425	9.463	10.496	14.692	14.167	16.162	17.089	18.517	12.241	12.076	11.125	9.171	12.908	11.460	17.869
PladumEVm000743	4.624	3.060	4.396	5.362	5.383	4.365	4.283	3.989	7.240	4.670	4.813	3.650	6.457	5.810	9.386
PladumEVm000744	0.000	0.007	0.000	0.016	0.000	0.359	0.449	0.426	0.572	0.238	0.229	0.214	0.011	0.000	0.000
PladumEVm000745	20.589	23.608	20.871	22.509	20.165	29.979	25.003	21.553	22.854	20.863	23.858	20.474	19.382	21.688	23.215
PladumEVm000746	2.543	3.527	2.570	0.490	1.255	1.886	1.511	2.794	0.003	0.000	0.999	2.172	1.540	1.618	0.936
PladumEVm000747	2.433	3.550	2.311	0.547	1.119	1.715	1.803	2.965	0.004	0.000	1.221	1.900	1.423	1.393	0.991
PladumEVm000748	23.401	16.796	18.198	20.982	17.636	2.110	1.379	2.701	3.324	6.538	14.989	17.646	20.091	21.983	30.886
PladumEVm000749	0.664	0.177	0.467	0.128	0.058	0.010	1.873	0.794	0.000	0.000	0.273	0.117	0.044	0.212	0.112
PladumEVm000750	6.842	7.806	7.316	10.675	10.063	5.455	5.961	5.834	8.138	8.169	8.712	5.147	5.953	6.808	7.785
PladumEVm000751	14.092	9.981	8.617	24.130	19.611	20.464	23.259	13.583	27.813	28.214	15.019	13.086	15.388	13.218	16.375
PladumEVm000752	8.189	9.981	6.985	1.947	3.376	5.445	5.716	8.991	0.014	0.000	4.584	5.930	4.670	4.761	2.894
PladumEVm000753	82.370	110.961	86.576	172.788	170.686	207.777	209.721	227.888	98.856	122.013	135.188	92.058	55.953	75.677	54.404
PladumEVm000754	2.762	3.403	2.139	0.582	1.271	1.684	2.081	2.816	0.004	0.000	1.151	1.536	1.555	1.538	1.024
PladumEVm000755	11.337	16.024	11.010	2.377	5.199	8.039	9.016	12.879	0.016	0.002	4.522	8.081	7.083	7.585	4.434
PladumEVm000756	14.641	13.723	15.337	15.797	12.126	16.850	14.662	14.729	25.577	18.751	14.780	14.947	21.893	18.787	25.736
PladumEVm000757	2.002	2.090	1.854	2.813	2.747	1.805	1.578	1.613	3.007	2.938	2.127	2.466	3.060	3.462	4.038
PladumEVm000758	82.778	112.015	78.408	18.884	38.103	55.578	61.452	88.152	0.162	0.041	37.965	63.477	48.890	48.502	30.770
PladumEVm000759	5.044	5.342	4.757	10.579	9.136	9.153	6.898	8.645	13.435	10.078	7.807	7.397	9.390	8.591	11.543
PladumEVm000760	12.861	18.423	11.652	2.773	5.201	7.974	8.315	12.347	0.032	0.000	4.336	8.654	8.410	8.791	4.746
PladumEVm000761	2.237	3.394	2.324	0.670	0.918	1.256	1.975	1.959	0.000	0.000	1.473	2.341	1.538	1.373	0.861
PladumEVm000762	7.080	4.891	4.257	9.924	9.546	11.057	13.210	8.380	8.886	8.339	8.160	8.632	5.796	8.779	9.033
PladumEVm000763	3.551	3.763	2.878	5.385	4.817	3.585	1.683	2.721	7.164	4.800	4.024	4.459	4.380	4.444	3.597
PladumEVm000764	4.033	3.651	4.331	9.440	9.057	8.278	9.003	7.150	4.950	6.244	6.518	5.385	4.475	5.200	6.574
PladumEVm000765	47.911	51.449	43.241	117.626	96.868	110.814	96.458	85.915	98.872	99.008	78.371	70.967	87.241	85.739	92.701
PladumEVm000766	6.844	8.425	5.915	1.371	2.698	3.933	3.616	6.068	0.000	0.003	2.326	4.087	3.934	4.004	2.494
PladumEVm000767	10.277	9.690	9.678	15.262	14.034	13.333	12.858	12.097	18.234	18.406	15.056	10.160	11.587	10.826	13.606
PladumEVm000768	7.356	3.336	3.617	2.382	2.749	4.076	3.730	2.041	12.586	9.908	14.484	10.937	12.650	13.686	12.348
PladumEVm000769	3.108	2.619	2.206	1.834	1.231	2.295	3.363	2.181	0.344	0.519	1.286	3.155	2.886	3.318	4.133
PladumEVm000770	3.868	4.241	4.084	6.080	5.140	6.059	5.440	6.035	5.516	6.520	4.976	5.136	4.504	4.560	4.741
PladumEVm000771	6.255	5.541	4.739	7.215	7.599	13.155	11.922	12.521	9.822	8.539	9.551	7.290	6.571	6.398	6.753
PladumEVm000772	1.083	1.594	1.102	0.299	0.557	0.870	0.633	1.066	0.003	0.000	0.525	0.869	0.624	0.820	0.503
PladumEVm000773	70.176	95.974	108.168	96.789	90.656	104.567	99.804	105.423	64.151	73.871	78.899	63.589	62.515	78.407	113.857
PladumEVm000774	20.317	25.798	17.971	4.558	10.040	12.548	14.644	21.101	0.037	0.005	8.702	13.849	12.429	12.499	7.222
PladumEVm000775	0.230	0.094	0.115	0.900	0.475	0.314	0.334	0.305	0.302	0.255	0.293	0.104	0.441	0.367	0.710
PladumEVm000776	10.773	14.102	9.005	2.278	4.442	6.908	7.269	11.178	0.021	0.000	4.817	7.531	6.250	6.821	3.896
PladumEVm000777	11.670	15.529	15.859	12.369	11.194	9.126	9.055	10.312	6.574	8.050	10.493	8.949	7.923	12.059	14.610
PladumEVm000778	11.516	8.878	11.186	15.576	11.165	4.028	4.411	4.004	5.174	8.569	15.623	11.155	16.095	17.762	23.584
PladumEVm000779	2.147	1.591	1.636	2.476	2.231	0.715	0.698	1.020	1.364	1.695	2.776	2.585	1.923	2.246	2.193
PladumEVm000780	72.267	66.831	62.209	63.613	69.566	87.707	82.005	83.488	71.507	83.870	82.992	74.709	58.183	53.363	63.184
PladumEVm000781	9.606	13.156	8.694	1.958	4.323	6.367	7.292	10.535	0.007	0.006	4.264	6.551	5.879	6.323	3.777
PladumEVm000782	12.106	17.450	10.707	2.599	4.720	7.029	6.734	11.819	0.034	0.003	4.941	9.413	7.783	8.001	4.553
PladumEVm000783	1.619	1.547	0.960	4.866	3.422	2.336	2.979	3.193	4.979	5.563	6.156	3.578	5.579	5.561	4.154
PladumEVm000784	7.020	9.335	6.662	1.200	2.856	5.165	4.424	7.314	0.005	0.003	2.200	4.203	4.262	4.440	2.633
PladumEVm000785	2.108	2.624	1.800	0.359	0.937	1.513	1.565	2.335	0.000	0.003	0.800	1.328	1.116	1.368	0.827
PladumEVm000786	5.535	4.057	4.673	8.991	7.391	9.511	9.332	7.439	12.220	7.922	6.365	5.452	8.830	7.006	10.443
PladumEVm000787	5.985	9.340	5.620	1.205	2.442	4.406	4.655	7.184	0.020	0.000	2.894	4.261	4.078	4.707	2.521
PladumEVm000788	7.377	8.884	6.118	1.588	3.298	3.344	4.918	6.971	0.021	0.000	3.509	5.136	3.699	4.523	2.703
PladumEVm000789	5.541	7.526	4.876	1.273	2.613	3.895	4.206	6.135	0.009	0.003	2.068	4.024	3.177	3.283	2.023
PladumEVm000790	11.811	13.460	12.252	17.444	17.040	14.188	14.694	12.706	12.344	13.332	14.432	13.397	11.036	14.500	14.142
PladumEVm000791	1.424	1.180	0.976	1.924	1.226	1.135	0.998	0.688	0.942	1.156	1.613	1.106	2.750	2.359	3.423
PladumEVm000792	2.239	2.357	2.684	0.677	1.508	3.463	2.419	4.053	0.000	0.000	1.308	1.390	0.746	0.869	0.541
PladumEVm000793	10.821	11.073	10.850	18.465	17.334	16.736	18.853	15.220	16.642	13.766	11.893	8.547	13.625	13.617	15.972
PladumEVm000794	0.924	1.421	0.738	0.128	0.325	0.547	0.691	1.294	0.000	0.000	0.197	0.608	0.543	0.682	0.430
PladumEVm000795	57.982	71.502	61.669	116.176	102.665	128.533	130.551	124.626	130.686	92.378	63.030	47.105	59.363	50.092	64.308
PladumEVm000796	5.434	3.936	5.886	6.387	7.211	4.329	5.546	4.776	3.996	3.242	5.122	3.872	5.479	4.734	5.751
PladumEVm000797	0.799	1.856	1.462	0.412	0.453	1.303	1.033	1.368	2.649	2.823	1.402	1.165	1.077	2.465	1.685
PladumEVm000798	60.192	52.210	56.597	71.480	73.073	56.307	57.334	53.858	55.835	44.920	47.068	40.405	55.086	57.037	70.812
PladumEVm000799	3.852	3.089	4.639	10.575	8.472	7.536	6.277	5.465	8.722	5.640	5.005	4.280	6.500	4.981	8.159
PladumEVm000800	1.269	1.009	1.230	1.039	0.962	1.784	1.244	1.390	2.104	1.787	1.706	1.431	1.877	1.375	1.916
PladumEVm000801	0.929	1.331	1.267	2.438	2.247	3.259	4.127	3.900	2.225	1.976	1.585	1.651	1.635	1.663	1.904
PladumEVm000802	1.903	1.529	1.997	3.870	3.046	2.246	1.595	1.801	2.525	2.413	2.743	1.774	2.224	2.513	2.552
PladumEVm000803	9.316	6.013	9.084	8.652	7.076	5.159	6.290	4.542	4.344	3.946	3.684	4.004	9.102	9.375	18.336
PladumEVm000804	0.000	0.000	0.000	0.000	0.000	0.000	0.000	0.000	0.000	0.000	0.000	0.000	0.000	0.000	0.000
PladumEVm000805	3.170	5.148	3.228	0.583	1.209	2.530	2.984	4.841	0.004	0.000	1.128	2.450	2.259	2.409	1.580
PladumEVm000806	17.343	22.804	15.033	3.405	7.871	10.587	12.911	18.403	0.019	0.002	7.604	12.248	10.007	10.584	6.345
PladumEVm000807	8.124	6.660	7.154	12.602	10.583	10.528	9.069	9.156	9.101	7.784	6.706	6.122	9.159	10.007	14.183
PladumEVm000808	11.315	14.574	10.526	2.551	5.073	6.802	7.304	11.458	0.019	0.003	5.144	7.783	6.550	6.792	4.039
PladumEVm000809	7.503	5.672	7.090	13.539	11.639	10.433	8.881	9.503	13.974	11.055	10.419	7.056	12.694	10.681	17.210
PladumEVm000810	4.320	5.828	3.974	7.288	7.658	4.860	3.677	3.831	7.196	8.012	6.691	6.959	7.171	7.958	6.400
PladumEVm000811	7.298	3.337	4.133	9.290	7.359	6.254	8.691	5.222	11.399	8.433	7.484	7.079	9.612	8.076	11.067
PladumEVm000812	14.273	18.611	12.280	3.041	7.124	8.705	10.851	15.384	0.022	0.003	5.911	9.937	8.665	8.452	5.010
PladumEVm000813	21.924	24.252	24.693	22.822	23.038	19.801	17.168	11.622	20.053	20.391	21.121	21.411	23.413	21.951	26.872
PladumEVm000814	8.886	5.362	7.741	10.153	8.755	8.604	8.441	7.187	12.240	10.122	7.194	7.852	14.308	12.010	19.664
PladumEVm000815	9.240	14.533	13.430	13.993	13.044	17.549	15.612	19.333	9.679	11.877	12.958	10.938	8.998	11.417	12.302
PladumEVm000816	5.771	5.708	4.556	6.706	6.083	8.278	8.881	8.647	8.234	10.236	9.694	7.844	3.122	4.664	4.175
PladumEVm000817	10.703	10.101	8.801	9.250	9.220	7.863	7.235	7.300	12.044	10.400	11.551	7.975	10.147	14.481	15.608
PladumEVm000818	3.874	3.265	2.453	4.145	3.269	4.175	3.699	3.635	4.726	5.455	4.366	3.945	3.509	3.074	3.901
PladumEVm000819	3.649	5.336	3.445	0.719	1.944	3.066	2.720	4.593	0.015	0.000	1.372	2.798	2.252	2.641	1.503
PladumEVm000820	11.761	16.591	11.828	1.830	5.258	9.528	10.257	13.800	0.055	0.007	5.258	7.694	7.618	8.016	4.385
PladumEVm000821	2667.436	2636.028	2614.135	1451.479	1461.289	1168.900	1017.694	740.171	6526.652	1640.909	1537.364	1041.898	2291.548	2018.957	2787.871
PladumEVm000822	2.498	3.587	2.441	0.474	1.059	1.987	1.991	2.612	0.006	0.000	0.951	1.913	1.756	1.709	1.068
PladumEVm000823	6.799	4.226	5.115	8.143	6.421	7.533	5.711	4.884	7.683	5.736	6.507	5.544	8.672	7.589	9.946
PladumEVm000824	0.219	0.321	0.338	0.211	0.244	0.799	1.092	0.567	1.449	0.786	0.538	0.701	0.250	0.365	0.565
PladumEVm000825	7.168	7.877	6.598	45.330	35.137	39.758	34.719	27.285	56.709	44.860	27.830	15.651	22.098	19.331	24.506
PladumEVm000826	2.341	1.656	1.884	4.162	3.424	3.083	2.744	2.105	4.865	2.916	2.914	2.458	2.703	2.256	3.043
PladumEVm000827	2.323	2.944	1.957	0.436	0.974	1.100	1.844	2.368	0.007	0.000	0.922	1.719	1.208	1.239	0.851
PladumEVm000828	17.822	23.198	21.915	20.784	16.905	22.565	22.669	21.733	15.723	16.759	15.979	17.116	17.918	19.574	29.979
PladumEVm000829	2.933	4.192	2.679	0.635	1.359	1.939	2.782	3.243	0.003	0.000	1.200	1.874	1.892	1.953	1.146
PladumEVm000830	19.370	25.910	22.639	14.794	17.416	15.933	15.723	13.230	15.767	17.224	16.870	16.051	16.803	19.675	20.753
PladumEVm000831	4.709	3.893	3.749	4.500	4.120	6.509	8.001	8.689	7.553	6.343	8.648	6.822	3.674	3.839	3.947
PladumEVm000832	2.971	4.209	2.655	0.537	1.134	1.876	1.573	3.134	0.011	0.000	1.100	1.867	1.697	1.864	1.133
PladumEVm000833	5.688	10.668	6.442	14.790	14.000	20.410	27.716	24.854	10.406	11.811	11.241	8.635	7.750	6.721	7.484
PladumEVm000834	8.897	12.422	7.833	1.888	4.040	5.217	5.610	8.798	0.014	0.000	4.340	6.140	5.341	5.943	3.378
PladumEVm000835	50.630	60.684	54.765	64.345	53.695	142.773	167.629	125.127	97.473	97.929	70.098	88.409	43.623	55.845	66.013
PladumEVm000836	2.341	1.296	1.086	3.654	3.475	1.834	2.265	1.188	1.385	1.733	4.079	1.558	5.358	3.791	4.592
PladumEVm000837	4.478	6.453	3.836	1.013	2.110	3.812	3.480	5.310	0.014	0.000	1.984	3.163	2.835	2.950	1.848
PladumEVm000838	2.304	1.879	1.483	2.884	2.150	1.833	1.900	1.835	2.880	2.549	2.835	2.710	1.971	2.356	2.354
PladumEVm000839	9.019	11.945	8.243	2.058	3.944	5.322	6.857	8.862	0.043	0.005	4.660	6.583	5.497	6.394	3.569
PladumEVm000840	4.254	3.605	3.655	5.231	4.070	4.184	4.301	4.118	3.816	3.315	3.760	2.657	4.155	4.031	5.036
PladumEVm000841	3.927	5.315	5.138	5.411	4.835	5.116	3.552	3.976	5.112	4.790	5.227	4.869	3.829	4.512	4.766
PladumEVm000842	4.270	2.936	3.623	5.913	4.369	3.346	4.272	2.547	8.837	6.756	7.221	5.917	6.666	7.679	7.430
PladumEVm000843	1.750	1.647	1.560	3.401	2.490	2.414	2.020	2.340	3.089	2.941	2.761	2.439	2.343	2.196	3.078
PladumEVm000844	4.453	5.622	3.986	0.974	1.921	2.613	2.906	4.814	0.036	0.000	1.774	3.204	2.533	2.346	1.533
PladumEVm000845	7.168	4.307	4.575	14.927	11.573	9.723	9.249	7.294	13.948	12.012	8.418	6.780	10.090	8.968	13.223
PladumEVm000846	2.319	1.467	1.783	4.149	3.083	2.695	2.233	2.071	1.957	3.120	1.614	2.654	1.592	1.607	1.202
PladumEVm000847	4.236	3.285	3.585	2.907	3.006	3.357	5.442	2.511	1.499	2.231	3.009	2.970	4.496	5.324	6.351
PladumEVm000848	3.230	2.147	2.676	11.821	6.932	7.723	8.354	7.139	14.506	8.568	4.547	4.855	4.845	3.134	4.943
PladumEVm000849	3.231	3.462	2.830	3.422	3.035	3.723	3.326	3.450	5.395	4.645	6.147	4.754	4.205	4.841	4.795
PladumEVm000850	0.000	0.000	0.000	0.000	0.000	0.000	0.000	0.000	0.000	0.000	0.000	0.000	0.000	0.000	0.000
PladumEVm000851	0.000	0.000	0.000	0.000	0.000	0.000	0.000	0.000	0.000	0.000	0.000	0.000	0.000	0.000	0.000
PladumEVm000852	15.427	17.553	15.167	8.808	9.313	17.003	15.249	16.157	8.840	10.078	12.174	9.643	10.924	10.904	14.827
PladumEVm000853	3.995	5.646	3.878	0.811	2.185	3.137	2.798	5.470	0.008	0.000	1.785	3.468	2.415	2.425	1.370
PladumEVm000854	13.828	12.739	15.276	21.030	17.449	17.464	15.623	14.766	24.728	19.461	15.536	14.323	23.889	19.803	27.498
PladumEVm000855	9.397	6.741	7.458	10.127	8.874	7.283	6.574	5.470	11.861	8.686	9.090	7.768	11.761	10.435	14.779
PladumEVm000856	19.718	26.275	18.503	3.915	8.247	12.842	12.181	19.438	0.024	0.002	5.665	13.379	11.884	11.772	6.887
PladumEVm000857	2.478	1.421	1.276	2.494	3.011	1.409	1.172	1.257	2.998	2.445	2.137	1.836	2.154	1.889	2.671
PladumEVm000858	2.529	2.694	2.261	1.124	1.379	3.381	2.543	2.209	1.835	1.354	1.678	1.844	1.973	2.160	1.974
PladumEVm000859	13.573	14.785	13.737	20.389	20.410	25.860	27.151	28.004	20.341	20.714	16.994	11.730	11.239	11.930	14.937
PladumEVm000860	2.932	2.754	2.804	5.123	4.566	3.809	3.538	4.372	4.495	3.946	3.671	4.025	3.688	3.916	4.667
PladumEVm000861	0.856	0.778	0.794	0.683	0.980	1.031	0.908	1.440	0.106	0.183	0.157	0.332	0.633	0.461	0.433
PladumEVm000862	6.444	4.941	5.904	8.353	8.170	6.861	5.179	5.257	11.856	8.734	9.540	7.357	10.098	9.346	12.475
PladumEVm000863	46.122	38.887	35.348	74.276	61.282	52.423	51.937	43.217	46.824	56.725	70.525	58.999	30.940	41.132	36.805
PladumEVm000864	5.387	4.555	4.644	5.333	5.531	4.987	5.248	4.015	12.209	6.225	5.919	4.308	9.074	9.354	10.521
PladumEVm000865	0.015	0.013	0.026	0.032	0.040	0.008	0.085	0.055	0.055	0.079	0.044	0.033	0.000	0.039	0.039
PladumEVm000866	1.857	1.427	1.644	4.189	3.999	2.833	3.030	3.417	4.917	2.315	2.525	2.084	3.369	3.118	5.129
PladumEVm000867	2.599	4.079	2.633	0.423	1.106	1.782	2.324	2.229	0.004	0.002	0.990	1.573	1.535	1.614	0.960
PladumEVm000868	23.220	31.341	23.570	29.993	27.550	55.547	53.905	44.338	29.616	30.673	24.093	31.731	17.772	21.387	24.281
PladumEVm000869	1.523	1.447	1.499	1.472	1.449	1.465	1.464	1.239	1.878	1.793	1.908	1.465	1.463	1.621	1.873
PladumEVm000870	2.212	3.531	2.015	0.514	1.114	1.327	1.795	2.917	0.000	0.000	1.212	1.485	1.338	1.556	0.844
PladumEVm000871	2.728	2.839	2.971	3.698	2.967	2.536	2.662	2.026	3.290	3.213	3.537	2.926	2.567	2.753	3.330
PladumEVm000872	9.983	11.584	11.979	13.585	12.193	14.646	13.340	11.093	12.181	13.379	12.091	10.865	12.768	15.469	18.482
PladumEVm000873	8.062	9.737	7.996	14.819	13.201	23.807	21.444	18.603	11.717	14.646	12.924	11.044	8.589	8.282	7.799
PladumEVm000874	15.168	12.666	13.667	33.871	28.473	27.570	27.874	22.120	35.352	24.379	22.468	15.516	23.483	22.924	32.506
PladumEVm000875	7.087	9.054	6.578	1.187	2.715	4.358	4.113	5.850	0.036	0.004	2.846	4.682	4.446	4.494	2.651
PladumEVm000876	5.806	5.599	5.729	7.261	7.873	6.164	4.314	6.459	4.092	5.017	4.960	4.855	6.766	6.806	8.357
PladumEVm000877	5.173	6.977	4.484	1.230	2.164	3.137	3.341	5.227	0.013	0.000	2.341	3.701	3.141	3.319	2.056
PladumEVm000878	1.218	1.075	1.196	2.051	1.622	1.675	2.878	2.372	1.635	1.660	1.595	1.831	1.182	1.154	1.478
PladumEVm000879	5.031	4.516	4.481	5.086	4.535	4.375	3.575	3.492	5.386	4.793	5.712	4.411	3.421	4.232	4.290
PladumEVm000880	4.645	4.391	4.010	6.235	5.294	4.109	2.282	3.136	8.424	7.677	6.974	6.435	5.590	6.669	6.808
PladumEVm000881	1.099	2.050	1.098	0.196	0.446	1.043	1.396	2.059	0.014	0.000	0.420	0.914	0.899	0.967	0.560
PladumEVm000882	6.238	7.638	6.201	12.052	10.457	15.158	14.503	11.864	13.255	14.494	9.204	8.929	10.285	10.137	9.868
PladumEVm000883	7.486	10.445	6.861	1.696	3.355	4.429	4.966	8.546	0.023	0.003	3.253	4.827	4.654	4.952	2.964
PladumEVm000884	2.501	3.480	2.535	0.528	1.275	1.441	1.694	2.715	0.007	0.000	1.138	1.962	1.497	1.666	1.055
PladumEVm000885	9.873	7.575	8.446	11.243	10.277	16.891	9.175	9.922	23.875	10.745	10.835	8.832	18.522	12.705	23.100
PladumEVm000886	0.158	0.337	0.255	0.716	0.505	0.196	0.163	0.377	0.149	0.281	0.198	0.208	0.369	0.617	0.512
PladumEVm000887	4.300	2.682	3.277	5.829	5.050	3.167	3.762	3.552	5.154	3.401	4.491	3.674	3.924	4.035	5.215
PladumEVm000888	4.500	5.915	4.335	0.927	2.032	2.454	3.126	4.430	0.004	0.000	2.232	3.681	2.731	2.871	1.832
PladumEVm000889	4.401	3.333	3.576	4.634	4.932	3.932	5.683	2.934	7.002	5.656	4.700	3.370	6.352	5.586	8.521
PladumEVm000890	8.328	6.976	7.212	9.075	8.438	6.414	6.697	5.659	10.753	7.997	8.500	8.277	10.885	10.556	13.600
PladumEVm000891	2.845	3.738	2.591	0.707	1.264	1.704	1.513	2.960	0.014	0.002	0.975	1.786	1.715	1.789	1.028
PladumEVm000892	26.082	22.164	22.943	26.350	25.254	29.608	28.181	22.879	38.326	27.728	26.248	22.820	30.424	30.957	38.821
PladumEVm000893	7.602	9.656	7.513	1.698	3.702	5.538	5.683	8.414	0.009	0.002	3.694	5.379	4.267	4.423	2.708
PladumEVm000894	3.852	5.154	3.550	0.630	1.677	1.994	1.849	3.372	0.003	0.000	1.041	2.308	2.384	2.527	1.420
PladumEVm000895	5.103	7.148	4.616	1.059	2.159	3.452	4.129	5.299	0.007	0.000	2.028	3.534	3.187	3.379	1.803
PladumEVm000896	19.383	28.485	18.404	4.275	11.570	13.834	16.341	23.065	0.095	0.000	9.369	14.624	12.133	13.776	7.603
PladumEVm000897	7.391	11.137	7.846	1.595	3.799	6.408	6.074	9.634	0.017	0.013	2.668	5.441	4.712	5.061	2.867
PladumEVm000898	6.634	6.568	6.172	10.362	9.320	9.219	9.301	7.910	12.528	10.703	8.636	7.030	9.492	8.106	10.121
PladumEVm000899	1.270	1.331	1.274	1.595	1.252	1.333	1.654	1.485	1.992	1.981	2.250	1.718	1.012	1.554	1.479
PladumEVm000900	24.154	32.089	21.108	4.921	11.088	16.969	17.731	26.759	0.055	0.006	9.675	15.706	13.718	15.361	8.953
PladumEVm000901	9.396	11.836	8.121	1.923	4.173	5.662	6.605	9.137	0.037	0.000	3.692	5.674	5.300	6.022	3.530
PladumEVm000902	11.703	11.630	11.846	8.247	8.253	8.422	10.244	7.912	9.259	7.043	7.051	6.237	8.488	8.820	11.487
PladumEVm000903	3.453	4.536	4.302	6.617	5.799	7.005	5.625	7.342	6.335	7.767	4.419	4.069	5.939	4.995	6.081
PladumEVm000904	0.715	0.387	0.433	0.884	0.831	0.581	0.233	0.562	0.855	0.347	0.410	0.368	0.674	1.202	0.874
PladumEVm000905	4.393	6.633	4.460	0.868	1.906	3.463	3.827	5.352	0.008	0.000	1.628	3.215	2.847	3.469	1.753
PladumEVm000906	3.397	4.790	3.144	0.699	1.589	2.859	2.556	3.580	0.000	0.000	1.715	2.393	1.957	2.380	1.416
PladumEVm000907	2.142	1.948	2.250	2.880	2.565	4.184	4.535	2.996	2.992	3.496	3.809	2.482	3.542	2.436	4.275
PladumEVm000908	19.424	13.666	14.275	17.755	15.039	15.922	14.078	12.970	21.611	19.975	17.691	17.485	15.884	15.500	20.723
PladumEVm000909	0.000	0.000	0.000	0.000	0.000	0.000	0.000	0.000	0.000	0.000	0.000	0.000	0.000	0.000	0.000
PladumEVm000910	8.887	11.328	6.112	2.216	4.222	6.731	7.871	8.840	0.021	0.000	3.928	5.839	5.493	5.890	2.700
PladumEVm000911	17.566	16.373	15.579	23.610	18.631	15.504	14.904	12.463	19.500	20.888	20.893	21.135	18.725	19.410	22.948
PladumEVm000912	7.178	4.648	6.085	4.269	5.879	7.382	4.279	6.295	7.075	4.189	4.807	3.993	7.475	6.569	12.216
PladumEVm000913	12.643	15.476	10.679	2.701	5.618	7.573	6.783	12.605	0.022	0.000	4.617	8.528	7.414	7.533	4.587
PladumEVm000914	7.761	11.109	7.469	1.731	3.584	5.828	6.631	8.715	0.019	0.000	3.313	5.497	5.013	5.175	2.914
PladumEVm000915	9.453	5.820	7.504	25.962	23.511	18.792	16.912	14.862	25.907	20.380	17.674	11.525	20.586	17.119	25.167
PladumEVm000916	0.127	0.100	0.216	0.233	0.215	0.462	0.102	0.407	0.698	0.378	0.735	0.217	0.228	0.049	0.098
PladumEVm000917	2.544	2.217	2.201	2.832	2.763	2.376	1.594	1.719	3.138	2.202	2.455	2.287	2.943	2.844	3.255
PladumEVm000918	5.023	7.255	4.902	0.691	2.088	2.131	2.445	4.516	0.011	0.000	1.540	3.628	3.241	2.754	2.090
PladumEVm000919	0.000	0.000	0.006	0.000	0.000	0.000	0.000	0.000	0.000	0.000	0.000	0.000	0.000	0.000	0.000
PladumEVm000920	0.841	0.945	1.121	2.176	2.232	3.281	3.067	1.856	3.771	2.515	3.203	1.540	1.511	2.141	1.900
PladumEVm000921	2.385	2.117	2.677	2.363	3.187	1.442	0.951	1.770	1.556	1.108	1.654	1.424	2.905	3.559	3.404
PladumEVm000922	33.917	33.971	28.891	9.956	10.734	17.743	24.415	22.657	9.401	11.440	19.100	27.868	20.652	22.936	26.076
PladumEVm000923	2.958	1.876	2.165	2.503	2.359	1.822	1.526	2.353	3.762	2.291	3.039	2.724	4.515	4.400	6.692
PladumEVm000924	19.824	15.044	15.566	26.782	20.989	28.214	25.329	26.419	51.176	33.139	32.326	24.829	31.874	26.717	34.681
PladumEVm000925	1.215	1.534	1.150	0.249	0.240	0.213	0.341	0.825	0.005	0.000	0.675	1.009	0.745	0.693	0.561
PladumEVm000926	7.436	5.041	5.735	6.282	5.699	5.665	3.813	3.635	7.284	7.518	6.968	6.080	6.101	6.949	8.928
PladumEVm000927	1.853	1.444	1.562	1.575	1.289	3.153	2.901	2.438	5.387	3.304	2.521	1.574	2.812	2.187	3.108
PladumEVm000928	7.359	8.444	6.140	1.420	3.476	4.855	5.462	7.309	0.010	0.004	2.411	4.702	4.119	4.054	2.583
PladumEVm000929	2.078	4.420	2.209	0.367	0.691	1.506	2.254	4.062	0.006	0.000	0.739	1.761	1.655	1.963	1.115
PladumEVm000930	9.043	12.696	8.066	1.751	3.552	4.891	5.290	7.813	0.016	0.003	3.502	6.247	5.290	5.416	3.427
PladumEVm000931	8.426	10.099	8.431	4.563	7.580	6.490	7.011	3.175	40.322	33.283	10.035	3.984	13.838	17.726	19.972
PladumEVm000932	8.416	7.592	8.759	12.146	12.005	10.464	11.946	10.417	11.075	10.018	10.061	8.720	10.576	9.983	12.124
PladumEVm000933	0.273	0.102	0.152	1.013	0.640	0.521	0.049	0.485	0.804	0.289	0.470	0.612	0.282	0.153	0.368
PladumEVm000934	32.923	42.704	30.932	6.306	14.063	22.503	23.622	34.796	0.029	0.010	12.118	23.557	18.930	20.087	11.442
PladumEVm000935	3.173	2.155	2.549	4.613	4.101	2.990	2.522	2.035	3.103	2.287	1.948	2.000	3.694	3.627	5.588
PladumEVm000936	0.291	0.113	0.035	0.520	0.086	2.603	5.786	1.929	0.949	0.265	1.854	0.942	0.445	0.633	0.365
PladumEVm000937	3.652	3.474	3.286	2.149	2.260	3.159	2.308	1.751	2.299	2.349	2.049	2.016	3.446	2.757	3.613
PladumEVm000938	10.147	14.030	11.606	8.818	6.040	3.323	6.799	4.288	8.431	12.469	8.179	9.509	2.946	3.078	4.081
PladumEVm000939	4.060	6.052	3.855	0.848	1.935	3.090	3.687	5.357	0.008	0.000	2.029	3.064	2.497	2.577	1.433
PladumEVm000940	0.095	0.061	0.083	0.274	0.120	0.112	0.000	0.178	0.079	0.082	0.123	0.048	0.173	0.180	0.172
PladumEVm000941	7.784	10.249	9.620	2.097	3.085	5.202	8.002	5.666	3.109	2.159	2.598	2.609	4.448	6.205	6.451
PladumEVm000942	18.289	17.191	17.165	21.925	18.042	11.126	8.530	9.735	7.540	11.509	13.702	15.002	13.283	14.781	19.326
PladumEVm000943	2.234	1.755	1.514	4.127	2.345	5.701	6.425	4.569	8.760	11.234	4.233	6.044	2.254	2.019	2.524
PladumEVm000944	2.881	3.633	2.504	0.644	1.513	2.709	2.890	4.106	0.006	0.003	1.171	2.133	1.485	1.544	0.853
PladumEVm000945	4.925	6.205	4.209	1.222	2.291	2.775	3.846	5.318	0.015	0.000	2.778	3.616	2.804	2.877	1.700
PladumEVm000946	0.000	0.000	0.000	0.004	0.000	0.000	0.000	0.000	0.000	0.007	0.018	0.000	0.000	0.000	0.024
PladumEVm000947	0.076	0.074	0.046	0.446	0.373	0.091	0.000	0.074	0.246	0.195	0.297	0.100	0.275	0.228	0.359
PladumEVm000948	10.950	10.654	12.444	18.198	16.756	18.078	17.865	18.037	15.022	17.845	14.620	21.405	10.648	10.401	11.299
PladumEVm000949	2.760	3.561	2.694	0.933	1.248	1.637	0.793	1.254	1.392	1.136	1.741	0.285	1.556	2.490	2.580
PladumEVm000950	8.195	6.604	5.926	18.194	13.861	18.295	16.636	11.886	24.255	21.836	13.705	11.447	14.044	10.791	13.004
PladumEVm000951	31.323	21.746	25.207	36.252	33.011	22.308	19.928	20.038	34.286	26.510	32.170	24.780	33.389	32.047	43.733
PladumEVm000952	1.465	1.739	1.144	0.236	0.600	0.924	1.330	1.511	0.000	0.000	0.721	1.093	0.838	0.749	0.505
PladumEVm000953	3.934	2.732	4.391	5.246	3.232	2.490	1.416	2.894	1.807	3.130	3.531	4.075	3.470	2.931	5.024
PladumEVm000954	0.188	0.257	0.150	0.477	0.437	0.309	0.201	0.212	0.598	0.158	0.318	0.383	0.455	0.315	0.341
PladumEVm000955	14.201	10.166	10.445	16.888	13.528	16.486	18.214	12.191	31.598	23.031	20.883	14.611	23.538	21.150	28.248
PladumEVm000956	0.577	0.631	0.454	0.356	0.515	1.794	3.192	3.467	1.739	1.617	2.466	1.329	0.475	0.494	0.436
PladumEVm000957	5.158	6.576	4.364	0.968	2.240	3.282	3.758	6.119	0.014	0.000	2.396	3.658	3.010	2.949	1.781
PladumEVm000958	4.070	4.319	3.611	0.561	2.170	3.058	3.832	4.448	0.007	0.000	1.048	1.427	2.108	2.051	1.305
PladumEVm000959	14.135	10.421	9.876	12.661	12.562	16.414	12.469	13.558	22.521	18.995	17.511	14.830	16.534	14.779	18.251
PladumEVm000960	0.692	1.250	0.711	0.140	0.236	0.668	0.562	1.239	0.000	0.000	0.304	0.526	0.525	0.574	0.286
PladumEVm000961	0.490	0.326	0.266	1.816	1.552	2.228	1.847	2.190	2.738	1.597	1.378	0.819	0.825	0.945	0.738
PladumEVm000962	5.491	7.284	5.059	1.207	2.541	3.234	4.323	5.540	0.000	0.003	2.651	3.592	3.639	3.518	2.273
PladumEVm000963	7.804	6.822	6.828	10.716	8.801	12.669	15.342	9.966	17.501	13.142	10.303	9.171	14.242	10.617	14.676
PladumEVm000964	3.887	2.018	3.043	2.050	1.621	0.865	0.850	1.682	1.494	1.478	2.139	1.906	3.411	4.111	6.168
PladumEVm000965	9.602	14.330	9.394	1.757	4.255	8.043	7.720	12.411	0.019	0.006	3.464	6.825	6.466	7.157	3.796
PladumEVm000966	10.287	10.332	9.344	14.522	12.999	20.210	19.151	15.697	7.943	8.262	7.714	6.971	7.831	6.319	8.184
PladumEVm000967	1.149	1.114	1.156	1.163	0.758	0.218	0.060	0.210	0.575	1.057	0.943	1.121	1.401	2.254	2.540
PladumEVm000968	2.396	3.513	3.023	3.771	3.796	6.929	8.189	7.239	5.409	5.202	4.183	3.440	4.102	4.127	4.784
PladumEVm000969	10.901	10.056	8.483	11.173	11.931	15.607	19.338	17.619	12.441	10.842	12.002	10.393	11.328	11.111	10.700
PladumEVm000970	3.572	6.149	3.471	0.515	1.281	3.200	3.234	4.089	0.004	0.000	1.181	2.584	2.448	3.039	1.605
PladumEVm000971	10.099	14.222	9.589	1.967	4.314	6.026	6.198	11.018	0.021	0.000	4.210	6.556	5.853	6.497	3.705
PladumEVm000972	16.514	14.341	14.145	21.438	17.961	15.749	17.569	15.350	19.818	20.418	18.652	19.174	18.552	18.590	21.013
PladumEVm000973	5.996	8.958	5.935	1.146	2.518	4.583	5.809	6.571	0.000	0.000	2.283	4.245	3.989	4.288	2.413
PladumEVm000974	1.955	1.819	1.668	2.845	2.421	1.794	2.212	1.593	2.950	2.675	2.421	2.262	2.081	2.150	2.188
PladumEVm000975	0.757	0.561	0.692	1.137	0.957	0.726	0.373	0.395	0.948	1.180	1.215	1.288	1.117	0.817	1.383
PladumEVm000976	2.850	3.633	3.314	6.533	4.948	4.881	5.791	4.484	3.800	2.911	3.583	3.141	3.813	2.881	2.927
PladumEVm000977	0.000	0.000	0.000	0.000	0.000	0.005	0.028	0.000	0.039	0.026	0.004	0.008	0.000	0.000	0.000
PladumEVm000978	22.937	32.009	21.605	4.795	10.311	15.118	16.238	22.401	0.045	0.004	9.332	16.389	14.059	14.968	8.364
PladumEVm000979	0.000	0.000	0.000	0.000	0.000	0.000	0.000	0.000	0.000	0.000	0.000	0.000	0.000	0.000	0.000
PladumEVm000980	15.611	11.633	10.102	21.765	20.228	22.399	21.702	17.988	21.023	16.617	20.115	18.421	17.815	18.222	15.548
PladumEVm000981	3.917	5.212	3.553	0.921	1.715	3.152	3.009	4.541	0.006	0.000	1.513	2.838	2.307	2.507	1.298
PladumEVm000982	1.327	1.099	1.007	1.900	1.246	1.241	1.213	1.287	3.149	2.665	2.716	1.854	1.665	1.589	1.487
PladumEVm000983	8.414	5.578	5.810	10.539	9.685	15.903	11.809	10.877	22.334	17.018	15.635	10.250	20.568	18.339	24.974
PladumEVm000984	8.861	6.752	5.354	11.728	7.569	5.880	3.609	4.361	7.872	11.115	8.899	8.647	9.008	7.289	8.735
PladumEVm000985	0.096	0.020	0.034	0.100	0.209	0.047	0.101	0.004	0.090	0.128	0.047	0.074	0.185	0.138	0.161
PladumEVm000986	3.224	2.740	3.058	4.225	4.761	2.530	3.080	2.340	3.732	2.524	3.195	3.169	3.391	2.766	4.163
PladumEVm000987	7.967	7.574	7.024	6.222	6.551	8.467	10.102	9.888	10.685	10.399	10.107	10.892	10.859	11.577	12.097
PladumEVm000988	13.210	21.335	13.862	2.466	5.701	10.631	12.314	17.313	0.018	0.010	4.831	9.844	9.134	10.242	5.282
PladumEVm000989	21.342	10.571	13.390	14.522	13.748	26.450	22.458	17.153	57.053	35.179	28.422	18.252	53.080	47.020	64.694
PladumEVm000990	2.033	3.146	2.037	0.354	0.896	1.443	1.519	2.385	0.010	0.000	0.843	1.615	1.299	1.545	0.888
PladumEVm000991	0.550	0.370	0.371	0.717	0.461	0.000	0.090	0.152	0.226	0.356	0.325	0.782	0.750	1.097	0.593
PladumEVm000992	2.557	1.408	1.819	3.569	2.624	2.561	3.947	3.251	3.815	3.727	2.707	2.548	3.355	3.005	4.625
PladumEVm000993	5.844	8.285	5.092	0.957	2.177	4.035	4.442	6.037	0.004	0.000	1.863	3.767	3.452	3.983	2.175
PladumEVm000994	9.649	12.249	9.070	1.928	4.557	6.780	6.329	10.035	0.011	0.000	3.768	6.280	5.982	6.168	3.530
PladumEVm000995	5.841	4.543	4.723	6.437	6.332	9.821	7.780	4.939	17.743	8.624	6.753	6.474	6.821	5.974	10.274
PladumEVm000996	0.699	2.475	0.811	4.218	5.131	19.092	16.864	21.283	1.009	3.355	3.538	1.893	0.951	0.560	1.507
PladumEVm000997	10.408	7.819	8.936	13.452	11.809	9.992	15.554	7.540	11.921	10.894	11.554	9.629	13.185	13.543	19.194
PladumEVm000998	3.220	1.918	2.129	5.115	4.279	4.438	3.135	4.015	8.863	5.697	5.506	4.095	7.796	6.757	7.460
PladumEVm000999	13.998	23.078	16.411	22.976	19.758	28.524	27.684	22.693	19.235	15.430	18.779	13.359	12.570	15.094	12.747
PladumEVm001000	2.986	4.667	2.416	0.688	1.411	2.161	1.635	3.670	0.000	0.000	1.381	2.127	2.103	2.309	1.138
PladumEVm001001	1.592	1.484	1.444	2.270	1.539	1.068	1.219	1.117	1.804	1.259	1.287	1.131	1.347	1.561	1.794
PladumEVm001002	31.481	26.755	24.621	18.818	16.221	19.546	19.021	14.500	13.605	13.041	17.377	15.934	25.822	25.734	33.072
PladumEVm001003	3.738	3.971	3.500	4.192	3.853	2.775	2.671	2.166	3.614	3.748	3.515	3.173	3.313	3.676	4.735
PladumEVm001004	4.803	6.530	4.258	0.948	1.887	2.665	2.702	3.780	0.012	0.005	1.618	3.237	2.917	3.351	1.857
PladumEVm001005	5.961	5.244	4.726	6.816	5.754	5.726	5.786	4.509	4.957	6.400	5.921	5.272	4.250	4.587	6.444
PladumEVm001006	6.189	5.122	5.091	5.470	5.079	7.956	4.442	6.816	9.322	7.167	6.556	5.313	6.040	5.589	6.710
PladumEVm001007	2.610	3.421	2.536	3.699	3.987	6.789	7.051	6.876	9.641	6.310	5.209	3.587	4.723	5.348	4.587
PladumEVm001008	4.504	6.140	3.864	0.931	1.866	2.798	2.799	5.365	0.005	0.000	2.221	3.316	2.543	2.934	1.724
PladumEVm001009	3.650	4.634	3.112	0.721	1.587	2.438	2.759	3.630	0.007	0.000	1.453	2.288	1.998	2.167	1.267
PladumEVm001010	5.124	7.500	4.774	1.044	2.135	3.584	3.877	5.868	0.005	0.000	1.781	3.419	3.371	3.606	2.117
PladumEVm001011	6.275	8.552	6.094	1.230	3.328	5.302	5.768	8.043	0.022	0.000	1.878	3.976	3.463	4.174	2.481
PladumEVm001012	4.019	4.698	3.886	5.430	4.767	4.994	3.804	3.925	6.839	6.461	7.656	7.034	3.906	4.919	3.914
PladumEVm001013	9.352	13.145	8.333	2.181	4.240	5.364	5.694	10.612	0.031	0.038	3.508	6.223	5.577	5.808	3.475
PladumEVm001014	3.816	5.762	4.131	0.651	1.311	2.868	3.303	5.075	0.004	0.005	1.535	2.636	2.402	2.933	1.389
PladumEVm001015	11.475	14.386	9.731	2.563	4.221	5.760	6.175	9.619	0.021	0.006	4.399	7.492	6.349	7.544	4.294
PladumEVm001016	23.690	30.935	25.511	36.824	34.284	47.087	54.810	45.851	53.169	38.637	33.610	23.534	29.680	25.349	32.764
PladumEVm001017	6.657	5.969	5.827	6.020	5.435	3.521	1.797	3.021	5.237	5.114	6.661	6.540	5.554	6.029	8.316
PladumEVm001018	5.646	7.894	5.025	1.081	2.238	3.721	4.352	5.747	0.026	0.000	2.425	4.219	3.292	3.636	2.302
PladumEVm001019	7.114	8.390	6.406	4.067	3.922	7.897	9.543	9.899	2.550	4.133	5.776	9.521	6.698	7.785	9.902
PladumEVm001020	6.953	5.609	5.722	7.680	6.852	4.690	6.949	6.699	6.526	5.202	5.099	5.439	5.781	6.723	7.015
PladumEVm001021	2.861	4.108	2.652	0.714	1.591	2.309	2.412	3.843	0.000	0.000	1.384	2.295	1.752	2.062	1.026
PladumEVm001022	1.501	0.993	0.857	0.519	0.474	1.318	0.834	0.590	1.862	1.723	2.444	1.961	1.889	1.923	1.913
PladumEVm001023	1.181	0.646	0.853	2.215	2.090	2.137	1.412	1.243	1.833	0.758	0.904	0.603	1.503	1.505	2.358
PladumEVm001024	6.522	9.715	6.335	1.250	2.773	4.637	5.869	7.293	0.013	0.000	2.520	4.685	4.248	4.625	2.558
PladumEVm001025	0.059	0.060	0.029	0.121	0.081	0.480	0.106	0.319	0.330	0.146	0.161	0.188	0.149	0.197	0.196
PladumEVm001026	5.073	6.546	4.905	0.968	2.463	3.212	2.953	4.917	0.019	0.000	2.008	3.648	2.934	3.368	1.921
PladumEVm001027	2.494	3.742	2.800	0.557	1.127	1.848	2.200	3.592	0.004	0.000	1.137	2.046	1.607	1.587	1.044
PladumEVm001028	4.086	6.761	5.988	5.936	5.337	7.123	6.085	4.370	7.863	6.455	4.031	5.446	5.601	4.387	4.949
PladumEVm001029	41.900	30.159	30.393	2.392	2.811	15.271	20.511	19.176	2.289	2.224	10.028	10.042	20.529	21.988	26.065
PladumEVm001030	1.025	0.404	0.743	1.168	0.835	0.492	0.497	0.435	1.074	0.934	0.676	0.431	1.212	0.964	1.381
PladumEVm001031	58.285	65.205	59.835	70.962	71.465	75.404	68.090	63.487	59.408	64.821	68.431	68.660	47.074	53.823	58.541
PladumEVm001032	17.037	13.662	14.497	16.540	14.964	23.925	28.514	26.120	33.847	16.274	14.354	15.764	22.860	17.906	24.718
PladumEVm001033	71.091	96.676	61.484	14.098	28.383	41.167	44.134	66.970	0.151	0.006	28.977	46.919	43.620	49.374	28.125
PladumEVm001034	0.270	0.217	0.147	0.314	0.231	0.478	0.806	0.353	0.224	0.335	1.041	0.409	0.332	0.282	0.313
PladumEVm001035	8.219	8.118	9.070	14.305	10.467	4.176	4.563	4.836	5.640	4.887	8.638	7.792	7.019	7.289	8.545
PladumEVm001036	6.192	7.096	5.360	10.395	8.454	11.179	11.261	7.218	10.430	12.022	11.390	8.447	5.231	6.039	6.528
PladumEVm001037	7.397	5.259	6.200	7.951	6.997	6.721	6.608	4.461	11.815	7.273	7.495	6.598	7.014	8.284	10.732
PladumEVm001038	4.274	4.160	2.965	7.460	8.325	11.971	12.586	11.223	9.982	7.192	6.611	5.380	7.619	5.916	8.853
PladumEVm001039	13.636	19.897	11.656	2.590	4.527	8.780	8.405	14.903	0.023	0.005	7.157	9.011	8.974	10.482	5.578
PladumEVm001040	6.540	8.786	5.799	1.571	3.063	4.130	5.130	7.085	0.015	0.000	2.492	4.688	3.965	3.661	2.291
PladumEVm001041	0.017	0.019	0.012	0.014	0.011	0.043	0.157	0.055	0.122	0.096	0.022	0.044	0.019	0.021	0.011
PladumEVm001042	2.810	2.368	2.633	2.692	3.277	3.024	1.547	1.995	2.447	2.377	2.424	1.671	2.098	1.746	1.721
PladumEVm001043	0.660	1.639	0.553	0.062	0.114	0.247	0.506	1.111	0.000	0.003	0.172	0.613	0.595	0.787	0.414
PladumEVm001044	2.133	2.769	1.963	0.378	1.159	1.085	1.364	2.408	0.004	0.000	0.923	1.543	1.174	1.420	0.660
PladumEVm001045	0.127	0.121	0.138	0.243	0.286	0.017	0.138	0.139	0.072	0.103	0.125	0.155	0.183	0.256	0.330
PladumEVm001046	7.813	13.597	7.912	1.404	3.108	7.111	6.761	10.911	0.023	0.000	3.408	6.672	5.362	6.160	3.685
PladumEVm001047	1.360	1.102	1.082	2.003	1.824	1.786	2.207	1.697	2.159	1.742	1.851	1.718	2.542	1.950	2.593
PladumEVm001048	18.609	18.346	19.035	34.897	33.832	23.544	25.977	21.919	24.606	28.395	32.348	25.238	13.687	19.382	18.151
PladumEVm001049	11.758	9.258	10.811	16.820	15.365	14.338	13.858	12.682	16.483	13.081	12.853	11.993	13.673	12.668	17.217
PladumEVm001050	7.036	8.546	6.369	1.978	3.871	4.998	5.402	7.413	0.175	0.184	3.347	5.265	4.095	4.472	2.930
PladumEVm001051	5.998	7.946	6.888	1.373	3.125	5.149	5.240	7.890	0.026	0.000	2.674	4.334	4.086	4.867	2.837
PladumEVm001052	21.310	14.543	15.120	20.615	16.752	9.498	5.436	7.132	15.293	28.862	27.421	34.517	32.569	31.793	36.793
PladumEVm001053	0.000	0.000	0.000	0.000	0.000	0.000	0.000	0.000	0.000	0.000	0.000	0.000	0.000	0.000	0.000
PladumEVm001054	5.187	3.761	3.984	7.784	4.999	2.328	2.811	2.813	5.169	6.655	5.878	4.184	4.757	4.378	6.174
PladumEVm001055	2.802	3.464	2.250	0.663	1.585	1.490	1.559	2.751	0.000	0.000	1.146	1.813	1.583	1.490	0.921
PladumEVm001056	8.784	5.491	6.998	12.950	11.585	3.876	1.916	1.979	5.261	7.904	12.319	12.628	12.196	12.053	15.288
PladumEVm001057	4.801	6.686	4.519	0.917	2.234	3.045	3.614	5.411	0.003	0.000	1.725	3.377	2.998	3.072	1.946
PladumEVm001058	5.137	4.976	4.585	7.351	5.994	7.230	7.071	5.706	8.440	8.438	6.671	6.339	5.951	5.528	7.035
PladumEVm001059	1.726	1.733	1.500	0.946	0.911	3.019	1.757	2.014	1.298	1.642	2.394	2.402	1.617	1.878	2.059
PladumEVm001060	9.439	5.904	7.009	6.090	5.549	6.913	6.510	4.996	19.878	10.098	8.356	7.136	14.288	10.935	15.732
PladumEVm001061	54.349	65.896	52.871	69.754	69.537	124.025	114.474	107.630	62.365	54.215	60.247	60.457	50.652	52.490	56.245
PladumEVm001062	1.091	0.988	0.938	1.807	1.557	1.393	1.494	1.372	1.707	1.412	1.444	1.362	1.259	1.178	1.759
PladumEVm001063	18.220	23.222	20.319	30.522	31.759	52.222	48.714	40.645	24.445	29.312	22.856	24.699	17.799	19.061	22.490
PladumEVm001064	6.866	4.997	5.242	10.429	8.079	6.801	5.640	5.744	8.646	7.721	8.147	6.693	7.790	6.787	9.319
PladumEVm001065	0.000	0.000	0.000	0.000	0.000	0.000	0.000	0.000	0.000	0.000	0.000	0.000	0.000	0.000	0.000
PladumEVm001066	0.061	0.158	0.097	0.387	0.638	0.634	0.109	0.811	0.479	0.474	0.374	0.303	0.220	0.303	0.190
PladumEVm001067	6.798	9.870	5.706	1.492	2.880	2.954	3.449	6.905	0.040	0.000	3.188	5.100	4.036	4.427	2.597
PladumEVm001068	10.716	15.512	9.869	2.233	4.172	7.302	8.380	10.833	0.024	0.000	4.929	7.804	7.057	7.705	4.304
PladumEVm001069	0.610	0.724	0.602	1.533	1.222	1.419	1.505	1.869	1.672	1.084	2.278	1.026	0.819	0.767	0.880
PladumEVm001070	4.157	7.727	4.677	0.617	1.451	3.903	3.908	6.407	0.000	0.000	0.903	3.010	2.735	3.413	1.967
PladumEVm001071	0.220	0.183	0.201	0.366	0.248	0.182	0.449	0.329	0.481	0.296	0.248	0.223	0.442	0.259	0.612
PladumEVm001072	16.697	24.426	16.953	25.460	23.380	27.811	31.730	31.464	12.197	11.940	14.068	16.389	16.200	17.941	16.034
PladumEVm001073	2.564	3.680	2.371	0.566	1.214	2.079	2.503	3.830	0.032	0.000	1.304	2.000	1.502	1.533	0.995
PladumEVm001074	5.060	4.250	4.384	5.351	5.837	6.702	7.374	4.814	7.561	6.630	6.707	7.183	6.166	7.700	9.129
PladumEVm001075	3.898	3.839	2.822	3.235	2.563	4.042	4.633	4.158	7.070	6.891	6.460	4.545	3.018	2.966	3.673
PladumEVm001076	4.255	4.833	3.730	5.940	5.052	5.086	6.267	4.607	5.734	5.309	4.895	3.629	4.005	4.811	4.812
PladumEVm001077	1.647	1.109	1.290	3.108	2.636	2.942	2.231	1.748	4.033	2.493	1.699	1.585	2.573	2.115	3.310
PladumEVm001078	2.572	2.552	2.244	6.014	5.279	5.907	7.637	5.847	7.184	5.624	4.021	3.605	5.207	3.884	6.376
PladumEVm001079	5.060	5.919	4.298	0.824	2.038	2.631	2.589	3.139	0.003	0.003	1.404	2.779	2.635	3.237	1.732
PladumEVm001080	2.996	3.115	2.576	6.264	5.517	5.825	5.828	4.933	4.710	4.741	4.391	3.375	3.521	3.228	3.532
PladumEVm001081	49.558	49.214	45.459	49.515	43.417	30.755	31.555	23.748	78.942	37.923	36.363	29.507	37.366	32.923	42.041
PladumEVm001082	2.146	1.249	1.610	3.101	2.483	4.604	5.269	4.719	3.776	3.114	2.754	2.198	2.876	2.505	3.640
PladumEVm001083	27.474	30.369	26.796	34.688	31.142	63.435	64.290	57.212	29.633	27.606	28.084	24.040	25.830	30.164	30.680
PladumEVm001084	6.142	8.929	5.748	1.219	3.127	3.833	4.198	6.546	0.011	0.006	2.677	4.278	3.644	3.958	2.489
PladumEVm001085	5.029	4.577	4.264	3.747	4.172	8.580	7.885	5.803	7.234	7.150	5.692	4.179	4.598	6.164	6.352
PladumEVm001086	6.618	7.515	6.494	11.505	12.790	8.167	14.809	11.761	6.567	8.979	8.432	7.540	4.160	5.073	5.924
PladumEVm001087	3.532	3.092	3.286	4.471	3.895	2.547	2.281	3.181	5.431	3.537	3.630	3.152	3.932	3.506	4.617
PladumEVm001088	8.363	9.216	8.412	9.672	8.394	10.392	10.436	7.208	12.473	11.364	10.079	8.962	8.293	7.441	8.835
PladumEVm001089	14.110	6.454	9.292	9.678	9.378	14.002	11.963	8.851	42.646	23.232	19.509	11.986	43.306	38.502	50.539
PladumEVm001090	7.632	10.777	7.380	1.588	3.505	6.710	6.486	9.789	0.008	0.000	3.128	5.705	4.506	5.018	2.840
PladumEVm001091	3.226	2.561	2.081	3.873	3.426	2.366	3.563	2.846	5.876	4.431	4.737	2.530	3.345	3.662	4.234
PladumEVm001092	9.364	13.438	8.712	2.200	4.034	5.809	6.040	9.760	0.044	0.000	3.544	6.299	6.087	6.903	3.670
PladumEVm001093	0.953	1.591	0.826	0.120	0.290	0.428	0.806	1.485	0.000	0.000	0.255	0.716	0.608	0.834	0.389
PladumEVm001094	0.142	0.072	0.103	0.119	0.104	0.231	0.115	0.211	0.306	0.310	0.150	0.180	0.054	0.037	0.079
PladumEVm001095	8.915	7.760	8.395	17.995	14.660	16.142	13.953	12.789	19.907	12.952	10.294	9.450	13.421	11.859	17.309
PladumEVm001096	8.033	12.018	8.591	1.672	3.675	6.368	7.718	10.554	0.007	0.002	2.839	5.729	5.095	5.567	3.187
PladumEVm001097	4.377	4.922	4.112	0.945	2.387	2.395	2.121	3.883	0.017	0.000	0.948	2.203	2.401	2.050	1.230
PladumEVm001098	1.137	0.636	0.960	0.664	0.470	0.768	0.926	0.878	0.999	1.137	0.889	0.821	1.133	1.257	1.593
PladumEVm001099	3.504	3.045	3.701	3.127	3.138	1.294	1.059	1.380	2.196	2.324	3.170	2.899	3.018	3.094	3.905
PladumEVm001100	0.072	0.063	0.063	0.229	0.078	0.260	0.741	0.248	0.351	0.256	0.233	0.148	0.141	0.123	0.290
PladumEVm001101	9.408	6.833	8.565	9.490	8.666	7.016	5.894	5.728	10.371	8.373	9.319	7.148	9.844	10.027	14.361
PladumEVm001102	2.509	1.968	2.127	3.157	2.762	2.138	2.478	2.202	3.182	2.445	2.433	2.014	3.216	3.077	4.004
PladumEVm001103	2.544	3.891	2.228	0.538	1.799	1.489	2.224	4.013	0.017	0.011	1.412	1.532	1.529	1.916	1.130
PladumEVm001104	2.719	2.592	2.351	4.354	3.492	2.275	1.924	1.922	3.411	3.082	3.046	2.278	3.175	3.189	4.036
PladumEVm001105	5.024	4.026	3.835	6.694	6.490	2.329	4.024	3.524	4.661	4.942	6.108	4.940	5.702	5.900	6.396
PladumEVm001106	0.085	0.222	0.043	0.483	0.425	0.179	0.163	0.083	0.417	0.271	0.259	0.164	0.603	0.265	0.242
PladumEVm001107	1.771	1.299	1.196	4.686	2.651	3.213	3.334	2.459	2.778	2.688	3.052	1.611	2.669	2.507	4.195
PladumEVm001108	11.085	16.463	10.036	1.905	4.196	7.089	6.777	11.068	0.009	0.000	4.879	8.086	7.427	7.802	4.934
PladumEVm001109	2.384	2.027	2.277	2.201	1.940	3.142	1.886	2.529	1.667	1.708	1.949	2.630	2.443	3.116	4.369
PladumEVm001110	2.364	1.862	1.750	3.920	3.807	4.118	5.315	5.203	7.491	5.751	5.385	3.928	3.605	3.488	3.947
PladumEVm001111	1.659	2.308	2.068	3.710	4.979	0.649	2.127	1.661	3.911	2.399	1.013	1.844	1.905	2.637	2.022
PladumEVm001112	17.919	18.287	16.227	22.778	21.086	15.624	13.069	12.525	17.657	17.349	20.162	17.394	13.530	16.987	16.931
PladumEVm001113	47.868	35.791	37.618	38.228	37.576	45.930	46.273	33.514	64.949	36.437	25.403	19.736	38.568	32.587	43.161
PladumEVm001114	1.448	2.028	1.427	0.353	0.643	0.808	1.161	1.439	0.000	0.000	0.564	0.914	0.731	0.729	0.603
PladumEVm001115	6.354	8.617	6.124	1.314	3.153	4.892	5.568	5.965	0.000	0.000	2.241	4.847	4.001	4.157	2.452
PladumEVm001116	8.611	9.967	9.482	17.229	16.498	14.414	11.596	14.243	12.117	12.930	12.934	10.577	9.047	9.527	10.282
PladumEVm001117	0.374	0.318	0.341	0.566	0.403	0.247	0.246	0.223	0.261	0.351	0.472	0.464	0.478	0.567	1.264
PladumEVm001118	5.394	7.658	5.117	1.190	2.484	3.299	4.428	6.109	0.024	0.000	2.562	3.798	3.389	3.263	1.784
PladumEVm001119	3.423	3.703	4.049	1.404	1.338	3.672	1.829	2.280	4.752	3.565	3.541	3.614	2.453	2.778	4.162
PladumEVm001120	8.215	5.978	6.802	13.080	11.321	11.455	10.015	8.471	10.617	8.509	9.809	6.654	10.581	10.012	13.611
PladumEVm001121	3.031	3.012	3.258	7.010	6.854	5.384	7.160	6.079	10.743	7.779	8.106	4.741	5.398	4.987	6.935
PladumEVm001122	13.844	12.810	11.015	22.749	16.740	15.481	16.344	13.741	23.850	22.706	16.489	15.243	20.239	17.311	22.412
PladumEVm001123	1.405	2.065	1.566	0.443	0.958	1.317	1.474	1.911	0.004	0.000	0.960	1.421	1.027	0.903	0.595
PladumEVm001124	4.505	4.359	4.203	4.066	3.927	5.652	5.566	4.291	8.747	5.951	5.422	6.157	5.684	5.744	7.049
PladumEVm001125	2.438	2.268	2.316	5.458	4.001	2.429	2.693	2.541	3.496	3.799	3.685	3.537	3.421	2.799	3.273
PladumEVm001126	20.118	12.604	20.702	26.637	27.914	17.570	15.265	10.953	7.571	5.928	5.121	7.312	11.834	15.221	31.281
PladumEVm001127	0.016	0.034	0.013	0.052	0.073	0.042	0.000	0.011	0.054	0.081	0.044	0.029	0.027	0.036	0.011
PladumEVm001128	2.023	2.884	2.329	1.838	1.594	1.592	1.146	1.638	2.255	1.778	2.001	2.719	1.406	1.549	1.799
PladumEVm001129	71.556	61.277	67.661	79.979	75.258	78.474	90.644	67.305	99.265	71.228	66.085	65.079	80.678	64.074	93.163
PladumEVm001130	21.538	40.839	37.413	14.445	14.558	9.095	3.851	5.040	5.084	5.833	8.772	12.115	21.724	40.514	58.789
PladumEVm001131	19.357	12.584	14.519	23.880	18.540	20.608	20.972	15.680	51.750	23.713	19.580	15.567	31.307	28.527	39.767
PladumEVm001132	5.386	5.684	4.611	8.645	7.857	8.109	5.876	6.767	7.733	7.292	8.462	6.590	8.884	9.035	9.087
PladumEVm001133	6.585	9.214	8.417	19.054	15.720	11.514	7.061	8.299	11.550	14.833	11.475	6.019	4.409	5.366	6.420
PladumEVm001134	0.943	1.151	1.074	1.974	1.742	1.710	2.132	1.655	1.301	1.357	1.326	1.061	1.050	1.114	1.182
PladumEVm001135	8.726	9.032	7.966	12.682	11.423	7.718	9.982	7.414	7.610	5.821	6.460	6.121	10.311	9.185	12.550
PladumEVm001136	7.085	16.021	14.957	39.715	25.749	64.903	80.838	62.885	65.729	47.081	35.426	21.437	9.887	9.701	11.053
PladumEVm001137	6.473	8.319	6.538	1.196	3.494	4.282	6.061	8.366	0.004	0.007	2.395	4.286	3.854	4.084	2.442
PladumEVm001138	0.866	1.107	0.830	1.202	0.882	0.973	1.517	0.401	1.132	0.996	0.978	1.102	0.903	0.880	0.889
PladumEVm001139	3.649	4.922	3.541	0.746	1.572	2.500	1.900	3.438	0.008	0.000	1.452	2.533	2.359	2.718	1.575
PladumEVm001140	1.036	1.441	0.915	0.274	0.647	0.496	0.813	1.138	0.000	0.000	0.302	0.588	0.709	0.583	0.339
PladumEVm001141	1.361	1.669	1.311	0.305	0.359	0.563	0.738	0.916	0.000	0.000	0.488	1.110	0.878	0.850	0.440
PladumEVm001142	10.827	9.101	8.097	16.669	11.652	8.214	4.776	7.310	7.543	9.645	11.042	16.067	14.437	14.313	14.826
PladumEVm001143	3.700	3.628	3.674	11.724	7.708	11.463	5.640	8.056	5.877	7.234	6.319	6.530	5.856	6.533	8.633
PladumEVm001144	4.469	3.599	3.338	5.826	4.581	3.119	2.711	2.123	3.430	4.013	3.704	3.110	4.940	4.622	5.498
PladumEVm001145	2.569	5.016	2.445	0.288	0.619	2.003	2.888	4.319	0.008	0.000	0.918	1.798	1.693	2.169	1.339
PladumEVm001146	2.184	2.670	1.956	0.428	0.719	0.572	0.993	1.224	0.008	0.003	0.963	1.469	1.108	1.145	0.669
PladumEVm001147	1.506	1.826	1.475	0.241	0.528	0.926	0.624	1.004	0.000	0.000	0.698	1.134	0.769	0.981	0.615
PladumEVm001148	12.324	11.170	9.181	12.340	15.222	16.342	14.965	15.394	10.603	10.827	12.511	19.050	7.724	10.417	11.006
PladumEVm001149	1.031	0.807	0.673	2.134	1.610	2.383	1.827	1.238	3.553	2.505	2.482	1.471	1.489	1.929	1.743
PladumEVm001150	5.393	4.051	4.429	7.212	7.140	6.660	7.587	6.717	7.225	5.583	6.621	4.898	6.890	7.464	9.297
PladumEVm001151	4.518	6.622	4.507	0.881	1.528	2.732	2.440	4.849	0.004	0.000	2.144	3.051	2.959	2.963	1.748
PladumEVm001152	4.317	3.945	4.474	5.222	4.836	1.193	1.791	1.655	3.764	3.483	3.847	4.509	3.720	3.715	4.675
PladumEVm001153	1.452	1.428	1.020	0.973	0.668	2.273	2.089	1.300	3.203	2.983	3.700	2.816	2.040	2.225	2.295
PladumEVm001154	0.000	0.000	0.000	0.000	0.000	0.000	0.000	0.000	0.000	0.000	0.000	0.000	0.000	0.000	0.000
PladumEVm001155	11.514	10.594	11.249	8.518	10.777	11.634	12.246	6.040	13.694	12.241	9.846	12.003	11.784	12.347	18.579
PladumEVm001156	4.341	1.987	1.901	3.353	2.876	1.280	0.495	0.670	1.628	2.318	3.637	3.008	4.317	3.486	4.698
PladumEVm001157	3.442	4.441	3.248	0.799	1.677	2.290	2.826	4.072	0.010	0.000	1.798	2.539	1.952	2.218	1.208
PladumEVm001158	3.055	1.860	3.543	2.435	2.442	0.934	0.934	0.949	1.205	1.741	2.623	2.536	3.853	3.799	8.455
PladumEVm001159	1.119	1.227	1.141	3.085	2.648	3.296	3.455	2.643	3.845	3.206	2.549	1.778	2.708	2.767	3.622
PladumEVm001160	0.544	0.107	0.237	0.554	0.800	0.253	0.344	0.099	0.424	0.383	0.303	0.286	0.230	0.232	0.423
PladumEVm001161	11.861	16.348	11.412	2.410	5.078	7.886	9.182	11.921	0.008	0.000	3.657	7.771	6.923	7.396	4.299
PladumEVm001162	7.484	6.574	6.636	6.752	6.724	5.093	5.549	4.881	6.456	6.115	5.707	5.183	6.648	7.305	9.723
PladumEVm001163	3.073	2.886	3.378	5.207	4.054	3.165	4.994	3.233	5.758	5.832	6.060	4.866	3.630	3.416	3.942
PladumEVm001164	2.725	1.796	2.240	2.484	1.866	1.474	0.940	1.158	1.118	1.689	2.254	2.396	4.114	3.782	6.241
PladumEVm001165	0.871	1.522	0.871	0.196	0.217	0.374	1.127	1.306	0.000	0.000	0.336	0.708	0.678	0.669	0.342
PladumEVm001166	2.367	1.315	1.553	2.580	2.372	2.093	2.175	2.109	4.071	3.098	2.286	1.732	3.717	3.254	4.540
PladumEVm001167	37.298	55.254	37.894	35.654	32.948	53.419	47.057	35.681	31.963	36.610	34.538	27.380	21.017	27.083	24.535
PladumEVm001168	3.112	4.438	3.093	0.464	1.068	1.477	1.056	2.603	0.000	0.016	1.091	1.749	1.933	1.874	1.254
PladumEVm001169	4.350	3.497	4.099	10.467	10.108	9.427	7.370	7.224	9.221	6.491	8.010	5.596	9.021	12.128	13.505
PladumEVm001170	0.129	0.026	0.000	0.053	0.032	0.065	0.144	0.206	0.325	0.134	0.206	0.154	0.103	0.078	0.109
PladumEVm001171	5.866	8.148	5.657	1.346	2.532	3.691	4.252	5.792	0.017	0.000	2.117	4.010	3.545	3.760	2.068
PladumEVm001172	9.222	8.538	8.013	10.182	8.112	7.620	10.947	7.539	6.441	6.891	9.302	7.449	10.503	12.580	16.919
PladumEVm001173	5.595	7.968	5.657	1.253	2.885	3.373	5.716	7.450	0.028	0.000	2.033	4.502	3.102	3.252	2.015
PladumEVm001174	1.277	2.305	1.332	0.291	0.530	0.637	0.784	1.261	0.000	0.000	0.292	0.887	1.032	0.893	0.655
PladumEVm001175	14.590	21.436	14.354	2.815	6.584	10.798	12.141	17.352	0.031	0.000	5.337	9.640	9.043	9.812	5.886
PladumEVm001176	4.640	6.417	4.853	1.215	2.432	3.562	3.934	5.204	0.019	0.002	2.437	4.053	2.892	3.224	1.727
PladumEVm001177	1.736	1.310	1.366	0.922	0.960	2.134	1.283	1.597	1.587	1.671	1.382	1.302	1.259	1.412	1.428
PladumEVm001178	2.802	2.189	2.020	3.779	3.511	4.264	4.028	4.339	6.417	3.890	3.344	2.855	4.336	3.602	5.141
PladumEVm001179	1.965	1.996	1.490	4.043	2.672	2.085	0.719	1.709	1.671	4.436	3.832	3.898	2.602	3.932	2.295
PladumEVm001180	1.146	0.694	0.913	0.781	0.714	0.329	0.160	0.252	0.311	0.536	0.499	0.952	1.237	1.094	1.649
PladumEVm001181	1.518	1.581	1.444	1.485	1.433	1.620	1.372	1.697	0.992	2.149	1.484	1.231	1.303	1.377	2.086
PladumEVm001182	26.299	34.926	24.670	5.646	12.002	17.004	16.139	26.119	0.069	0.003	11.082	18.212	15.541	16.550	9.775
PladumEVm001183	0.125	0.222	0.215	0.246	0.323	0.190	0.229	0.357	0.726	0.469	0.486	0.227	0.171	0.249	0.167
PladumEVm001184	1.317	2.080	1.736	3.325	3.382	3.301	3.655	3.494	2.101	2.610	1.969	3.303	1.943	2.260	2.537
PladumEVm001185	4.611	5.972	4.418	0.974	2.619	2.844	3.513	4.816	0.003	0.000	1.618	3.062	2.845	2.973	1.866
PladumEVm001186	0.814	0.090	0.802	1.043	0.832	1.509	2.562	1.254	1.243	1.438	0.808	1.676	1.763	0.748	2.964
PladumEVm001187	4.024	7.452	4.411	0.568	1.344	3.699	4.319	6.195	0.004	0.000	0.675	2.836	3.079	3.402	2.183
PladumEVm001188	12.084	7.861	12.715	8.887	7.750	5.340	5.261	5.629	7.598	5.392	6.880	5.464	15.351	15.429	32.644
PladumEVm001189	3.373	2.554	2.286	1.078	1.351	1.395	1.140	1.122	2.431	3.064	1.689	1.757	2.151	2.086	2.619
PladumEVm001190	5.436	7.555	6.764	6.794	6.647	9.819	13.650	12.048	6.731	6.949	5.716	6.673	5.450	6.008	5.990
PladumEVm001191	2.670	4.513	2.616	0.839	1.365	2.732	4.775	3.052	0.001	0.000	1.123	1.739	1.643	1.856	1.258
PladumEVm001192	110.579	174.770	111.749	24.054	43.050	83.827	104.989	123.625	0.250	0.031	34.750	81.040	81.505	95.513	51.252
PladumEVm001193	2.783	2.591	2.231	14.626	11.215	5.403	8.980	6.951	5.916	6.438	5.171	3.693	7.222	5.901	7.780
PladumEVm001194	7.876	10.507	7.507	1.391	4.216	5.621	8.440	10.704	0.022	0.000	2.406	4.903	4.721	4.342	3.042
PladumEVm001195	10.752	4.521	5.817	20.448	13.553	2.869	1.011	1.561	2.774	2.745	9.032	7.656	8.982	7.798	12.233
PladumEVm001196	9.592	7.448	7.880	8.038	6.647	5.647	6.047	5.473	8.774	7.215	6.624	7.783	8.865	7.848	9.884
PladumEVm001197	0.000	0.000	0.000	0.000	0.000	0.000	0.000	0.000	0.000	0.000	0.000	0.000	0.000	0.000	0.000
PladumEVm001198	5.698	8.162	5.351	1.139	2.311	3.405	3.966	6.795	0.018	0.002	2.350	4.349	3.586	3.899	2.285
PladumEVm001199	3.091	3.186	2.458	5.505	2.653	5.347	2.987	2.244	5.568	5.940	3.733	4.528	3.861	4.142	4.513
PladumEVm001200	7.991	5.759	5.990	11.268	10.457	10.591	7.692	6.764	12.647	9.132	9.861	8.034	10.610	8.997	12.154
PladumEVm001201	6.848	6.041	5.559	8.888	8.577	9.639	9.957	9.231	9.512	10.361	10.287	7.875	7.451	8.797	9.089
PladumEVm001202	8.074	7.110	8.506	9.871	9.759	5.621	7.612	6.792	6.827	7.096	7.469	7.842	7.733	8.817	13.391
PladumEVm001203	3.983	5.035	3.419	0.876	1.920	2.719	1.939	3.822	0.000	0.002	1.973	3.058	2.170	2.293	1.354
PladumEVm001204	0.057	0.031	0.056	0.031	0.008	0.090	0.087	0.058	0.117	0.150	0.005	0.034	0.049	0.105	0.094
PladumEVm001205	1.658	1.319	1.450	1.717	1.496	2.287	2.744	2.215	2.681	2.186	1.527	1.544	2.216	2.149	3.062
PladumEVm001206	4.801	6.971	4.173	0.998	2.316	3.027	3.411	5.189	0.000	0.000	2.101	3.554	2.989	3.501	1.768
PladumEVm001207	19.423	17.538	15.415	26.784	23.355	37.312	40.039	23.013	30.367	28.057	25.676	20.603	23.117	19.945	25.958
PladumEVm001208	14.539	21.459	13.692	2.192	4.403	10.703	11.132	15.622	0.019	0.000	5.476	8.904	9.077	9.879	5.121
PladumEVm001209	0.000	0.000	0.000	0.000	0.000	0.000	0.000	0.000	0.000	0.000	0.000	0.000	0.000	0.000	0.000
PladumEVm001210	1.554	2.569	1.584	0.246	0.430	1.211	1.408	1.430	0.000	0.000	0.430	1.117	0.970	1.413	0.749
PladumEVm001211	11.526	7.476	7.884	18.477	14.327	12.833	11.142	9.378	22.212	20.224	15.151	14.304	17.159	13.495	15.957
PladumEVm001212	16.434	24.899	14.772	3.241	6.859	12.057	11.924	18.896	0.047	0.004	7.534	11.824	11.545	12.754	6.701
PladumEVm001213	19.202	23.988	19.425	23.361	22.024	37.480	29.619	32.162	24.738	23.778	21.404	25.012	14.508	15.904	15.000
PladumEVm001214	0.376	0.242	0.140	0.424	0.715	0.453	0.224	0.615	0.331	0.389	0.670	1.007	0.504	0.791	0.860
PladumEVm001215	87.798	63.341	69.759	81.902	70.671	36.987	32.263	24.961	55.500	91.346	47.589	78.986	50.165	44.971	55.686
PladumEVm001216	1.243	0.897	1.368	1.703	0.756	1.512	2.883	1.615	4.498	3.583	3.327	1.979	1.849	1.155	2.553
PladumEVm001217	2.679	3.901	2.850	0.494	1.240	1.855	1.950	3.137	0.009	0.004	1.109	2.062	1.917	1.994	1.226
PladumEVm001218	1.014	1.798	0.971	0.153	0.342	0.741	1.395	1.509	0.000	0.000	0.329	0.864	0.700	0.805	0.462
PladumEVm001219	0.000	0.000	0.000	0.000	0.000	0.000	0.000	0.002	0.000	0.001	0.000	0.000	0.000	0.000	0.000
PladumEVm001220	6.595	3.590	4.070	5.550	4.184	3.392	3.318	3.386	2.800	4.037	5.392	6.211	8.619	7.427	13.803
PladumEVm001221	60.381	46.563	52.437	65.769	62.559	51.220	53.713	41.123	58.846	49.108	49.263	44.309	51.363	56.753	77.528
PladumEVm001222	2.071	2.679	1.642	4.456	3.646	4.673	4.751	3.241	4.354	4.794	3.970	2.898	2.414	2.293	2.432
PladumEVm001223	0.055	0.035	0.040	0.056	0.057	0.005	0.000	0.000	0.075	0.094	0.049	0.085	0.061	0.102	0.162
PladumEVm001224	1.357	1.047	1.206	1.991	2.027	1.285	1.232	0.956	2.136	1.576	1.549	1.241	1.845	1.712	2.765
PladumEVm001225	2.806	3.869	2.841	0.588	1.478	1.585	2.090	2.980	0.011	0.000	1.167	2.218	1.603	2.005	1.147
PladumEVm001226	1.471	0.846	0.972	1.697	1.507	0.980	1.749	1.147	2.560	2.346	2.046	1.858	2.337	1.899	2.344
PladumEVm001227	12.191	8.463	8.965	11.601	9.881	4.863	5.613	4.675	13.308	10.694	7.930	6.411	12.013	11.742	12.543
PladumEVm001228	0.638	0.195	0.557	0.553	0.435	0.619	0.864	0.694	0.235	0.129	0.329	0.218	1.040	0.655	1.772
PladumEVm001229	0.137	0.018	0.055	0.201	0.123	0.155	0.102	0.209	0.154	0.204	0.147	0.090	0.069	0.038	0.235
PladumEVm001230	8.694	5.555	5.090	9.897	7.757	11.205	9.155	8.030	9.955	9.319	8.282	8.567	10.857	8.911	10.364
PladumEVm001231	8.618	6.512	7.423	6.838	6.382	8.268	5.887	5.719	12.619	4.671	5.182	3.384	8.068	7.893	10.100
PladumEVm001232	3.503	1.923	2.824	4.879	4.952	7.567	8.632	5.322	12.816	7.613	7.672	2.985	7.139	5.510	7.642
PladumEVm001233	0.000	0.000	0.000	0.000	0.008	0.000	0.000	0.000	0.000	0.013	0.010	0.000	0.003	0.000	0.000
PladumEVm001234	14.719	12.964	13.134	9.697	10.875	3.856	5.020	3.490	3.530	6.687	7.011	9.294	16.655	19.282	22.518
PladumEVm001235	16.187	20.044	16.483	27.354	24.788	20.440	21.013	18.425	19.778	22.266	22.446	18.349	17.550	19.349	17.527
PladumEVm001236	9.064	7.153	7.471	13.950	10.824	12.044	10.822	8.828	16.476	13.479	12.211	11.291	14.136	14.214	17.441
PladumEVm001237	0.020	0.022	0.014	0.034	0.054	0.005	0.127	0.017	0.021	0.021	0.019	0.012	0.034	0.051	0.044
PladumEVm001238	8.843	11.344	7.602	2.100	4.206	4.778	5.652	8.805	0.028	0.003	4.180	5.762	5.283	5.765	3.484
PladumEVm001239	5.201	5.179	4.244	4.622	5.231	7.803	9.664	8.264	7.906	9.338	7.864	5.513	3.342	4.880	5.049
PladumEVm001240	1.040	1.784	1.045	2.244	1.835	2.776	3.254	2.696	0.943	1.782	1.139	2.005	1.658	2.340	2.472
PladumEVm001241	2.470	1.418	1.787	3.970	3.292	3.037	3.715	2.237	3.635	2.679	2.435	2.319	4.498	4.876	6.129
PladumEVm001242	1.893	3.086	1.752	0.484	1.414	2.299	2.120	3.135	0.000	0.000	1.021	1.358	1.004	1.527	0.688
PladumEVm001243	0.869	1.046	1.749	1.889	0.639	1.007	3.095	1.463	4.747	2.401	3.684	1.502	1.393	1.327	2.229
PladumEVm001244	7.573	7.976	6.394	7.268	8.345	10.525	10.002	10.050	5.467	5.919	6.523	5.546	5.235	7.176	6.172
PladumEVm001245	78.638	50.891	59.597	85.075	75.104	58.905	57.468	50.388	92.651	68.529	62.087	51.936	98.859	87.354	123.361
PladumEVm001246	11.193	13.398	10.504	11.197	9.138	6.812	8.174	7.308	7.958	9.688	9.020	11.247	10.861	13.057	13.910
PladumEVm001247	5.580	4.261	3.494	8.424	6.535	5.696	5.171	4.658	7.511	6.569	7.311	5.341	5.793	5.661	6.501
PladumEVm001248	0.355	0.590	0.541	0.611	0.570	1.103	0.434	0.635	1.991	1.252	0.795	0.856	0.737	1.030	1.161
PladumEVm001249	1.814	2.126	1.804	1.547	2.152	0.861	1.356	1.002	0.873	1.733	1.652	1.921	1.107	1.690	1.609
PladumEVm001250	25.967	42.128	23.624	4.709	9.987	16.447	19.794	28.907	0.029	0.005	11.309	17.410	16.739	19.721	10.719
PladumEVm001251	3.794	6.573	4.162	0.580	1.239	3.099	2.968	5.058	0.007	0.000	1.227	2.543	2.570	3.337	1.844
PladumEVm001252	0.816	1.481	0.975	0.134	0.134	0.298	0.443	0.931	0.005	0.000	0.178	0.595	0.636	0.791	0.403
PladumEVm001253	1.161	1.113	1.131	1.335	1.234	1.140	0.187	0.831	1.274	1.526	1.013	0.736	2.286	2.507	2.260
PladumEVm001254	27.346	20.403	26.998	35.620	32.665	41.353	44.382	41.563	29.854	33.022	48.806	46.140	25.778	25.753	40.634
PladumEVm001255	8.636	9.833	10.717	8.050	7.596	16.951	12.166	15.825	11.206	13.816	12.051	13.576	8.562	7.912	5.984
PladumEVm001256	0.269	0.109	0.140	0.504	1.180	0.714	0.988	0.191	1.221	0.613	0.310	0.429	0.444	0.624	0.684
PladumEVm001257	9.265	13.472	9.185	1.894	4.287	6.944	7.159	11.783	0.023	0.000	3.471	6.790	5.453	5.968	3.614
PladumEVm001258	10.659	8.031	8.667	11.234	10.160	9.221	9.855	9.251	10.367	10.182	10.464	10.281	12.834	11.074	15.079
PladumEVm001259	0.421	0.634	0.539	0.017	0.158	0.075	0.186	0.204	0.003	0.000	0.041	0.103	0.358	0.414	0.199
PladumEVm001260	21.970	28.541	22.899	54.904	43.575	31.446	34.971	34.491	38.420	35.041	26.514	36.699	36.317	40.886	37.649
PladumEVm001261	0.000	0.000	0.000	0.000	0.002	0.000	0.001	0.001	0.000	0.000	0.000	0.001	0.000	0.000	0.000
PladumEVm001262	0.459	0.670	0.457	1.551	1.164	0.873	1.905	1.439	0.790	0.734	0.846	0.699	0.517	0.635	0.681
PladumEVm001263	7.729	11.423	7.169	1.702	3.564	5.497	6.571	9.837	0.025	0.007	3.306	5.577	4.761	5.455	2.932
PladumEVm001264	2.969	4.038	2.629	0.573	1.369	1.995	2.086	2.952	0.000	0.000	1.328	1.905	1.778	1.686	1.035
PladumEVm001265	0.000	0.000	0.000	0.000	0.000	0.000	0.000	0.000	0.000	0.000	0.000	0.000	0.000	0.000	0.000
PladumEVm001266	0.884	1.312	1.289	2.278	1.540	3.931	2.857	2.641	2.037	1.881	1.713	2.878	1.424	3.131	3.370
PladumEVm001267	7.986	8.280	6.766	9.166	8.757	10.306	12.684	10.658	12.093	10.633	8.056	6.972	10.202	8.973	13.168
PladumEVm001268	6.953	4.966	5.388	8.226	8.064	5.602	6.605	5.580	10.424	7.431	8.622	5.618	9.445	10.759	14.068
PladumEVm001269	1.559	3.008	1.827	0.266	0.518	0.910	1.797	2.356	0.000	0.003	0.597	1.204	1.320	1.444	0.908
PladumEVm001270	14.302	7.415	10.184	20.064	17.369	18.751	14.701	11.347	17.697	16.987	14.975	13.944	19.529	17.452	28.432
PladumEVm001271	4.784	5.662	6.250	6.398	4.989	7.171	6.193	4.128	6.803	5.446	5.498	4.406	5.049	6.472	6.946
PladumEVm001272	3.922	3.814	2.438	3.705	4.374	3.618	4.903	4.183	2.821	2.853	3.166	3.019	4.943	4.365	4.849
PladumEVm001273	12.496	9.950	10.168	17.081	13.539	10.296	9.502	9.013	11.644	11.081	11.777	10.726	14.439	13.043	16.414
PladumEVm001274	0.331	0.246	0.115	0.046	0.059	0.600	1.013	0.349	0.057	0.000	0.000	0.290	0.000	0.238	0.252
PladumEVm001275	4.971	7.211	4.162	0.866	1.770	3.298	3.328	4.618	0.003	0.002	2.435	3.445	3.040	3.607	1.935
PladumEVm001276	4.673	3.879	4.413	7.755	6.528	6.740	6.565	5.671	7.011	6.285	5.096	4.726	7.719	6.273	7.717
PladumEVm001277	6.777	7.994	6.346	1.319	2.793	3.778	2.972	6.569	0.007	0.003	2.875	4.930	4.149	3.925	2.668
PladumEVm001278	3.350	1.461	1.377	4.872	4.842	1.952	3.691	4.179	2.402	2.816	2.319	3.120	0.771	3.051	2.459
PladumEVm001279	14.443	12.070	10.733	16.688	14.703	10.894	14.264	8.921	12.515	12.559	12.906	9.725	11.443	14.023	14.857
PladumEVm001280	5.978	8.787	8.293	9.371	8.582	9.833	9.968	8.690	12.715	12.368	11.493	5.027	6.780	10.038	10.146
PladumEVm001281	0.162	0.047	0.203	0.543	0.472	0.241	0.100	0.067	0.416	0.484	0.480	0.206	0.355	0.263	0.470
PladumEVm001282	6.311	3.339	4.411	6.405	5.628	3.756	4.961	3.950	5.938	3.647	4.265	3.963	6.812	6.312	9.915
PladumEVm001283	8.768	10.554	8.416	7.544	5.823	6.930	9.608	6.972	11.136	10.683	10.102	10.487	8.441	9.722	11.060
PladumEVm001284	9.824	7.120	8.585	8.035	7.033	12.492	9.797	6.132	27.496	11.829	8.931	8.055	13.288	12.799	15.016
PladumEVm001285	10.979	14.466	10.151	2.232	4.804	7.754	7.110	10.510	0.004	0.000	3.662	7.596	6.680	7.115	4.111
PladumEVm001286	2.231	2.127	2.047	2.852	2.724	3.583	2.629	3.077	4.077	4.525	3.869	3.663	2.497	2.547	3.037
PladumEVm001287	8.907	3.063	4.840	7.278	6.259	1.042	0.488	1.011	2.848	3.245	6.867	6.174	7.888	7.371	11.133
PladumEVm001288	2.969	4.600	3.942	0.682	0.628	3.726	3.019	2.925	1.076	1.094	1.740	2.292	1.501	2.012	2.346
PladumEVm001289	34.793	46.477	31.823	7.906	16.812	20.191	22.562	34.869	0.093	0.004	16.394	23.423	21.031	22.092	12.967
PladumEVm001290	0.805	1.040	0.613	2.151	1.347	2.835	1.299	2.869	1.607	1.369	1.667	1.467	1.477	1.339	1.464
PladumEVm001291	4.676	3.308	2.958	3.770	2.766	2.965	2.440	2.580	4.655	4.719	6.004	4.698	5.590	5.713	6.811
PladumEVm001292	35.366	30.472	28.976	15.525	16.480	20.138	20.412	14.827	46.608	16.276	11.265	10.169	32.064	30.729	37.797
PladumEVm001293	6.397	9.092	5.999	1.406	3.040	4.772	5.255	7.567	0.024	0.002	2.769	4.630	3.956	4.352	2.278
PladumEVm001294	13.483	17.251	15.181	16.846	15.027	14.126	15.498	18.422	11.265	13.627	14.412	13.092	8.965	10.450	10.938
PladumEVm001295	4.748	7.698	5.089	0.870	1.524	3.509	3.323	5.510	0.004	0.000	1.771	3.418	3.338	3.462	2.306
PladumEVm001296	1.955	4.459	2.657	0.669	0.406	4.571	3.179	2.713	5.282	6.406	3.872	1.608	1.762	2.772	2.279
PladumEVm001297	8.436	7.412	7.690	6.488	6.380	5.974	6.500	5.571	9.640	7.064	7.109	6.956	9.387	8.151	10.880
PladumEVm001298	2.603	3.309	2.436	0.640	1.217	1.708	1.731	2.821	0.004	0.000	1.235	1.951	1.685	1.457	0.960
PladumEVm001299	0.000	0.000	0.000	0.000	0.000	0.000	0.000	0.000	0.000	0.000	0.000	0.000	0.000	0.000	0.000
PladumEVm001300	0.059	0.030	0.043	0.312	0.269	0.286	0.272	0.146	0.151	0.322	0.066	0.092	0.075	0.061	0.067
PladumEVm001301	6.266	7.012	8.417	13.569	12.859	18.935	23.735	18.469	17.845	10.952	12.197	9.356	9.270	8.332	10.853
PladumEVm001302	1.461	1.154	0.877	1.620	1.414	0.953	1.346	1.025	2.467	1.653	1.842	1.202	1.436	1.289	1.733
PladumEVm001303	5.525	6.043	5.028	18.915	13.951	13.169	10.762	9.789	13.814	13.765	9.714	8.926	10.464	9.792	12.177
PladumEVm001304	1.494	1.137	1.032	5.574	4.101	1.217	1.006	0.980	2.171	2.382	2.713	2.656	2.404	2.817	3.563
PladumEVm001305	2.522	2.838	2.683	2.788	2.296	3.776	2.779	2.170	1.675	1.789	3.463	3.126	1.714	1.726	2.147
PladumEVm001306	0.326	0.273	0.411	0.724	0.516	0.475	0.163	0.226	0.601	0.517	0.552	0.416	0.507	0.588	0.634
PladumEVm001307	0.906	0.505	0.547	0.979	0.982	1.615	0.724	1.030	1.457	1.046	1.114	1.117	1.147	0.770	0.975
PladumEVm001308	6.949	10.635	6.255	1.553	2.957	4.098	4.707	7.417	0.014	0.000	2.938	4.512	4.190	4.904	2.316
PladumEVm001309	2.163	2.497	1.771	2.307	1.967	1.464	2.376	1.345	2.699	2.581	2.746	1.912	2.896	2.163	3.057
PladumEVm001310	2.140	1.702	2.388	5.200	4.554	8.281	8.031	6.073	5.785	5.938	5.248	3.647	2.918	2.802	3.580
PladumEVm001311	7.711	12.003	7.771	1.395	2.685	5.015	5.509	8.303	0.012	0.004	2.437	4.223	4.948	6.040	3.087
PladumEVm001312	4.005	6.417	4.034	4.114	3.843	3.511	9.353	6.691	8.434	6.792	4.103	4.993	5.060	8.109	6.848
PladumEVm001313	1.114	2.160	1.166	0.199	0.372	0.594	1.585	1.822	0.005	0.000	0.403	1.036	0.865	1.128	0.560
PladumEVm001314	3.781	4.906	3.179	0.651	1.538	1.575	2.200	3.312	0.016	0.000	1.205	2.375	2.058	2.395	1.416
PladumEVm001315	0.000	0.000	0.000	0.000	0.000	0.000	0.000	0.000	0.000	0.000	0.000	0.000	0.000	0.000	0.000
PladumEVm001316	0.000	0.000	0.008	0.000	0.000	0.000	0.000	0.000	0.000	0.000	0.000	0.000	0.000	0.000	0.000
PladumEVm001317	4.707	2.917	2.855	5.902	5.256	7.005	11.688	4.834	7.238	6.553	7.484	4.137	4.361	3.201	4.529
PladumEVm001318	0.606	0.616	0.474	0.471	0.433	0.359	0.547	0.274	1.117	0.874	1.213	0.709	0.974	1.073	1.017
PladumEVm001319	7.362	9.626	6.614	1.526	3.682	4.796	5.258	7.246	0.017	0.007	3.407	5.345	4.385	4.824	2.798
PladumEVm001320	2.825	2.710	2.404	5.618	5.007	8.372	7.884	4.189	6.024	4.890	4.142	3.409	3.784	3.492	4.983
PladumEVm001321	2.683	3.536	3.308	5.322	4.882	3.237	3.353	2.141	3.057	3.402	2.696	2.627	1.741	2.064	2.781
PladumEVm001322	10.267	13.816	9.559	2.177	4.745	6.948	7.504	11.505	0.027	0.003	3.806	6.876	6.208	6.854	3.705
PladumEVm001323	0.958	1.658	1.147	0.244	0.276	0.510	0.442	1.370	0.000	0.000	0.160	0.702	0.648	0.797	0.535
PladumEVm001324	0.059	0.009	0.029	0.000	0.000	0.022	0.000	0.012	0.151	0.093	0.876	0.074	0.050	0.000	0.000
PladumEVm001325	17.698	16.649	15.500	22.163	19.532	23.119	19.421	21.009	21.933	20.464	17.978	14.927	14.227	16.637	17.169
PladumEVm001326	3.885	4.805	4.434	8.762	5.512	4.088	3.192	5.688	6.960	6.188	6.478	3.409	3.584	4.813	4.338
PladumEVm001327	9.852	13.025	9.065	2.208	4.560	6.584	7.118	10.273	0.035	0.004	4.793	7.400	6.440	6.207	3.568
PladumEVm001328	9.350	5.462	5.849	9.345	8.711	15.740	15.500	11.627	33.466	19.840	15.721	10.027	26.024	19.728	26.483
PladumEVm001329	3.441	2.365	2.940	3.957	3.652	3.589	3.556	2.936	4.469	3.160	3.548	2.673	6.181	4.452	7.239
PladumEVm001330	47.527	72.781	53.479	108.424	112.868	161.298	152.708	148.801	59.883	83.097	99.763	66.779	35.509	46.958	37.738
PladumEVm001331	1.913	1.557	1.442	2.678	2.093	0.415	0.338	0.924	2.188	3.226	4.619	3.087	3.042	3.037	3.163
PladumEVm001332	27.682	34.680	24.989	5.416	11.305	15.886	16.719	23.104	0.029	0.006	8.127	16.982	16.378	17.536	9.593
PladumEVm001333	2.836	2.197	2.222	2.672	3.847	2.853	2.571	2.712	3.901	2.946	4.394	2.367	3.470	3.040	3.870
PladumEVm001334	0.324	0.327	0.195	4.842	4.053	0.647	1.053	0.577	1.197	1.288	1.271	0.712	1.490	1.175	1.559
PladumEVm001335	54.357	57.744	55.026	56.336	41.179	64.704	63.945	54.996	27.240	48.781	38.495	56.544	47.504	50.464	64.193
PladumEVm001336	2.186	1.232	1.465	2.886	2.259	1.963	1.705	1.430	2.950	2.260	2.893	1.354	2.486	1.522	2.046
PladumEVm001337	2.969	2.045	3.229	5.072	3.766	2.049	2.072	2.701	6.666	3.611	3.902	2.927	4.750	3.153	6.273
PladumEVm001338	3.899	2.128	1.867	5.277	3.557	2.170	3.415	3.164	3.289	2.879	2.540	2.422	3.262	3.270	3.788
PladumEVm001339	6.089	7.762	5.351	1.318	2.767	3.604	4.020	6.181	0.004	0.000	2.254	4.243	3.473	3.580	2.298
PladumEVm001340	2.326	2.881	3.433	4.454	4.106	3.175	4.460	3.217	5.125	6.758	3.383	4.594	3.222	3.993	3.162
PladumEVm001341	5.321	8.854	5.368	0.921	1.719	3.824	4.266	6.354	0.008	0.000	2.027	3.914	3.759	3.984	2.166
PladumEVm001342	34.867	48.347	37.323	7.651	17.749	33.977	44.752	58.367	0.188	0.017	14.644	29.798	22.872	21.770	11.648
PladumEVm001343	0.441	0.686	0.314	0.984	0.643	0.805	0.617	1.013	0.679	0.972	1.266	0.529	0.721	0.714	1.034
PladumEVm001344	3.571	4.896	3.367	0.756	2.066	3.141	2.635	4.968	0.009	0.004	2.008	2.790	2.066	2.235	1.315
PladumEVm001345	4.115	2.209	2.271	3.799	2.968	0.960	0.355	0.869	1.184	1.315	2.976	2.828	2.675	2.546	3.233
PladumEVm001346	1.324	1.746	1.338	1.957	1.735	1.951	2.054	1.564	2.068	2.224	1.927	1.875	2.510	2.004	2.784
PladumEVm001347	4.395	5.885	3.967	0.867	1.950	2.637	2.998	4.354	0.008	0.000	1.538	3.161	2.476	2.805	1.550
PladumEVm001348	18.795	20.829	14.931	32.181	26.011	18.901	10.998	16.529	14.812	17.811	15.761	17.199	17.142	20.109	18.292
PladumEVm001349	15.345	15.446	15.289	23.410	20.232	18.544	22.008	16.959	22.856	23.420	21.507	17.496	22.949	23.318	26.843
PladumEVm001350	2.085	1.371	2.080	2.272	2.199	1.236	1.413	1.144	2.018	2.239	1.810	2.062	2.973	2.389	4.029
PladumEVm001351	5.335	4.200	4.098	9.002	7.432	6.685	11.224	6.046	7.395	8.173	5.978	5.673	7.175	7.107	10.184
PladumEVm001352	3.220	4.991	3.024	0.745	1.471	2.353	2.784	4.261	0.013	0.000	1.574	2.476	2.180	2.151	1.132
PladumEVm001353	0.561	0.948	0.753	0.102	0.304	0.467	0.278	0.426	0.000	0.000	0.454	0.368	0.463	0.635	0.360
PladumEVm001354	1.332	1.554	1.226	0.269	0.797	1.078	0.915	1.903	0.000	0.000	0.582	0.934	0.715	0.677	0.441
PladumEVm001355	0.630	0.652	0.551	0.799	0.582	0.175	0.542	1.083	0.244	0.424	0.233	0.503	0.439	0.391	0.982
PladumEVm001356	11.497	16.555	11.595	17.001	15.656	41.283	38.218	41.034	11.777	12.797	13.211	17.029	11.794	13.108	12.349
PladumEVm001357	23.905	22.438	19.100	6.114	11.231	10.957	11.927	17.281	0.037	0.005	5.902	12.032	12.744	10.933	8.328
PladumEVm001358	0.004	0.005	0.005	0.000	0.012	0.045	0.000	0.000	0.014	0.023	0.021	0.018	0.000	0.000	0.004
PladumEVm001359	3.788	5.494	5.788	7.271	6.405	4.867	3.427	2.178	5.991	8.109	4.506	5.396	3.823	4.583	5.250
PladumEVm001360	3.154	2.210	2.738	3.633	3.850	3.077	2.209	2.900	3.163	2.205	3.316	2.347	3.099	3.209	5.145
PladumEVm001361	9.472	12.590	8.765	2.146	4.266	6.047	6.117	10.102	0.019	0.000	4.176	6.621	5.779	6.330	3.636
PladumEVm001362	3.851	5.528	3.660	1.027	1.856	2.139	2.549	4.398	0.013	0.000	1.943	2.735	2.542	2.460	1.379
PladumEVm001363	0.000	0.000	0.000	0.000	0.000	0.000	0.000	0.000	0.000	0.000	0.000	0.000	0.000	0.000	0.000
PladumEVm001364	4.441	6.673	5.508	19.175	15.624	17.525	17.644	14.647	14.785	12.372	13.012	7.933	8.382	13.978	11.533
PladumEVm001365	4.717	6.458	4.337	0.731	2.232	2.597	3.080	4.268	0.000	0.003	1.379	2.839	2.772	2.673	1.833
PladumEVm001366	3.178	3.958	2.933	0.807	1.737	2.588	2.828	3.817	0.008	0.000	1.399	2.293	1.424	1.685	1.110
PladumEVm001367	5.040	4.169	4.916	6.146	5.735	6.625	7.321	4.444	6.405	6.157	5.975	5.464	7.046	5.220	7.051
PladumEVm001368	4.616	3.710	4.068	5.356	5.306	7.674	7.348	7.232	7.350	6.312	6.528	8.667	5.042	4.803	6.471
PladumEVm001369	0.000	0.000	0.000	0.000	0.000	0.000	0.000	0.000	0.000	0.000	0.000	0.000	0.000	0.000	0.000
PladumEVm001370	2.481	4.531	2.237	0.327	0.742	1.389	2.752	4.213	0.000	0.000	0.643	2.222	2.151	2.002	1.529
PladumEVm001371	14.764	14.042	14.101	19.169	18.398	26.552	21.248	19.957	25.273	24.325	16.193	14.822	16.040	15.769	18.263
PladumEVm001372	1.778	2.244	1.995	0.396	0.584	1.103	0.897	1.836	0.013	0.005	0.809	1.516	0.823	1.152	0.754
PladumEVm001373	17.198	24.000	16.581	3.603	7.088	10.681	11.986	18.181	0.029	0.003	6.840	12.493	11.336	12.595	6.561
PladumEVm001374	18.568	14.517	16.622	8.053	7.904	11.167	14.869	9.928	10.923	10.201	10.201	16.017	19.100	18.000	26.984
PladumEVm001375	5.904	4.061	4.017	4.113	3.219	4.830	2.898	3.973	7.946	5.694	6.514	4.333	6.292	7.259	7.371
PladumEVm001376	16.562	15.421	14.817	20.199	18.017	15.087	15.918	13.332	18.072	16.689	15.609	14.097	15.570	17.660	22.339
PladumEVm001377	5.749	7.962	5.252	10.829	10.320	20.554	26.144	20.928	10.071	11.182	12.703	10.228	7.849	7.759	7.607
PladumEVm001378	3.294	3.662	2.992	4.140	3.647	3.290	3.476	3.766	2.695	2.851	3.720	3.026	2.962	3.191	3.914
PladumEVm001379	0.074	0.032	0.009	0.103	0.081	0.059	0.081	0.007	0.080	0.080	0.029	0.004	0.039	0.027	0.015
PladumEVm001380	2.267	2.399	2.054	3.046	2.151	5.237	4.829	4.436	3.278	3.522	3.153	2.230	1.863	2.863	2.369
PladumEVm001381	0.070	0.026	0.068	0.071	0.098	0.039	0.000	0.049	0.082	0.039	0.027	0.016	0.078	0.076	0.162
PladumEVm001382	0.247	0.176	0.120	0.291	0.284	0.687	0.275	1.031	0.850	0.183	0.419	0.514	0.521	0.362	0.749
PladumEVm001383	6.351	6.778	6.184	10.940	8.177	8.103	7.699	7.058	6.099	6.076	7.539	5.864	7.988	6.541	7.551
PladumEVm001384	6.735	7.017	6.275	1.776	2.695	10.222	6.793	8.304	0.000	0.000	2.902	5.066	3.644	4.033	1.993
PladumEVm001385	3.380	3.849	3.196	3.066	3.481	3.107	4.733	2.379	2.725	1.529	1.479	1.297	3.217	2.857	3.495
PladumEVm001386	2.691	4.037	2.307	0.691	1.171	1.803	1.480	2.522	0.008	0.000	1.359	1.885	1.674	2.135	1.252
PladumEVm001387	7.533	7.182	7.726	8.003	7.939	8.718	8.488	8.897	3.392	3.472	4.192	3.553	7.028	7.864	11.610
PladumEVm001388	2.433	2.240	2.086	3.675	3.222	4.500	2.937	2.751	7.556	7.175	2.733	5.160	4.844	4.126	4.009
PladumEVm001389	2.541	1.747	1.891	3.964	3.724	4.763	4.039	3.534	5.874	4.585	4.228	3.299	3.926	3.963	5.432
PladumEVm001390	0.378	0.362	0.359	0.315	0.201	0.511	0.000	0.235	0.361	0.076	0.025	0.154	0.270	0.132	0.141
PladumEVm001391	4.745	3.031	2.722	8.583	6.671	5.427	4.373	3.315	12.446	8.879	11.623	4.137	6.541	5.168	7.133
PladumEVm001392	4.457	4.205	3.881	2.723	2.819	0.986	0.246	0.874	1.996	1.615	1.292	1.278	1.937	2.203	2.666
PladumEVm001393	1.616	2.699	1.892	3.415	3.353	4.873	5.749	3.936	2.947	4.182	2.745	3.000	2.609	1.894	2.316
PladumEVm001394	18.936	20.440	17.499	34.347	30.218	30.051	25.334	25.599	31.118	32.373	30.185	25.621	22.694	23.138	22.844
PladumEVm001395	2.257	3.622	2.051	0.287	0.835	1.275	1.782	2.833	0.008	0.000	0.976	1.578	1.682	1.894	0.982
PladumEVm001396	2.306	4.052	2.499	3.788	3.607	2.835	2.061	1.689	2.595	2.948	1.931	1.138	2.918	2.792	4.010
PladumEVm001397	2.991	3.876	2.435	0.720	1.363	1.803	1.911	3.455	0.005	0.000	1.292	2.068	1.800	2.054	1.224
PladumEVm001398	6.504	3.565	3.755	8.005	6.452	2.247	1.142	1.837	4.107	4.392	6.771	4.672	5.916	5.586	8.171
PladumEVm001399	0.017	0.045	0.016	0.130	0.230	0.011	0.000	0.040	0.041	0.000	0.000	0.000	0.022	0.000	0.000
PladumEVm001400	0.691	0.921	0.619	0.138	0.476	0.518	0.511	0.829	0.009	0.000	0.355	0.494	0.429	0.418	0.264
PladumEVm001401	5.341	7.363	4.843	1.055	2.468	2.812	3.505	5.922	0.042	0.000	2.209	3.813	3.208	3.775	2.094
PladumEVm001402	1.292	0.734	0.657	1.653	1.466	1.419	0.995	1.149	2.205	1.778	2.118	2.240	1.943	1.455	2.379
PladumEVm001403	4.577	6.717	4.313	1.050	2.361	2.671	2.869	4.720	0.006	0.000	1.753	3.063	2.857	2.993	1.702
PladumEVm001404	1.817	2.193	2.091	3.588	3.089	2.853	2.322	2.297	2.833	2.660	2.832	2.508	1.994	1.943	2.019
PladumEVm001405	3.817	6.107	4.043	0.625	1.566	2.423	2.532	5.702	0.014	0.006	1.450	3.019	2.551	2.944	1.668
PladumEVm001406	0.077	0.048	0.062	0.006	0.058	0.086	0.132	0.039	0.037	0.005	0.028	0.012	0.023	0.034	0.024
PladumEVm001407	1.452	1.556	1.466	2.488	2.396	1.722	1.066	1.231	2.189	1.894	1.816	1.883	2.009	2.156	3.097
PladumEVm001408	17.376	18.273	17.058	25.704	21.896	22.425	20.414	16.484	19.761	20.346	18.398	17.131	19.791	21.261	22.430
PladumEVm001409	0.313	0.141	0.419	1.083	0.700	0.085	0.112	0.291	0.875	0.523	0.365	0.454	0.911	0.970	1.869
PladumEVm001410	2.540	2.917	2.645	2.972	2.713	3.028	4.523	4.187	2.589	3.494	3.058	3.591	3.050	3.482	4.115
PladumEVm001411	35.686	26.300	26.378	42.010	33.694	37.080	35.129	29.295	48.011	26.207	27.967	25.568	33.746	32.568	39.719
PladumEVm001412	2.778	1.533	1.774	4.848	3.856	4.234	2.789	2.180	4.702	4.576	4.750	5.134	3.429	2.807	3.143
PladumEVm001413	11.220	15.485	29.841	10.873	10.001	8.520	5.133	4.478	3.518	4.297	5.412	6.675	12.383	25.230	46.761
PladumEVm001414	0.515	0.182	0.274	0.504	0.345	0.013	0.153	0.152	0.334	0.279	0.490	0.375	1.086	0.638	1.446
PladumEVm001415	16.525	14.405	14.615	27.099	23.377	28.663	27.723	22.935	29.737	27.500	24.798	22.341	25.110	21.917	25.057
PladumEVm001416	10.981	13.207	10.947	13.698	13.844	7.995	17.739	27.955	5.963	4.555	5.349	6.590	4.857	3.738	4.094
PladumEVm001417	7.589	6.445	6.866	8.363	8.186	8.238	6.899	5.977	10.562	9.230	7.724	5.920	4.910	5.891	7.007
PladumEVm001418	6.633	7.868	5.951	1.658	3.918	4.217	7.486	8.751	0.000	0.000	2.642	4.696	4.274	3.888	2.182
PladumEVm001419	10.204	10.202	12.440	12.990	11.056	14.287	16.569	13.078	13.776	13.505	8.183	10.234	16.504	17.821	24.862
PladumEVm001420	32.724	39.017	36.087	7.389	17.535	30.089	27.595	42.149	0.086	0.026	11.775	22.701	16.114	16.127	10.172
PladumEVm001421	16.938	23.244	15.554	3.279	7.456	10.840	12.733	18.160	0.066	0.000	7.755	12.081	10.141	10.639	6.567
PladumEVm001422	0.000	0.000	0.000	0.030	0.081	0.000	0.000	0.000	0.004	0.000	0.019	0.000	0.014	0.004	0.000
PladumEVm001423	1.378	1.813	0.873	2.531	2.047	2.441	2.066	1.058	1.723	1.704	1.784	1.849	1.387	1.599	2.078
PladumEVm001424	5.381	10.279	5.840	1.135	1.876	4.042	5.185	7.573	0.008	0.000	2.009	4.642	4.150	4.463	2.573
PladumEVm001425	7.486	9.577	6.467	1.506	3.544	5.669	5.299	8.714	0.018	0.000	2.590	5.569	4.686	4.893	2.839
PladumEVm001426	6.430	7.692	5.518	1.421	3.550	6.296	6.442	10.535	0.000	0.000	2.385	4.762	3.339	3.821	2.172
PladumEVm001427	5.933	8.109	5.670	1.261	2.704	4.417	6.699	7.910	0.009	0.004	2.599	4.199	3.908	4.110	2.358
PladumEVm001428	0.317	0.297	0.298	0.518	0.640	0.238	0.196	0.137	0.229	0.087	0.175	0.134	0.383	0.274	0.540
PladumEVm001429	11.425	17.075	11.039	2.204	4.747	7.651	6.951	11.347	0.021	0.000	4.282	7.572	7.032	7.720	4.370
PladumEVm001430	9.691	13.511	8.908	2.047	4.546	6.900	7.835	10.241	0.010	0.000	4.028	6.645	5.831	6.319	3.667
PladumEVm001431	5.753	5.016	4.981	16.022	10.569	16.859	18.789	15.952	16.345	16.073	9.865	13.609	14.934	15.540	20.764
PladumEVm001432	1.936	2.002	1.566	1.821	1.958	1.342	0.660	0.940	3.236	2.878	2.376	1.858	1.040	1.057	1.250
PladumEVm001433	7.316	10.574	6.662	1.642	3.264	5.013	5.914	7.314	0.009	0.000	3.439	5.447	4.297	4.898	2.730
PladumEVm001434	2.304	1.931	1.618	3.311	2.191	2.710	2.073	1.397	1.722	1.266	1.349	1.421	2.704	2.215	3.652
PladumEVm001435	0.000	0.000	0.000	0.000	0.001	0.000	0.000	0.000	0.000	0.000	0.000	0.000	0.000	0.000	0.000
PladumEVm001436	14.677	12.324	12.503	6.228	6.102	7.885	8.682	6.201	7.810	8.237	7.919	10.580	7.960	7.904	14.000
PladumEVm001437	11.790	11.861	9.765	11.381	8.095	2.888	2.619	2.790	2.446	3.870	7.330	10.671	43.792	47.172	54.943
PladumEVm001438	0.227	0.420	0.143	0.356	0.688	1.567	0.435	0.769	0.541	0.347	0.192	0.923	0.226	0.304	0.175
PladumEVm001439	7.856	11.042	7.915	3.712	3.871	3.746	3.315	3.897	2.865	3.084	3.236	3.718	1.512	2.385	2.736
PladumEVm001440	0.196	0.585	0.482	1.765	1.222	1.250	0.832	1.097	0.189	1.613	1.277	1.539	0.164	0.906	0.731
PladumEVm001441	0.183	0.142	0.099	0.107	0.109	0.229	0.311	0.057	0.279	0.251	0.386	0.380	0.228	0.338	0.184
PladumEVm001442	5.518	7.318	5.083	0.995	2.460	4.571	4.213	7.028	0.022	0.000	2.069	3.851	3.182	3.738	2.055
PladumEVm001443	3.353	4.179	3.327	0.661	1.540	2.933	2.930	4.020	0.010	0.000	1.475	2.200	2.128	1.958	1.189
PladumEVm001444	1.733	1.496	1.942	4.423	3.847	6.596	6.880	4.621	4.503	4.936	5.049	3.896	2.947	3.114	2.846
PladumEVm001445	1.446	0.445	0.701	1.226	1.543	3.049	2.114	1.837	5.545	2.693	3.031	1.812	3.224	2.826	4.117
PladumEVm001446	0.267	0.451	0.355	0.208	0.196	0.000	0.000	0.154	0.282	0.224	0.202	0.223	0.287	0.532	0.434
PladumEVm001447	1.150	1.123	0.800	0.688	0.552	0.766	0.325	0.611	1.732	1.191	1.707	1.250	0.976	0.898	0.851
PladumEVm001448	1.487	1.781	1.458	2.484	2.374	3.170	3.478	2.578	3.094	2.744	2.890	1.712	2.494	2.946	3.267
PladumEVm001449	11.632	14.836	9.928	2.616	5.953	7.335	7.854	11.198	0.101	0.096	5.268	7.575	6.952	7.200	3.995
PladumEVm001450	4.905	4.770	4.519	5.932	5.337	6.895	6.874	4.674	12.215	8.184	7.635	6.620	8.326	8.271	9.703
PladumEVm001451	3.724	2.022	2.378	4.561	4.257	4.168	2.835	2.624	5.211	4.052	4.649	3.868	5.589	4.737	5.811
PladumEVm001452	2.520	3.175	2.613	0.523	1.313	1.899	1.978	2.542	0.000	0.000	0.870	1.559	1.388	1.576	1.096
PladumEVm001453	6.001	3.473	4.038	5.620	4.353	2.832	1.153	2.434	2.566	3.526	6.721	5.023	4.980	4.812	5.349
PladumEVm001454	6.926	4.566	4.406	5.742	5.228	3.378	2.280	2.075	4.544	5.623	7.951	5.270	7.926	9.021	11.944
PladumEVm001455	3.344	2.535	2.705	5.465	5.361	4.348	3.670	2.702	5.033	3.886	4.236	3.650	3.391	3.698	5.012
PladumEVm001456	11.693	15.518	10.229	2.618	5.203	6.278	7.129	11.159	0.071	0.003	4.749	7.745	7.080	7.861	4.286
PladumEVm001457	3.324	2.639	2.925	3.715	3.346	3.909	4.731	3.694	3.416	3.376	3.095	2.757	3.800	4.112	5.604
PladumEVm001458	4.005	4.018	4.185	4.489	3.741	4.919	5.244	3.641	6.289	6.305	4.984	4.935	5.649	6.569	8.214
PladumEVm001459	1.119	0.999	1.244	2.074	1.375	1.117	0.757	0.929	1.176	2.010	1.778	1.917	1.655	1.555	1.974
PladumEVm001460	1.286	0.910	1.319	1.772	1.512	0.751	0.346	1.183	1.419	1.375	1.800	2.041	1.257	1.858	1.597
PladumEVm001461	2.499	2.556	2.338	5.355	5.195	4.633	4.979	4.958	3.575	3.272	3.695	2.557	2.690	2.946	3.111
PladumEVm001462	1.313	1.960	1.426	0.331	0.709	0.832	1.201	1.185	0.000	0.000	0.429	1.064	0.908	1.001	0.662
PladumEVm001463	33.136	39.436	29.863	7.095	15.469	20.494	25.543	28.709	0.055	0.000	8.990	22.198	17.972	18.476	10.667
PladumEVm001464	4.620	5.871	4.046	0.967	2.020	3.319	3.624	4.441	0.006	0.000	1.691	3.037	2.940	3.153	1.670
PladumEVm001465	6.577	9.756	9.684	0.666	0.763	1.932	2.483	1.932	0.936	0.790	2.363	2.542	1.904	2.249	4.098
PladumEVm001466	10.857	9.648	8.850	19.879	15.708	6.545	5.001	7.296	7.570	9.680	14.725	12.495	14.345	14.437	16.471
PladumEVm001467	40.134	37.961	34.564	15.878	16.868	11.115	14.301	14.370	14.775	15.579	16.865	22.191	20.442	23.686	31.758
PladumEVm001468	8.632	7.744	7.333	14.176	11.731	16.442	15.347	12.616	20.840	16.701	12.628	11.587	15.772	16.619	19.866
PladumEVm001469	2.100	2.647	1.817	0.611	0.963	1.210	1.303	1.969	0.003	0.000	1.290	1.556	1.215	1.298	0.672
PladumEVm001470	1.349	0.968	1.026	2.017	1.717	0.601	1.393	1.000	1.483	1.687	2.384	1.846	1.129	1.618	1.236
PladumEVm001471	0.393	0.743	0.438	0.290	0.284	0.348	0.360	0.060	0.284	0.706	0.627	0.716	0.485	0.139	0.101
PladumEVm001472	14.338	20.769	13.941	2.779	5.107	8.963	9.532	14.986	0.041	0.003	5.852	10.148	9.440	10.156	5.676
PladumEVm001473	7.714	9.186	6.078	1.425	2.745	4.214	3.984	6.256	0.030	0.000	2.365	5.067	3.935	4.118	2.511
PladumEVm001474	1.807	1.947	1.565	3.206	2.306	0.809	1.500	1.640	2.047	2.377	1.881	2.237	1.912	2.297	2.639
PladumEVm001475	2.294	3.319	2.738	4.499	3.796	5.027	5.080	5.511	3.441	3.642	3.663	3.006	1.912	2.546	2.704
PladumEVm001476	1.668	1.084	1.158	1.178	1.369	1.601	2.691	1.774	2.209	0.973	3.282	1.126	1.882	1.653	2.043
PladumEVm001477	4.141	6.382	5.740	11.089	9.215	8.086	6.442	5.660	5.818	3.908	3.656	3.081	3.759	4.786	4.400
PladumEVm001478	2.675	3.453	2.208	0.533	1.109	1.503	1.319	2.797	0.010	0.000	0.953	1.866	1.472	1.533	0.836
PladumEVm001479	11.010	14.758	9.241	2.252	5.314	6.080	6.274	9.563	0.028	0.002	4.196	7.538	6.502	6.463	4.041
PladumEVm001480	0.007	0.004	0.008	0.029	0.030	0.022	0.067	0.000	0.000	0.003	0.008	0.010	0.015	0.012	0.019
PladumEVm001481	7.813	9.764	7.419	1.705	3.359	4.611	4.361	7.934	0.014	0.004	2.968	5.765	4.309	4.656	2.836
PladumEVm001482	1.572	2.309	1.525	0.297	0.637	1.308	1.438	2.357	0.005	0.000	0.711	1.317	0.929	1.271	0.686
PladumEVm001483	2.889	2.626	2.350	5.262	4.648	4.188	4.956	3.581	6.434	6.105	5.139	4.982	6.654	5.669	6.506
PladumEVm001484	9.092	7.694	6.211	6.076	4.918	12.172	9.928	8.914	10.579	11.028	13.018	10.466	7.351	9.038	7.679
PladumEVm001485	2.872	2.274	2.375	5.121	3.103	1.660	0.845	1.619	2.489	2.590	3.326	2.181	3.332	2.918	3.699
PladumEVm001486	12.056	9.944	10.722	18.959	16.009	12.279	11.026	9.450	14.148	13.445	11.850	11.671	16.418	14.317	19.976
PladumEVm001487	3.688	3.216	2.889	3.993	4.030	5.260	5.994	4.619	4.632	4.736	3.903	3.393	4.731	4.591	5.669
PladumEVm001488	0.000	0.000	0.000	0.000	0.000	0.000	0.000	0.001	0.000	0.000	0.000	0.000	0.000	0.001	0.000
PladumEVm001489	9.030	13.583	9.355	1.450	3.179	8.673	9.223	11.566	0.014	0.000	2.709	6.138	5.812	6.757	3.629
PladumEVm001490	3.973	3.939	4.097	2.753	2.488	1.189	1.290	0.942	2.642	3.195	2.620	2.644	1.690	2.145	3.354
PladumEVm001491	2.485	3.457	2.465	0.410	0.888	2.064	1.875	2.650	0.005	0.000	0.873	1.646	1.461	1.889	0.990
PladumEVm001492	10.475	7.296	9.922	7.780	6.102	8.588	5.673	4.365	6.662	7.095	4.871	5.900	11.873	9.430	12.815
PladumEVm001493	1.425	2.503	1.706	3.485	2.526	1.685	4.683	1.913	2.914	2.732	3.808	2.512	1.711	2.270	2.142
PladumEVm001494	2.270	3.455	2.246	0.590	1.161	1.818	2.303	2.691	0.000	0.000	1.164	1.975	1.479	1.574	0.800
PladumEVm001495	12.171	13.293	11.898	3.216	3.735	6.229	10.032	11.227	4.760	4.406	6.289	8.783	5.482	6.018	6.236
PladumEVm001496	7.018	6.714	7.189	5.458	5.062	3.657	2.956	3.774	3.507	3.841	5.171	5.556	5.079	4.645	5.804
PladumEVm001497	25.190	31.377	21.988	5.642	12.548	15.309	17.267	25.763	0.022	0.000	9.309	16.221	14.447	14.614	8.750
PladumEVm001498	5.939	8.919	5.497	1.335	2.954	4.224	3.700	5.406	0.000	0.000	2.178	4.314	3.403	3.640	2.309
PladumEVm001499	13.862	17.610	12.258	16.122	10.990	7.090	7.101	7.095	11.130	15.354	15.573	17.288	8.051	9.040	10.205
PladumEVm001500	0.000	0.000	0.000	0.000	0.000	0.000	0.000	0.000	0.001	0.000	0.000	0.000	0.000	0.000	0.000
PladumEVm001501	0.312	0.178	0.282	0.526	0.280	0.766	0.000	0.125	0.492	0.328	0.530	0.497	0.333	0.523	0.511
PladumEVm001502	0.000	0.003	0.000	0.000	0.000	0.000	0.000	0.000	0.000	0.000	0.000	0.000	0.000	0.000	0.000
PladumEVm001503	0.109	0.109	0.119	0.430	0.294	0.354	0.414	0.496	0.258	0.352	0.141	0.243	0.181	0.165	0.193
PladumEVm001504	8.646	11.876	8.101	1.905	4.160	5.974	6.055	9.799	0.012	0.000	3.929	5.964	5.249	5.722	3.120
PladumEVm001505	4.158	4.144	3.615	4.899	4.307	3.049	3.777	2.715	3.583	3.882	3.280	4.437	3.466	3.903	4.348
PladumEVm001506	2.628	1.873	2.210	2.521	2.027	1.990	1.931	1.296	2.859	2.158	2.737	2.271	3.431	3.022	4.369
PladumEVm001507	1.282	0.703	0.801	1.873	3.038	2.224	3.700	2.352	3.477	1.739	1.234	0.988	1.623	1.213	2.670
PladumEVm001508	11.412	14.918	13.049	14.604	13.764	21.807	21.958	24.254	8.940	14.941	13.701	11.902	13.091	14.571	14.675
PladumEVm001509	2.624	2.712	2.348	5.149	3.458	3.015	3.266	2.923	4.269	4.196	3.054	3.738	4.522	4.069	4.232
PladumEVm001510	11.492	14.537	10.170	2.048	4.700	6.169	8.328	10.378	0.065	0.000	4.160	6.462	6.438	5.998	4.036
PladumEVm001511	6.266	5.828	5.602	6.300	5.316	5.906	6.481	6.419	6.175	6.931	7.535	6.745	5.475	5.857	7.191
PladumEVm001512	0.524	0.609	0.470	0.812	0.761	1.040	0.626	0.839	1.387	0.958	0.700	0.631	0.856	0.754	1.287
PladumEVm001513	239.012	270.558	283.552	70.791	80.490	36.420	71.939	41.638	84.131	92.155	82.473	131.380	163.551	185.871	293.107
PladumEVm001514	2.135	1.433	1.340	2.196	2.201	1.937	1.684	1.553	2.389	1.658	2.990	1.785	2.644	1.824	2.438
PladumEVm001515	5.531	7.383	5.729	9.958	7.816	7.608	5.782	5.730	5.740	5.915	5.822	5.012	4.556	5.803	5.792
PladumEVm001516	3.359	2.398	2.724	4.711	4.770	1.139	1.299	1.274	3.272	3.639	4.491	2.894	5.311	3.389	5.788
PladumEVm001517	0.000	0.000	0.017	0.010	0.007	0.096	0.056	0.163	0.122	0.030	0.080	0.110	0.003	0.012	0.003
PladumEVm001518	1.806	1.914	1.696	0.293	0.885	1.155	1.100	1.997	0.000	0.000	0.725	1.155	0.920	1.013	0.500
PladumEVm001519	0.219	0.110	0.169	0.027	0.049	0.070	0.029	0.083	0.471	0.136	0.305	0.068	0.411	0.333	0.104
PladumEVm001520	17.452	25.843	21.484	11.967	11.797	17.970	13.084	16.202	14.244	13.772	19.535	14.211	16.795	24.473	22.744
PladumEVm001521	5.579	6.436	5.734	7.219	6.290	18.640	7.949	10.551	10.122	12.663	12.274	10.008	5.593	5.962	4.261
PladumEVm001522	1.997	1.405	1.461	0.711	0.751	1.322	1.533	1.398	2.143	2.458	2.615	3.229	1.644	2.210	2.297
PladumEVm001523	1.491	0.756	0.866	1.482	1.407	0.574	0.423	0.338	1.142	1.115	1.510	1.596	2.662	1.801	2.959
PladumEVm001524	0.213	0.076	0.187	0.781	0.570	0.231	0.262	0.306	0.617	0.624	0.777	1.921	1.453	1.197	2.167
PladumEVm001525	2.545	2.963	2.441	2.009	1.661	3.563	2.913	1.723	1.868	2.042	2.553	3.821	2.291	2.300	2.712
PladumEVm001526	6.101	8.902	5.228	1.238	2.387	3.083	4.715	6.088	0.038	0.005	2.473	4.582	3.707	4.270	2.407
PladumEVm001527	8.154	8.662	10.032	8.056	8.392	9.631	7.483	8.473	16.086	7.495	7.529	5.429	9.097	12.049	16.833
PladumEVm001528	10.674	9.705	7.299	19.279	14.834	15.802	17.522	11.100	24.468	18.891	13.515	10.442	15.085	14.806	15.593
PladumEVm001529	12.456	8.600	9.740	8.704	8.971	5.988	4.636	5.095	8.015	9.028	10.504	13.729	12.663	12.622	18.112
PladumEVm001530	4.935	6.006	4.552	0.953	2.128	3.189	3.559	4.020	0.000	0.000	1.694	3.007	2.664	2.729	1.962
PladumEVm001531	3.061	4.837	3.491	0.640	1.534	2.404	2.387	3.723	0.005	0.000	1.725	2.796	2.335	2.545	1.225
PladumEVm001532	3.839	2.823	2.844	5.013	3.997	3.732	3.080	4.185	4.709	4.084	3.860	3.632	4.799	4.609	5.940
PladumEVm001533	7.038	8.591	6.853	10.917	10.936	13.260	11.092	11.708	9.222	10.265	13.007	8.876	7.244	7.139	6.944
PladumEVm001534	14.231	8.546	15.506	9.225	11.186	4.946	4.711	5.975	6.464	6.720	7.968	6.788	20.154	18.304	38.933
PladumEVm001535	37.869	38.569	31.840	98.637	76.780	84.872	81.253	82.634	90.571	78.140	70.292	55.639	57.148	52.495	57.418
PladumEVm001536	10.954	15.678	10.524	2.092	4.194	7.676	8.472	11.233	0.042	0.000	4.294	7.293	7.017	7.624	4.041
PladumEVm001537	0.659	0.480	0.762	1.060	0.864	0.914	0.673	1.083	1.168	0.850	0.909	0.401	0.770	0.761	1.081
PladumEVm001538	5.230	7.195	5.095	1.156	2.083	3.606	2.817	6.594	0.004	0.000	2.507	3.953	3.179	3.339	2.067
PladumEVm001539	5.690	4.319	5.095	5.853	5.675	3.296	3.138	3.068	5.173	4.036	4.725	4.527	6.096	5.801	7.411
PladumEVm001540	3.328	3.947	3.315	4.391	3.895	2.426	2.615	3.265	5.431	4.687	4.516	4.480	3.452	2.525	3.478
PladumEVm001541	4.854	7.392	4.657	1.067	1.925	3.702	4.545	5.493	0.000	0.003	2.323	3.650	3.351	3.268	1.833
PladumEVm001542	1.839	1.462	1.761	2.759	2.600	2.548	1.613	1.645	2.771	1.650	1.440	1.522	2.692	2.578	3.819
PladumEVm001543	32.660	38.003	37.068	47.543	43.194	30.283	29.477	29.063	33.631	35.423	39.092	39.451	21.512	22.429	26.003
PladumEVm001544	0.630	0.324	0.544	1.239	0.978	0.929	0.818	0.897	1.298	0.895	0.861	0.751	0.819	0.699	1.400
PladumEVm001545	4.986	4.298	4.238	3.907	3.785	4.248	3.556	3.237	5.699	4.713	5.436	5.138	5.518	5.888	7.629
PladumEVm001546	1.263	0.853	0.946	1.834	1.613	0.997	1.563	0.708	1.058	0.996	1.436	1.685	1.305	1.199	0.986
PladumEVm001547	3.492	2.891	2.644	4.747	3.991	3.587	3.015	2.667	5.260	4.223	4.091	4.555	4.431	3.494	4.443
PladumEVm001548	0.183	0.254	0.205	0.084	0.048	0.091	0.102	0.068	0.161	0.227	0.203	0.116	0.203	0.170	0.442
PladumEVm001549	21.293	23.460	26.278	29.702	22.214	14.130	6.864	8.844	15.726	29.070	38.233	31.932	22.612	29.321	36.272
PladumEVm001550	8.463	10.721	10.734	6.911	7.575	6.098	6.686	4.848	7.259	6.108	5.421	5.360	8.332	10.971	12.557
PladumEVm001551	3.242	2.482	2.814	3.601	3.284	3.152	2.525	2.409	4.005	2.890	2.988	3.132	3.115	3.302	4.336
PladumEVm001552	0.179	0.132	0.241	0.871	0.585	0.424	0.544	0.223	0.356	0.138	0.399	0.420	0.289	0.634	0.848
PladumEVm001553	3.705	2.756	3.038	4.875	4.482	4.538	3.928	3.518	5.397	4.278	4.011	2.988	5.573	4.905	7.468
PladumEVm001554	9.437	5.051	6.011	7.543	6.518	1.597	1.202	1.352	5.591	7.647	15.631	8.779	12.228	11.879	18.185
PladumEVm001555	12.531	16.461	12.070	18.298	16.326	20.737	13.707	16.025	16.188	19.568	21.579	19.001	9.706	9.643	9.649
PladumEVm001556	1.343	1.028	1.221	2.570	2.369	3.037	3.983	1.628	3.293	3.110	2.579	2.975	3.166	1.642	3.411
PladumEVm001557	4.914	2.155	2.405	2.089	1.954	2.782	3.507	1.824	1.253	1.231	2.041	5.028	2.325	1.483	2.676
PladumEVm001558	0.411	0.453	0.269	0.648	0.575	0.673	2.922	1.302	1.243	0.512	0.378	0.568	0.490	0.337	0.706
PladumEVm001559	10.472	15.063	9.253	3.322	6.705	5.700	8.889	9.157	0.006	0.000	6.120	7.200	5.520	6.814	3.433
PladumEVm001560	8.563	7.459	7.051	8.615	8.404	5.328	4.633	5.573	6.528	6.337	4.713	7.464	7.263	6.842	11.135
PladumEVm001561	1.155	1.713	1.184	0.235	0.783	0.845	0.000	1.160	0.011	0.000	0.272	0.655	0.726	0.652	0.354
PladumEVm001562	12.057	15.647	16.270	9.096	8.658	9.120	10.207	9.505	9.719	13.177	9.549	10.390	7.077	9.274	13.066
PladumEVm001563	4.400	6.485	4.158	0.665	1.940	3.881	3.697	4.818	0.000	0.000	1.705	3.076	2.617	3.256	1.815
PladumEVm001564	5.629	4.338	4.508	6.834	7.189	7.077	4.680	5.408	10.852	10.594	10.392	8.582	6.031	5.291	5.472
PladumEVm001565	4.245	5.296	3.917	1.062	2.187	2.464	2.999	4.183	0.008	0.000	1.997	3.143	2.677	2.425	1.701
PladumEVm001566	0.003	0.004	0.012	0.026	0.040	0.058	0.042	0.010	0.007	0.000	0.008	0.011	0.081	0.013	0.029
PladumEVm001567	0.686	0.657	0.829	1.953	1.834	0.763	0.852	1.209	1.443	0.947	1.115	1.001	1.141	1.107	1.319
PladumEVm001568	8.017	13.497	7.254	1.494	2.572	7.026	7.954	10.367	0.011	0.000	4.285	5.774	5.760	7.368	3.666
PladumEVm001569	0.611	0.394	0.307	0.410	0.457	0.069	0.679	0.228	0.177	0.234	0.385	0.267	0.439	0.264	0.550
PladumEVm001570	6.099	8.912	6.631	1.447	2.911	6.558	7.838	10.014	0.040	0.000	3.355	5.287	3.288	3.784	2.213
PladumEVm001571	4.193	5.821	3.921	0.941	2.227	2.866	3.098	5.492	0.000	0.005	2.101	3.448	2.481	2.514	1.576
PladumEVm001572	5.812	3.836	3.954	6.394	4.521	2.965	3.317	2.953	6.363	4.900	4.715	3.408	5.646	4.378	5.683
PladumEVm001573	0.357	0.181	0.165	0.008	0.049	0.181	0.147	0.108	0.360	0.227	0.253	0.296	0.715	0.567	0.698
PladumEVm001574	6.894	9.298	6.894	1.447	3.244	4.176	5.000	7.361	0.012	0.003	3.312	4.847	4.105	3.994	2.285
PladumEVm001575	2.598	3.417	2.113	0.518	1.032	1.732	2.365	2.609	0.000	0.003	1.030	1.522	1.271	1.339	0.850
PladumEVm001576	1.266	1.124	1.470	1.160	1.078	0.857	0.761	0.622	2.031	1.344	1.245	1.357	1.959	1.739	2.109
PladumEVm001577	12.881	13.698	15.327	15.929	13.726	19.449	18.899	13.698	21.408	20.963	19.613	12.894	11.439	14.629	20.003
PladumEVm001578	7.453	3.729	4.064	14.807	9.672	2.530	1.679	1.549	2.959	4.515	7.817	7.042	7.880	6.787	9.134
PladumEVm001579	0.999	0.883	1.062	4.924	4.258	2.192	1.351	1.280	1.543	1.931	1.930	1.810	1.950	1.822	2.198
PladumEVm001580	3.793	4.264	3.426	7.178	6.825	7.470	7.122	6.349	8.597	9.284	5.879	5.198	6.524	6.172	7.216
PladumEVm001581	2.622	3.356	2.450	0.471	1.241	1.564	1.626	2.611	0.000	0.000	1.263	2.062	1.584	1.498	0.917
PladumEVm001582	4.354	3.399	3.237	8.694	7.830	7.297	7.059	5.407	13.452	10.523	7.478	6.044	7.587	6.807	6.750
PladumEVm001583	0.016	0.177	0.018	0.011	0.034	0.020	0.000	0.000	0.025	0.007	0.023	0.004	0.030	0.086	0.032
PladumEVm001584	2.469	3.931	2.435	0.510	1.438	2.224	1.635	3.237	0.003	0.000	1.085	1.915	1.545	1.669	1.117
PladumEVm001585	12.406	12.678	16.342	6.310	8.297	15.587	15.537	14.520	7.702	6.946	4.966	9.823	8.435	10.120	13.153
PladumEVm001586	1.561	1.188	1.427	2.569	2.382	1.610	1.502	1.528	1.791	2.559	2.764	1.552	1.364	1.552	1.905
PladumEVm001587	2.602	3.985	2.721	0.551	1.023	1.612	1.647	2.850	0.014	0.000	1.065	1.680	1.739	2.015	1.065
PladumEVm001588	8.679	12.916	8.639	1.813	4.048	6.055	6.129	9.676	0.033	0.000	3.249	6.634	5.679	6.575	3.675
PladumEVm001589	8.431	8.653	10.949	15.790	12.576	17.028	11.304	13.449	12.742	13.785	10.945	11.993	11.052	9.997	11.647
PladumEVm001590	3.798	6.361	4.214	0.632	1.413	2.384	3.574	4.625	0.000	0.000	1.660	3.201	2.484	3.057	1.814
PladumEVm001591	2.176	1.164	1.503	4.465	3.947	0.817	1.364	0.919	1.288	1.118	1.744	1.303	1.687	2.118	2.987
PladumEVm001592	7.409	8.879	6.447	1.288	3.395	4.803	4.733	8.444	0.014	0.004	2.831	4.935	4.287	4.777	2.467
PladumEVm001593	46.396	33.803	32.150	44.188	33.760	18.775	16.274	16.783	37.480	56.525	82.517	66.091	72.518	80.104	95.713
PladumEVm001594	16.261	21.560	13.908	3.527	7.522	10.445	11.320	16.273	0.056	0.000	6.324	10.814	9.513	10.182	5.097
PladumEVm001595	6.665	3.775	4.261	5.672	5.707	4.464	6.737	6.670	10.599	6.649	6.419	4.921	9.198	7.195	11.769
PladumEVm001596	0.000	0.000	0.000	0.000	0.000	0.000	0.000	0.000	0.000	0.000	0.000	0.000	0.000	0.000	0.000
PladumEVm001597	0.000	0.000	0.000	0.000	0.000	0.000	0.000	0.000	0.000	0.000	0.000	0.000	0.000	0.000	0.000
PladumEVm001598	7.129	7.066	5.995	9.317	6.898	10.550	8.698	6.802	7.843	6.407	9.070	8.668	6.470	5.495	7.861
PladumEVm001599	5.270	4.936	4.948	6.103	5.678	7.643	6.332	6.083	8.777	5.879	6.400	5.803	6.080	5.261	7.058
PladumEVm001600	6.210	4.974	4.756	12.172	9.259	10.105	10.581	7.548	11.193	10.205	8.258	7.199	11.699	9.556	12.874
PladumEVm001601	0.424	0.929	0.294	0.623	0.513	0.277	0.941	0.546	0.665	0.779	0.163	0.210	0.403	0.591	0.368
PladumEVm001602	6.129	8.977	5.486	1.417	2.894	4.516	5.090	7.314	0.005	0.004	2.451	4.413	3.769	3.498	2.060
PladumEVm001603	3.202	4.000	2.590	3.717	4.063	2.132	2.847	2.616	3.026	4.017	3.311	1.581	3.557	3.554	3.343
PladumEVm001604	7.155	11.039	6.472	1.108	2.660	5.099	5.304	7.894	0.003	0.000	2.806	4.968	4.467	4.829	2.708
PladumEVm001605	5.073	6.861	4.726	1.069	2.029	2.818	2.842	4.253	0.028	0.004	1.317	3.112	2.741	3.321	2.169
PladumEVm001606	0.740	1.246	1.869	0.747	0.968	0.604	0.258	1.365	1.139	0.351	1.044	0.711	1.011	1.013	1.325
PladumEVm001607	1.595	1.755	1.669	3.877	2.784	4.222	2.439	2.770	4.118	2.677	2.192	1.795	2.893	2.795	3.606
PladumEVm001608	5.379	7.165	4.788	1.013	2.916	4.293	4.424	7.395	0.021	0.000	2.101	4.098	3.518	3.469	2.182
PladumEVm001609	56.374	44.453	42.095	60.999	57.832	103.170	93.233	76.039	58.324	58.325	72.004	60.509	55.524	46.315	50.964
PladumEVm001610	8.277	6.240	8.729	11.482	9.663	5.830	6.352	6.068	11.844	10.193	11.392	7.883	6.367	6.253	10.207
PladumEVm001611	7.716	9.694	6.990	1.737	4.638	6.908	7.957	10.189	0.029	0.006	3.708	5.968	5.266	4.743	2.650
PladumEVm001612	0.428	0.224	0.018	0.396	0.646	0.630	0.564	0.546	2.298	0.881	0.465	1.597	0.261	0.391	0.074
PladumEVm001613	0.982	0.246	0.466	0.769	0.968	0.741	0.694	0.950	2.285	1.176	1.595	0.859	0.763	0.602	1.032
PladumEVm001614	1.122	1.263	1.086	0.495	0.665	1.040	0.511	0.628	1.070	0.875	0.705	0.638	0.771	0.674	1.421
PladumEVm001615	16.283	19.645	16.720	3.856	10.760	10.459	13.670	18.028	0.043	0.000	4.647	9.873	9.284	10.162	5.579
PladumEVm001616	0.151	0.088	0.056	0.236	0.267	0.142	0.058	0.108	0.077	0.051	0.145	0.232	0.153	0.169	0.112
PladumEVm001617	12.643	13.597	13.197	13.934	13.050	13.046	11.637	11.571	13.633	12.180	12.733	12.413	9.457	11.768	12.201
PladumEVm001618	0.317	0.383	0.531	0.959	0.854	1.832	0.363	0.542	1.166	1.259	0.964	1.175	0.719	0.538	1.277
PladumEVm001619	4.017	6.149	4.388	6.460	5.563	8.760	7.157	8.188	5.202	5.425	5.281	4.595	3.879	4.890	5.475
PladumEVm001620	0.626	1.269	0.643	0.838	0.737	2.540	1.949	1.850	1.380	2.615	1.874	1.332	0.438	0.794	0.468
PladumEVm001621	3.688	2.568	3.268	4.011	3.542	3.462	3.349	3.249	3.487	3.652	2.910	3.242	3.839	4.016	4.920
PladumEVm001622	1.430	1.599	1.909	1.725	1.379	1.506	1.316	1.623	1.082	1.353	1.373	1.272	0.895	0.812	1.227
PladumEVm001623	0.493	0.417	0.225	0.792	0.579	0.258	0.262	0.268	1.295	0.935	0.618	0.438	0.771	0.587	0.514
PladumEVm001624	0.539	0.269	0.355	0.586	0.623	0.855	0.595	0.425	0.660	0.635	0.464	0.504	0.624	0.478	0.812
PladumEVm001625	0.920	1.069	0.883	1.309	1.338	1.542	0.869	1.076	1.286	1.149	1.214	1.464	0.878	1.300	1.374
PladumEVm001626	13.413	17.102	12.737	2.983	7.075	8.064	10.921	14.210	0.816	0.372	5.272	9.129	7.480	7.824	4.961
PladumEVm001627	2.266	2.941	2.221	0.463	1.047	1.594	1.904	2.469	0.000	0.000	1.222	1.925	1.404	1.611	0.834
PladumEVm001628	4.638	3.779	3.508	7.029	6.857	5.980	5.034	4.819	9.658	7.173	5.053	4.598	8.019	6.792	8.809
PladumEVm001629	0.941	1.707	1.130	0.284	0.499	0.833	0.759	0.995	0.000	0.000	0.439	0.613	0.666	0.660	0.477
PladumEVm001630	0.000	0.000	0.000	0.000	0.000	0.000	0.000	0.000	0.000	0.000	0.000	0.000	0.000	0.000	0.000
PladumEVm001631	2.856	3.877	2.686	0.518	1.106	2.764	2.286	3.411	0.008	0.000	1.200	2.187	1.786	1.976	1.062
PladumEVm001632	0.077	0.040	0.087	0.118	0.110	0.062	0.100	0.057	0.089	0.082	0.088	0.027	0.050	0.084	0.077
PladumEVm001633	14.012	7.804	9.593	20.339	17.333	14.639	12.083	10.342	19.884	19.008	15.798	10.410	17.796	16.481	21.885
PladumEVm001634	2.911	4.221	3.407	2.306	3.101	2.032	1.934	2.065	3.731	6.502	6.227	4.626	6.887	7.868	8.630
PladumEVm001635	8.654	6.409	6.900	13.219	10.524	10.015	10.901	8.041	18.527	10.623	9.383	7.475	19.513	15.092	24.367
PladumEVm001636	51.352	57.822	53.875	13.408	35.897	49.844	61.176	78.690	0.136	0.012	19.852	42.834	25.485	22.874	15.764
PladumEVm001637	1.830	1.514	1.243	1.109	1.166	2.070	0.707	1.086	1.710	2.030	1.315	0.725	1.357	2.207	1.798
PladumEVm001638	14.857	12.249	12.582	35.684	29.118	7.847	8.202	6.788	17.311	23.514	19.116	20.153	17.522	18.591	24.086
PladumEVm001639	7.393	9.897	7.608	1.258	3.248	5.296	5.172	7.591	0.029	0.007	2.987	5.414	4.221	4.863	2.650
PladumEVm001640	0.358	0.285	0.423	0.234	0.229	0.086	0.166	0.209	0.328	0.618	0.729	0.430	0.341	0.472	0.544
PladumEVm001641	6.145	4.993	4.833	6.495	6.270	7.048	4.849	5.469	4.661	4.510	5.593	4.794	5.300	6.367	7.002
PladumEVm001642	12.749	13.034	13.938	3.568	9.761	13.042	16.015	20.546	0.027	0.000	5.389	10.241	5.480	4.640	4.037
PladumEVm001643	7.221	7.736	7.441	10.163	11.081	12.630	15.703	9.768	5.953	8.364	8.788	7.259	7.288	7.354	7.824
PladumEVm001644	2.974	2.100	2.602	4.087	3.489	1.967	0.841	1.270	3.298	2.559	2.563	2.045	2.342	2.544	3.724
PladumEVm001645	1.721	1.723	1.632	2.123	1.788	1.459	1.290	1.400	1.809	1.844	2.529	2.175	1.484	1.841	1.686
PladumEVm001646	1.298	0.801	0.870	1.576	1.300	1.264	1.117	1.083	2.345	1.265	1.266	0.990	1.810	1.351	2.342
PladumEVm001647	1.437	1.847	1.411	0.326	0.883	1.265	1.281	1.641	0.023	0.000	0.789	1.268	0.883	0.893	0.563
PladumEVm001648	22.139	29.473	18.982	5.092	10.289	13.897	14.587	21.378	0.023	0.003	9.992	15.049	13.933	13.687	8.140
PladumEVm001649	5.710	8.183	5.123	1.206	2.405	3.769	4.947	6.370	0.005	0.000	2.100	4.232	3.588	3.935	2.157
PladumEVm001650	6.039	3.864	2.857	3.229	3.029	4.829	3.101	4.251	8.103	8.708	9.594	9.316	6.341	6.251	6.266
PladumEVm001651	2.734	3.641	3.359	1.952	1.702	2.521	2.161	1.683	3.632	4.433	5.394	3.739	1.514	2.070	2.053
PladumEVm001652	1.732	3.283	2.056	0.244	0.551	1.278	1.262	2.646	0.000	0.000	0.384	1.228	1.257	1.572	0.850
PladumEVm001653	5.257	6.354	5.099	0.915	3.533	7.433	7.380	8.187	0.010	0.016	4.297	3.215	4.082	3.664	1.688
PladumEVm001654	8.600	8.156	8.068	7.603	8.027	6.591	10.129	5.205	9.706	10.196	8.668	8.590	11.654	11.165	15.254
PladumEVm001655	1.443	2.071	1.302	2.329	2.312	3.847	2.704	3.451	3.313	2.534	1.043	2.399	1.046	2.581	2.546
PladumEVm001656	0.131	0.210	0.212	0.187	0.145	0.000	0.000	0.665	1.681	0.733	0.932	0.380	0.061	0.710	0.477
PladumEVm001657	63.697	46.912	55.027	39.706	30.244	7.885	7.612	10.276	18.403	24.426	34.532	40.334	51.646	54.963	79.796
PladumEVm001658	10.463	5.024	6.552	9.267	8.221	4.742	5.787	4.370	15.229	9.472	9.803	10.360	18.039	12.241	16.754
PladumEVm001659	2.261	3.044	2.116	0.455	0.943	0.969	1.475	2.561	0.014	0.000	1.112	1.351	1.182	1.409	0.741
PladumEVm001660	2.893	3.147	2.224	12.855	6.959	4.314	3.719	4.454	3.168	5.209	9.192	7.091	4.312	6.911	5.468
PladumEVm001661	11.178	14.741	10.841	14.271	15.360	16.301	16.649	16.525	13.525	16.122	15.630	12.551	9.135	10.195	9.901
PladumEVm001662	10.771	15.860	10.542	2.053	3.676	7.915	6.659	12.479	0.048	0.005	3.775	7.077	6.856	7.425	4.215
PladumEVm001663	2.200	3.406	2.312	0.659	1.296	1.415	1.759	1.991	0.006	0.000	1.080	1.842	1.571	1.628	0.968
PladumEVm001664	0.004	0.013	0.012	0.000	0.018	0.000	0.000	0.034	0.004	0.000	0.019	0.008	0.009	0.007	0.060
PladumEVm001665	0.096	0.036	0.000	0.186	0.101	0.135	0.041	0.052	0.262	0.261	0.161	0.076	0.175	0.117	0.084
PladumEVm001666	0.515	0.302	0.481	0.694	0.851	0.343	0.723	0.511	0.971	1.077	0.978	1.172	0.459	0.488	0.527
PladumEVm001667	0.054	0.010	0.026	0.013	0.048	0.080	0.089	0.038	0.019	0.016	0.027	0.032	0.035	0.016	0.033
PladumEVm001668	16.994	14.796	13.596	19.934	14.197	17.354	13.563	10.061	15.936	16.264	19.729	16.341	12.840	15.251	15.766
PladumEVm001669	5.197	6.143	5.362	0.680	2.592	3.565	6.258	4.856	0.025	0.000	2.124	3.632	2.908	2.623	2.139
PladumEVm001670	8.522	6.575	5.012	15.280	13.125	16.274	10.775	9.167	19.920	18.762	14.130	12.328	13.863	10.906	16.141
PladumEVm001671	2.616	2.098	2.038	3.907	3.431	3.134	3.043	2.713	3.597	4.043	3.406	2.914	2.966	2.912	3.408
PladumEVm001672	25.590	20.082	20.946	15.581	13.737	20.004	19.337	12.690	45.362	16.296	14.956	10.704	31.026	22.387	31.743
PladumEVm001673	1.796	1.600	1.838	2.696	2.390	1.842	1.177	1.974	2.820	2.595	1.803	1.677	2.681	2.546	3.974
PladumEVm001674	1.284	1.575	0.610	0.674	0.310	1.032	4.116	1.627	0.000	0.005	1.043	0.974	1.169	1.215	0.430
PladumEVm001675	8.098	11.065	7.163	1.979	3.560	5.632	5.887	9.275	0.014	0.002	3.404	5.876	5.117	5.664	3.383
PladumEVm001676	2.771	3.310	2.649	0.691	1.148	1.430	1.193	2.230	0.000	0.000	0.829	1.960	1.603	1.606	1.126
PladumEVm001677	0.000	0.000	0.000	0.000	0.000	0.000	0.000	0.000	0.000	0.000	0.000	0.000	0.000	0.000	0.000
PladumEVm001678	0.000	0.000	0.000	0.000	0.000	0.000	0.000	0.000	0.000	0.000	0.000	0.000	0.000	0.000	0.000
PladumEVm001679	1.369	2.028	1.580	3.391	2.808	4.005	3.684	2.771	2.132	2.825	2.075	2.360	1.986	1.626	1.945
PladumEVm001680	192.429	282.045	185.208	35.002	63.022	141.840	140.827	207.008	0.199	0.048	69.676	109.944	115.740	132.170	69.177
PladumEVm001681	1.419	2.116	2.339	4.798	2.986	1.926	2.276	2.696	7.180	2.745	4.211	2.867	2.297	2.416	2.761
PladumEVm001682	0.017	0.005	0.015	0.012	0.000	0.000	0.000	0.050	0.023	0.012	0.010	0.018	0.026	0.016	0.020
PladumEVm001683	2.095	2.255	1.634	0.288	0.616	0.781	0.962	1.345	0.007	0.000	0.630	1.244	1.047	1.030	0.744
PladumEVm001684	3.053	4.161	3.415	0.948	2.242	2.768	2.913	4.717	0.013	0.000	1.061	2.516	1.798	1.675	1.101
PladumEVm001685	1.562	1.219	0.959	3.513	2.047	6.673	2.564	2.254	7.030	3.712	2.284	2.652	3.651	2.975	4.041
PladumEVm001686	1.843	2.618	1.665	0.309	0.920	1.276	1.119	1.757	0.000	0.000	0.666	1.225	1.053	1.223	0.682
PladumEVm001687	0.284	0.000	0.058	0.007	0.978	2.528	3.227	0.725	0.000	0.000	0.199	0.136	0.000	0.133	0.263
PladumEVm001688	5.795	8.756	5.591	0.945	2.146	3.654	3.030	5.565	0.004	0.000	2.099	4.391	4.359	4.572	2.586
PladumEVm001689	25.887	18.941	19.867	38.125	28.458	25.231	22.393	18.805	41.847	32.210	30.273	35.059	41.535	43.549	53.666
PladumEVm001690	8.716	5.581	6.832	6.166	5.268	4.478	5.242	4.571	5.028	5.183	4.828	6.213	6.783	7.761	11.965
PladumEVm001691	34.615	33.734	34.058	17.525	18.930	11.397	8.652	7.178	35.353	15.403	13.637	14.279	27.398	26.222	29.089
PladumEVm001692	5.053	6.765	4.605	1.094	2.542	3.113	3.358	5.286	0.014	0.000	1.974	3.340	3.350	3.307	1.920
PladumEVm001693	5.585	7.004	5.898	13.327	12.018	15.320	16.718	23.122	9.042	11.208	10.560	7.816	3.840	5.323	5.111
PladumEVm001694	6.717	4.867	4.713	9.235	7.617	7.025	6.636	5.977	9.937	8.203	7.819	6.715	9.346	8.087	10.409
PladumEVm001695	1.156	1.465	1.312	2.808	3.021	3.657	4.918	4.241	1.854	1.900	1.587	1.240	1.324	1.780	1.728
PladumEVm001696	0.990	2.270	1.059	0.539	0.378	1.034	0.808	0.200	1.111	1.564	1.251	1.530	0.734	0.572	0.659
PladumEVm001697	5.181	6.742	4.406	1.082	2.182	3.171	3.571	5.225	0.010	0.000	2.282	3.454	2.776	3.056	1.851
PladumEVm001698	8.243	11.606	8.892	1.360	3.362	6.619	4.916	9.482	0.005	0.000	2.911	5.851	5.292	5.688	3.560
PladumEVm001699	1.206	1.704	1.775	2.359	2.097	2.469	3.671	2.514	1.786	1.641	2.011	1.458	0.757	1.306	1.473
PladumEVm001700	1.349	0.796	0.902	2.574	2.106	1.670	1.521	1.344	2.631	1.701	1.637	1.376	2.344	1.532	2.832
PladumEVm001701	0.000	0.000	0.000	0.000	0.000	0.000	0.000	0.000	0.000	0.000	0.000	0.000	0.000	0.000	0.000
PladumEVm001702	14.850	19.190	17.186	24.972	23.139	46.800	53.563	44.180	15.384	21.011	21.390	17.816	10.896	13.665	10.781
PladumEVm001703	20.473	27.241	18.648	3.986	9.597	14.670	14.539	20.728	0.099	0.013	9.310	13.794	11.992	13.092	6.846
PladumEVm001704	7.245	13.297	14.189	12.462	13.805	7.627	6.926	6.976	6.015	3.070	8.460	8.292	5.186	6.154	8.339
PladumEVm001705	24.656	34.784	22.890	5.531	11.679	18.442	16.562	27.299	0.066	0.000	9.483	16.308	15.048	16.167	9.434
PladumEVm001706	12.167	14.632	12.436	16.248	14.312	13.079	10.918	10.517	10.472	10.898	9.465	10.830	8.803	11.708	12.275
PladumEVm001707	11.691	15.555	10.734	2.331	5.692	7.813	9.466	12.203	0.026	0.000	3.571	7.522	7.436	6.650	3.819
PladumEVm001708	18.001	25.151	16.991	3.521	8.453	13.892	13.033	19.987	0.021	0.000	6.877	12.308	10.566	11.002	6.914
PladumEVm001709	6.126	9.445	6.749	1.560	3.587	5.152	6.842	9.697	0.057	0.000	3.016	5.118	4.450	4.404	2.701
PladumEVm001710	23.180	35.229	26.881	31.508	33.591	49.386	47.158	41.923	20.738	24.759	23.101	22.900	22.744	27.691	27.160
PladumEVm001711	1.155	1.110	1.313	1.511	1.402	1.113	1.330	1.000	2.281	1.573	1.461	1.166	2.083	1.528	2.414
PladumEVm001712	1.752	1.072	1.284	0.689	0.913	1.975	2.883	2.218	0.005	0.000	0.000	1.298	0.946	0.473	0.579
PladumEVm001713	51.565	62.533	44.418	9.024	20.736	28.442	32.546	45.922	0.105	0.011	20.680	32.475	28.039	30.210	17.394
PladumEVm001714	28.141	37.292	25.833	6.122	15.550	20.151	20.440	31.722	0.087	0.000	9.277	19.286	15.007	18.128	8.988
PladumEVm001715	0.533	0.476	0.584	0.496	0.588	1.486	1.412	0.207	1.589	0.483	0.629	0.639	0.617	0.468	1.307
PladumEVm001716	1.965	1.566	2.184	3.225	2.621	2.288	1.945	3.100	3.466	2.110	2.069	1.574	1.862	2.210	3.028
PladumEVm001717	8.327	6.446	6.720	10.401	10.314	7.802	9.953	7.437	15.171	11.865	10.618	10.312	16.619	13.311	17.501
PladumEVm001718	5.482	4.580	4.529	8.554	7.513	5.895	6.082	5.459	7.571	6.871	6.396	5.251	6.180	5.129	7.763
PladumEVm001719	2.898	4.224	2.720	0.451	1.451	1.917	2.442	3.135	0.000	0.000	1.123	2.135	1.891	2.103	1.050
PladumEVm001720	1.252	0.703	0.952	2.196	2.185	1.337	1.319	1.406	2.484	2.069	2.114	1.192	1.642	1.395	2.069
PladumEVm001721	0.000	0.000	0.000	0.000	0.001	0.000	0.000	0.000	0.000	0.000	0.000	0.000	0.000	0.000	0.000
PladumEVm001722	1.746	1.398	1.563	2.608	2.609	1.919	2.543	2.284	2.832	1.751	2.003	1.512	2.485	1.760	3.365
PladumEVm001723	1.159	0.728	0.407	0.631	0.633	1.578	1.175	0.900	2.364	1.932	2.738	2.291	1.307	1.452	1.066
PladumEVm001724	2.871	4.984	3.023	3.739	3.465	8.070	4.396	5.426	5.000	5.828	4.987	4.292	2.816	4.165	3.494
PladumEVm001725	1.103	1.111	0.948	1.129	1.066	0.992	0.827	0.917	1.721	1.895	1.929	1.568	1.008	1.435	0.913
PladumEVm001726	8.653	3.707	5.463	6.011	6.209	9.396	5.626	6.413	18.526	8.621	4.777	3.793	14.396	12.894	18.511
PladumEVm001727	0.676	0.131	0.403	0.398	0.368	3.139	2.461	1.700	4.172	2.090	2.890	1.281	1.124	0.664	2.000
PladumEVm001728	10.306	7.124	9.081	10.338	9.455	6.425	3.918	6.836	3.180	3.307	6.010	4.316	12.105	9.480	11.910
PladumEVm001729	3.522	5.286	3.228	0.767	1.825	2.581	3.298	4.097	0.009	0.000	1.522	2.500	2.235	2.407	1.582
PladumEVm001730	3.431	3.183	4.161	4.468	4.797	1.326	1.384	1.544	3.065	2.875	2.079	1.566	3.286	3.315	4.695
PladumEVm001731	1.828	1.281	1.186	1.671	1.809	2.220	1.215	0.449	0.956	1.816	2.519	0.302	2.087	0.538	0.730
PladumEVm001732	7.796	12.824	7.975	1.587	3.849	6.377	7.894	10.872	0.023	0.003	3.324	6.067	5.616	5.863	3.540
PladumEVm001733	5.682	8.077	6.691	13.109	12.396	13.009	16.248	15.570	7.608	8.192	9.435	6.035	4.834	5.020	5.589
PladumEVm001734	1.925	2.073	1.935	3.559	4.351	3.413	3.984	4.120	2.141	2.738	2.708	2.525	1.249	1.012	1.230
PladumEVm001735	15.824	23.169	15.372	3.579	7.242	11.553	11.900	17.322	0.060	0.000	6.615	11.076	9.890	11.212	6.092
PladumEVm001736	13.024	10.453	11.165	16.825	13.901	13.479	11.616	10.969	17.620	14.468	12.500	11.370	16.620	14.086	18.533
PladumEVm001737	2.048	2.785	2.319	3.464	2.836	0.760	0.642	0.632	1.059	2.638	1.467	2.485	1.899	1.662	2.088
PladumEVm001738	3.169	4.356	2.699	0.619	1.401	1.933	2.642	3.119	0.023	0.000	1.206	2.447	2.010	2.052	1.102
PladumEVm001739	33.588	32.889	33.264	46.752	44.888	55.484	53.888	42.058	61.463	37.444	34.037	22.439	41.956	43.665	48.342
PladumEVm001740	62.403	58.036	69.687	51.696	32.267	28.856	23.189	27.345	31.105	30.500	50.365	27.541	14.082	18.226	49.478
PladumEVm001741	96.572	82.942	86.860	122.945	98.543	96.733	81.726	72.247	189.453	94.155	77.719	66.672	100.254	85.763	113.268
PladumEVm001742	2.498	1.894	1.574	0.568	0.714	2.732	2.983	2.285	4.352	4.727	5.565	3.842	1.675	2.781	1.861
PladumEVm001743	10.251	6.573	7.401	9.851	8.609	2.325	3.513	2.758	3.706	5.484	7.753	10.788	17.858	18.941	19.575
PladumEVm001744	2.199	1.995	2.327	3.248	2.902	3.416	3.736	3.131	2.831	2.589	2.466	2.141	3.198	2.516	3.372
PladumEVm001745	96.922	127.645	80.120	21.167	44.303	58.001	61.442	100.521	0.272	0.012	43.962	65.220	55.347	60.907	34.749
PladumEVm001746	2.596	1.950	2.667	3.273	2.915	2.816	2.652	2.204	4.031	3.466	4.406	2.800	3.035	3.162	3.876
PladumEVm001747	0.727	0.713	0.631	0.074	0.548	0.429	0.240	0.581	0.000	0.000	0.270	0.418	0.316	0.175	0.188
PladumEVm001748	0.005	0.010	0.000	0.061	0.045	0.030	0.049	0.013	0.088	0.041	0.105	0.014	0.004	0.004	0.030
PladumEVm001749	2.475	4.857	2.624	0.368	0.702	1.674	2.241	4.119	0.000	0.004	0.774	2.176	1.765	2.201	1.411
PladumEVm001750	3.310	4.209	3.000	0.613	1.518	2.766	2.424	3.545	0.013	0.000	1.276	2.048	2.164	2.305	1.284
PladumEVm001751	22.158	28.357	23.928	4.020	12.098	12.056	13.636	19.119	0.035	0.018	10.428	11.945	14.343	14.331	8.710
PladumEVm001752	2.302	2.490	2.783	7.941	6.201	5.951	5.639	4.482	7.673	6.570	3.715	3.861	6.133	4.452	5.258
PladumEVm001753	4.904	3.965	4.434	7.612	6.244	3.850	4.456	5.173	5.203	3.813	7.258	5.818	4.310	5.720	6.348
PladumEVm001754	14.788	16.597	14.110	21.635	21.758	30.862	31.423	26.472	15.564	16.875	22.263	17.025	15.535	19.551	17.008
PladumEVm001755	1.322	1.825	1.558	0.294	0.770	0.802	0.882	1.424	0.004	0.000	0.587	0.927	0.903	0.874	0.522
PladumEVm001756	1.070	1.013	1.103	1.256	1.192	1.004	0.504	1.039	2.296	1.398	1.503	1.124	1.810	1.310	2.276
PladumEVm001757	0.003	0.022	0.027	0.087	0.083	0.035	0.114	0.112	0.105	0.070	0.029	0.067	0.041	0.022	0.047
PladumEVm001758	3.249	2.827	2.793	5.574	4.511	3.260	4.300	3.123	4.185	4.035	4.855	4.053	2.997	3.133	3.707
PladumEVm001759	0.795	1.004	0.793	1.142	0.908	0.921	0.640	0.626	1.391	1.505	1.026	0.977	1.125	1.131	1.587
PladumEVm001760	1.472	2.628	1.277	0.176	0.366	0.896	1.658	2.279	0.000	0.000	0.489	1.230	1.272	1.466	0.757
PladumEVm001761	10.208	12.257	10.209	18.162	15.906	24.625	26.148	24.724	15.419	15.749	15.330	11.886	13.596	12.190	13.423
PladumEVm001762	1.700	1.095	1.456	2.680	2.435	2.414	2.159	1.532	3.048	1.756	2.053	1.853	2.502	2.221	3.279
PladumEVm001763	8.858	11.285	13.573	8.902	9.640	20.517	15.471	17.182	7.917	7.636	7.019	6.477	10.888	12.779	19.368
PladumEVm001764	24.814	16.997	17.529	33.854	29.140	25.770	22.605	19.544	35.605	29.329	30.663	24.353	34.733	32.382	38.122
PladumEVm001765	4.652	4.233	4.199	6.404	5.719	6.680	5.591	6.142	9.492	7.327	6.347	5.436	6.390	6.196	7.369
PladumEVm001766	0.139	0.191	0.209	0.124	0.063	0.000	0.571	0.323	0.000	0.000	0.000	0.000	0.043	0.157	0.114
PladumEVm001767	6.132	8.088	5.684	1.156	2.609	4.366	4.144	6.226	0.009	0.004	2.953	4.710	3.973	3.668	2.090
PladumEVm001768	0.136	0.118	0.097	0.075	0.000	2.390	0.000	1.667	2.767	2.163	0.861	0.836	0.195	0.107	0.087
PladumEVm001769	2.826	2.715	2.137	2.430	2.499	3.300	2.153	1.692	3.181	2.972	3.736	3.102	3.233	2.816	3.087
PladumEVm001770	1.353	1.534	1.428	0.204	0.470	1.169	1.092	1.752	0.000	0.000	0.477	0.876	0.642	0.837	0.575
PladumEVm001771	2.696	2.242	3.661	5.444	5.178	4.259	4.720	3.882	3.742	2.997	4.405	3.377	3.438	3.753	4.038
PladumEVm001772	1.214	0.882	0.860	1.886	1.576	1.993	1.043	0.958	3.103	4.124	4.998	3.735	2.267	2.203	2.315
PladumEVm001773	0.000	0.000	0.000	0.000	0.000	0.000	0.000	0.000	0.000	0.000	0.000	0.000	0.000	0.000	0.000
PladumEVm001774	4.572	5.460	4.579	1.483	3.287	2.211	0.604	4.009	0.024	0.000	2.365	3.715	3.492	3.643	2.100
PladumEVm001775	3.096	4.670	3.294	0.375	1.838	1.841	1.209	3.014	0.014	0.000	1.133	2.199	1.365	1.757	1.565
PladumEVm001776	18.058	11.381	11.488	19.851	16.012	16.530	11.602	10.051	54.600	23.208	21.370	11.443	35.162	30.017	41.327
PladumEVm001777	4.145	3.769	3.059	8.254	6.304	4.682	3.855	4.335	5.747	6.104	6.634	5.502	4.059	4.492	4.978
PladumEVm001778	0.783	0.324	0.087	1.290	0.659	0.038	0.133	0.282	0.629	0.592	0.459	0.359	0.712	0.914	0.456
PladumEVm001779	21.525	30.213	19.595	4.624	8.506	13.104	13.299	18.452	0.041	0.000	8.938	14.312	13.075	14.525	8.341
PladumEVm001780	0.534	0.573	0.663	1.549	1.076	1.228	1.371	1.103	0.943	0.847	0.891	0.573	0.938	0.891	1.221
PladumEVm001781	0.048	0.022	0.046	0.090	0.106	0.080	0.072	0.039	0.130	0.144	0.049	0.056	0.006	0.031	0.025
PladumEVm001782	19.250	28.558	17.545	4.071	7.532	13.257	12.202	19.713	0.030	0.009	9.539	13.671	12.991	14.309	7.505
PladumEVm001783	3.579	2.821	3.022	4.120	3.550	2.800	2.177	2.494	3.857	3.315	3.243	2.801	3.631	4.193	4.664
PladumEVm001784	2.251	3.881	3.035	4.276	4.828	4.175	5.583	4.719	3.129	4.308	3.406	2.736	2.902	3.452	3.132
PladumEVm001785	4.213	3.645	4.084	2.474	2.767	1.566	1.284	1.142	2.467	2.509	2.668	2.159	3.004	3.712	4.453
PladumEVm001786	8.283	11.116	7.574	1.769	3.519	5.636	7.591	8.315	0.000	0.000	2.888	5.292	4.966	5.271	2.913
PladumEVm001787	1.511	1.810	1.428	4.665	3.286	2.979	1.982	2.726	2.667	3.987	2.263	2.327	2.428	2.527	2.800
PladumEVm001788	3.014	1.533	1.254	1.254	1.069	4.313	4.624	3.351	0.691	0.246	0.493	9.669	1.729	1.140	0.917
PladumEVm001789	0.000	0.000	0.000	0.000	0.000	0.000	0.000	0.000	0.000	0.000	0.000	0.000	0.000	0.000	0.000
PladumEVm001790	2.334	3.049	2.446	0.535	0.909	1.760	1.931	2.920	0.010	0.000	1.188	1.528	1.270	1.672	0.934
PladumEVm001791	1.534	2.148	1.425	0.307	0.582	1.490	1.185	1.996	0.024	0.019	0.480	1.067	1.006	1.176	0.661
PladumEVm001792	0.000	0.000	0.000	0.000	0.000	0.000	0.007	0.000	0.000	0.000	0.000	0.000	0.000	0.000	0.000
PladumEVm001793	6.511	7.242	7.010	12.183	13.725	11.659	12.975	14.515	5.381	7.119	5.963	6.969	6.437	6.973	9.077
PladumEVm001794	2.755	3.189	1.712	1.536	1.529	4.719	6.995	4.147	8.172	9.140	8.466	5.235	3.069	4.572	3.689
PladumEVm001795	2.162	3.017	2.757	3.022	3.310	3.835	3.665	3.655	4.312	4.822	4.050	3.938	2.322	2.923	3.541
PladumEVm001796	9.054	12.276	9.143	1.785	4.493	6.202	7.032	9.958	0.027	0.000	4.546	6.706	5.543	6.210	3.470
PladumEVm001797	0.000	0.000	0.000	0.000	0.000	0.000	0.000	0.000	0.000	0.001	0.000	0.000	0.000	0.000	0.000
PladumEVm001798	1.368	1.021	0.916	1.723	1.221	1.335	2.075	1.527	2.295	1.884	1.420	1.558	1.299	1.421	1.619
PladumEVm001799	9.101	11.494	8.113	1.468	4.403	6.399	7.627	10.605	0.018	0.000	4.252	6.626	5.520	5.628	3.546
PladumEVm001800	1.337	2.795	1.281	0.450	0.236	3.252	0.808	4.183	0.000	0.008	1.286	1.138	1.087	1.254	0.810
PladumEVm001801	0.000	0.000	0.000	0.001	0.000	0.000	0.004	0.000	0.000	0.000	0.000	0.000	0.000	0.000	0.000
PladumEVm001802	8.323	7.412	6.071	10.846	8.055	13.156	13.880	10.592	14.281	11.474	9.365	9.776	8.667	7.367	7.124
PladumEVm001803	7.333	5.000	4.627	8.567	6.853	5.365	4.048	6.257	6.652	8.384	9.844	9.313	12.911	11.601	13.652
PladumEVm001804	3.863	7.126	2.774	1.413	1.321	0.079	0.385	0.008	1.962	1.935	1.762	0.021	3.477	5.889	3.293
PladumEVm001805	3.759	5.417	3.786	7.517	5.186	5.474	4.274	5.501	4.197	4.994	3.797	3.991	4.104	5.674	4.522
PladumEVm001806	3.816	6.376	6.044	7.108	8.373	12.579	14.044	15.084	3.809	4.413	4.972	3.327	4.525	4.242	5.442
PladumEVm001807	2.367	3.023	2.030	0.604	1.108	1.551	1.491	2.443	0.010	0.000	1.195	1.594	1.433	1.606	0.933
PladumEVm001808	72.231	70.084	70.153	77.323	76.088	60.036	53.428	52.702	44.169	61.951	68.936	66.766	49.101	57.615	68.346
PladumEVm001809	15.914	15.889	13.204	34.913	29.016	17.408	23.710	20.223	22.387	20.248	26.432	20.978	18.531	16.214	18.654
PladumEVm001810	6.591	6.790	5.228	12.020	9.776	12.364	8.248	8.626	9.544	9.557	11.523	8.802	6.107	7.462	6.755
PladumEVm001811	2.148	1.250	1.589	2.737	2.267	2.062	2.106	1.372	2.228	1.353	1.705	1.073	2.077	1.950	3.235
PladumEVm001812	60.604	88.376	58.916	12.292	24.850	44.447	42.290	65.920	0.166	0.005	24.222	44.528	37.757	39.872	22.661
PladumEVm001813	2.268	1.674	1.653	2.995	3.159	2.082	2.153	2.493	3.169	2.727	2.272	2.411	3.201	2.992	2.424
PladumEVm001814	3.676	2.607	2.843	4.668	3.929	3.665	3.471	3.027	3.591	3.505	3.690	2.862	4.419	3.365	5.193
PladumEVm001815	6.271	9.444	6.316	1.190	2.444	4.619	4.988	6.752	0.000	0.000	2.158	4.227	4.075	4.402	2.475
PladumEVm001816	2.647	3.149	3.417	2.147	1.847	1.856	1.924	1.308	1.303	1.745	1.543	1.055	2.658	3.074	3.924
PladumEVm001817	3.282	5.428	4.427	1.022	2.828	2.297	4.629	4.313	0.027	0.003	0.795	2.325	2.113	1.709	0.810
PladumEVm001818	0.832	0.570	0.510	1.062	0.779	1.194	1.115	1.136	1.626	1.368	1.675	1.226	0.934	0.976	1.008
PladumEVm001819	0.000	0.000	0.000	0.000	0.000	0.000	0.000	0.000	0.000	0.000	0.000	0.000	0.000	0.000	0.000
PladumEVm001820	2.965	2.014	3.183	3.874	3.566	4.840	5.245	4.446	3.575	2.953	4.369	2.553	2.414	2.070	3.513
PladumEVm001821	2.567	1.459	1.521	1.641	1.780	1.990	1.805	1.586	2.965	2.306	2.535	2.502	2.458	1.915	2.828
PladumEVm001822	0.268	0.250	0.147	0.827	1.037	0.092	0.000	0.177	0.071	0.223	0.294	0.422	0.249	0.244	0.311
PladumEVm001823	0.407	0.497	0.347	1.313	0.725	1.765	0.753	0.678	1.496	1.401	0.661	0.841	0.387	0.504	0.489
PladumEVm001824	2.833	1.864	1.966	4.746	3.626	4.159	4.367	4.319	2.870	3.108	2.776	2.922	2.644	2.067	2.545
PladumEVm001825	2.252	1.742	1.456	0.664	0.842	2.490	2.361	1.963	3.135	3.983	5.231	4.160	2.171	3.814	2.743
PladumEVm001826	10.384	16.306	9.844	1.636	3.919	6.323	6.677	9.107	0.020	0.003	4.820	7.261	6.605	7.509	3.948
PladumEVm001827	6.225	8.775	7.986	1.827	2.403	5.692	5.640	3.806	3.656	2.471	3.317	7.057	3.761	4.950	5.641
PladumEVm001828	1.124	1.552	2.288	7.903	4.644	5.480	7.734	5.215	8.743	6.348	2.580	1.914	2.975	1.633	2.515
PladumEVm001829	3.089	3.052	3.996	3.314	3.446	2.163	2.679	2.011	2.148	1.856	2.012	2.363	2.792	3.216	5.894
PladumEVm001830	3.710	5.150	3.428	0.655	1.613	2.787	3.249	4.557	0.004	0.000	1.339	2.386	2.450	2.244	1.455
PladumEVm001831	1.446	3.389	2.330	3.102	3.706	4.929	2.812	3.728	2.682	3.903	2.697	2.989	1.644	2.188	2.542
PladumEVm001832	1.156	0.934	0.809	1.434	1.306	1.547	1.149	1.360	1.612	1.401	1.485	1.541	1.165	1.036	1.284
PladumEVm001833	0.925	0.867	0.925	0.186	0.190	0.840	0.512	0.534	0.000	0.000	0.462	0.321	0.350	0.356	0.237
PladumEVm001834	2.653	4.044	2.411	0.581	1.160	2.160	1.909	3.263	0.000	0.000	0.954	1.830	1.968	1.936	0.969
PladumEVm001835	3.553	4.851	3.329	0.758	1.595	2.189	1.902	3.945	0.010	0.000	2.010	2.885	2.111	2.293	1.321
PladumEVm001836	4.592	3.911	4.338	6.092	5.101	2.975	2.785	3.138	3.590	3.592	5.241	3.479	4.293	4.464	6.001
PladumEVm001837	0.336	1.052	0.532	0.112	0.171	0.283	0.423	1.011	0.008	0.000	0.447	0.561	0.339	0.478	0.442
PladumEVm001838	9.012	7.934	8.166	9.408	9.229	12.344	10.836	8.702	15.751	15.201	14.292	13.665	7.772	9.737	10.169
PladumEVm001839	0.218	0.345	0.302	0.208	0.342	0.199	0.655	0.091	0.362	0.318	0.273	0.179	0.355	0.192	0.321
PladumEVm001840	0.013	0.000	0.000	0.000	0.000	0.000	0.000	0.000	0.000	0.000	0.000	0.000	0.000	0.009	0.000
PladumEVm001841	7.390	9.568	6.446	1.395	3.363	4.880	4.973	7.431	0.005	0.000	3.009	5.287	4.073	3.970	2.534
PladumEVm001842	1.203	0.639	0.732	0.856	1.461	1.641	1.324	1.269	1.234	1.773	1.714	1.111	1.403	1.295	2.040
PladumEVm001843	13.840	20.858	15.397	2.485	5.555	10.808	10.875	15.676	0.025	0.000	4.778	8.948	9.543	10.087	5.883
PladumEVm001844	0.223	0.098	0.213	0.487	0.547	0.847	0.731	0.453	0.391	0.281	0.351	0.265	0.194	0.191	0.155
PladumEVm001845	4.247	5.104	4.945	7.965	7.925	2.306	3.702	5.445	2.262	1.897	3.426	4.342	3.754	5.527	6.441
PladumEVm001846	2.065	3.369	2.085	0.143	0.526	1.728	1.696	2.679	0.000	0.000	0.363	1.155	1.445	1.618	0.819
PladumEVm001847	4.538	7.068	4.038	0.741	1.308	3.463	3.120	5.033	0.000	0.003	1.556	3.254	2.899	3.372	2.028
PladumEVm001848	0.000	0.000	0.000	0.000	0.003	0.000	0.000	0.000	0.000	0.000	0.000	0.000	0.000	0.009	0.000
PladumEVm001849	2.451	1.407	1.633	4.060	3.616	3.956	5.807	2.825	5.316	4.509	3.342	3.025	3.638	3.059	5.201
PladumEVm001850	0.872	0.554	0.665	0.907	0.718	0.637	0.480	0.512	1.001	0.741	0.877	0.642	1.256	1.064	1.193
PladumEVm001851	3.608	5.437	3.667	0.896	1.763	2.483	3.277	4.353	0.014	0.000	1.546	2.975	2.521	2.738	1.425
PladumEVm001852	0.845	0.392	0.670	1.591	0.672	0.134	0.000	0.351	1.437	1.343	1.901	0.721	1.547	1.351	2.200
PladumEVm001853	0.593	0.440	0.414	0.903	0.991	0.947	1.597	1.440	0.790	0.554	0.607	0.385	0.583	1.022	1.148
PladumEVm001854	1.726	1.355	1.292	1.136	1.153	0.496	0.338	0.398	1.185	0.558	1.533	1.123	4.417	3.396	5.177
PladumEVm001855	8.559	6.379	6.139	10.909	7.476	5.183	5.810	4.303	10.081	9.127	7.069	9.109	6.575	8.169	8.815
PladumEVm001856	6.667	9.357	6.783	1.207	3.929	5.738	7.461	9.371	0.024	0.000	2.207	5.446	4.030	3.567	2.518
PladumEVm001857	35.862	49.925	31.858	7.756	14.539	20.233	22.769	35.812	0.063	0.008	18.046	25.066	22.617	24.558	14.062
PladumEVm001858	29.719	29.894	28.456	52.382	47.900	48.018	49.120	50.512	35.969	42.479	44.799	34.153	26.706	31.637	31.516
PladumEVm001859	6.354	5.398	4.690	11.775	9.841	11.657	10.711	10.521	17.180	11.133	9.480	7.029	11.629	9.519	13.681
PladumEVm001860	0.257	0.158	0.224	0.608	0.342	0.119	0.188	0.189	0.253	0.221	0.341	0.189	0.264	0.293	0.383
PladumEVm001861	3.429	5.524	3.483	0.670	1.124	2.730	2.496	4.475	0.014	0.000	1.505	2.810	2.549	2.793	1.579
PladumEVm001862	17.371	23.051	15.444	3.581	8.130	9.621	11.998	15.572	0.031	0.008	6.513	11.724	10.259	12.041	6.470
PladumEVm001863	3.744	5.909	3.656	0.779	1.215	2.184	3.151	3.789	0.000	0.000	1.767	2.752	2.495	3.141	1.668
PladumEVm001864	2.868	2.245	2.401	3.008	2.815	1.937	2.253	1.544	1.782	1.475	2.456	1.984	2.641	2.504	3.810
PladumEVm001865	12.228	17.098	11.630	2.751	5.792	8.310	10.121	13.337	0.014	0.003	5.074	8.473	7.670	7.902	4.602
PladumEVm001866	21.975	16.156	17.659	20.959	16.657	22.280	19.192	13.862	31.059	18.618	21.154	14.178	21.671	19.410	25.489
PladumEVm001867	13.901	22.640	13.831	2.013	4.035	10.008	12.916	19.091	0.010	0.005	4.756	9.682	10.424	11.849	6.570
PladumEVm001868	1.754	2.861	1.208	0.095	0.580	1.229	2.474	1.755	0.005	0.000	0.287	1.138	0.986	0.628	0.551
PladumEVm001869	1.241	1.437	1.266	1.271	1.196	0.509	1.203	0.613	0.476	0.476	0.946	0.791	1.041	1.039	1.138
PladumEVm001870	9.458	13.380	8.145	2.165	4.764	6.038	7.347	11.282	0.019	0.000	3.954	6.651	6.349	6.412	3.370
PladumEVm001871	0.029	0.061	0.000	0.009	0.009	0.004	0.000	0.037	0.014	0.006	0.012	0.023	0.017	0.012	0.012
PladumEVm001872	0.260	0.519	0.399	0.344	0.210	0.130	1.647	0.877	0.622	0.745	0.499	0.181	0.149	0.812	0.459
PladumEVm001873	0.120	0.395	0.148	0.188	0.285	0.091	0.129	0.359	0.073	0.104	0.065	0.154	0.060	0.200	0.089
PladumEVm001874	1.815	1.300	1.094	1.850	1.845	1.441	0.904	0.701	1.980	1.855	1.818	1.660	1.736	1.954	1.890
PladumEVm001875	3.729	4.420	4.084	10.213	9.159	7.343	7.344	8.918	7.703	9.124	4.786	7.237	8.938	11.137	9.421
PladumEVm001876	6.624	4.074	5.826	8.779	7.685	7.028	7.021	6.761	10.287	8.470	8.460	6.859	11.388	8.632	14.501
PladumEVm001877	4.065	3.343	3.466	5.858	4.995	4.500	4.968	4.386	4.676	4.021	3.430	3.873	5.804	5.071	7.732
PladumEVm001878	4.011	5.338	3.691	0.780	2.178	3.160	4.495	5.320	0.005	0.000	1.863	3.315	2.551	2.447	1.532
PladumEVm001879	4.057	5.345	3.653	0.860	1.978	2.761	4.059	4.963	0.015	0.000	1.524	2.701	2.553	2.155	1.254
PladumEVm001880	0.249	0.340	0.314	0.258	0.341	0.128	0.212	0.466	0.371	0.548	0.372	0.464	0.162	0.268	0.350
PladumEVm001881	2.591	5.337	2.590	0.504	0.868	1.123	2.064	5.076	0.009	0.000	1.368	1.926	1.822	2.594	1.745
PladumEVm001882	3.233	2.313	2.549	3.173	2.613	1.993	1.823	2.883	2.420	2.219	2.648	2.593	3.081	2.704	4.125
PladumEVm001883	0.395	0.533	0.560	0.637	0.327	0.821	0.735	0.714	0.826	0.578	0.843	0.666	0.584	0.634	0.864
PladumEVm001884	0.678	1.116	1.046	1.507	1.746	1.174	0.955	1.080	1.716	1.231	1.039	1.122	0.644	0.748	1.120
PladumEVm001885	29.361	44.359	33.098	1.172	2.144	4.257	3.499	8.152	0.033	0.007	2.576	5.896	23.934	29.527	14.852
PladumEVm001886	23.202	16.110	21.140	8.546	10.174	27.315	24.462	19.335	33.950	23.623	23.668	25.133	18.612	18.146	29.618
PladumEVm001887	1.228	1.318	1.373	2.883	2.678	2.564	2.067	1.547	2.197	1.536	2.084	2.310	2.090	1.876	3.177
PladumEVm001888	0.073	0.087	0.075	0.093	0.106	0.087	0.000	0.049	0.250	0.365	0.080	0.027	0.141	0.155	0.160
PladumEVm001889	0.204	0.158	0.204	0.399	0.550	0.192	0.000	0.098	0.227	0.237	0.143	0.209	0.278	0.354	0.351
PladumEVm001890	3.741	2.297	2.395	7.555	5.830	2.683	2.504	3.061	4.208	4.573	3.494	3.831	4.571	4.190	5.911
PladumEVm001891	5.108	4.502	4.871	7.260	6.914	4.770	4.310	4.426	6.620	5.855	5.872	4.931	6.031	5.613	6.759
PladumEVm001892	0.824	0.748	0.851	0.700	0.625	0.601	0.496	0.894	1.132	0.908	0.695	0.179	1.636	1.228	1.499
PladumEVm001893	2.255	2.854	2.448	4.454	3.258	3.913	2.598	2.381	3.302	2.702	3.656	2.175	2.874	2.951	3.336
PladumEVm001894	3.587	7.136	3.597	0.218	0.382	1.744	3.182	2.609	0.005	0.000	3.672	2.582	1.896	2.641	1.292
PladumEVm001895	4.823	5.226	5.253	1.009	2.277	3.525	3.401	5.489	0.011	0.000	0.805	2.596	2.838	2.875	1.743
PladumEVm001896	1.840	1.011	1.136	1.794	1.868	1.212	1.207	0.934	1.690	1.519	2.026	1.840	1.742	1.833	2.278
PladumEVm001897	0.887	0.701	0.554	0.843	1.027	1.785	1.862	1.243	3.782	3.971	3.744	2.503	0.789	1.008	1.028
PladumEVm001898	1.400	1.943	1.295	0.208	0.539	1.024	1.597	1.748	0.000	0.000	0.521	0.997	0.972	0.883	0.600
PladumEVm001899	1.881	1.511	1.641	3.156	2.783	2.733	1.822	2.222	3.772	3.900	3.196	2.085	2.434	2.333	2.969
PladumEVm001900	1.092	1.002	0.955	1.438	1.528	1.289	1.559	0.985	2.000	1.547	1.175	1.321	1.724	1.226	2.046
PladumEVm001901	10.520	13.934	8.739	2.419	4.944	6.614	6.394	11.068	0.012	0.000	4.691	8.007	6.183	6.474	3.745
PladumEVm001902	5.471	3.915	3.924	5.320	4.096	7.159	6.136	3.508	6.221	5.950	5.572	5.592	4.806	5.110	6.190
PladumEVm001903	0.875	0.596	0.650	1.348	0.870	0.942	1.179	0.912	1.360	1.013	1.206	1.079	1.750	1.488	1.554
PladumEVm001904	5.046	8.258	5.275	0.911	1.881	4.148	4.035	6.392	0.002	0.000	2.166	3.824	3.327	3.668	2.115
PladumEVm001905	2.365	2.618	2.635	3.540	2.908	5.070	3.085	3.075	5.323	3.915	2.418	2.025	3.672	3.199	4.693
PladumEVm001906	0.000	0.000	0.000	0.000	0.000	0.000	0.000	0.000	0.005	0.000	0.000	0.000	0.000	0.000	0.000
PladumEVm001907	21.322	23.444	25.019	3.101	5.072	14.424	12.172	12.151	7.850	8.112	11.857	14.623	10.806	11.065	15.181
PladumEVm001908	1.166	0.709	0.654	1.648	1.409	1.398	1.119	0.988	1.189	1.261	1.585	1.082	1.393	1.521	1.506
PladumEVm001909	26.271	35.938	23.880	5.172	10.894	16.432	17.498	27.580	0.020	0.000	12.340	18.274	16.637	18.552	10.508
PladumEVm001910	1.709	1.499	1.452	2.691	2.115	1.424	2.009	0.814	0.674	0.997	2.318	1.621	1.789	1.837	1.866
PladumEVm001911	1.023	1.066	0.872	0.393	0.574	1.317	1.056	2.083	0.000	0.000	0.172	0.759	0.643	0.741	0.395
PladumEVm001912	1.984	2.979	2.193	3.351	2.901	2.038	3.212	3.800	3.145	2.705	2.932	2.325	1.436	2.545	3.098
PladumEVm001913	1.673	1.622	1.563	1.990	1.747	1.653	1.145	0.846	2.197	1.474	1.715	2.215	2.582	2.715	3.355
PladumEVm001914	2.615	2.931	2.309	4.754	3.248	2.602	4.202	2.579	2.515	3.200	3.476	3.579	3.057	3.378	3.843
PladumEVm001915	1.922	2.917	2.087	0.481	0.772	1.100	1.159	1.751	0.000	0.005	0.932	1.481	1.281	1.574	0.680
PladumEVm001916	12.046	17.889	11.970	2.791	5.993	10.051	9.750	15.739	0.022	0.003	5.708	9.508	8.139	8.714	5.135
PladumEVm001917	0.028	0.066	0.048	0.053	0.068	0.073	0.007	0.073	0.109	0.146	0.051	0.077	0.068	0.081	0.034
PladumEVm001918	6.450	9.057	6.123	1.552	3.321	4.496	4.769	7.561	0.005	0.000	2.938	4.399	3.934	4.130	2.562
PladumEVm001919	5.946	3.718	4.367	10.229	9.797	11.496	8.746	8.666	13.268	9.076	8.228	6.718	8.519	7.509	10.539
PladumEVm001920	2.185	2.487	1.911	0.434	1.019	1.148	1.844	2.656	0.005	0.000	0.881	1.730	1.502	1.208	0.683
PladumEVm001921	2.215	2.318	1.932	3.135	2.868	2.079	3.080	1.559	3.983	4.974	3.159	3.485	2.050	2.075	2.316
PladumEVm001922	0.319	0.837	0.385	0.242	0.425	0.366	0.399	0.096	0.278	0.270	0.187	0.081	0.531	0.731	0.458
PladumEVm001923	0.000	0.000	0.000	0.000	0.000	0.000	0.000	0.000	0.002	0.000	0.000	0.000	0.000	0.000	0.000
PladumEVm001924	0.411	0.241	0.338	0.408	0.460	0.600	0.071	0.647	0.351	0.687	0.369	0.593	0.416	0.335	0.625
PladumEVm001925	8.567	6.630	7.937	11.306	10.108	10.289	10.205	8.214	14.237	10.447	9.175	7.977	12.549	10.671	14.608
PladumEVm001926	4.527	5.992	3.830	1.064	1.883	2.920	3.243	3.513	0.000	0.004	1.910	2.695	2.712	2.994	1.439
PladumEVm001927	8.656	5.757	5.861	8.517	8.657	6.474	5.764	4.953	16.449	11.537	10.603	7.450	14.636	13.760	17.444
PladumEVm001928	2.250	2.757	2.563	8.276	7.901	6.048	6.554	8.216	9.897	8.831	7.412	5.342	5.716	5.538	5.964
PladumEVm001929	6.753	9.967	6.433	1.306	3.330	5.200	6.030	8.824	0.008	0.000	3.443	4.872	3.927	4.496	2.431
PladumEVm001930	1.212	1.494	1.301	2.138	1.717	1.800	4.100	1.855	2.967	2.894	2.114	2.393	1.429	1.802	1.719
PladumEVm001931	0.000	0.000	0.000	0.000	0.000	0.004	0.000	0.000	0.000	0.001	0.000	0.000	0.000	0.000	0.000
PladumEVm001932	5.023	6.484	5.125	1.180	2.286	4.874	5.342	7.014	0.017	0.000	2.237	3.509	2.964	3.226	1.942
PladumEVm001933	8.003	11.131	7.506	1.875	2.717	3.854	4.388	8.114	0.000	0.000	3.559	5.291	4.628	5.958	3.105
PladumEVm001934	3.390	4.462	2.862	0.766	1.555	2.408	2.904	3.573	0.010	0.013	1.556	2.314	1.953	2.290	1.243
PladumEVm001935	148.344	225.946	277.630	7.281	12.653	79.526	83.966	49.756	10.528	14.812	77.301	111.032	80.587	112.197	185.069
PladumEVm001936	0.000	0.000	0.000	0.000	0.000	0.000	0.000	0.000	0.000	0.000	0.000	0.000	0.000	0.000	0.000
PladumEVm001937	28.784	40.607	28.538	58.302	52.622	77.612	71.530	62.538	40.854	52.448	58.396	38.419	33.642	38.359	36.147
PladumEVm001938	1.005	0.859	0.765	1.592	1.126	0.756	1.045	0.829	1.427	1.332	1.262	0.786	0.956	0.996	1.422
PladumEVm001939	0.760	0.676	0.681	1.531	1.127	1.209	0.601	0.658	1.235	0.944	1.111	1.169	1.117	1.300	1.688
PladumEVm001940	1.541	1.066	1.427	1.893	1.560	1.114	0.699	1.338	0.975	0.629	1.318	1.365	1.527	1.293	1.624
PladumEVm001941	2.211	2.930	2.284	0.576	1.119	1.477	1.251	3.213	0.000	0.000	0.736	1.346	1.389	1.354	0.869
PladumEVm001942	2.850	2.357	2.326	6.388	5.561	2.613	2.792	2.272	3.392	3.792	3.903	3.036	3.102	3.317	4.064
PladumEVm001943	6.540	4.445	3.841	9.129	5.589	8.284	8.131	5.366	10.873	12.940	6.530	6.267	11.620	9.381	12.555
PladumEVm001944	0.626	1.283	0.714	0.096	0.118	0.462	0.138	1.214	0.000	0.008	0.226	0.505	0.422	0.621	0.334
PladumEVm001945	2.844	2.784	3.171	3.343	2.536	0.763	1.651	0.827	1.017	1.792	2.236	2.409	3.240	2.699	4.141
PladumEVm001946	4.189	5.789	3.967	0.875	2.121	3.099	3.218	4.890	0.010	0.003	1.811	3.157	2.382	3.005	1.426
PladumEVm001947	12.519	16.918	11.625	2.987	6.917	9.361	9.831	15.412	0.016	0.006	5.280	8.913	7.635	7.483	4.691
PladumEVm001948	2.403	2.080	2.843	5.087	5.086	5.107	4.618	4.301	2.851	3.411	4.521	2.729	1.270	2.132	1.920
PladumEVm001949	0.817	0.516	0.569	0.943	0.976	1.002	0.180	0.943	1.706	1.262	1.271	1.139	1.448	1.435	1.415
PladumEVm001950	17.833	14.749	16.500	18.480	13.015	9.029	6.034	11.627	23.661	18.311	21.909	8.121	7.344	7.147	10.410
PladumEVm001951	6.543	10.646	6.831	1.036	1.872	4.548	5.198	9.009	0.038	0.004	2.570	4.625	4.527	5.082	2.840
PladumEVm001952	2.364	1.828	1.821	4.030	3.807	3.350	3.220	2.871	6.113	4.225	4.240	4.253	6.098	5.576	6.896
PladumEVm001953	1.274	1.609	1.344	2.243	1.878	1.510	1.275	1.549	1.822	2.211	2.516	1.759	1.399	1.985	2.029
PladumEVm001954	3.331	3.021	3.308	6.227	5.491	5.783	6.011	5.526	9.871	6.473	5.314	3.967	6.320	4.750	8.265
PladumEVm001955	9.937	12.144	7.820	15.874	11.732	16.680	18.593	11.917	24.586	19.580	17.402	16.498	13.526	12.872	14.646
PladumEVm001956	15.305	19.769	13.998	3.050	6.890	10.326	12.280	16.651	0.022	0.006	5.945	9.919	8.636	8.972	5.134
PladumEVm001957	0.000	0.000	0.000	0.000	0.000	0.000	0.000	0.000	0.000	0.000	0.000	0.000	0.000	0.000	0.000
PladumEVm001958	1.882	1.247	1.900	4.585	3.056	2.528	1.657	1.021	1.113	1.427	1.349	1.378	1.931	2.048	2.604
PladumEVm001959	9.472	12.268	8.613	1.939	4.192	6.476	9.368	10.058	0.005	0.004	4.017	6.985	5.562	6.201	3.407
PladumEVm001960	10.885	12.300	11.409	14.103	12.658	4.452	3.899	3.903	6.746	10.594	13.004	12.584	13.400	16.224	20.145
PladumEVm001961	4.901	2.674	3.523	5.396	4.139	1.730	1.308	1.826	6.628	8.530	7.581	6.418	8.888	7.018	10.909
PladumEVm001962	0.420	0.534	0.806	0.290	0.466	0.070	0.315	0.321	0.322	0.150	0.465	0.233	0.326	0.675	0.675
PladumEVm001963	2.480	4.094	2.489	0.462	0.822	2.010	1.841	3.746	0.011	0.000	1.276	1.838	1.741	1.973	1.113
PladumEVm001964	0.206	0.209	0.267	0.774	0.189	0.221	0.476	0.310	0.386	0.461	0.439	0.215	0.185	0.488	0.362
PladumEVm001965	4.866	6.846	4.193	0.845	1.571	3.000	2.799	4.636	0.013	0.000	1.654	3.013	2.826	3.602	2.049
PladumEVm001966	13.337	18.963	13.552	2.797	5.253	9.928	9.759	14.573	0.040	0.003	5.324	9.995	8.537	9.124	5.117
PladumEVm001967	4.494	6.205	4.077	0.886	1.636	2.526	2.580	4.122	0.007	0.000	1.704	3.186	2.715	3.092	1.821
PladumEVm001968	0.892	1.501	0.887	0.221	0.375	0.509	0.459	1.326	0.000	0.000	0.454	0.607	0.735	0.644	0.347
PladumEVm001969	0.856	1.083	0.964	1.318	1.030	1.214	1.544	1.098	0.961	1.390	1.117	1.059	1.239	1.295	2.004
PladumEVm001970	9.799	7.786	10.201	9.496	8.043	4.332	2.363	3.535	3.481	4.835	6.945	8.059	9.092	10.900	18.701
PladumEVm001971	6.144	8.419	5.942	1.304	2.795	4.127	5.036	5.945	0.004	0.000	2.271	4.278	3.869	3.843	2.215
PladumEVm001972	3.903	4.924	4.285	5.250	4.392	6.670	6.162	5.425	10.317	8.359	6.892	5.058	8.214	8.483	10.289
PladumEVm001973	0.101	0.624	0.440	0.045	0.256	0.336	0.000	0.605	0.458	0.537	0.154	0.260	0.098	0.386	0.432
PladumEVm001974	0.591	0.728	0.503	0.993	0.777	0.539	0.883	0.467	1.726	1.380	1.216	0.951	0.864	0.999	0.962
PladumEVm001975	0.706	0.502	0.561	1.259	0.994	1.064	0.551	0.656	1.856	1.310	1.509	1.224	0.500	0.941	0.911
PladumEVm001976	1.094	0.000	0.000	0.531	0.745	0.205	0.401	0.043	0.005	0.093	0.006	0.410	0.197	0.042	0.005
PladumEVm001977	4.018	4.508	3.373	0.729	1.617	2.302	2.478	3.586	0.000	0.000	1.254	2.414	2.102	2.301	1.239
PladumEVm001978	0.686	0.772	0.566	1.024	1.202	0.542	1.016	0.565	1.716	0.795	0.595	0.730	0.931	0.851	0.968
PladumEVm001979	5.116	5.209	4.934	6.935	5.951	4.339	5.187	3.788	5.677	5.951	6.115	4.680	4.191	5.152	5.526
PladumEVm001980	6.245	8.859	6.305	9.291	9.152	17.827	15.294	16.151	9.887	12.602	10.220	8.911	6.552	7.179	6.847
PladumEVm001981	1.297	0.782	0.825	1.365	1.219	0.689	1.232	0.961	2.228	1.229	1.260	1.030	1.710	1.185	1.952
PladumEVm001982	4.602	5.839	3.834	0.963	1.701	1.849	2.953	4.024	0.006	0.000	1.741	2.811	2.754	3.930	1.685
PladumEVm001983	4.398	4.413	3.730	5.695	5.046	4.843	3.467	4.745	5.074	5.330	5.003	4.274	3.752	4.346	4.818
PladumEVm001984	7.037	9.613	6.850	1.412	3.446	4.966	5.201	8.347	0.000	0.004	3.328	5.056	4.084	4.091	2.233
PladumEVm001985	0.321	0.467	0.435	0.602	0.495	0.320	0.529	0.526	0.546	0.557	0.260	0.368	0.563	0.522	1.044
PladumEVm001986	5.723	5.733	7.781	7.695	7.924	3.510	2.428	4.374	3.199	4.989	6.265	6.929	6.833	8.042	10.696
PladumEVm001987	17.162	13.313	13.886	21.653	18.098	13.638	15.573	11.997	17.421	17.537	20.764	20.301	17.635	17.068	19.935
PladumEVm001988	7.460	5.548	6.849	8.314	8.196	3.107	3.635	3.142	4.705	4.926	5.046	7.916	6.428	6.681	8.554
PladumEVm001989	1.135	1.198	0.599	0.722	0.452	1.361	0.742	0.615	0.723	0.580	0.798	1.603	1.668	1.146	1.010
PladumEVm001990	14.387	11.706	11.654	23.029	19.408	23.117	18.925	15.463	20.065	21.278	14.280	14.989	18.360	16.480	20.673
PladumEVm001991	1.024	0.841	0.907	1.431	0.982	1.046	1.409	1.097	0.975	0.654	0.928	1.616	1.124	1.256	1.629
PladumEVm001992	7.745	9.405	6.916	11.143	8.646	4.460	2.513	3.437	3.396	6.300	6.673	8.304	8.673	9.015	8.895
PladumEVm001993	0.639	0.302	0.464	0.988	0.814	0.701	0.838	0.428	0.402	0.866	0.540	0.589	0.612	0.622	0.712
PladumEVm001994	8.418	10.706	10.476	10.740	12.060	20.699	22.591	24.430	9.082	11.023	8.305	8.079	8.280	9.860	11.520
PladumEVm001995	0.000	0.000	0.000	0.000	0.000	0.000	0.852	1.113	0.017	0.000	0.000	0.000	0.000	0.000	0.000
PladumEVm001996	0.424	0.515	0.347	0.527	1.141	1.293	1.687	0.678	0.376	0.519	0.318	0.699	0.455	0.570	0.521
PladumEVm001997	3.305	5.952	5.691	5.893	6.421	9.300	8.335	9.832	5.511	5.469	5.182	4.882	2.779	2.903	2.593
PladumEVm001998	16.129	14.553	14.948	15.814	14.832	10.977	9.124	9.268	14.812	14.544	17.258	12.271	15.436	15.061	22.359
PladumEVm001999	3.882	3.641	3.034	5.851	4.594	3.432	3.508	4.056	4.499	4.051	4.750	4.064	3.868	4.205	5.002
[truncated: 117,738 more rows]
