# Supplementary material for: Transcriptomic landscape of posterior regeneration in the annelid Platynereis dumerilii
Source: BMC Genomics. 2023 Oct 2;24:583. doi: 10.1186/s12864-023-09602-z (PMC10546743; doi:10.1186/s12864-023-09602-z)
Supplement: Supplementary file 13 — Additional file 13. [file 12864_2023_9602_MOESM13_ESM.xlsx]

## Sheet: Legend
	Additional file 13: List of differentially expressed genes (DEGs) for all comparisons of regeneration stages
	A gene is considered as differentially expressed with an FDR < 0.05 and a logFC > 1 or < -1. The table includes various annotations (BLAST).

## Sheet: 0dpavs1dpa
Gene	logFC	logCPM	LR	Pvalue	FDR	blastx	blastp	Goterms	kegg	Mouse	Human	Drosophila	Aplysia californica	Saccoglossus kowalevskii	Danio rerio
PladumEVm105585	5.6738593888091	4.39151181474164	329.63129150361	1.15635902469318e-73	5.32376131378494e-69	. . .	. . .	. . .	. . .	.	.	.	XP_005089923.2 heme-binding protein 2 [Aplysia californica]	XP_006822574.1 PREDICTED: uncharacterized protein LOC100373082 [Saccoglossus kowalevskii]	.
PladumEVm011360	-7.80197949412257	6.33980297822602	289.608554446437	6.05130374555095e-65	1.3929798657071e-60	MATN4_MOUSE MATN4_MOUSE MATN4_MOUSE	MATN4_MOUSE MATN4_MOUSE MATN4_MOUSE	GO:0062023 GO:0062023 GO:0062023	KEGG:mmu:17183 KEGG:mmu:17183 KEGG:mmu:17183	tr|F2Z469|F2Z469_MOUSE Matrilin-4 OS=Mus musculus OX=10090 GN=Matn4 PE=1 SV=1	XP_016883604.1 matrilin-4 isoform X3 [Homo sapiens]	gi|281366120|ref|NP_001163428.1| uncharacterized protein Dmel_CG42397 [Drosophila melanogaster]	XP_005095267.2 uncharacterized protein LOC101861943 [Aplysia californica]	XP_002732834.1 PREDICTED: collagen alpha-1(XII) chain-like [Saccoglossus kowalevskii]	tr|Q5CZQ6|Q5CZQ6_DANRE Matn4 protein (Fragment) OS=Danio rerio OX=7955 GN=matn4 PE=2 SV=1
PladumEVm089117	4.05571505910737	3.47278553263569	235.293302326073	4.17847029031617e-53	6.41241978986221e-49	.	.	.	.	.	.	.	.	.	.
PladumEVm112949	3.87235865256123	6.43974977782291	217.969684359668	2.50758891840985e-49	2.73938424654283e-45	. .	. .	. .	. .	.	.	.	.	.	.
PladumEVm057434	4.89904381652107	4.0418243286014	217.629341754122	2.9750692310246e-49	2.73938424654283e-45	. . . . .	. . . . .	. . . . .	. . . . .	.	.	.	.	.	.
PladumEVm100394	5.88717862706081	3.39083621365417	179.756426591639	5.47775328932271e-41	4.20317139478547e-37	. . . . . .	. . . . . .	. . . . . .	. . . . . .	.	.	.	.	.	.
PladumEVm118551	4.5359045099177	3.83540151880516	171.461867746823	3.54721730592245e-39	2.3330048221052e-35	. .	. .	. .	. .	.	.	.	.	.	.
PladumEVm001029	-3.65419745167635	4.16109753583959	168.285445881196	1.75248002045669e-38	1.00853034577257e-34	GVIN1_MOUSE GVIN1_MOUSE GVIN1_MOUSE GVIN1_MOUSE GVIN1_MOUSE GVIN1_HUMAN GVIN1_MOUSE GVIN1_MOUSE . GVIN1_MOUSE GVIN1_MOUSE .	GVIN1_MOUSE GVIN1_MOUSE GVIN1_MOUSE GVIN1_MOUSE GVIN1_MOUSE GVIN1_HUMAN GVIN1_MOUSE GVIN1_MOUSE . GVIN1_MOUSE GVIN1_MOUSE .	GO:0005829 GO:0005829 GO:0005829 GO:0005829 GO:0005829 GO:0005829 GO:0005829 GO:0005829 . GO:0005829 GO:0005829 .	KEGG:mmu:100042856 KEGG:mmu:100042856 KEGG:mmu:100042856 KEGG:mmu:100042856 KEGG:mmu:100042856 . KEGG:mmu:100042856 KEGG:mmu:100042856 . KEGG:mmu:100042856 KEGG:mmu:100042856 .	sp|Q80SU7|GVIN1_MOUSE Interferon-induced very large GTPase 1 OS=Mus musculus OX=10090 GN=Gvin1 PE=1 SV=1	NP_001071131.1 up-regulator of cell proliferation isoform 3 [Homo sapiens]	gi|85724798|ref|NP_001033831.1| ovo, isoform D [Drosophila melanogaster]	XP_035828417.1 uncharacterized protein LOC101855292, partial [Aplysia californica]	XP_006822790.1 PREDICTED: zinc finger protein 420-like [Saccoglossus kowalevskii]	tr|F1QNM8|F1QNM8_DANRE Si:dkey-217f16.1 OS=Danio rerio OX=7955 GN=si:dkey-217f16.1 PE=3 SV=3
PladumEVm082956	3.47143968234873	3.08458872067704	159.390082851046	1.5378338997703e-36	7.86670387905833e-33	. . . .	. . . .	. . . .	. . . .	.	.	.	.	.	.
PladumEVm089141	5.86447298974778	2.30655726570508	154.086747727001	2.21702762144431e-35	1.02069734663675e-31	. .	. .	. .	. .	.	.	.	.	.	.
PladumEVm028048	3.27118946168915	6.87045576228908	151.463145840745	8.30158227637913e-35	3.4745140583838e-31	. . . . . . . . . . . . .	. . . . . . . . . . . . .	. . . . . . . . . . . . .	. . . . . . . . . . . . .	.	.	gi|24667246|ref|NP_649190.1| CG7017, isoform A [Drosophila melanogaster]	XP_012940871.1 SCO-spondin [Aplysia californica]	.	.
PladumEVm039733	-4.7292580967177	3.10456286355328	146.879131235136	8.33976497662875e-34	3.19962033132509e-30	MSPD2_MOUSE MSPD2_MOUSE MSPD2_MOUSE MSPD2_MOUSE MSPD2_MOUSE	MSPD2_MOUSE MSPD2_MOUSE MSPD2_MOUSE PIHD2_XENTR MSPD2_MOUSE	GO:0005783 GO:0005783 GO:0005783 GO:0005783 GO:0005783	KEGG:mmu:76763 KEGG:mmu:76763 KEGG:mmu:76763 KEGG:xtr:496498 KEGG:mmu:76763	sp|Q9CWP6|MSPD2_MOUSE Motile sperm domain-containing protein 2 OS=Mus musculus OX=10090 GN=Mospd2 PE=1 SV=2	NP_689794.1 motile sperm domain-containing protein 2 isoform 1 [Homo sapiens]	gi|24658840|ref|NP_729113.1| uncharacterized protein Dmel_CG32407, isoform A [Drosophila melanogaster]	XP_012936547.1 motile sperm domain-containing protein 2 [Aplysia californica]	XP_002737832.1 PREDICTED: motile sperm domain-containing protein 2-like [Saccoglossus kowalevskii]	tr|A0A8M6Z809|A0A8M6Z809_DANRE motile sperm domain-containing protein 2 isoform X1 OS=Danio rerio OX=7955 GN=mospd2 PE=4 SV=1
PladumEVm112280	10.2482187729323	1.19512965793342	145.860642184635	1.39253753950783e-33	4.93161813703085e-30	.	.	.	.	.	.	.	.	.	.
PladumEVm016162	-3.07234470602736	6.29757370703231	144.422796827687	2.87179594612449e-33	9.44390096883038e-30	. . . . . . . . . . . . . . . . . . . . . . . . . . . . . . . .	. . . . . . . . . . . . . . . . . . . . . . . . . . . . . . . .	. . . . . . . . . . . . . . . . . . . . . . . . . . . . . . . .	. . . . . . . . . . . . . . . . . . . . . . . . . . . . . . . .	.	.	.	XP_005108722.1 uncharacterized protein LOC101850116 [Aplysia californica]	XP_006817988.1 PREDICTED: uncharacterized protein LOC102809047 [Saccoglossus kowalevskii]	.
PladumEVm096227	5.43773673792756	2.61184622594223	126.733412222069	2.12481913407202e-29	6.52163654090279e-26	.	.	.	.	.	.	.	.	.	.
PladumEVm056301	-10.4393777633027	1.22233915175877	126.337520203461	2.59392778390435e-29	7.46386507769828e-26	.	IFM1_HUMAN	.	KEGG:hsa:8519	.	.	.	.	XP_006813308.1 PREDICTED: uncharacterized protein LOC100366796 [Saccoglossus kowalevskii]	.
PladumEVm058188	-6.49134739346755	3.83437046133632	125.024022308176	5.02822853782937e-29	1.36173302148898e-25	. . . . .	. . . . .	. . . . .	. . . . .	.	.	.	.	.	.
PladumEVm062969	4.04636965187966	1.97703142694464	124.465418021554	6.66303003709836e-29	1.70421799932206e-25	.	.	.	.	.	.	.	.	.	.
PladumEVm067353	3.73983323249366	4.18899280346658	122.037018035184	2.2657078668442e-28	5.49004865692844e-25	. . . . . . . .	. . . . . . . .	. . . . . . . .	. . . . . . . .	.	.	.	.	.	.
PladumEVm093112	-13.3209307621142	3.24546118379647	119.259264405665	9.18978881563961e-28	2.11544343641616e-24	.	.	.	.	.	.	.	.	.	.
PladumEVm027064	-3.55979997124014	6.19847541749959	118.165090924815	1.59540654094626e-27	3.49766293993452e-24	DNSL3_MOUSE DNSL3_MOUSE DNSL3_MOUSE DNSL3_MOUSE DNSL1_PIG DNSL3_MOUSE DNSL3_MOUSE DNSL3_MOUSE DNSL3_MOUSE DNSL3_MOUSE DNSL3_MOUSE DNSL1_PIG DNSL3_MOUSE DNSL3_MOUSE DNAS1_RAT DNSL3_MOUSE DNSL3_MOUSE	DNSL3_MOUSE DNSL3_MOUSE DNSL3_MOUSE DNSL3_MOUSE DNSL1_PIG DNSL3_MOUSE DNSL3_MOUSE DNSL3_MOUSE DNSL3_MOUSE DNSL3_MOUSE DNSL3_MOUSE DNSL1_PIG DNSL3_MOUSE DNSL3_MOUSE DNAS1_RAT DNSL3_MOUSE DNSL3_MOUSE	GO:0005783 GO:0005783 GO:0005783 GO:0005783 GO:0005783 GO:0005783 GO:0005783 GO:0005783 GO:0005783 GO:0005783 GO:0005783 GO:0005783 GO:0005783 GO:0005783 GO:0005576 GO:0005783 GO:0005783	KEGG:mmu:13421 KEGG:mmu:13421 KEGG:mmu:13421 KEGG:mmu:13421 KEGG:ssc:654408 KEGG:mmu:13421 KEGG:mmu:13421 KEGG:mmu:13421 KEGG:mmu:13421 KEGG:mmu:13421 KEGG:mmu:13421 KEGG:ssc:654408 KEGG:mmu:13421 KEGG:mmu:13421 KEGG:rno:25633 KEGG:mmu:13421 KEGG:mmu:13421	sp|O55070|DNSL3_MOUSE Deoxyribonuclease gamma OS=Mus musculus OX=10090 GN=Dnase1l3 PE=1 SV=1	NP_004935.1 deoxyribonuclease gamma isoform 1 precursor [Homo sapiens]	.	XP_012939295.2 deoxyribonuclease-1 [Aplysia californica]	XP_002737107.1 PREDICTED: deoxyribonuclease-1-like [Saccoglossus kowalevskii]	tr|A0A2R8QG64|A0A2R8QG64_DANRE Deoxyribonuclease OS=Danio rerio OX=7955 GN=dnase1l1 PE=3 SV=1
PladumEVm112898	-10.9714185600236	0.912087224143595	117.841379053862	1.87823748312261e-27	3.93055343115827e-24	CYTB_MACFU CYTB_MACFU	. .	GO:0005737 GO:0005737	. .	sp|Q62426|CYTB_MOUSE Cystatin-B OS=Mus musculus OX=10090 GN=Cstb PE=1 SV=1	NP_000091.1 cystatin-B [Homo sapiens]	.	XP_005090624.1 cystatin-B isoform X2 [Aplysia californica]	XP_002733811.1 PREDICTED: cystatin-B-like [Saccoglossus kowalevskii]	tr|Q7ZUH6|Q7ZUH6_DANRE Zgc:56530 OS=Danio rerio OX=7955 GN=cst14a PE=2 SV=1
PladumEVm069367	3.90913590893455	4.28332028904356	117.738867262799	1.97786459733004e-27	3.95908296506424e-24	. . .	. . .	. . .	. . .	.	.	.	.	.	.
PladumEVm074855	-11.0968568888087	2.46668402509517	113.875729255377	1.38736459992012e-26	2.66136995065509e-23	.	.	.	.	.	.	gi|45554576|ref|NP_996384.1| uncharacterized protein Dmel_CG12065, isoform D [Drosophila melanogaster]	XP_005112133.2 uncharacterized protein LOC101849581 isoform X4 [Aplysia californica]	XP_002734237.1 PREDICTED: uncharacterized protein LOC100369615 [Saccoglossus kowalevskii]	.
PladumEVm062984	-3.59726378901958	7.38102293547773	113.359556321179	1.79989017719384e-26	3.31460575471308e-23	CALM_EUGGR CALM_EUGGR CALM_EUGGR CALM_EUGGR CALM_EUGGR	CALM_EUGGR CALM_EUGGR CALM_EUGGR CALM_EUGGR CALM_EUGGR	GO:0005509 GO:0005509 GO:0005509 GO:0005509 GO:0005509	. . . . .	sp|P0DP27|CALM2_MOUSE Calmodulin-2 OS=Mus musculus OX=10090 GN=Calm2 PE=1 SV=1	NP_008819.1 calmodulin-1 isoform 2 [Homo sapiens]	gi|17647231|ref|NP_523710.1| calmodulin, isoform A [Drosophila melanogaster]	XP_012938698.1 calmodulin-A isoform X2 [Aplysia californica]	XP_002734090.1 PREDICTED: calmodulin-like [Saccoglossus kowalevskii]	tr|B2GQW3|B2GQW3_DANRE Calm1b protein OS=Danio rerio OX=7955 GN=calm1b PE=2 SV=1
PladumEVm023332	4.87042803598817	1.00418846360737	112.882492937724	2.28949267508811e-26	4.05407512570699e-23	LRG2B_XENLA LRG2A_XENLA LRG2B_XENLA LRG2B_XENLA LRG2B_XENLA	LRG2B_XENLA LRG2A_XENLA LRG2B_XENLA GSTA_ECOLI LRG2B_XENLA	GO:0000139 GO:0000139 GO:0000139 GO:0000139 GO:0000139	KEGG:xla:734944 KEGG:xla:398936 KEGG:xla:734944 KEGG:ecj:JW1627 KEGG:xla:734944	sp|Q9Z1M7|LARG1_MOUSE LARGE xylosyl- and glucuronyltransferase 1 OS=Mus musculus OX=10090 GN=Large1 PE=1 SV=1	XP_011528815.1 LARGE xylosyl- and glucuronyltransferase 1 isoform X4 [Homo sapiens]	gi|20130341|ref|NP_611886.1| CG3253, isoform A [Drosophila melanogaster]	XP_005089411.2 LARGE xylosyl- and glucuronyltransferase 1 [Aplysia californica]	XP_006821739.1 PREDICTED: like-glycosyltransferase [Saccoglossus kowalevskii]	tr|B3DFN1|B3DFN1_DANRE Glycosyltransferase-like 1b OS=Danio rerio OX=7955 GN=si:ch211-206g24.1 PE=2 SV=1
PladumEVm007761	-2.59767968500603	4.89973591553818	109.30167174137	1.39374678784664e-25	2.37654475428413e-22	SVEP1_HUMAN . SVEP1_RAT . SVEP1_MOUSE SCUB3_MOUSE SVEP1_MOUSE SVEP1_MOUSE SVEP1_MOUSE MEGF6_HUMAN MEGF6_HUMAN CSMD3_MOUSE CSMD1_MOUSE CSMD1_MOUSE CSMD1_MOUSE . CSMD3_MOUSE	SVEP1_HUMAN DIG1_CAEEL SVEP1_RAT . SVEP1_MOUSE SCUB3_MOUSE SVEP1_MOUSE CSMD2_HUMAN SVEP1_MOUSE MEGF6_HUMAN MEGF6_HUMAN CSMD3_MOUSE CSMD1_MOUSE CSMD1_MOUSE CSMD1_MOUSE . CSMD3_MOUSE	GO:0005737 . GO:0005737 . GO:0005737 GO:0009986 GO:0005737 GO:0005737 GO:0005737 GO:0005576 GO:0005576 GO:0016021 GO:0016021 GO:0016021 GO:0016021 . GO:0016021	KEGG:hsa:79987 . . . KEGG:mmu:64817 KEGG:mmu:268935 KEGG:mmu:64817 KEGG:hsa:114784 KEGG:mmu:64817 KEGG:hsa:1953 KEGG:hsa:1953 KEGG:mmu:239420 KEGG:mmu:94109 KEGG:mmu:94109 KEGG:mmu:94109 . KEGG:mmu:239420	tr|F6TRD7|F6TRD7_MOUSE CUB and sushi domain-containing protein 3 (Fragment) OS=Mus musculus OX=10090 GN=Csmd3 PE=1 SV=1	NP_699197.3 sushi, von Willebrand factor type A, EGF and pentraxin domain-containing protein 1 precursor [Homo sapiens]	gi|24641465|ref|NP_511136.2| furrowed, isoform A [Drosophila melanogaster]	XP_012938062.1 sushi, von Willebrand factor type A, EGF and pentraxin domain-containing protein 1 [Aplysia californica]	XP_006814579.1 PREDICTED: sushi, von Willebrand factor type A, EGF and pentraxin domain-containing protein 1-like [Saccoglossus kowalevskii]	tr|A0A8M9PB81|A0A8M9PB81_DANRE CUB and sushi domain-containing protein 3 isoform X4 OS=Danio rerio OX=7955 GN=si:ch211-233f16.1 PE=4 SV=1
PladumEVm112279	3.73964910965162	1.62131170633278	108.094753385537	2.5623090709177e-25	4.11823818023223e-22	.	.	.	.	.	.	.	.	.	.
PladumEVm020524	-4.60465364349671	2.10379373224805	108.070328212206	2.59408126211983e-25	4.11823818023223e-22	. .	. .	. .	. .	.	.	.	.	.	.
PladumEVm114209	4.97513482931111	1.54145446128652	107.219196827464	3.98557380853977e-25	6.11639441904542e-22	. . .	. . .	. . .	. . .	.	.	.	.	.	.
PladumEVm077998	-6.63629752148329	1.74297779304178	106.063481315322	7.14105582124605e-25	1.0605389321108e-21	. .	. .	. .	. .	.	.	.	.	.	.
PladumEVm002071	5.18025364818015	1.98630632486894	105.225612891611	1.08991916960143e-24	1.56808714529e-21	POL4_DROME POL4_DROME POL4_DROME POL4_DROME POL4_DROME POL4_DROME POL4_DROME POL4_DROME POL4_DROME POL4_DROME	Y068_OSHVF POL4_DROME . POL4_DROME . . Y068_OSHVF . POL4_DROME Y068_OSHVF	GO:0004190 GO:0004190 GO:0004190 GO:0004190 GO:0004190 GO:0004190 GO:0004190 GO:0004190 GO:0004190 GO:0004190	KEGG:vg:2948263 . . . . . KEGG:vg:2948263 . . KEGG:vg:2948263	sp|Q5DTZ0|NYNRI_MOUSE Protein NYNRIN OS=Mus musculus OX=10090 GN=Nynrin PE=2 SV=2	NP_001128360.1 retrotransposon-like protein 1 [Homo sapiens]	.	XP_005103686.2 uncharacterized protein K02A2.6 [Aplysia californica]	XP_002740782.1 PREDICTED: uncharacterized protein K02A2.6-like [Saccoglossus kowalevskii]	tr|A0A8M9P0J8|A0A8M9P0J8_DANRE ribonuclease H OS=Danio rerio OX=7955 GN=cuzd1.1 PE=3 SV=1
PladumEVm024832	-2.84581481818962	2.97854865992715	105.044646949623	1.19414625568363e-24	1.66597877167936e-21	CYC2_CAMAC CYC2_CAMAC CYC2_CAMAC 5BPOR_DIGLA	CYC2_CAMAC CYC2_CAMAC CYC2_CAMAC 5BPOR_DIGLA	GO:0016627 GO:0016627 GO:0016627 GO:0047787	. . . .	.	.	.	.	.	tr|Q7T155|Q7T155_DANRE GDP-mannose 4,6-dehydratase OS=Danio rerio OX=7955 GN=gmds PE=3 SV=1
PladumEVm101826	2.47082232781094	4.52933768061407	102.060896114769	5.38409411768782e-24	7.29053850247734e-21	.	.	.	.	.	.	.	.	.	.
PladumEVm001334	4.00707903883784	0.578805717035981	100.539537162214	1.16057006786161e-23	1.52661386726516e-20	LOX3B_DANRE LOX3B_DANRE LOX3B_DANRE LOX3B_DANRE LOX3B_DANRE LOX3B_DANRE	LOX3B_DANRE LOX3B_DANRE LOX3B_DANRE LOX3B_DANRE LOX3B_DANRE LOX3B_DANRE	GO:0005737 GO:0005737 GO:0005737 GO:0005737 GO:0005737 GO:0005737	KEGG:dre:336266 KEGG:dre:336266 KEGG:dre:336266 KEGG:dre:336266 KEGG:dre:336266 KEGG:dre:336266	sp|Q2VLH6|C163A_MOUSE Scavenger receptor cysteine-rich type 1 protein M130 OS=Mus musculus OX=10090 GN=Cd163 PE=1 SV=2	XP_011537717.1 deleted in malignant brain tumors 1 protein isoform X28 [Homo sapiens]	gi|24661363|ref|NP_729451.1| tequila, isoform D [Drosophila melanogaster]	XP_035828501.1 low-density lipoprotein receptor-related protein 4 [Aplysia californica]	XP_006819211.1 PREDICTED: deleted in malignant brain tumors 1 protein-like [Saccoglossus kowalevskii]	tr|A0A8M3B524|A0A8M3B524_DANRE Lysyl oxidase homolog OS=Danio rerio OX=7955 GN=loxl3b PE=3 SV=1
PladumEVm027256	-2.9360238280304	1.4952301321537	100.341441772223	1.28264766022229e-23	1.64032821191595e-20	CHSTB_HUMAN CHSTB_HUMAN CHSTB_HUMAN CHSTB_RAT	CHSTB_HUMAN CHSTB_HUMAN CHSTB_HUMAN CHSTB_RAT	GO:0000139 GO:0000139 GO:0000139 GO:0000139	KEGG:hsa:50515 KEGG:hsa:50515 KEGG:hsa:50515 KEGG:rno:314694	sp|Q9JME2|CHSTB_MOUSE Carbohydrate sulfotransferase 11 OS=Mus musculus OX=10090 GN=Chst11 PE=2 SV=1	NP_060883.1 carbohydrate sulfotransferase 11 isoform 1 [Homo sapiens]	gi|19921448|ref|NP_609820.1| uncharacterized protein Dmel_CG31743, isoform A [Drosophila melanogaster]	XP_035826128.1 carbohydrate sulfotransferase 11 [Aplysia californica]	XP_002737622.1 PREDICTED: carbohydrate sulfotransferase 11-like [Saccoglossus kowalevskii]	tr|F1REP6|F1REP6_DANRE Carbohydrate sulfotransferase OS=Danio rerio OX=7955 GN=chst11 PE=3 SV=1
PladumEVm036263	-5.77666126149099	2.23931004300016	99.5155425352733	1.94629909260147e-23	2.42177470065619e-20	IGFBP_CUPSA	IGFBP_CUPSA	GO:0005576	.	sp|Q8BJ66|KAZD1_MOUSE Kazal-type serine protease inhibitor domain-containing protein 1 OS=Mus musculus OX=10090 GN=Kazald1 PE=1 SV=2	XP_024303981.1 kazal-type serine protease inhibitor domain-containing protein 1 isoform X1 [Homo sapiens]	gi|78706466|ref|NP_001027034.1| terribly reduced optic lobes, isoform AE [Drosophila melanogaster]	XP_005097687.1 insulin-like growth factor-binding protein-related protein 1 [Aplysia californica]	XP_002735537.1 PREDICTED: kazal-type serine protease inhibitor domain-containing protein 1-like [Saccoglossus kowalevskii]	tr|F1QBJ0|F1QBJ0_DANRE Kazal-type serine peptidase inhibitor domain 2 OS=Danio rerio OX=7955 GN=kazald2 PE=4 SV=1
PladumEVm026010	-4.09548084030042	4.55673541061752	99.3148025297774	2.1539210315322e-23	2.60958869396607e-20	DXO_XENLA DXO_HUMAN DXO_HUMAN DXO_XENLA DXO_MOUSE DXO_MOUSE . DXO_HUMAN DXO_BOVIN DXO_RAT DXO_XENLA DXO_XENLA DXO_XENLA DXO_RAT DXO_BOVIN	DXO_XENLA DXO_HUMAN DXO_XENLA DXO_XENLA DXO_MOUSE DXO_MOUSE . DXO_BOVIN DXO_BOVIN DXO_RAT DXO_XENLA DXO_XENLA DXO_XENLA DXO_RAT DXO_BOVIN	GO:0005634 GO:0005829 GO:0005829 GO:0005634 GO:0005829 GO:0005829 . GO:0005829 GO:0005829 GO:0005829 GO:0005634 GO:0005634 GO:0005634 GO:0005829 GO:0005829	KEGG:xla:496313 KEGG:hsa:1797 KEGG:xla:496313 KEGG:xla:496313 KEGG:mmu:112403 KEGG:mmu:112403 . KEGG:bta:508460 KEGG:bta:508460 KEGG:rno:361799 KEGG:xla:496313 KEGG:xla:496313 KEGG:xla:496313 KEGG:rno:361799 KEGG:bta:508460	sp|O70348|DXO_MOUSE Decapping and exoribonuclease protein OS=Mus musculus OX=10090 GN=Dxo PE=1 SV=2	XP_006715068.1 decapping and exoribonuclease protein isoform X1 [Homo sapiens]	gi|45555789|ref|NP_996492.1| CG9125 [Drosophila melanogaster]	XP_005110922.2 decapping and exoribonuclease protein [Aplysia californica]	XP_006820314.1 PREDICTED: decapping and exoribonuclease protein-like [Saccoglossus kowalevskii]	tr|A0A8M9PTT4|A0A8M9PTT4_DANRE Decapping nuclease OS=Danio rerio OX=7955 GN=dxo PE=3 SV=1
PladumEVm017975	-3.10490996723616	5.44338400013142	98.1211248195523	3.93557907642618e-23	4.60044787823234e-20	AADAT_HUMAN AADAT_RAT AADAT_HUMAN AADAT_HUMAN AADAT_BOVIN AADAT_BOVIN AADAT_HUMAN AADAT_HUMAN AADAT_BOVIN AADAT_BOVIN AADAT_BOVIN AADAT_HUMAN AADAT_HUMAN AADAT_HUMAN AADAT_HUMAN AADAT_HUMAN AADAT_HUMAN AADAT_HUMAN AADAT_HUMAN AADAT_HUMAN AADAT_RAT AADAT_BOVIN AADAT_MOUSE AADAT_BOVIN AADAT_BOVIN AADAT_BOVIN AADAT_RAT AADAT_RAT AADAT_RAT AADAT_RAT AADAT_MOUSE	AADAT_HUMAN AADAT_RAT AADAT_HUMAN AADAT_HUMAN AADAT_BOVIN AADAT_BOVIN AADAT_HUMAN AADAT_HUMAN AADAT_BOVIN AADAT_BOVIN AADAT_BOVIN AADAT_HUMAN AADAT_HUMAN AADAT_HUMAN AADAT_HUMAN AADAT_HUMAN AADAT_HUMAN AADAT_HUMAN AADAT_HUMAN AADAT_HUMAN AADAT_RAT AADAT_BOVIN AADAT_MOUSE AADAT_BOVIN AADAT_BOVIN AADAT_BOVIN AADAT_RAT AADAT_RAT AADAT_RAT AADAT_RAT AATR2_DICDI	GO:0005759 GO:0005739 GO:0005759 GO:0005759 GO:0005739 GO:0005739 GO:0005759 GO:0005759 GO:0005739 GO:0005739 GO:0005739 GO:0005759 GO:0005759 GO:0005759 GO:0005759 GO:0005759 GO:0005759 GO:0005759 GO:0005759 GO:0005759 GO:0005739 GO:0005739 GO:0005739 GO:0005739 GO:0005739 GO:0005739 GO:0005739 GO:0005739 GO:0005739 GO:0005739 GO:0005739	KEGG:hsa:51166 KEGG:rno:29416 KEGG:hsa:51166 KEGG:hsa:51166 KEGG:bta:508929 KEGG:bta:508929 KEGG:hsa:51166 KEGG:hsa:51166 KEGG:bta:508929 KEGG:bta:508929 KEGG:bta:508929 KEGG:hsa:51166 KEGG:hsa:51166 KEGG:hsa:51166 KEGG:hsa:51166 KEGG:hsa:51166 KEGG:hsa:51166 KEGG:hsa:51166 KEGG:hsa:51166 KEGG:hsa:51166 KEGG:rno:29416 KEGG:bta:508929 KEGG:mmu:23923 KEGG:bta:508929 KEGG:bta:508929 KEGG:bta:508929 …	sp|Q9WVM8|AADAT_MOUSE Kynurenine/alpha-aminoadipate aminotransferase, mitochondrial OS=Mus musculus OX=10090 GN=Aadat PE=1 SV=1	NP_001273611.1 kynurenine/alpha-aminoadipate aminotransferase, mitochondrial isoform a [Homo sapiens]	gi|21356535|ref|NP_648426.1| CG6321 [Drosophila melanogaster]	XP_035827448.1 kynurenine/alpha-aminoadipate aminotransferase, mitochondrial-like [Aplysia californica]	XP_006823045.1 PREDICTED: aromatic amino acid aminotransferase C569.07-like, partial [Saccoglossus kowalevskii]	tr|A0A8N7TEE2|A0A8N7TEE2_DANRE kynurenine/alpha-aminoadipate aminotransferase, mitochondrial OS=Danio rerio OX=7955 GN=aadat PE=1 SV=1
PladumEVm079938	2.75022868601471	2.64586468994445	98.0904588842806	3.99700069787123e-23	4.60044787823234e-20	. .	. .	. .	. .	.	.	.	.	.	.
PladumEVm007739	3.2320068393291	2.3431136996089	97.4610846228138	5.49251992694902e-23	6.05183431471109e-20	MTH2_DROYA . . . . . . . . .	MTH2_DROYA . . . . . . . . .	GO:0016021 . . . . . . . . .	. . . . . . . . . .	.	.	.	XP_035825749.1 G-protein coupled receptor Mth2 [Aplysia californica]	XP_006821924.1 PREDICTED: uncharacterized protein LOC102805739 [Saccoglossus kowalevskii]	.
PladumEVm035231	-2.46274902408205	1.69085282851012	97.4508772736302	5.52090708351324e-23	6.05183431471109e-20	ACH10_RAT ACH10_RAT ACH10_RAT ACH10_RAT ACH10_RAT	ACH10_RAT ACH10_RAT ACH10_RAT ACH10_RAT ACH10_RAT	GO:0030424 GO:0030424 GO:0030424 GO:0030424 GO:0030424	KEGG:rno:64574 KEGG:rno:64574 KEGG:rno:64574 KEGG:rno:64574 KEGG:rno:64574	tr|B2RX82|B2RX82_MOUSE Cholinergic receptor, nicotinic, alpha polypeptide 10 OS=Mus musculus OX=10090 GN=Chrna10 PE=2 SV=1	NP_065135.2 neuronal acetylcholine receptor subunit alpha-10 isoform a precursor [Homo sapiens]	gi|45556050|ref|NP_996514.1| nicotinic acetylcholine receptor alpha7, isoform A [Drosophila melanogaster]	NP_001267779.1 neuronal acetylcholine receptor subunit alpha-7-like precursor [Aplysia californica]	XP_002741013.1 PREDICTED: neuronal acetylcholine receptor subunit alpha-4-like [Saccoglossus kowalevskii]	tr|A0A8M6YXL2|A0A8M6YXL2_DANRE 5-hydroxytryptamine receptor 3A-like isoform X3 OS=Danio rerio OX=7955 GN=LOC100334841 PE=4 SV=1
PladumEVm049568	-3.84838181381224	3.75485554788317	97.3023853898367	5.95085951510915e-23	6.37143305153744e-20	. . .	. . .	. . .	. . .	.	.	.	.	.	.
PladumEVm048704	-3.64899959083512	9.34920966498847	96.2289256495278	1.02338735668855e-22	1.06466430540324e-19	. . . . .	. . . . .	. . . . .	. . . . .	.	.	.	.	.	.
PladumEVm040037	-4.59875509185251	3.30296579994186	96.1958325903398	1.0406371498761e-22	1.06466430540324e-19	UNC9_CAEEL UNC9_CAEEL UNC9_CAEEL	UNC9_CAEEL UNC9_CAEEL UNC9_CAEEL	GO:0005911 GO:0005911 GO:0005911	KEGG:cel:CELE_R12H7.1 KEGG:cel:CELE_R12H7.1 KEGG:cel:CELE_R12H7.1	.	.	gi|17864322|ref|NP_524730.1| innexin 3, isoform A [Drosophila melanogaster]	XP_035827317.1 innexin unc-9 [Aplysia californica]	.	.
PladumEVm010812	-3.75975004408461	5.27544529430607	95.3608432255576	1.58661091458354e-22	1.5662353477313e-19	TRPC6_HUMAN TRPC6_HUMAN TRPC6_HUMAN TRPC6_HUMAN TRPC6_HUMAN TRPC6_MOUSE TRPC6_MOUSE . TRPC4_HUMAN TRPC6_MOUSE TRPC6_MOUSE TRPC6_MOUSE TRPC6_MOUSE . . . TRPC6_MOUSE TRPC4_RAT . .	TRPC6_HUMAN TRPC6_HUMAN TRPC6_HUMAN TRPC6_HUMAN TRPC6_HUMAN TRPC6_HUMAN TRPC6_HUMAN . TRPC2_MOUSE TRPC6_HUMAN TRPC6_BOVIN TRPC6_BOVIN TRPC6_HUMAN . . . TRPC6_MOUSE TRPC6_BOVIN . .	GO:0034703 GO:0034703 GO:0034703 GO:0034703 GO:0034703 GO:0034703 GO:0034703 . GO:0016323 GO:0034703 GO:0034703 GO:0034703 GO:0034703 . . . GO:0034703 GO:0016323 . .	KEGG:hsa:7225 KEGG:hsa:7225 KEGG:hsa:7225 KEGG:hsa:7225 KEGG:hsa:7225 KEGG:hsa:7225 KEGG:hsa:7225 . KEGG:mmu:22064 KEGG:hsa:7225 KEGG:bta:407151 KEGG:bta:407151 KEGG:hsa:7225 . . . KEGG:mmu:22068 KEGG:bta:407151 . .	tr|Q3UZG1|Q3UZG1_MOUSE Short transient receptor potential channel 6 OS=Mus musculus OX=10090 GN=Trpc6 PE=1 SV=1	XP_011541270.1 short transient receptor potential channel 6 isoform X1 [Homo sapiens]	gi|24584649|ref|NP_609802.1| transient receptor potential cation channel gamma, isoform A [Drosophila melanogaster]	XP_012936952.2 short transient receptor potential channel 6 [Aplysia californica]	XP_006820265.1 PREDICTED: short transient receptor potential channel 4-like [Saccoglossus kowalevskii]	tr|B3DHM0|B3DHM0_DANRE Transient receptor potential cation channel, subfamily C, member 6a OS=Danio rerio OX=7955 GN=trpc6 PE=2 SV=1
PladumEVm007119	-3.37396005563654	2.79655769403802	95.3455338377734	1.59892832909861e-22	1.5662353477313e-19	SVEP1_RAT CSMD1_MOUSE CSMD3_MOUSE GAS6_HUMAN . SVEP1_HUMAN	SVEP1_RAT CSMD1_MOUSE CSMD3_MOUSE GAS6_HUMAN GAS6_HUMAN SVEP1_HUMAN	GO:0005737 GO:0016021 GO:0016021 GO:0005737 . GO:0005737	. KEGG:mmu:94109 KEGG:mmu:239420 KEGG:hsa:2621 KEGG:hsa:2621 KEGG:hsa:79987	sp|Q923L3|CSMD1_MOUSE CUB and sushi domain-containing protein 1 OS=Mus musculus OX=10090 GN=Csmd1 PE=1 SV=2	NP_443132.3 CUB and sushi domain-containing protein 3 isoform 3 [Homo sapiens]	gi|24641465|ref|NP_511136.2| furrowed, isoform A [Drosophila melanogaster]	XP_012938062.1 sushi, von Willebrand factor type A, EGF and pentraxin domain-containing protein 1 [Aplysia californica]	XP_006816702.1 PREDICTED: protein mesh-like, partial [Saccoglossus kowalevskii]	tr|E7FEQ4|E7FEQ4_DANRE CUB and Sushi multiple domains 3a (Fragment) OS=Danio rerio OX=7955 GN=csmd3a PE=4 SV=2
PladumEVm055053	-3.40926397946904	5.84178907920518	94.9336458138047	1.96875033572758e-22	1.88831868138671e-19	. . . .	. . . .	. . . .	. . . .	.	.	.	.	.	.
PladumEVm151390	3.31042065106915	3.2871225560324	94.6730924093265	2.24571129325885e-22	2.11000616796621e-19	. . . .	. . . .	. . . .	. . . .	.	.	.	.	.	.
PladumEVm152724	3.26296500314356	2.70746592057745	93.3544475562401	4.37198026401075e-22	4.02563198749582e-19	. .	. .	. .	. .	.	.	.	.	.	.
PladumEVm105254	2.17416152473599	2.52040292214695	91.6325353920605	1.04362935457084e-21	9.25917086860661e-19	.	.	.	.	.	.	.	.	.	.
PladumEVm029937	-2.26394261295927	5.66732987032619	91.6105251595855	1.05530217095317e-21	9.25917086860661e-19	. . . . . . . . . .	. . . . . . . . . .	. . . . . . . . . .	. . . . . . . . . .	.	.	.	.	.	.
PladumEVm002651	3.91865176213703	5.24112243792996	91.5907261857073	1.06591380359293e-21	9.25917086860661e-19	POL4_DROME POL4_DROME POL4_DROME POL_AVIRE POL4_DROME POL4_DROME POL4_DROME POL4_DROME POL4_DROME POL4_DROME POL4_DROME POL4_DROME POL4_DROME POL4_DROME POL4_DROME POL4_DROME POL4_DROME POL4_DROME POL4_DROME POL4_DROME POL4_DROME POL4_DROME POL4_DROME POL4_DROME POL4_DROME POL4_DROME POL4_DROME POL4_DROME POL4_DROME POL4_DROME POL4_DROME POL4_DROME POL4_DROME POL4_DROME POL4_DROME POL4_DROME POL4…	POL4_DROME . POL4_DROME POL_AVIRE POL4_DROME POL4_DROME . POL4_DROME POL4_DROME POL4_DROME . POL4_DROME . POL4_DROME POL4_DROME . . POL4_DROME POL4_DROME POL4_DROME POL4_DROME . POL4_DROME . POL4_DROME POL4_DROME POL4_DROME POL4_DROME POL4_DROME POL4_DROME POL4_DROME POL4_DROME POL4_DROME POL4_DROME POL4_DROME POL4_DROME POL4_DROME POL4_DROME . POL4_DROME . YI31B_YEAST	GO:0004190 GO:0004190 GO:0004190 GO:0004190 GO:0004190 GO:0004190 GO:0004190 GO:0004190 GO:0004190 GO:0004190 GO:0004190 GO:0004190 GO:0004190 GO:0004190 GO:0004190 GO:0004190 GO:0004190 GO:0004190 GO:0004190 GO:0004190 GO:0004190 GO:0004190 GO:0004190 GO:0004190 GO:0004190 GO:0004190 GO:0004190 GO:0004190 GO:0004190 GO:0004190 GO:0004190 GO:0004190 GO:0004190 GO:0004190 GO:0004190 GO:0004190 GO:…	. . . . . . . . . . . . . . . . . . . . . . . . . . . . . . . . . . . . . . . . . KEGG:sce:YIL082W-A	sp|Q5DTZ0|NYNRI_MOUSE Protein NYNRIN OS=Mus musculus OX=10090 GN=Nynrin PE=2 SV=2	XP_016865088.1 gypsy retrotransposon integrase-like protein 1 isoform X1 [Homo sapiens]	.	XP_005103686.2 uncharacterized protein K02A2.6 [Aplysia californica]	XP_006822441.1 PREDICTED: uncharacterized protein LOC100368444 [Saccoglossus kowalevskii]	tr|A0A8M9PC86|A0A8M9PC86_DANRE uncharacterized protein ftr06 isoform X1 OS=Danio rerio OX=7955 GN=ftr06 PE=3 SV=1
PladumEVm017843	-3.76286287415652	2.69792828280545	89.237836554977	3.50088780580157e-21	2.98476617946849e-18	CTXA_CARAL . CTXA_CARAL CTXA_CARAL CTXA_CARAL . . . . . . . . . . . . . .	CTXA_CARAL . CTXA_CARAL CTXA_CARAL CTXA_CARAL . . . . . . . . . . . . . .	GO:0005576 . GO:0005576 GO:0005576 GO:0005576 . . . . . . . . . . . . . .	. . . . . . . . . . . . . . . . . . .	.	.	.	.	.	.
PladumEVm099963	-3.94472867352135	3.46909432606773	88.5006159177703	5.08190519704583e-21	4.2539242430326e-18	.	.	.	.	.	.	.	.	.	.
PladumEVm030894	3.49578208451621	2.25877984012455	87.8707476161203	6.98744457604627e-21	5.74455287208204e-18	ANO39_PATPE ANO39_PATPE ANO39_PATPE ANO39_PATPE ANO39_PATPE ANO39_PATPE ANO39_PATPE ANO39_PATPE ANO39_PATPE ANO39_PATPE ANO39_PATPE ANO39_PATPE	MP62_LYTPI ANO39_PATPE ANO39_PATPE MP62_LYTPI ANO39_PATPE ANO39_PATPE MP62_LYTPI MP62_LYTPI MP62_LYTPI ANO39_PATPE ANO39_PATPE MP62_LYTPI	GO:0005737 GO:0005737 GO:0005737 GO:0005737 GO:0005737 GO:0005737 GO:0005737 GO:0005737 GO:0005737 GO:0005737 GO:0005737 GO:0005737	. . . . . . . . . . . .	tr|Q5SQB0|Q5SQB0_MOUSE Nucleophosmin OS=Mus musculus OX=10090 GN=Npm1 PE=1 SV=1	NP_001341938.1 nucleophosmin isoform 5 [Homo sapiens]	gi|17738283|ref|NP_524557.1| nucleoplasmin, isoform A [Drosophila melanogaster]	XP_012935245.1 mitotic apparatus protein p62 [Aplysia californica]	XP_006819440.1 PREDICTED: nucleoplasmin-like protein ANO39-like isoform X2 [Saccoglossus kowalevskii]	tr|Q5BLA5|Q5BLA5_DANRE Nucleophosmin/nucleoplasmin, 3 OS=Danio rerio OX=7955 GN=zgc:113084 PE=1 SV=1
PladumEVm097708	-7.43092578952038	0.779429191029955	87.4773020634372	8.52525551857381e-21	6.8858638389407e-18	.	.	.	.	.	.	.	.	.	.
PladumEVm061285	-3.3094781119054	5.50061503468867	86.9456731620239	1.11543458831799e-20	8.85405051923654e-18	. . . . . .	. . . . . .	. . . . . .	. . . . . .	.	.	.	.	.	.
PladumEVm009196	1.99280880267562	5.82850500786784	86.8267824876346	1.18454495175338e-20	9.2432652599617e-18	SC6A5_HUMAN SC6A5_HUMAN SC6A9_XENLA SC6A9_XENLA SC6A9_XENLA SC6A9_XENLA SC6A9_XENLA SC6A9_XENLA SC6A9_XENLA SC6A9_XENLA SC6A9_XENLA SC6A9_XENLA	SC6A5_HUMAN SC6A5_HUMAN SC6A9_XENLA SC6A9_XENLA SC6A9_XENLA SC6A9_XENLA SC6A9_XENLA SC6A9_XENLA SC6A9_XENLA SC6A9_XENLA SC6A9_XENLA SC6A9_XENLA	GO:0031045 GO:0031045 GO:0005887 GO:0005887 GO:0005887 GO:0005887 GO:0005887 GO:0005887 GO:0005887 GO:0005887 GO:0005887 GO:0005887	KEGG:hsa:9152 KEGG:hsa:9152 KEGG:xla:100126661 KEGG:xla:100126661 KEGG:xla:100126661 KEGG:xla:100126661 KEGG:xla:100126661 KEGG:xla:100126661 KEGG:xla:100126661 KEGG:xla:100126661 KEGG:xla:100126661 KEGG:xla:100126661	tr|B2RQX9|B2RQX9_MOUSE Transporter OS=Mus musculus OX=10090 GN=Slc6a5 PE=1 SV=1	NP_004202.4 sodium- and chloride-dependent glycine transporter 2 isoform 1 [Homo sapiens]	gi|281364136|ref|NP_611836.2| CG5549 [Drosophila melanogaster]	XP_012934684.1 sodium- and chloride-dependent glycine transporter 1 [Aplysia californica]	XP_002741096.1 PREDICTED: sodium- and chloride-dependent glycine transporter 1-like [Saccoglossus kowalevskii]	tr|A0A8M3B0Z1|A0A8M3B0Z1_DANRE Transporter OS=Danio rerio OX=7955 GN=slc6a5 PE=3 SV=1
PladumEVm011447	2.73099449108833	1.75337877129072	86.6285967130589	1.30940025278328e-20	1.00472463729816e-17	KLHL6_MOUSE KLHL6_MOUSE KLHL6_MOUSE KLH41_HUMAN KLHL2_RAT KLHL6_MOUSE KLHL6_MOUSE KLHL2_HUMAN	KLHL6_MOUSE KLHL6_MOUSE KLHL6_MOUSE KLH31_DANRE KLHL2_RAT KLHL6_MOUSE KLHL6_MOUSE KLHL6_MOUSE	GO:0050853 GO:0050853 GO:0050853 GO:0031463 GO:0015629 GO:0050853 GO:0050853 GO:0015629	KEGG:mmu:239743 KEGG:mmu:239743 KEGG:mmu:239743 KEGG:dre:407079 . KEGG:mmu:239743 KEGG:mmu:239743 KEGG:mmu:239743	sp|Q6V595|KLHL6_MOUSE Kelch-like protein 6 OS=Mus musculus OX=10090 GN=Klhl6 PE=2 SV=2	XP_016856543.1 kelch-like protein 20 isoform X4 [Homo sapiens]	gi|442632585|ref|NP_001261892.1| diablo, isoform B [Drosophila melanogaster]	XP_005111836.1 kelch-like protein 20 [Aplysia californica]	XP_006821508.1 PREDICTED: ring canal kelch protein-like [Saccoglossus kowalevskii]	tr|X1WD22|X1WD22_DANRE Si:ch211-256e16.3 OS=Danio rerio OX=7955 GN=si:ch211-256e16.3 PE=4 SV=1
PladumEVm013470	-4.30826747483243	3.05073607226083	86.186752919565	1.63720714952436e-20	1.23566196650741e-17	. . . . . . . . . .	. . . . . . . . . .	. . . . . . . . . .	. . . . . . . . . .	.	.	.	.	.	.
PladumEVm014960	2.48469098627137	1.96283869054877	85.5113097025247	2.30380162092758e-20	1.71072133590137e-17	C27C1_DANRE C27C1_DANRE C27C1_DANRE C27C1_DANRE C27C1_DANRE C27C1_DANRE C27C1_DANRE	C27C1_DANRE C27C1_DANRE C27C1_DANRE C27C1_DANRE C27C1_DANRE C27C1_DANRE C27C1_DANRE	GO:0016020 GO:0016020 GO:0016020 GO:0016020 GO:0016020 GO:0016020 GO:0016020	KEGG:dre:558396 KEGG:dre:558396 KEGG:dre:558396 KEGG:dre:558396 KEGG:dre:558396 KEGG:dre:558396 KEGG:dre:558396	sp|Q64441|CP24A_MOUSE 1,25-dihydroxyvitamin D(3) 24-hydroxylase, mitochondrial OS=Mus musculus OX=10090 GN=Cyp24a1 PE=2 SV=1	NP_000775.1 sterol 26-hydroxylase, mitochondrial precursor [Homo sapiens]	gi|28573913|ref|NP_610588.2| Cyp49a1, isoform A [Drosophila melanogaster]	XP_035826030.1 cytochrome P450 27C1 [Aplysia californica]	XP_002734711.1 PREDICTED: 1,25-dihydroxyvitamin D(3) 24-hydroxylase, mitochondrial-like [Saccoglossus kowalevskii]	tr|B0UYB4|B0UYB4_DANRE Si:dkey-91i10.3 OS=Danio rerio OX=7955 GN=si:dkey-91i10.3 PE=3 SV=1
PladumEVm020809	3.95353543975276	0.896066845818583	85.1247901829988	2.8011648210421e-20	2.04702900311043e-17	EVE_DROME EVE_DROME EVE_DROME . . EVE_DROME EVE_DROME EVE_DROME EVE_DROME EVE_DROME EVE_DROME	EVE_DROME EVE_DROME EVE_DROME . . EVE_DROME EVE_DROME EVE_DROME EVE_DROME EVE_DROME EVE_DROME	GO:0005634 GO:0005634 GO:0005634 . . GO:0005634 GO:0005634 GO:0005634 GO:0005634 GO:0005634 GO:0005634	KEGG:dme:Dmel_CG2328 KEGG:dme:Dmel_CG2328 KEGG:dme:Dmel_CG2328 . . KEGG:dme:Dmel_CG2328 KEGG:dme:Dmel_CG2328 KEGG:dme:Dmel_CG2328 KEGG:dme:Dmel_CG2328 KEGG:dme:Dmel_CG2328 KEGG:dme:Dmel_CG2328	sp|P49749|EVX2_MOUSE Homeobox even-skipped homolog protein 2 OS=Mus musculus OX=10090 GN=Evx2 PE=2 SV=1	NP_001291449.1 homeobox even-skipped homolog protein 1 isoform 2 [Homo sapiens]	gi|24652276|ref|NP_523670.2| even skipped [Drosophila melanogaster]	XP_012936483.1 histone-lysine N-methyltransferase 2D, partial [Aplysia californica]	NP_001164694.1 even-skipped homeobox [Saccoglossus kowalevskii]	tr|A0A0R4IHJ8|A0A0R4IHJ8_DANRE Even-skipped homeobox 1 OS=Danio rerio OX=7955 GN=evx1 PE=2 SV=1
PladumEVm110004	3.80081089134223	5.37001860092224	84.8517361761717	3.21598282538947e-20	2.31344739528291e-17	. . . . . .	. . . . . .	. . . . . .	. . . . . .	.	.	.	.	.	.
PladumEVm023100	-12.1871036193438	3.16128943332027	84.4207932311222	3.99919645922123e-20	2.83260008901671e-17	BPI_HUMAN	LBP_HUMAN	GO:0035578	KEGG:hsa:3929	sp|Q61805|LBP_MOUSE Lipopolysaccharide-binding protein OS=Mus musculus OX=10090 GN=Lbp PE=1 SV=2	NP_001716.3 bactericidal permeability-increasing protein precursor [Homo sapiens]	.	XP_005112375.2 bactericidal permeability-increasing protein [Aplysia californica]	XP_002736303.1 PREDICTED: bactericidal permeability-increasing protein-like [Saccoglossus kowalevskii]	tr|A0A8M1Q233|A0A8M1Q233_DANRE Bactericidal permeability-increasing protein OS=Danio rerio OX=7955 GN=bpifcl PE=3 SV=1
PladumEVm080506	5.40474398887632	-0.578629241230509	84.2203683185784	4.4258738200771e-20	3.08731522428075e-17	HLF_HUMAN	HLF_HUMAN	GO:0000785	KEGG:hsa:3131	sp|Q8BW74|HLF_MOUSE Hepatic leukemia factor OS=Mus musculus OX=10090 GN=Hlf PE=2 SV=1	NP_001317304.1 hepatic leukemia factor isoform 2 [Homo sapiens]	gi|24654082|ref|NP_611101.1| CG7786 [Drosophila melanogaster]	XP_012946191.1 hepatic leukemia factor isoform X3 [Aplysia californica]	XP_002738815.2 PREDICTED: LOW QUALITY PROTEIN: hepatic leukemia factor-like [Saccoglossus kowalevskii]	tr|Q08BP9|Q08BP9_DANRE HLF transcription factor, PAR bZIP family member a OS=Danio rerio OX=7955 GN=zgc:153035 PE=2 SV=1
PladumEVm035277	-3.85288412961243	3.85172160188705	84.0274543736063	4.87951360258115e-20	3.35295413058557e-17	LEC_MYTGA LEC_MYTGA LEC_MYTGA LEC_MYTGA LEC_MYTGA .	LEC_MYTGA LEC_MYTGA LEC_MYTGA LEC_MYTGA LEC_MYTGA .	GO:0005534 GO:0005534 GO:0005534 GO:0005534 GO:0005534 .	. . . . . .	.	.	.	.	.	.
PladumEVm037723	-2.53183339227916	7.2889032268972	83.0673368226369	7.93053382106984e-20	5.36932127335639e-17	. . . . . . . . . . .	. . . . . . . . . . .	. . . . . . . . . . .	. . . . . . . . . . .	.	.	.	.	.	.
PladumEVm111194	-11.2231149804502	0.838005356878076	82.9119080829459	8.57927866337871e-20	5.72436826642453e-17	.	GVIN1_HUMAN	.	.	.	.	.	.	.	tr|A0A8M2BLS2|A0A8M2BLS2_DANRE interferon-induced very large GTPase 1-like OS=Danio rerio OX=7955 GN=LOC101884556 PE=3 SV=1
PladumEVm053629	-3.6166276209678	5.73817068041345	82.6036399579729	1.00272247180998e-19	6.59490569709421e-17	. . .	. . .	. . .	. . .	.	.	.	.	.	.
PladumEVm071457	-10.8746811105531	1.44546218284311	81.6000405311545	1.66610725802459e-19	1.08036495848161e-16	.	.	.	.	.	.	.	.	.	.
PladumEVm001193	2.39332347672688	2.77733855178885	81.0575853423809	2.19235234595489e-19	1.40185707854746e-16	ATS9_HUMAN ATS9_HUMAN ATS9_HUMAN ATS9_HUMAN ATS20_MOUSE ATS9_HUMAN ATS9_HUMAN ATS9_HUMAN ATS9_HUMAN ATS9_HUMAN ATS9_HUMAN ATS9_HUMAN ATS9_HUMAN ATS9_HUMAN ATS9_HUMAN ATS9_HUMAN ATS9_HUMAN ATS9_HUMAN ATS9_HUMAN ATS9_HUMAN ATS9_HUMAN ATS9_HUMAN ATS9_HUMAN ATS9_HUMAN ATS9_HUMAN	ATS9_HUMAN ATS9_HUMAN ATS9_HUMAN ATS9_HUMAN . ATS9_HUMAN ATS9_HUMAN ATS9_HUMAN ATS9_HUMAN ATS9_HUMAN ATS9_HUMAN ATS9_HUMAN ATS9_HUMAN ATS9_HUMAN ATS9_HUMAN ATS9_HUMAN ATS9_HUMAN ATS9_HUMAN ATS9_HUMAN ATS9_HUMAN ATS9_HUMAN ATS9_HUMAN ATS9_HUMAN ATS9_HUMAN ATS9_HUMAN	GO:0005783 GO:0005783 GO:0005783 GO:0005783 GO:0031012 GO:0005783 GO:0005783 GO:0005783 GO:0005783 GO:0005783 GO:0005783 GO:0005783 GO:0005783 GO:0005783 GO:0005783 GO:0005783 GO:0005783 GO:0005783 GO:0005783 GO:0005783 GO:0005783 GO:0005783 GO:0005783 GO:0005783 GO:0005783	KEGG:hsa:56999 KEGG:hsa:56999 KEGG:hsa:56999 KEGG:hsa:56999 KEGG:mmu:223838 KEGG:hsa:56999 KEGG:hsa:56999 KEGG:hsa:56999 KEGG:hsa:56999 KEGG:hsa:56999 KEGG:hsa:56999 KEGG:hsa:56999 KEGG:hsa:56999 KEGG:hsa:56999 KEGG:hsa:56999 KEGG:hsa:56999 KEGG:hsa:56999 KEGG:hsa:56999 KEGG:hsa:56999 KEGG:hsa:56999 KEGG:hsa:56999 KEGG:hsa:56999 KEGG:hsa:56999 KEGG:hsa:56999 KEGG:hsa:56999	tr|E9PUN6|E9PUN6_MOUSE A disintegrin-like and metallopeptidase (reprolysin type) with thrombospondin type 1 motif, 9 OS=Mus musculus OX=10090 GN=Adamts9 PE=1 SV=1	NP_891550.1 A disintegrin and metalloproteinase with thrombospondin motifs 9 isoform 1 preproprotein [Homo sapiens]	gi|28572997|ref|NP_732036.2| ADAM metallopeptidase with thrombospondin type 1 motif A, isoform E [Drosophila melanogaster]	XP_012936105.1 A disintegrin and metalloproteinase with thrombospondin motifs 9 [Aplysia californica]	XP_006818840.1 PREDICTED: A disintegrin and metalloproteinase with thrombospondin motifs 9 [Saccoglossus kowalevskii]	tr|G3G3K0|G3G3K0_DANRE A disintegrin and metalloproteinase with thrombospondin motifs 9 OS=Danio rerio OX=7955 GN=adamts9 PE=2 SV=1
PladumEVm002395	2.02421514261051	2.98410176004376	80.3280892720441	3.17128764268303e-19	1.99836466774881e-16	DEND3_HUMAN DEND3_HUMAN DEND3_HUMAN DEND3_HUMAN DEND3_HUMAN DEND3_MOUSE DEND3_HUMAN DEND3_HUMAN DEND3_HUMAN DEND3_HUMAN DEND3_HUMAN DEND3_HUMAN	DEND3_MOUSE DEND3_MOUSE DEND3_HUMAN DEND3_HUMAN DEND3_MOUSE DEND3_MOUSE DEND3_MOUSE DEND3_MOUSE DEND3_MOUSE DEND3_HUMAN DEND3_MOUSE DEND3_MOUSE	GO:0031410 GO:0031410 GO:0031410 GO:0031410 GO:0031410 GO:0031410 GO:0031410 GO:0031410 GO:0031410 GO:0031410 GO:0031410 GO:0031410	KEGG:mmu:105841 KEGG:mmu:105841 KEGG:hsa:22898 KEGG:hsa:22898 KEGG:mmu:105841 KEGG:mmu:105841 KEGG:mmu:105841 KEGG:mmu:105841 KEGG:mmu:105841 KEGG:hsa:22898 KEGG:mmu:105841 KEGG:mmu:105841	tr|G3UYA1|G3UYA1_MOUSE DENN domain-containing protein 3 OS=Mus musculus OX=10090 GN=Dennd3 PE=1 SV=1	XP_011515239.2 DENN domain-containing protein 3 isoform X9 [Homo sapiens]	gi|28573079|ref|NP_731633.2| SET domain binding factor, isoform B [Drosophila melanogaster]	XP_005103300.3 DENN domain-containing protein 3 [Aplysia californica]	XP_006818634.1 PREDICTED: DENN domain-containing protein 3-like [Saccoglossus kowalevskii]	tr|E7FG65|E7FG65_DANRE DENN/MADD domain-containing 3a OS=Danio rerio OX=7955 GN=dennd3a PE=4 SV=2
PladumEVm128253	9.86341016021819	1.50077739614769	80.292364519197	3.22914460151195e-19	1.99836466774881e-16	. .	. .	. .	. .	.	.	.	.	.	.
PladumEVm000423	2.77597834118005	2.48763279804979	80.2763371483364	3.25544321295338e-19	1.99836466774881e-16	CADN_DROME CADN_DROME CADN_DROME CADN_DROME CADN_DROME CADN_DROME CADN_DROME CADN_DROME CADN_DROME	CADN_DROME IFT52_MOUSE CADN_DROME CADN_DROME CADN_DROME CADN_DROME CADN_DROME CADN_DROME CADN_DROME	GO:0030424 GO:0030424 GO:0030424 GO:0030424 GO:0030424 GO:0030424 GO:0030424 GO:0030424 GO:0030424	KEGG:dme:Dmel_CG7100 KEGG:mmu:245866 KEGG:dme:Dmel_CG7100 KEGG:dme:Dmel_CG7100 KEGG:dme:Dmel_CG7100 KEGG:dme:Dmel_CG7100 KEGG:dme:Dmel_CG7100 KEGG:dme:Dmel_CG7100 KEGG:dme:Dmel_CG7100	sp|Q62559|IFT52_MOUSE Intraflagellar transport protein 52 homolog OS=Mus musculus OX=10090 GN=Ift52 PE=1 SV=2	XP_005262892.1 protocadherin Fat 1 isoform X1 [Homo sapiens]	gi|24584873|ref|NP_724071.1| Cadherin-N, isoform D [Drosophila melanogaster]	XP_005106527.1 neural-cadherin [Aplysia californica]	XP_006818278.1 PREDICTED: neural-cadherin-like [Saccoglossus kowalevskii]	tr|A0A8M1QQV6|A0A8M1QQV6_DANRE neural-cadherin OS=Danio rerio OX=7955 GN=si:dkey-22o22.2 PE=4 SV=1
PladumEVm093377	-5.64111705840964	1.62667260160689	80.0606329539236	3.63094957101986e-19	2.19954325394978e-16	.	.	.	.	.	.	.	.	.	.
PladumEVm000825	2.52403945054818	4.871559082675	79.9095051313979	3.91956458516063e-19	2.34354329787286e-16	CAC1D_DROME CAC1D_DROME CAC1D_DROME CAC1D_DROME CAC1D_DROME CAC1D_DROME CAC1D_DROME CAC1D_DROME CAC1D_DROME CAC1D_DROME CAC1D_DROME CAC1D_DROME CAC1D_DROME CAC1D_DROME CAC1D_DROME CAC1D_DROME CAC1D_DROME CAC1D_DROME CAC1D_DROME CAC1D_DROME CAC1D_DROME CAC1D_DROME CAC1D_DROME CAC1D_DROME CAC1D_DROME CAC1D_DROME CAC1D_DROME CAC1D_DROME CAC1D_DROME . CAC1D_DROME CAC1D_DROME CAC1D_DROME RSH4A_MOUSE C…	. CREL2_DANRE CAC1D_DROME . CAC1D_DROME CAC1D_DROME CAC1D_DROME . SAV1_HUMAN . . CAC1D_DROME SAV1_HUMAN . CAC1D_DROME . CAC1D_DROME CAC1D_CHICK CAC1D_DROME . CAC1D_DROME . CAC1D_DROME . CAC1D_DROME . CREL2_DANRE CAC1D_DROME . . . CAC1D_DROME CAC1D_DROME RSH4A_MOUSE CAC1D_DROME CAC1D_DROME CAC1D_DROME CAC1D_DROME	GO:0016324 GO:0016324 GO:0016324 GO:0016324 GO:0016324 GO:0016324 GO:0016324 GO:0016324 GO:0016324 GO:0016324 GO:0016324 GO:0016324 GO:0016324 GO:0016324 GO:0016324 GO:0016324 GO:0016324 GO:0016324 GO:0016324 GO:0016324 GO:0016324 GO:0016324 GO:0016324 GO:0016324 GO:0016324 GO:0016324 GO:0016324 GO:0016324 GO:0016324 . GO:0016324 GO:0016324 GO:0016324 GO:0005930 GO:0016324 GO:0016324 GO:0016324 G…	KEGG:dme:Dmel_CG4894 KEGG:dre:393495 KEGG:dme:Dmel_CG4894 KEGG:dme:Dmel_CG4894 KEGG:dme:Dmel_CG4894 KEGG:dme:Dmel_CG4894 KEGG:dme:Dmel_CG4894 KEGG:dme:Dmel_CG4894 KEGG:hsa:60485 KEGG:dme:Dmel_CG4894 KEGG:dme:Dmel_CG4894 KEGG:dme:Dmel_CG4894 KEGG:hsa:60485 KEGG:dme:Dmel_CG4894 KEGG:dme:Dmel_CG4894 KEGG:dme:Dmel_CG4894 KEGG:dme:Dmel_CG4894 KEGG:gga:395895 KEGG:dme:Dmel_CG4894 KEGG:dme:Dmel_CG4894 K…	tr|A0A087WS40|A0A087WS40_MOUSE Voltage-dependent L-type calcium channel subunit alpha OS=Mus musculus OX=10090 GN=Cacna1c PE=1 SV=1	XP_016875438.1 voltage-dependent L-type calcium channel subunit alpha-1C isoform X24 [Homo sapiens]	gi|19584591|ref|NP_602305.1| Ca[2+]-channel protein alpha[[1]] subunit D, isoform A [Drosophila melanogaster]	XP_035829232.1 voltage-dependent calcium channel type D subunit alpha-1 [Aplysia californica]	XP_006821884.1 PREDICTED: voltage-dependent L-type calcium channel subunit alpha-1C-like [Saccoglossus kowalevskii]	tr|A0A8M9PGZ5|A0A8M9PGZ5_DANRE Voltage-dependent L-type calcium channel subunit alpha OS=Danio rerio OX=7955 GN=cacna1c PE=3 SV=1
PladumEVm014015	-2.96277426230804	2.11702398229892	79.4942753263874	4.83624584272675e-19	2.85456310709355e-16	. . . . . . . . . . . .	KLRG1_MOUSE . KLRG1_MOUSE . KLRG1_MOUSE KLRG1_MOUSE . . KLRG1_MOUSE KLRG1_MOUSE KLRG1_MOUSE .	. . . . . . . . . . . .	KEGG:mmu:50928 . KEGG:mmu:50928 . KEGG:mmu:50928 KEGG:mmu:50928 . . KEGG:mmu:50928 KEGG:mmu:50928 KEGG:mmu:50928 .	tr|G4WK10|G4WK10_MOUSE Oxidized low density lipoprotein (Lectin-like) receptor 1 isoform 3 OS=Mus musculus OX=10090 GN=Olr1 PE=2 SV=1	XP_016874174.1 killer cell lectin-like receptor subfamily G member 1 isoform X1 [Homo sapiens]	.	.	.	tr|B7ZV73|B7ZV73_DANRE Si:ch211-282j17.1 OS=Danio rerio OX=7955 GN=si:ch211-282j17.1 PE=2 SV=1
PladumEVm068649	-3.76700354340726	6.66190205149793	78.3768638820766	8.51435589748603e-19	4.96192950840961e-16	LYS_RUDPH LYS_RUDPH LYS_RUDPH	LYS_RUDPH LYS_RUDPH LYS_RUDPH	GO:0005576 GO:0005576 GO:0005576	. . .	.	.	gi|24654274|ref|NP_652048.2| CG6421 [Drosophila melanogaster]	.	XP_006815417.1 PREDICTED: SCO-spondin-like [Saccoglossus kowalevskii]	.
PladumEVm039233	4.7872151061244	2.81022183397752	78.246143684792	9.0968510423633e-19	5.23512406424205e-16	. .	. .	. .	. .	.	.	.	.	.	.
PladumEVm029899	-4.06787374355284	3.19632180814965	78.0516958279431	1.00378841963558e-18	5.7053598829139e-16	GVIN1_HUMAN GVIN1_HUMAN	GVIN1_HUMAN GVIN1_HUMAN	GO:0005829 GO:0005829	. .	tr|L7N451|L7N451_MOUSE Interferon-induced very large GTPase 1 OS=Mus musculus OX=10090 GN=Gvin1 PE=1 SV=1	NP_060390.3 up-regulator of cell proliferation isoform 1 [Homo sapiens]	.	.	.	tr|A0A8M2BJH6|A0A8M2BJH6_DANRE interferon-induced very large GTPase 1-like OS=Danio rerio OX=7955 GN=si:dkey-85k7.12 PE=3 SV=1
PladumEVm009634	5.56319186734379	0.0125220727681513	77.3780918381835	1.41172467624083e-18	7.92614541090871e-16	CLZ9_COCLU CLZ9_COCLU CLZ9_COCLU	CLZ9_COCLU CLZ9_COCLU CLZ9_COCLU	GO:0016021 GO:0016021 GO:0016021	. . .	.	.	.	XP_005105548.1 uncharacterized protein LOC101864008 isoform X1 [Aplysia californica]	XP_002740528.1 PREDICTED: pogo transposable element with ZNF domain-like [Saccoglossus kowalevskii]	.
PladumEVm005781	2.18099241804636	2.38480144153489	76.6558036752979	2.03507129828649e-18	1.12882707833508e-15	Y054_OSHVF TLR4_PINIB Y054_OSHVF	. TLR4_PINIB .	GO:0033644 GO:0016021 GO:0033644	KEGG:vg:2948152 . KEGG:vg:2948152	.	.	.	.	.	.
PladumEVm112910	2.36817244719198	1.51360819260123	76.6197577444136	2.07255722502241e-18	1.13593407241437e-15	.	.	.	.	.	.	.	.	.	.
PladumEVm024869	-4.69148157429018	2.3882197758067	76.5464447184346	2.15094359677271e-18	1.16502696766845e-15	LIPR1_CANLF LIPR1_CANLF LIPR1_CANLF LIPR1_CANLF LIPR1_CANLF	LIPR1_CANLF LIPP_MOUSE LIPP_MOUSE LIPP_MOUSE LIPP_MOUSE	GO:0005576 GO:0005576 GO:0005576 GO:0005576 GO:0005576	KEGG:cfa:404010 KEGG:mmu:69060 KEGG:mmu:69060 KEGG:mmu:69060 KEGG:mmu:69060	sp|Q6P8U6|LIPP_MOUSE Pancreatic triacylglycerol lipase OS=Mus musculus OX=10090 GN=Pnlip PE=1 SV=1	NP_006220.1 inactive pancreatic lipase-related protein 1 precursor [Homo sapiens]	gi|45549581|ref|NP_573259.2| CG6847, isoform A [Drosophila melanogaster]	XP_012941117.1 pancreatic triacylglycerol lipase [Aplysia californica]	XP_006825445.1 PREDICTED: pancreatic lipase-related protein 2-like [Saccoglossus kowalevskii]	tr|A0A8M2BLP2|A0A8M2BLP2_DANRE lipoprotein lipase-like OS=Danio rerio OX=7955 GN=LOC101884800 PE=3 SV=1
PladumEVm036990	2.60167946587558	3.70473441088242	76.4427072481527	2.26695328405926e-18	1.21358444470703e-15	. .	. .	. .	. .	.	.	.	.	.	.
PladumEVm103399	16.8474692870285	6.90201698853411	76.0443649531406	2.77362685990833e-18	1.46775870118758e-15	KGCY_HEDDI	.	GO:0005524	.	tr|A0A0J9YKD4|A0A0J9YKD4_MOUSE Creatine kinase OS=Mus musculus OX=10090 GN=Ckm PE=1 SV=1	NP_001815.2 creatine kinase M-type [Homo sapiens]	.	.	XP_002730915.1 PREDICTED: creatine kinase, flagellar-like [Saccoglossus kowalevskii]	tr|R4GE87|R4GE87_DANRE creatine kinase OS=Danio rerio OX=7955 GN=ckbb PE=3 SV=1
PladumEVm129302	3.40782670145021	3.93862516046445	75.7891102196757	3.15637018386732e-18	1.65131962380758e-15	.	.	.	.	.	.	.	.	.	.
PladumEVm093703	10.9951506405057	2.21321134491784	75.1032093534214	4.46739548690915e-18	2.31094854855967e-15	.	.	.	.	.	.	.	.	.	.
PladumEVm001465	-3.54406820869887	1.76849954701134	74.8074004856791	5.18948154795417e-18	2.65465045540291e-15	. . . . . . . .	. . . . . . . .	. . . . . . . .	. . . . . . . .	.	.	.	.	.	.
PladumEVm001935	-4.38051090521746	6.6783873004451	74.308626646396	6.68109142201556e-18	3.38007410460658e-15	GAS6_HUMAN . . . DIG1_CAEEL DIG1_CAEEL GAS6_HUMAN GAS6_HUMAN . . . . GAS6_HUMAN . . .	GAS6_HUMAN . . . . MEGF6_HUMAN GAS6_HUMAN GAS6_HUMAN . . . . GAS6_HUMAN . . .	GO:0005737 . . . GO:0005576 GO:0005576 GO:0005737 GO:0005737 . . . . GO:0005737 . . .	KEGG:hsa:2621 . . . . KEGG:hsa:1953 KEGG:hsa:2621 KEGG:hsa:2621 . . . . KEGG:hsa:2621 . . .	sp|Q61592|GAS6_MOUSE Growth arrest-specific protein 6 OS=Mus musculus OX=10090 GN=Gas6 PE=2 SV=2	NP_000811.1 growth arrest-specific protein 6 precursor [Homo sapiens]	gi|442630815|ref|NP_001261531.1| faulty attraction, isoform F [Drosophila melanogaster]	XP_035828764.1 epidermal growth factor-like protein 7 [Aplysia californica]	XP_006816602.1 PREDICTED: kielin/chordin-like protein-like [Saccoglossus kowalevskii]	tr|A7MD60|A7MD60_DANRE LOC797832 protein (Fragment) OS=Danio rerio OX=7955 GN=LOC797832 PE=2 SV=1
PladumEVm049650	-2.72941288489413	4.242138496552	74.287077383421	6.75442163434926e-18	3.38007410460658e-15	NCAH_DROME HPCL1_SHEEP NCAH_DROME HPCL1_SHEEP	NCAH_DROME HPCL1_SHEEP NCAH_DROME HPCL1_SHEEP	GO:0005509 GO:0016020 GO:0005509 GO:0016020	KEGG:dme:Dmel_CG7641 KEGG:oas:100187549 KEGG:dme:Dmel_CG7641 KEGG:oas:100187549	sp|P62748|HPCL1_MOUSE Hippocalcin-like protein 1 OS=Mus musculus OX=10090 GN=Hpcal1 PE=1 SV=2	XP_016859442.1 hippocalcin-like protein 1 isoform X1 [Homo sapiens]	gi|28574621|ref|NP_788543.1| neurocalcin [Drosophila melanogaster]	NP_001191469.1 neurocalcin [Aplysia californica]	XP_006811437.1 PREDICTED: hippocalcin-like protein isoform X2 [Saccoglossus kowalevskii]	tr|Q7SXX4|Q7SXX4_DANRE Hippocalcin-like 1 OS=Danio rerio OX=7955 GN=hpcal1 PE=2 SV=1
PladumEVm057830	-2.04937016369844	7.46421037771078	74.0215479445993	7.72689524685946e-18	3.82514548677594e-15	CML10_ORYSJ CML10_ORYSJ CML10_ORYSJ CML10_ORYSJ CML10_ORYSJ CML10_ORYSJ CML10_ORYSJ CML10_ORYSJ CML10_ORYSJ	CML10_ORYSJ CML10_ORYSJ CML10_ORYSJ CML10_ORYSJ CML10_ORYSJ CML10_ORYSJ CML10_ORYSJ CML10_ORYSJ CML10_ORYSJ	GO:0005509 GO:0005509 GO:0005509 GO:0005509 GO:0005509 GO:0005509 GO:0005509 GO:0005509 GO:0005509	KEGG:osa:4325762 KEGG:osa:4325762 KEGG:osa:4325762 KEGG:osa:4325762 KEGG:osa:4325762 KEGG:osa:4325762 KEGG:osa:4325762 KEGG:osa:4325762 KEGG:osa:4325762	sp|Q9D6P8|CALL3_MOUSE Calmodulin-like protein 3 OS=Mus musculus OX=10090 GN=Calml3 PE=2 SV=1	NP_005176.1 calmodulin-like protein 3 [Homo sapiens]	gi|17647231|ref|NP_523710.1| calmodulin, isoform A [Drosophila melanogaster]	NP_001191509.1 calmodulin [Aplysia californica]	XP_002735410.2 PREDICTED: calmodulin-like, partial [Saccoglossus kowalevskii]	tr|A0A2R8QP29|A0A2R8QP29_DANRE Calmodulin OS=Danio rerio OX=7955 GN=calm2a PE=4 SV=1
PladumEVm103032	-3.82479247931193	4.08128256050458	73.3154967709469	1.10496944820582e-17	5.41188174744125e-15	. . . . .	. . . . .	. . . . .	. . . . .	.	.	.	.	.	.
PladumEVm079454	2.72083983947803	0.262051139905213	73.131280124375	1.21306679692456e-17	5.87877708037996e-15	.	.	.	.	.	.	.	.	.	.
PladumEVm017757	-9.23887629185601	2.09032752125512	72.5827881349908	1.60169908828941e-17	7.68131503393293e-15	SACS_MOUSE	SACS_MOUSE	GO:0005737	KEGG:mmu:50720	sp|Q9JLC8|SACS_MOUSE Sacsin OS=Mus musculus OX=10090 GN=Sacs PE=1 SV=2	NP_055178.3 sacsin isoform 1 [Homo sapiens]	.	.	XP_002734859.1 PREDICTED: sacsin-like [Saccoglossus kowalevskii]	tr|A0A2R8Q3T2|A0A2R8Q3T2_DANRE Sacsin molecular chaperone OS=Danio rerio OX=7955 GN=sacs PE=4 SV=1
PladumEVm045595	2.14517585284173	3.98414668961775	72.536629868187	1.63960274312208e-17	7.78202790624715e-15	RAE1C_ARATH RAE1A_ARATH RAE1C_ARATH RAE1C_ARATH RAE1C_ARATH	RAE1C_ARATH RAE1A_ARATH RAE1C_ARATH RAE1C_ARATH RAE1C_ARATH	GO:0005829 GO:0005829 GO:0005829 GO:0005829 GO:0005829	KEGG:ath:AT3G46060 KEGG:ath:AT3G53610 KEGG:ath:AT3G46060 KEGG:ath:AT3G46060 KEGG:ath:AT3G46060	sp|P61028|RAB8B_MOUSE Ras-related protein Rab-8B OS=Mus musculus OX=10090 GN=Rab8b PE=1 SV=1	NP_057614.1 ras-related protein Rab-8B [Homo sapiens]	gi|17737663|ref|NP_524172.1| Rab8, isoform A [Drosophila melanogaster]	XP_005106931.1 ras-related protein Rab-1A [Aplysia californica]	XP_002735510.1 PREDICTED: ras-related protein Rab-8A-like [Saccoglossus kowalevskii]	tr|A1L2A5|A1L2A5_DANRE Zgc:158741 OS=Danio rerio OX=7955 GN=zgc:158741 PE=2 SV=1
PladumEVm113268	1.91669116986664	3.8023139940828	72.2835066696961	1.86398782444572e-17	8.75674851527109e-15	. . .	. . .	. . .	. . .	.	.	.	.	.	.
PladumEVm042749	-4.76751914916457	4.95238671970589	72.0329280924148	2.11636224938672e-17	9.8419395555066e-15	.	.	.	.	.	.	.	.	.	.
PladumEVm011986	-3.88575680623207	3.18705598000703	71.9817765575005	2.17193918555973e-17	9.99939081639846e-15	FAAH1_MOUSE VDHAP_CHICK FAAH1_MOUSE FAAH1_MOUSE FAAH1_HUMAN FAAH1_MOUSE FAAH1_HUMAN FAAH1_MOUSE FAAH1_MOUSE FAAH1_MOUSE	FAAH1_CAEEL VDHAP_CHICK FAAH1_CAEEL FAAH1_MOUSE FAAH1_HUMAN FAAH1_MOUSE FAAH1_HUMAN FAAH1_CAEEL FAAH1_CAEEL FAAH1_CAEEL	GO:0005789 GO:0005743 GO:0005789 GO:0005789 GO:0005856 GO:0005789 GO:0005856 GO:0005789 GO:0005789 GO:0005789	KEGG:cel:CELE_B0218.1 KEGG:gga:395824 KEGG:cel:CELE_B0218.1 KEGG:mmu:14073 KEGG:hsa:2166 KEGG:mmu:14073 KEGG:hsa:2166 KEGG:cel:CELE_B0218.1 KEGG:cel:CELE_B0218.1 KEGG:cel:CELE_B0218.1	sp|O08914|FAAH1_MOUSE Fatty-acid amide hydrolase 1 OS=Mus musculus OX=10090 GN=Faah PE=1 SV=1	NP_001432.2 fatty-acid amide hydrolase 1 [Homo sapiens]	gi|24644968|ref|NP_649765.1| CG7910, isoform A [Drosophila melanogaster]	XP_005108184.2 vitamin D3 hydroxylase-associated protein [Aplysia californica]	XP_006815509.1 PREDICTED: fatty-acid amide hydrolase 1-like [Saccoglossus kowalevskii]	tr|F1RCW3|F1RCW3_DANRE Fatty acid amide hydrolase OS=Danio rerio OX=7955 GN=faah PE=3 SV=1
PladumEVm042332	-5.88709564929227	4.4370236127158	71.7209761001469	2.47883370986346e-17	1.12993094226143e-14	. . . . . . .	. . . . . . .	. . . . . . .	. . . . . . .	.	.	.	.	.	.
PladumEVm148422	2.56904962624383	5.37795539475427	71.6336746167771	2.59096912974875e-17	1.16946693886767e-14	. . .	. . .	. . .	. . .	.	.	.	.	.	.
PladumEVm048541	-4.53170281162097	3.24412122579155	71.217254701266	3.1997752840144e-17	1.43023742039552e-14	MCAF1_HUMAN CP31A_ARATH . YMO3_PANSE TTN1_CAEEL . .	TMPSD_HUMAN . . YMO3_PANSE . . .	GO:0005829 GO:0009507 . . GO:0031672 . .	KEGG:hsa:84000 KEGG:ath:AT4G24770 . . . . .	tr|A0A087WSD2|A0A087WSD2_MOUSE Membrane-spanning 4-domains, subfamily A, member 14 OS=Mus musculus OX=10090 GN=Ms4a14 PE=3 SV=1	XP_016875128.1 activating transcription factor 7-interacting protein 1 isoform X3 [Homo sapiens]	.	XP_035824382.1 PPE family protein PPE34-like [Aplysia californica]	XP_006824771.1 PREDICTED: uncharacterized protein LOC102802731 [Saccoglossus kowalevskii]	.
PladumEVm049855	2.00039452861528	1.88596400539916	70.8652474782444	3.82476257545659e-17	1.69315619434083e-14	. .	. .	. .	. .	.	.	.	.	.	.
PladumEVm045496	3.53620223290962	2.14166603090386	69.8953891111789	6.25344570220444e-17	2.74192749222657e-14	. . . . . .	. . . . . .	. . . . . .	. . . . . .	.	.	.	.	.	.
PladumEVm066308	-2.77650314092098	2.88251850822437	69.4727856723593	7.74761662008427e-17	3.36502378841566e-14	.	.	.	.	.	.	.	.	.	.
PladumEVm107868	2.34306044543119	3.0827226000708	69.4473585642875	7.84814285430403e-17	3.37682849410564e-14	.	.	.	.	.	.	.	.	.	.
PladumEVm064043	-11.2047509808833	0.604504760433885	69.3091707479859	8.41772750818771e-17	3.5883681180505e-14	SLA_BITAR SLA_BITAR	SLA_BITAR SLA_BITAR	GO:0005576 GO:0005576	. .	sp|Q61830|MRC1_MOUSE Macrophage mannose receptor 1 OS=Mus musculus OX=10090 GN=Mrc1 PE=1 SV=2	NP_002429.1 macrophage mannose receptor 1 precursor [Homo sapiens]	gi|20129719|ref|NP_610208.1| uncharacterized protein Dmel_CG11211 [Drosophila melanogaster]	XP_005097625.3 macrophage mannose receptor 1 [Aplysia californica]	XP_002737987.1 PREDICTED: neurocan core protein-like [Saccoglossus kowalevskii]	tr|A0A8M9PU58|A0A8M9PU58_DANRE macrophage mannose receptor 1-like OS=Danio rerio OX=7955 GN=LOC100537272 PE=4 SV=1
PladumEVm145851	-7.46108353216614	3.97849185807927	69.1925926764129	8.93028156582785e-17	3.77193791751512e-14	. .	. .	. .	. .	.	.	.	.	.	.
PladumEVm001907	-2.44355293161704	3.77935675505829	68.4561244247469	1.29732194560075e-16	5.42976409577389e-14	STING_CRAGI . . . . . . STING_NEMVE . STING_CRAGI STING_CRAGI STING_CRAGI STING_CRAGI STING_CRAGI	STING_CRAGI . . . . HMU_HALWD . STING_NEMVE . STING_CRAGI STING_CRAGI STING_CRAGI . STING_CRAGI	GO:0050135 . . . . . . GO:0005776 . GO:0050135 GO:0050135 GO:0050135 GO:0050135 GO:0050135	. . . . . KEGG:hwa:HQ_1081A . KEGG:nve:5506676 . . . . . .	.	.	.	.	.	sp|E7F4N7|STING_DANRE Stimulator of interferon genes protein OS=Danio rerio OX=7955 GN=sting1 PE=1 SV=1
PladumEVm020165	-2.66947538465916	1.78570738373829	68.3418555561047	1.3747185704783e-16	5.70186200596851e-14	PLCX2_MOUSE PLCX2_MOUSE PLCX2_MOUSE PLCX2_MOUSE PLCX2_MOUSE PLCX2_MOUSE PLCX2_MOUSE PLCX2_MOUSE PLCX2_MOUSE PLCX2_MOUSE PLCX2_MOUSE	PLCX2_MOUSE PLCX2_MOUSE PLCX2_MOUSE PLCX2_MOUSE PLCX2_MOUSE PLCX2_MOUSE PLCX2_MOUSE PLCX2_MOUSE PLCX2_MOUSE PLCX2_MOUSE PLCX2_MOUSE	GO:0005634 GO:0005634 GO:0005634 GO:0005634 GO:0005634 GO:0005634 GO:0005634 GO:0005634 GO:0005634 GO:0005634 GO:0005634	KEGG:mmu:433022 KEGG:mmu:433022 KEGG:mmu:433022 KEGG:mmu:433022 KEGG:mmu:433022 KEGG:mmu:433022 KEGG:mmu:433022 KEGG:mmu:433022 KEGG:mmu:433022 KEGG:mmu:433022 KEGG:mmu:433022	sp|B2RXA1|PLCX2_MOUSE PI-PLC X domain-containing protein 2 OS=Mus musculus OX=10090 GN=Plcxd2 PE=2 SV=1	NP_695000.1 PI-PLC X domain-containing protein 2 isoform b [Homo sapiens]	gi|28574332|ref|NP_610022.3| uncharacterized protein Dmel_CG10747, isoform A [Drosophila melanogaster]	XP_035824483.1 PI-PLC X domain-containing protein 3 [Aplysia californica]	XP_002738394.2 PREDICTED: PI-PLC X domain-containing protein 3-like [Saccoglossus kowalevskii]	tr|A0A8M9PXW8|A0A8M9PXW8_DANRE PI-PLC X domain-containing protein 1-like OS=Danio rerio OX=7955 GN=LOC100151335 PE=1 SV=1
PladumEVm000441	-2.11096315565021	4.70302639539056	68.2909247002286	1.4106872954366e-16	5.79880646380407e-14	SECA_SULMW SECA_BREBN SECA_SULMW SECA_SULMW SECA_SULMW SECA_SULMW SECA_SULMW SECA_SULMW SECA_SULMW SECA_SULMW SECA_SULMW . . .	SECA_SULMW SECA_BREBN SECA_SULMW SECA_SULMW SECA_SULMW SECA_SULMW SECA_SULMW SECA_SULMW SECA_SULMW SECA_SULMW SECA_SULMW . . .	GO:0005737 GO:0005737 GO:0005737 GO:0005737 GO:0005737 GO:0005737 GO:0005737 GO:0005737 GO:0005737 GO:0005737 GO:0005737 . . .	KEGG:smg:SMGWSS_135 KEGG:bbe:BBR47_53090 KEGG:smg:SMGWSS_135 KEGG:smg:SMGWSS_135 KEGG:smg:SMGWSS_135 KEGG:smg:SMGWSS_135 KEGG:smg:SMGWSS_135 KEGG:smg:SMGWSS_135 KEGG:smg:SMGWSS_135 KEGG:smg:SMGWSS_135 KEGG:smg:SMGWSS_135 . . .	.	.	.	.	.	tr|A0A8M6YZM8|A0A8M6YZM8_DANRE chloroplast protein-transporting ATPase OS=Danio rerio OX=7955 GN=LOC108179114 PE=4 SV=1
PladumEVm065366	3.37885286844326	1.15080505484717	68.1532576984672	1.51269355744111e-16	6.16308837973728e-14	. .	TGT4_ARATH .	. .	KEGG:ath:AT3G25990 .	.	.	.	.	.	.
PladumEVm071576	5.53749936191834	2.34797903444634	67.9312916286952	1.69293082487456e-16	6.8369159865263e-14	. . .	. . .	. . .	. . .	.	.	.	.	.	.
PladumEVm082163	2.47155228820636	3.23043527345335	67.8443909217012	1.76921160753902e-16	7.08284636517294e-14	. . . . . .	. . . . . .	. . . . . .	. . . . . .	.	.	.	.	.	.
PladumEVm025751	3.99703667165505	5.70422180716055	67.4943233716453	2.11294576019857e-16	8.38602671153291e-14	. . . . . . . . . . . . . . . . .	. . . . . . . . . . . . . . . . .	. . . . . . . . . . . . . . . . .	. . . . . . . . . . . . . . . . .	.	.	.	.	.	.
PladumEVm060118	-9.78200630812613	1.16921886443781	66.6865110976091	3.18305748642094e-16	1.25251951809687e-13	DKC1_DROME	DKC1_DROME	GO:0031429	KEGG:dme:Dmel_CG3333	sp|Q9ESX5|DKC1_MOUSE H/ACA ribonucleoprotein complex subunit DKC1 OS=Mus musculus OX=10090 GN=Dkc1 PE=1 SV=4	NP_001354.1 H/ACA ribonucleoprotein complex subunit DKC1 isoform 1 [Homo sapiens]	gi|17975520|ref|NP_525120.1| nucleolar protein at 60B, isoform A [Drosophila melanogaster]	XP_005104282.2 H/ACA ribonucleoprotein complex subunit DKC1 [Aplysia californica]	XP_006820053.1 PREDICTED: H/ACA ribonucleoprotein complex subunit 4-like [Saccoglossus kowalevskii]	tr|Q498Z9|Q498Z9_DANRE Dyskeratosis congenita 1, dyskerin OS=Danio rerio OX=7955 GN=dkc1 PE=2 SV=1
PladumEVm034264	-2.43530204463095	6.80147723603101	65.7847413115953	5.02961245140809e-16	1.9623587089015e-13	. . . . .	. . . . .	. . . . .	. . . . .	.	.	.	.	.	tr|A0A8M9Q687|A0A8M9Q687_DANRE very large A-kinase anchor protein OS=Danio rerio OX=7955 GN=crybg3 PE=3 SV=1
PladumEVm029272	-2.52234263367436	5.32547319032931	65.6839367757971	5.29355598702202e-16	2.04798339568493e-13	IRF2_CHICK IRF2_CHICK IRF2_CHICK IRF2_CHICK IRF2_CHICK IRF2_CHICK IRF2_CHICK IRF2_CHICK IRF2_CHICK IRF2_CHICK	IRF2_CHICK IRF2_CHICK IRF2_CHICK IRF2_CHICK IRF2_CHICK IRF2_CHICK IRF2_CHICK IRF2_CHICK IRF2_CHICK IRF2_CHICK	GO:0005634 GO:0005634 GO:0005634 GO:0005634 GO:0005634 GO:0005634 GO:0005634 GO:0005634 GO:0005634 GO:0005634	KEGG:gga:396115 KEGG:gga:396115 KEGG:gga:396115 KEGG:gga:396115 KEGG:gga:396115 KEGG:gga:396115 KEGG:gga:396115 KEGG:gga:396115 KEGG:gga:396115 KEGG:gga:396115	tr|A0A140LIX2|A0A140LIX2_MOUSE Interferon regulatory factor 2 (Fragment) OS=Mus musculus OX=10090 GN=Irf2 PE=1 SV=2	XP_024309807.1 interferon regulatory factor 2 isoform X3 [Homo sapiens]	.	XP_005101608.1 uncharacterized protein LOC101850966 [Aplysia californica]	XP_002737339.2 PREDICTED: interferon regulatory factor 2-like [Saccoglossus kowalevskii]	tr|B8JIT5|B8JIT5_DANRE Interferon regulatory factor 2a OS=Danio rerio OX=7955 GN=irf2a PE=3 SV=1
PladumEVm023320	-3.33614574327806	2.87796403537451	65.6220103586414	5.46252794555249e-16	2.09574436737742e-13	PHYIP_RAT PHYIP_RAT PHIPL_HUMAN PHYIP_RAT PHIPL_HUMAN PHIPL_HUMAN PHYIP_RAT PHYIP_RAT PHYIP_RAT PHYIP_RAT PHYIP_RAT	PHYIP_RAT PHYIP_RAT PHIPL_HUMAN PHYIP_RAT PHIPL_HUMAN PHIPL_HUMAN PHIPL_DANRE PHIPL_DANRE PHYIP_RAT PHYIP_RAT PHYIP_RAT	GO:0005737 GO:0005737 GO:0005737 GO:0005737 GO:0005737 GO:0005737 GO:0005737 GO:0005737 GO:0005737 GO:0005737 GO:0005737	KEGG:rno:290356 KEGG:rno:290356 KEGG:hsa:84457 KEGG:rno:290356 KEGG:hsa:84457 KEGG:hsa:84457 KEGG:dre:100004913 KEGG:dre:100004913 KEGG:rno:290356 KEGG:rno:290356 KEGG:rno:290356	tr|F7D3N3|F7D3N3_MOUSE Phytanoyl-CoA hydroxylase-interacting protein-like OS=Mus musculus OX=10090 GN=Phyhipl PE=1 SV=1	XP_016872272.1 phytanoyl-CoA hydroxylase-interacting protein-like isoform X1 [Homo sapiens]	.	.	.	tr|A0A8M9QII2|A0A8M9QII2_DANRE phytanoyl-CoA hydroxylase-interacting protein-like isoform X2 OS=Danio rerio OX=7955 GN=phyhiplb PE=3 SV=1
PladumEVm013041	-2.12874755068516	2.59013488739549	65.4325573626076	6.01371497997211e-16	2.27806630518968e-13	4CL1_DICDI 4CL1_DICDI 4CL1_DICDI 4CL1_DICDI 4CL1_DICDI 4CL1_DICDI 4CL1_DICDI 4CL1_DICDI 4CL1_DICDI 4CL1_DICDI 4CL1_DICDI 4CL1_DICDI	4CL1_DICDI 4CL1_DICDI 4CL1_DICDI 4CL1_DICDI 4CL1_DICDI 4CL1_DICDI 4CL1_DICDI 4CL1_DICDI 4CL1_DICDI 4CL1_DICDI 4CL1_DICDI 4CL1_DICDI	GO:0016207 GO:0016207 GO:0016207 GO:0016207 GO:0016207 GO:0016207 GO:0016207 GO:0016207 GO:0016207 GO:0016207 GO:0016207 GO:0016207	KEGG:ddi:DDB_G0284831 KEGG:ddi:DDB_G0284831 KEGG:ddi:DDB_G0284831 KEGG:ddi:DDB_G0284831 KEGG:ddi:DDB_G0284831 KEGG:ddi:DDB_G0284831 KEGG:ddi:DDB_G0284831 KEGG:ddi:DDB_G0284831 KEGG:ddi:DDB_G0284831 KEGG:ddi:DDB_G0284831 KEGG:ddi:DDB_G0284831 KEGG:ddi:DDB_G0284831	sp|Q8VCW8|ACSF2_MOUSE Medium-chain acyl-CoA ligase ACSF2, mitochondrial OS=Mus musculus OX=10090 GN=Acsf2 PE=1 SV=1	NP_079425.3 medium-chain acyl-CoA ligase ACSF2, mitochondrial isoform 2 precursor [Homo sapiens]	gi|21355181|ref|NP_651221.1| CG6178 [Drosophila melanogaster]	XP_012942882.1 probable 4-coumarate--CoA ligase 5 [Aplysia californica]	XP_006821914.1 PREDICTED: 4-coumarate--CoA ligase 1-like isoform X2 [Saccoglossus kowalevskii]	tr|F1R1C0|F1R1C0_DANRE Medium-chain acyl-CoA ligase ACSF2, mitochondrial OS=Danio rerio OX=7955 GN=wu:fi49b09 PE=3 SV=1
PladumEVm011662	2.11202409274242	2.95814595263952	65.4250361197434	6.03670994663526e-16	2.27806630518968e-13	LGR4_DANRE LGR4_DANRE TSK_XENTR LGR4_DANRE LGR4_DANRE LRC15_RAT TSK_XENTR TSK_XENTR LGR4_DANRE	LGR4_DANRE LGR4_DANRE SLIT_DROME LGR4_DANRE LGR4_DANRE LRC15_RAT LRC40_MACFA SLIT_DROME LGR4_DANRE	GO:0031012 GO:0031012 GO:0005615 GO:0031012 GO:0031012 GO:0009986 GO:0005615 GO:0005615 GO:0031012	. . KEGG:dme:Dmel_CG43758 . . KEGG:rno:246296 KEGG:mcf:101866920 KEGG:dme:Dmel_CG43758 .	sp|Q9DBB9|CPN2_MOUSE Carboxypeptidase N subunit 2 OS=Mus musculus OX=10090 GN=Cpn2 PE=1 SV=2	NP_001017403.1 leucine-rich repeat-containing G-protein coupled receptor 6 isoform 1 precursor [Homo sapiens]	gi|21358607|ref|NP_651754.1| CG7896 [Drosophila melanogaster]	XP_012942522.1 leucine-rich repeats and immunoglobulin-like domains protein 2 [Aplysia californica]	XP_006815650.1 PREDICTED: leucine-rich repeats and immunoglobulin-like domains 2 isoform X3 [Saccoglossus kowalevskii]	tr|A0A2R8RP16|A0A2R8RP16_DANRE Leucine-rich repeat-containing G-protein-coupled receptor 4 OS=Danio rerio OX=7955 GN=lgr4 PE=4 SV=1
PladumEVm112222	1.98866342169985	2.28847052275541	65.3335238185334	6.32364148392736e-16	2.36694414860595e-13	.	.	.	.	.	.	.	.	.	.
PladumEVm092716	-2.69163530490818	2.43020594117149	65.294864665906	6.44891766554426e-16	2.39436871293542e-13	. . .	. . .	. . .	. . .	.	.	.	.	.	.
PladumEVm024162	-3.95211003385288	1.20610812638111	64.525694507692	9.52816768954376e-16	3.50933849807124e-13	. . . .	OAM_ASCSU OAM_ASCSU OAM_ASCSU .	. . . .	. . . .	sp|Q60953|PML_MOUSE Protein PML OS=Mus musculus OX=10090 GN=Pml PE=1 SV=3	.	.	.	XP_006813185.1 PREDICTED: uncharacterized protein LOC102809360 [Saccoglossus kowalevskii]	tr|F1R5B7|F1R5B7_DANRE exodeoxyribonuclease III OS=Danio rerio OX=7955 GN=plex9.2 PE=3 SV=2
PladumEVm052296	-8.58985784574339	3.01792949484426	64.4861401058806	9.72137806445641e-16	3.55208352944055e-13	. . .	. . .	. . .	. . .	.	.	.	XP_035829407.1 protein jagged-1 [Aplysia californica]	.	.
PladumEVm130494	9.86509698054403	-1.12377443480191	64.3630337610519	1.03481566000294e-15	3.75132898983269e-13	. .	. .	. .	. .	.	.	.	.	.	.
PladumEVm002473	2.22898344815713	2.11428992502737	64.2722801696759	1.08359607254432e-15	3.8974749674897e-13	WRN_XENLA WRN_XENLA WRN_XENLA WRN_XENLA . . . . WRN_XENLA WRN_XENLA WRN_XENLA WRN_XENLA WRN_XENLA WRN_XENLA CCD15_HUMAN . WRN_XENLA WRN_XENLA WRN_XENLA	WRN_XENLA . WRN_XENLA . . . . . . WRN_XENLA WRN_XENLA . WRN_XENLA . . . WRN_XENLA . .	GO:0005730 GO:0005730 GO:0005730 GO:0005730 . . . . GO:0005730 GO:0005730 GO:0005730 GO:0005730 GO:0005730 GO:0005730 GO:0005813 . GO:0005730 GO:0005730 GO:0005730	KEGG:xla:398079 KEGG:xla:398079 KEGG:xla:398079 KEGG:xla:398079 . . . . KEGG:xla:398079 KEGG:xla:398079 KEGG:xla:398079 KEGG:xla:398079 KEGG:xla:398079 KEGG:xla:398079 KEGG:hsa:80071 . KEGG:xla:398079 KEGG:xla:398079 KEGG:xla:398079	tr|E9PZ97|E9PZ97_MOUSE DNA helicase OS=Mus musculus OX=10090 GN=Blm PE=1 SV=1	XP_006720695.1 Bloom syndrome protein isoform X3 [Homo sapiens]	gi|24664230|ref|NP_524070.2| RecQ5 helicase, isoform A [Drosophila melanogaster]	XP_005102148.1 Werner syndrome ATP-dependent helicase homolog isoform X1 [Aplysia californica]	XP_006814411.1 PREDICTED: uncharacterized protein LOC102801398 [Saccoglossus kowalevskii]	tr|A0A2R8QA21|A0A2R8QA21_DANRE DNA helicase OS=Danio rerio OX=7955 GN=wrn PE=3 SV=1
PladumEVm114914	2.28419945214026	6.15846091034309	64.2224965596149	1.11132526106407e-15	3.96622509256812e-13	. .	. .	. .	. .	.	.	.	.	.	.
PladumEVm065467	-4.3088864469653	2.08024792970911	63.5644784123545	1.55202702896136e-15	5.49644402971939e-13	. .	. .	. .	. .	.	.	.	.	.	.
PladumEVm098256	2.97653011499503	3.50279342029314	63.3451995235976	1.73477637271853e-15	6.09674575752582e-13	RL4_URECA	RL4_URECA	GO:0005840	.	sp|Q9D8E6|RL4_MOUSE 60S ribosomal protein L4 OS=Mus musculus OX=10090 GN=Rpl4 PE=1 SV=3	NP_000959.2 60S ribosomal protein L4 [Homo sapiens]	gi|24650747|ref|NP_524538.2| ribosomal protein L4 [Drosophila melanogaster]	XP_005092499.3 60S ribosomal protein L4 [Aplysia californica]	XP_002731171.1 PREDICTED: 60S ribosomal protein L4-B-like [Saccoglossus kowalevskii]	tr|Q7ZW95|Q7ZW95_DANRE 60S ribosomal protein L4 OS=Danio rerio OX=7955 GN=zgc:56659 PE=1 SV=1
PladumEVm005642	5.25307813342936	-0.386950391883565	62.9567971655352	2.11290635827183e-15	7.36940119912703e-13	POL4_DROME POL4_DROME Y068_OSHVF	POL4_DROME Y068_OSHVF Y068_OSHVF	GO:0004190 GO:0004190 GO:0033644	. KEGG:vg:2948263 KEGG:vg:2948263	sp|Q5DTZ0|NYNRI_MOUSE Protein NYNRIN OS=Mus musculus OX=10090 GN=Nynrin PE=2 SV=2	XP_016865088.1 gypsy retrotransposon integrase-like protein 1 isoform X1 [Homo sapiens]	.	XP_005103686.2 uncharacterized protein K02A2.6 [Aplysia californica]	XP_006822441.1 PREDICTED: uncharacterized protein LOC100368444 [Saccoglossus kowalevskii]	tr|A0A8M9PC86|A0A8M9PC86_DANRE uncharacterized protein ftr06 isoform X1 OS=Danio rerio OX=7955 GN=ftr06 PE=3 SV=1
PladumEVm114587	5.79676131431275	1.85135120953034	62.8891810179658	2.18670080799912e-15	7.56943748116329e-13	. .	. .	. .	. .	.	.	.	.	.	.
PladumEVm068630	2.26820265050382	4.11209966230886	62.654877891873	2.46294202808244e-15	8.46204388290204e-13	.	.	.	.	.	.	.	.	.	.
PladumEVm121675	-2.25330459805744	3.7209811462712	62.3703565164817	2.84574643311981e-15	9.70483852106689e-13	. .	. .	. .	. .	.	.	.	.	.	.
PladumEVm024384	-2.74648920032243	1.3640861142168	62.3160163906971	2.92536219837838e-15	9.90299634199574e-13	YEAH_SCHPO YEAH_SCHPO YEAH_SCHPO YEAH_SCHPO YEAH_SCHPO YEAH_SCHPO YEAH_SCHPO YEAH_SCHPO YEAH_SCHPO YEAH_SCHPO	YEAH_SCHPO YEAH_SCHPO YEAH_SCHPO YEAH_SCHPO YEAH_SCHPO YEAH_SCHPO YEAH_SCHPO YEAH_SCHPO YEAH_SCHPO YEAH_SCHPO	GO:0005829 GO:0005829 GO:0005829 GO:0005829 GO:0005829 GO:0005829 GO:0005829 GO:0005829 GO:0005829 GO:0005829	KEGG:spo:SPACUNK4.17 KEGG:spo:SPACUNK4.17 KEGG:spo:SPACUNK4.17 KEGG:spo:SPACUNK4.17 KEGG:spo:SPACUNK4.17 KEGG:spo:SPACUNK4.17 KEGG:spo:SPACUNK4.17 KEGG:spo:SPACUNK4.17 KEGG:spo:SPACUNK4.17 KEGG:spo:SPACUNK4.17	.	.	.	XP_035827453.1 uncharacterized protein LOC106012685 [Aplysia californica]	XP_006825508.1 PREDICTED: uncharacterized protein LOC102808858, partial [Saccoglossus kowalevskii]	tr|Q08BV8|Q08BV8_DANRE Zgc:154075 OS=Danio rerio OX=7955 GN=zgc:154075 PE=1 SV=1
PladumEVm084421	5.20209835823069	4.84705285887606	62.0308821720757	3.38113017066879e-15	1.13623249582059e-12	RL6_CHILA	RL6_CHILA	GO:0022625	.	sp|P47911|RL6_MOUSE 60S ribosomal protein L6 OS=Mus musculus OX=10090 GN=Rpl6 PE=1 SV=3	NP_001307071.1 60S ribosomal protein L6 isoform 2 [Homo sapiens]	gi|24651668|ref|NP_733433.1| ribosomal protein L6, isoform A [Drosophila melanogaster]	XP_012937659.1 60S ribosomal protein L6 [Aplysia californica]	XP_006812239.1 PREDICTED: 60S ribosomal protein L6-like isoform X3 [Saccoglossus kowalevskii]	tr|Q6DRC6|Q6DRC6_DANRE 60S ribosomal protein L6 OS=Danio rerio OX=7955 GN=rpl6 PE=2 SV=1
PladumEVm000520	1.82859646960197	2.62250387878202	61.9714467320484	3.48473746619212e-15	1.16256397250739e-12	BAZ2B_HUMAN . . . BAZ2B_HUMAN BAZ2B_HUMAN BAZ2B_MOUSE BAZ2B_MOUSE BAZ2B_HUMAN BAZ2B_MOUSE BAZ2B_MOUSE BAZ2B_HUMAN BAZ2B_HUMAN	BAZ2B_CHICK . . . BAZ2B_MOUSE BAZ2B_MOUSE BAZ2B_CHICK BAZ2B_CHICK BAZ2B_MOUSE BAZ2B_CHICK BAZ2B_CHICK BAZ2B_MOUSE BAZ2B_MOUSE	GO:0005634 . . . GO:0005634 GO:0005634 GO:0005634 GO:0005634 GO:0005634 GO:0005634 GO:0005634 GO:0005634 GO:0005634	KEGG:gga:395400 . . . KEGG:mmu:407823 KEGG:mmu:407823 KEGG:gga:395400 KEGG:gga:395400 KEGG:mmu:407823 KEGG:gga:395400 KEGG:gga:395400 KEGG:mmu:407823 KEGG:mmu:407823	tr|A2AUY4|A2AUY4_MOUSE Bromodomain adjacent to zinc finger domain, 2B OS=Mus musculus OX=10090 GN=Baz2b PE=1 SV=1	XP_011509341.1 bromodomain adjacent to zinc finger domain protein 2B isoform X2 [Homo sapiens]	gi|161076540|ref|NP_001097270.1| toutatis, isoform E [Drosophila melanogaster]	XP_012935525.1 uncharacterized protein LOC101848029 [Aplysia californica]	XP_002737311.1 PREDICTED: bromodomain adjacent to zinc finger domain protein 2B-like [Saccoglossus kowalevskii]	tr|A0A8M9QAR2|A0A8M9QAR2_DANRE bromodomain adjacent to zinc finger domain protein 2B isoform X3 OS=Danio rerio OX=7955 GN=baz2ba PE=1 SV=1
PladumEVm000471	1.90956375373148	3.53769135836782	61.8926355791407	3.62703494784015e-15	1.20133138103319e-12	PIF1_RAT PIF1_RAT . . UBP26_ARATH UBP26_ARATH	. PIF1_DANRE . . UBP25_ARATH UBP25_ARATH	GO:0000781 GO:0000781 . . GO:0005829 GO:0005829	KEGG:rno:367645 KEGG:dre:326729 . . KEGG:ath:AT3G14400 KEGG:ath:AT3G14400	tr|A0A6Q6QXN1|A0A6Q6QXN1_MOUSE ATP-dependent DNA helicase PIF1 OS=Mus musculus OX=10090 GN=Pif1 PE=1 SV=1	NP_001273428.1 ATP-dependent DNA helicase PIF1 isoform c [Homo sapiens]	gi|19920652|ref|NP_608782.1| CG3238, isoform A [Drosophila melanogaster]	XP_005099261.1 ATP-dependent DNA helicase PIF1 [Aplysia californica]	XP_002733238.1 PREDICTED: uncharacterized protein LOC100378309, partial [Saccoglossus kowalevskii]	tr|A0A8M9QBJ5|A0A8M9QBJ5_DANRE ATP-dependent DNA helicase OS=Danio rerio OX=7955 GN=LOC110440049 PE=3 SV=1
PladumEVm135253	4.13987789870592	1.08834788274516	61.6205814685785	4.16442839817717e-15	1.36947227874056e-12	. . .	. . .	. . .	. . .	.	.	.	.	.	.
PladumEVm043342	-5.19111932342375	3.60448083974569	61.5837416728221	4.24307794525528e-15	1.38544018100431e-12	REG1B_HUMAN CLC6A_MOUSE CLC6A_MOUSE LADD_ONCMY	CLC4A_HUMAN CLC6A_HUMAN CLC6A_HUMAN LADD_ONCMY	GO:0070062 GO:0016021 GO:0016021 GO:0005903	KEGG:hsa:50856 KEGG:hsa:93978 KEGG:hsa:93978 .	tr|Q3U3M9|Q3U3M9_MOUSE C-type lectin domain family 4, member n OS=Mus musculus OX=10090 GN=Clec4n PE=1 SV=1	NP_006498.1 lithostathine-1-beta precursor [Homo sapiens]	gi|24655071|ref|NP_728586.1| CG9134, isoform A [Drosophila melanogaster]	XP_012943835.2 perlucin-like protein [Aplysia californica]	XP_002742001.2 PREDICTED: uncharacterized protein LOC100372598 [Saccoglossus kowalevskii]	tr|B0R0P2|B0R0P2_DANRE Immune-related, lectin-like receptor 3 OS=Danio rerio OX=7955 GN=illr3 PE=4 SV=1
PladumEVm092102	1.59641691416314	3.45054278398734	61.4294246274622	4.58900907643579e-15	1.48784076669033e-12	. . .	. . .	. . .	. . .	.	.	.	.	.	.
PladumEVm052599	-2.22994758044006	6.50243249980433	61.3192279340098	4.8531747665456e-15	1.55768048984195e-12	. . . . . . . . . . . . . . . . .	. . . . . . . . . . . . . . . . .	. . . . . . . . . . . . . . . . .	. . . . . . . . . . . . . . . . .	.	.	.	.	.	.
PladumEVm030899	-2.09121137500836	2.52061734375092	61.3115706343559	4.87208650355656e-15	1.55768048984195e-12	DHB13_RAT DHB13_RAT DHB13_RAT DHB13_RAT	DHB13_MOUSE . DHB13_MOUSE DHB13_MOUSE	GO:0005783 GO:0005783 GO:0005783 GO:0005783	KEGG:mmu:243168 KEGG:rno:305150 KEGG:mmu:243168 KEGG:mmu:243168	sp|Q8VCR2|DHB13_MOUSE 17-beta-hydroxysteroid dehydrogenase 13 OS=Mus musculus OX=10090 GN=Hsd17b13 PE=1 SV=2	NP_835236.2 17-beta-hydroxysteroid dehydrogenase 13 isoform A precursor [Homo sapiens]	gi|24581726|ref|NP_608859.1| uncharacterized protein Dmel_CG15629 [Drosophila melanogaster]	XP_012944655.1 17-beta-hydroxysteroid dehydrogenase 13 [Aplysia californica]	XP_006821780.1 PREDICTED: epidermal retinol dehydrogenase 2-like [Saccoglossus kowalevskii]	tr|A0A2R8QN16|A0A2R8QN16_DANRE Short chain dehydrogenase/reductase family 16C, member 5a OS=Danio rerio OX=7955 GN=sdr16c5a PE=3 SV=1
PladumEVm004585	1.9712446690703	1.6096186084365	61.1094697973206	5.39878309399353e-15	1.71416948182323e-12	. .	. .	. .	. .	.	.	.	.	.	.
PladumEVm001579	2.27372782200606	1.10722338476737	61.020210792485	5.64918760931345e-15	1.77698892290227e-12	CHS2_CAEEL CHS2_CAEEL CHS2_CAEEL CHS2_CAEEL CHS_MELAT CHS_MELAT CHS2_CAEEL CHS_MELAT CHS2_CAEEL	CHS2_CAEEL CHS2_CAEEL CHS2_CAEEL CHS2_CAEEL CHS2_CAEEL CHS2_CAEEL CHS2_CAEEL CHS2_CAEEL CHS2_CAEEL	GO:0071944 GO:0071944 GO:0071944 GO:0071944 GO:0016021 GO:0016021 GO:0071944 GO:0016021 GO:0071944	. . . . . . . . .	sp|O08650|HYAS3_MOUSE Hyaluronan synthase 3 OS=Mus musculus OX=10090 GN=Has3 PE=1 SV=2	XP_011521363.1 hyaluronan synthase 3 isoform X1 [Homo sapiens]	gi|24644218|ref|NP_524233.1| krotzkopf verkehrt, isoform A [Drosophila melanogaster]	XP_035824770.1 chitin synthase chs-2 [Aplysia californica]	.	tr|A0A8M9PAC8|A0A8M9PAC8_DANRE chitin synthase OS=Danio rerio OX=7955 GN=si:ch211-264e16.1 PE=4 SV=1
PladumEVm034139	-10.7034091502729	0.418411681631244	61.011642375914	5.67382809502016e-15	1.77698892290227e-12	SASH1_MOUSE	SASH1_MOUSE	GO:0005737	KEGG:mmu:70097	tr|F8VQK5|F8VQK5_MOUSE SAM and SH3 domain-containing protein 1 OS=Mus musculus OX=10090 GN=Sash1 PE=1 SV=1	NP_001333436.1 SAM and SH3 domain-containing protein 1 isoform 4 [Homo sapiens]	.	XP_035825311.1 uncharacterized protein LOC101860648 [Aplysia californica]	XP_006811865.1 PREDICTED: SAM and SH3 domain-containing protein 1-like [Saccoglossus kowalevskii]	tr|A0A8M9PBR7|A0A8M9PBR7_DANRE SAM and SH3 domain-containing protein 1 isoform X3 OS=Danio rerio OX=7955 GN=sash1a PE=4 SV=1
PladumEVm007450	2.75874054601179	2.62411667391974	60.8779143239263	6.07263023760873e-15	1.8890393480356e-12	DUR3_ARATH . DUR3_ARATH DUR3_ARATH DUR3_ARATH DUR3_ARATH DUR3_ARATH DUR3_ARATH DUR3_ARATH DUR3_ARATH DUR31_SCHPO DUR3_ORYSJ DUR3_ARATH DUR3_ARATH DUR3_ARATH DUR3_ARATH DUR3_ARATH DUR3_ORYSJ	DUR3_ARATH DUR3_ARATH DUR3_ARATH DUR3_ARATH DUR3_ARATH DUR3_ARATH DUR3_ARATH DUR3_ARATH DUR3_ARATH DUR3_ARATH DUR3_ARATH DUR3_ARATH DUR3_ARATH DUR3_ARATH DUR3_ARATH DUR3_ARATH DUR3_ARATH DUR3_ORYSJ	GO:0016021 . GO:0016021 GO:0016021 GO:0016021 GO:0016021 GO:0016021 GO:0016021 GO:0016021 GO:0016021 GO:0016021 GO:0016021 GO:0016021 GO:0016021 GO:0016021 GO:0016021 GO:0016021 GO:0016021	KEGG:ath:AT5G45380 KEGG:ath:AT5G45380 KEGG:ath:AT5G45380 KEGG:ath:AT5G45380 KEGG:ath:AT5G45380 KEGG:ath:AT5G45380 KEGG:ath:AT5G45380 KEGG:ath:AT5G45380 KEGG:ath:AT5G45380 KEGG:ath:AT5G45380 KEGG:ath:AT5G45380 KEGG:ath:AT5G45380 KEGG:ath:AT5G45380 KEGG:ath:AT5G45380 KEGG:ath:AT5G45380 KEGG:ath:AT5G45380 KEGG:ath:AT5G45380 KEGG:osa:4349520	.	.	.	XP_012934693.1 uncharacterized protein LOC101856080 [Aplysia californica]	XP_006823326.1 PREDICTED: urea-proton symporter DUR3-like [Saccoglossus kowalevskii]	.
PladumEVm079518	-2.6867911511021	1.94696006944353	60.6048241494625	6.97628350355571e-15	2.14292183368559e-12	. .	. .	. .	. .	.	.	.	.	.	.
PladumEVm014925	-2.27474677736569	2.38967211978892	60.6032486598022	6.98186917728096e-15	2.14292183368559e-12	. . . . . . . .	. . . . . . . .	. . . . . . . .	. . . . . . . .	.	.	.	.	.	.
PladumEVm019589	2.81304639921191	3.37025039177124	60.2777142434631	8.23747922954867e-15	2.51155831953107e-12	. . . . . . . .	. . TNFC_MOUSE TNFC_MOUSE . . . .	. . . . . . . .	. . KEGG:mmu:16994 KEGG:mmu:16994 . . . .	.	.	.	.	.	.
PladumEVm027063	-3.06227137970694	0.666061257192541	60.212440849944	8.51522856847959e-15	2.57916189515942e-12	TDCB_STAAW TDCB_STAAW	TDCB_STAAW TDCB_STAAW	GO:0004794 GO:0004794	KEGG:sam:MW1327 KEGG:sam:MW1327	sp|Q9QZX7|SRR_MOUSE Serine racemase OS=Mus musculus OX=10090 GN=Srr PE=1 SV=1	XP_011522276.1 serine racemase isoform X1 [Homo sapiens]	gi|21355833|ref|NP_649886.1| CG8129, isoform B [Drosophila melanogaster]	XP_005092325.1 L-threonine ammonia-lyase [Aplysia californica]	XP_006819078.1 PREDICTED: serine racemase-like, partial [Saccoglossus kowalevskii]	tr|A0A2R8RQE0|A0A2R8RQE0_DANRE L-serine ammonia-lyase OS=Danio rerio OX=7955 GN=srr PE=4 SV=1
PladumEVm044192	-3.59570863156481	3.10666903806253	60.1341573654915	8.86072303028997e-15	2.6662668470034e-12	. . . . . . . . .	. . . . . . . . .	. . . . . . . . .	. . . . . . . . .	.	.	.	.	.	tr|Q7T2P4|Q7T2P4_DANRE Claudin OS=Danio rerio OX=7955 GN=cldnh PE=2 SV=1
PladumEVm082927	1.88120777821901	1.55813837560876	59.6242439041483	1.14812051381969e-14	3.43235846336005e-12	.	.	.	.	tr|Q8CD76|Q8CD76_MOUSE Kinesin light chain OS=Mus musculus OX=10090 GN=Klc1 PE=1 SV=1	NP_001123579.1 kinesin light chain 1 isoform 3 [Homo sapiens]	.	XP_035824460.1 kinesin light chain isoform X7 [Aplysia californica]	XP_006814279.1 PREDICTED: kinesin light chain-like isoform X16 [Saccoglossus kowalevskii]	tr|A0A8M3AYZ1|A0A8M3AYZ1_DANRE Kinesin light chain OS=Danio rerio OX=7955 GN=klc1a PE=1 SV=1
PladumEVm064883	2.18702791637635	2.19387217670127	59.377154911854	1.30171491869622e-14	3.86642923495841e-12	. . PTBP3_HUMAN	. . .	. . GO:0005634	. . KEGG:hsa:9991	.	.	.	.	.	.
PladumEVm079632	4.89150266893847	1.04080006371807	59.2218463965655	1.40861295961539e-14	4.15712384921366e-12	. . .	. . .	. . .	. . .	.	.	.	.	.	.
PladumEVm016481	1.92604839124041	3.40460835676303	59.1500242520407	1.46097550651734e-14	4.28419435315616e-12	. . PHP3_CAEEL PHP3_CAEEL PHP3_CAEEL PHP3_CAEEL .	. . PHP3_CAEEL . . PHP3_CAEEL .	. . GO:0005634 GO:0005634 GO:0005634 GO:0005634 .	. . KEGG:cel:CELE_Y75B8A.1 KEGG:cel:CELE_Y75B8A.1 KEGG:cel:CELE_Y75B8A.1 KEGG:cel:CELE_Y75B8A.1 .	.	.	.	.	XP_006820442.1 PREDICTED: uncharacterized protein LOC102805810 [Saccoglossus kowalevskii]	tr|A0A8M3B4X9|A0A8M3B4X9_DANRE uncharacterized protein LOC103909477 OS=Danio rerio OX=7955 GN=LOC103909477 PE=4 SV=1
PladumEVm118058	3.05501374926522	0.672558497060668	59.0705742746223	1.5211709217441e-14	4.43248025735296e-12	.	.	.	.	.	.	.	.	.	.
PladumEVm100566	1.70854444325095	7.18855052379942	58.7498295051911	1.79049060283699e-14	5.18442747572404e-12	.	.	.	.	.	.	.	.	.	.
PladumEVm011955	-3.87517510755082	3.38088184139595	58.7275315186313	1.81089733852629e-14	5.21074391052575e-12	MRC1_MOUSE MRC1_MOUSE MRC1_HUMAN MRC1_HUMAN SFTPD_RAT	MRC1_MOUSE MRC1_MOUSE MRC1_HUMAN MRC1_HUMAN MRC1_HUMAN	GO:0009986 GO:0009986 GO:0009986 GO:0009986 GO:0005581	KEGG:mmu:17533 KEGG:mmu:17533 KEGG:hsa:4360 KEGG:hsa:4360 KEGG:hsa:4360	sp|P50404|SFTPD_MOUSE Pulmonary surfactant-associated protein D OS=Mus musculus OX=10090 GN=Sftpd PE=1 SV=1	NP_002429.1 macrophage mannose receptor 1 precursor [Homo sapiens]	.	XP_012937517.2 C-type mannose receptor 2 [Aplysia californica]	XP_006815865.1 PREDICTED: macrophage mannose receptor 1-like [Saccoglossus kowalevskii]	tr|A0A8M1RLY6|A0A8M1RLY6_DANRE macrophage mannose receptor 1 OS=Danio rerio OX=7955 GN=mrc1a PE=1 SV=1
PladumEVm004434	1.81835722957713	4.05865414801286	58.2239221448896	2.3391726047065e-14	6.68901661789332e-12	POL3_DROME . . . POL2_DROME POL2_DROME POL2_DROME POL3_DROME POL_FENV1 . . . . . . . . . . . . . . . . . . RTJK_DROME RTJK_DROME RTJK_DROME . .	POL3_DROME . . . . POL2_DROME . POL3_DROME POL_FENV1 . . . . . . . . . . . . . . . . . . RTJK_DROME . PO21_NASVI . .	GO:0004190 . . . GO:0004190 GO:0004190 GO:0004190 GO:0004190 GO:0003887 . . . . . . . . . . . . . . . . . . GO:0003964 GO:0003964 GO:0003964 . .	. . . . . . . . . . . . . . . . . . . . . . . . . . . . . . . .	sp|Q5DTZ0|NYNRI_MOUSE Protein NYNRIN OS=Mus musculus OX=10090 GN=Nynrin PE=2 SV=2	.	.	XP_005103686.2 uncharacterized protein K02A2.6 [Aplysia californica]	XP_006813698.1 PREDICTED: uncharacterized protein K02A2.6-like [Saccoglossus kowalevskii]	tr|A0A8M9PG65|A0A8M9PG65_DANRE ribonuclease H OS=Danio rerio OX=7955 GN=LOC110438340 PE=3 SV=1
PladumEVm101372	2.16149242523641	2.47989202101193	58.0038903003751	2.61599925826698e-14	7.43444381798477e-12	. . .	. . .	. . .	. . .	.	.	.	.	.	.
PladumEVm055046	-4.70228656409917	5.50797395470463	57.7857792462962	2.92275098356206e-14	8.25524739461434e-12	. . . . . . .	. . . . . . .	. . . . . . .	. . . . . . .	.	.	.	.	.	.
PladumEVm016365	-4.71627679560429	0.873598038678306	57.0975544566123	4.14721054954211e-14	1.16422821030713e-11	.	.	.	.	.	.	.	.	.	.
PladumEVm107851	-6.83437470553763	0.729896565968531	56.8005903973805	4.823215584883e-14	1.34579407462078e-11	. .	. .	. .	. .	.	.	.	.	.	.
PladumEVm064407	-9.10916832477299	-0.0887875463331613	56.5489071446215	5.48178439515686e-14	1.52033657691944e-11	.	.	.	.	.	.	.	.	.	.
PladumEVm102087	-3.64733981866944	0.871004180023659	56.4849920772636	5.66289481479944e-14	1.56116176274582e-11	. .	. .	. .	. .	.	.	.	.	.	.
PladumEVm046971	-2.5314288903329	3.4820653054976	56.1468281067346	6.72560148959674e-14	1.84309504154491e-11	HPCL1_RAT HPCL1_RAT HPCL1_RAT HPCL1_RAT	HPCL1_RAT HPCL1_RAT HPCL1_RAT HPCL1_RAT	GO:0016020 GO:0016020 GO:0016020 GO:0016020	KEGG:rno:50871 KEGG:rno:50871 KEGG:rno:50871 KEGG:rno:50871	sp|P62748|HPCL1_MOUSE Hippocalcin-like protein 1 OS=Mus musculus OX=10090 GN=Hpcal1 PE=1 SV=2	NP_114430.2 neurocalcin-delta [Homo sapiens]	gi|28574621|ref|NP_788543.1| neurocalcin [Drosophila melanogaster]	NP_001191469.1 neurocalcin [Aplysia californica]	XP_006811437.1 PREDICTED: hippocalcin-like protein isoform X2 [Saccoglossus kowalevskii]	tr|F1QMZ6|F1QMZ6_DANRE Neurocalcin-delta A OS=Danio rerio OX=7955 GN=ncalda PE=4 SV=1
PladumEVm098607	-10.4127912001873	1.39179576720071	56.0700544836329	6.99342112779879e-14	1.90514861125875e-11	ALDH2_RAT	AL1B1_PONAB	GO:0005759	KEGG:pon:100174654	tr|A0A0G2JEU1|A0A0G2JEU1_MOUSE Aldehyde dehydrogenase, mitochondrial OS=Mus musculus OX=10090 GN=Aldh2 PE=1 SV=1	NP_000681.2 aldehyde dehydrogenase, mitochondrial isoform 1 precursor [Homo sapiens]	gi|20129399|ref|NP_609285.1| aldehyde dehydrogenase, isoform A [Drosophila melanogaster]	XP_012935111.1 aldehyde dehydrogenase, mitochondrial [Aplysia californica]	XP_006816163.1 PREDICTED: aldehyde dehydrogenase, mitochondrial-like [Saccoglossus kowalevskii]	tr|A0A8M3APD8|A0A8M3APD8_DANRE aldehyde dehydrogenase, mitochondrial OS=Danio rerio OX=7955 GN=wu:fb14d09 PE=3 SV=1
PladumEVm036390	-5.56510436104556	0.936799386877855	55.9461085945456	7.44850192676742e-14	2.01718576592027e-11	. . .	. . .	. . .	. . .	.	.	.	.	.	.
PladumEVm073449	3.06241078407185	0.265605274804674	55.902734239779	7.61465843395577e-14	2.04661284986002e-11	.	.	.	.	.	.	.	.	.	.
PladumEVm060706	-3.12393073230764	1.89637682942097	55.8946409733026	7.64606985764078e-14	2.04661284986002e-11	SVEP1_RAT SVEP1_RAT	SVEP1_RAT SVEP1_RAT	GO:0005737 GO:0005737	. .	sp|A2AVA0|SVEP1_MOUSE Sushi, von Willebrand factor type A, EGF and pentraxin domain-containing protein 1 OS=Mus musculus OX=10090 GN=Svep1 PE=1 SV=1	NP_699197.3 sushi, von Willebrand factor type A, EGF and pentraxin domain-containing protein 1 precursor [Homo sapiens]	gi|161077775|ref|NP_001096961.1| furrowed, isoform B [Drosophila melanogaster]	XP_012938062.1 sushi, von Willebrand factor type A, EGF and pentraxin domain-containing protein 1 [Aplysia californica]	XP_006814579.1 PREDICTED: sushi, von Willebrand factor type A, EGF and pentraxin domain-containing protein 1-like [Saccoglossus kowalevskii]	tr|F1QDK6|F1QDK6_DANRE CUB and Sushi multiple domains 2 OS=Danio rerio OX=7955 GN=csmd2 PE=4 SV=2
PladumEVm027299	1.73150883762596	3.53471796378663	55.8646967086085	7.76342039927437e-14	2.06601220671788e-11	. . .	. . .	. . .	. . .	.	.	.	.	.	.
PladumEVm106934	1.85348024692679	4.13763456183205	55.8328485496707	7.89021053055883e-14	2.08768622193332e-11	. . .	. . .	. . .	. . .	.	.	.	.	.	.
PladumEVm027121	-2.16768802434987	3.91437480003909	55.745805139065	8.2474073167576e-14	2.16899423014945e-11	EPHX4_HUMAN CEEH1_CAEEL EPHX4_HUMAN EPHX4_HUMAN EPHX4_HUMAN EPHX4_MOUSE EPHX4_HUMAN EPHX4_HUMAN EPHX4_HUMAN EPHX4_HUMAN EPHX4_HUMAN EPHX4_HUMAN EPHX4_HUMAN	EPHX4_HUMAN CEEH1_CAEEL EPHX4_HUMAN EPHX4_HUMAN EPHX4_HUMAN EPHX4_MOUSE EPHX4_HUMAN EPHX4_HUMAN EPHX4_HUMAN EPHX4_HUMAN EPHX4_HUMAN EPHX4_HUMAN EPHX4_HUMAN	GO:0016021 GO:0016021 GO:0016021 GO:0016021 GO:0016021 GO:0016021 GO:0016021 GO:0016021 GO:0016021 GO:0016021 GO:0016021 GO:0016021 GO:0016021	KEGG:hsa:253152 KEGG:cel:CELE_K02F3.6 KEGG:hsa:253152 KEGG:hsa:253152 KEGG:hsa:253152 KEGG:mmu:384214 KEGG:hsa:253152 KEGG:hsa:253152 KEGG:hsa:253152 KEGG:hsa:253152 KEGG:hsa:253152 KEGG:hsa:253152 KEGG:hsa:253152	sp|Q6IE26|EPHX4_MOUSE Epoxide hydrolase 4 OS=Mus musculus OX=10090 GN=Ephx4 PE=2 SV=2	NP_775838.3 epoxide hydrolase 4 [Homo sapiens]	gi|24640348|ref|NP_572388.1| CG2059, isoform A [Drosophila melanogaster]	XP_005099365.1 AB hydrolase superfamily protein YfhM [Aplysia californica]	XP_002740423.1 PREDICTED: epoxide hydrolase 4-like [Saccoglossus kowalevskii]	tr|A0A0R4ILH2|A0A0R4ILH2_DANRE Epoxide hydrolase 4 OS=Danio rerio OX=7955 GN=ephx4 PE=4 SV=1
PladumEVm076417	4.63062674887097	0.959142034496466	55.7352682952646	8.29173058724785e-14	2.16899423014945e-11	YI31B_YEAST	YI31B_YEAST	GO:0005737	KEGG:sce:YIL082W-A	.	XP_024302798.1 uncharacterized protein LOC112267992 [Homo sapiens]	.	XP_005108893.1 uncharacterized protein K02A2.6-like [Aplysia californica]	XP_006822441.1 PREDICTED: uncharacterized protein LOC100368444 [Saccoglossus kowalevskii]	tr|A0A8M9PC86|A0A8M9PC86_DANRE uncharacterized protein ftr06 isoform X1 OS=Danio rerio OX=7955 GN=ftr06 PE=3 SV=1
PladumEVm084029	1.6780470212494	2.13789284976961	55.622056924447	8.78325814402847e-14	2.28458995306738e-11	.	.	.	.	.	.	.	.	.	.
PladumEVm012737	1.77127438018333	1.87990727214614	55.485921020033	9.41307841032656e-14	2.43465571310688e-11	PPBT_FELCA PPBT_BOVIN PPBT_FELCA PPBT_BOVIN	PPBT_FELCA PPBT_FELCA PPBT_CHICK PPBT_CHICK	GO:0046658 GO:0031225 GO:0046658 GO:0031225	KEGG:fca:727689 KEGG:fca:727689 KEGG:gga:396317 KEGG:gga:396317	sp|P09242|PPBT_MOUSE Alkaline phosphatase, tissue-nonspecific isozyme OS=Mus musculus OX=10090 GN=Alpl PE=1 SV=2	NP_001356734.1 alkaline phosphatase, tissue-nonspecific isozyme isoform 1 precursor preproprotein [Homo sapiens]	gi|21358067|ref|NP_649315.1| alkaline phosphatase 1, isoform A [Drosophila melanogaster]	XP_012942912.1 alkaline phosphatase, tissue-nonspecific isozyme [Aplysia californica]	XP_002732717.1 PREDICTED: alkaline phosphatase, tissue-nonspecific isozyme-like [Saccoglossus kowalevskii]	tr|A0A8M2BGI2|A0A8M2BGI2_DANRE Alkaline phosphatase OS=Danio rerio OX=7955 GN=alpl PE=1 SV=1
PladumEVm106927	3.04545410449241	2.20981654813989	55.2804729546967	1.04501594711985e-13	2.68779269214809e-11	.	.	.	.	.	.	.	.	.	.
PladumEVm027532	2.05988844105094	5.93611513410395	55.0281190353217	1.18817737741822e-13	3.0390276821643e-11	. . . . . . . . . . . . . .	. . . . . . . . . . . . . .	. . . . . . . . . . . . . .	. . . . . . . . . . . . . .	.	.	.	.	.	.
PladumEVm026897	-9.43895303548055	0.7583677487762	54.9303531895786	1.24877468110053e-13	3.1763722399551e-11	.	.	.	.	.	.	.	.	.	.
PladumEVm063804	-4.38707522955698	4.73369356272062	54.8973569181932	1.26991672454498e-13	3.21240088358935e-11	. . . .	. . . .	. . . .	. . . .	.	.	.	.	.	.
PladumEVm005594	-2.59941444981448	3.33619602611657	54.5865454279043	1.48750559089141e-13	3.74225518574042e-11	DPP4_PIG DPP4_PIG DPP4_PIG DPP4_PIG DPP4_PIG DPP4_PIG DPP4_PIG DPP4_FELCA	DPP4_PIG DPP4_PIG DPP4_PIG DPP4_PIG DPP4_PIG DPP4_PIG DPP4_PIG DPP4_FELCA	GO:0016324 GO:0016324 GO:0016324 GO:0016324 GO:0016324 GO:0016324 GO:0016324 GO:0016324	KEGG:ssc:397492 KEGG:ssc:397492 KEGG:ssc:397492 KEGG:ssc:397492 KEGG:ssc:397492 KEGG:ssc:397492 KEGG:ssc:397492 KEGG:fca:493787	sp|P28843|DPP4_MOUSE Dipeptidyl peptidase 4 OS=Mus musculus OX=10090 GN=Dpp4 PE=1 SV=3	NP_001366534.1 dipeptidyl peptidase 4 isoform 3 [Homo sapiens]	gi|386769158|ref|NP_608961.2| uncharacterized protein Dmel_CG11034, isoform B [Drosophila melanogaster]	XP_035828294.1 dipeptidyl peptidase 4 [Aplysia californica]	XP_006812913.1 PREDICTED: dipeptidyl peptidase 4-like, partial [Saccoglossus kowalevskii]	tr|B5DDZ4|B5DDZ4_DANRE Dipeptidyl peptidase 4 OS=Danio rerio OX=7955 GN=acta1 PE=2 SV=1
PladumEVm074649	-3.88516601928465	0.405568107074824	54.511284597488	1.54557751431319e-13	3.8672197381231e-11	. .	. .	. .	. .	.	.	.	.	.	.
PladumEVm001303	1.61407544017579	3.5120189147704	54.4711032727372	1.57750511736319e-13	3.92577070801535e-11	. . . . . . HMCN1_HUMAN . . . . HMCN1_HUMAN	. . . . . . HMCN1_HUMAN . . . . HMCN1_HUMAN	. . . . . . GO:0005912 . . . . GO:0005912	. . . . . . KEGG:hsa:83872 . . . . KEGG:hsa:83872	.	.	.	.	.	.
PladumEVm136899	2.57654558441057	0.692089153372053	54.3683638575699	1.66217393716121e-13	4.11423795123468e-11	. .	. .	. .	. .	.	.	.	.	.	.
PladumEVm015864	2.12215808197872	2.81978991319877	54.2876499469007	1.73186873306209e-13	4.26382377547837e-11	PELI1_HUMAN PELI_DROME PELI1_HUMAN PELI_DROME PELI1_HUMAN PELI_DROME PELI1_HUMAN PELI1_HUMAN PELI1_HUMAN PELI_DROME PELI1_HUMAN PELI1_HUMAN	PELI1_HUMAN PELI_DROME PELI1_HUMAN PELI_DROME PELI1_HUMAN PELI_DROME PELI1_HUMAN PELI1_HUMAN PELI1_HUMAN PELI_DROME PELI1_HUMAN PELI1_HUMAN	GO:0005829 GO:0009898 GO:0005829 GO:0009898 GO:0005829 GO:0009898 GO:0005829 GO:0005829 GO:0005829 GO:0009898 GO:0005829 GO:0005829	KEGG:hsa:57162 KEGG:dme:Dmel_CG5212 KEGG:hsa:57162 KEGG:dme:Dmel_CG5212 KEGG:hsa:57162 KEGG:dme:Dmel_CG5212 KEGG:hsa:57162 KEGG:hsa:57162 KEGG:hsa:57162 KEGG:dme:Dmel_CG5212 KEGG:hsa:57162 KEGG:hsa:57162	sp|Q8C669|PELI1_MOUSE E3 ubiquitin-protein ligase pellino homolog 1 OS=Mus musculus OX=10090 GN=Peli1 PE=1 SV=2	XP_016860009.1 E3 ubiquitin-protein ligase pellino homolog 1 isoform X1 [Homo sapiens]	gi|17738153|ref|NP_524466.1| pellino, isoform A [Drosophila melanogaster]	XP_005094406.1 protein pellino [Aplysia californica]	XP_002732075.1 PREDICTED: E3 ubiquitin-protein ligase pellino homolog 2-like [Saccoglossus kowalevskii]	tr|A4QN36|A4QN36_DANRE Pellino E3 ubiquitin protein ligase 1b OS=Danio rerio OX=7955 GN=zgc:153297 PE=2 SV=1
PladumEVm065712	-2.99469616872398	3.87641793078473	54.1750326596137	1.8340246121773e-13	4.49131165532078e-11	NPC2_DANRE NPC2_DANRE NPC2_BOVIN NPC2_BOVIN NPC2_BOVIN NPC2_DANRE NPC2_BOVIN NPC2_DANRE NPC2_BOVIN NPC2_BOVIN NPC2_BOVIN	NPC2_DANRE NPC2_DANRE NPC2_BOVIN NPC2_BOVIN NPC2_BOVIN NPC2_DANRE NPC2_BOVIN NPC2_DANRE NPC2_BOVIN NPC2_BOVIN NPC2_BOVIN	GO:0005783 GO:0005783 GO:0005783 GO:0005783 GO:0005783 GO:0005783 GO:0005783 GO:0005783 GO:0005783 GO:0005783 GO:0005783	KEGG:dre:282673 KEGG:dre:282673 KEGG:bta:280815 KEGG:bta:280815 KEGG:bta:280815 KEGG:dre:282673 KEGG:bta:280815 KEGG:dre:282673 KEGG:bta:280815 KEGG:bta:280815 KEGG:bta:280815	sp|Q9Z0J0|NPC2_MOUSE NPC intracellular cholesterol transporter 2 OS=Mus musculus OX=10090 GN=Npc2 PE=1 SV=1	NP_006423.1 NPC intracellular cholesterol transporter 2 isoform 2 precursor [Homo sapiens]	gi|20129163|ref|NP_608637.1| Niemann-Pick type C-2a [Drosophila melanogaster]	XP_012937693.1 NPC intracellular cholesterol transporter 2 [Aplysia californica]	XP_002741349.1 PREDICTED: epididymal secretory protein E1-like [Saccoglossus kowalevskii]	tr|A0A8M9PE29|A0A8M9PE29_DANRE NPC intracellular cholesterol transporter 2 OS=Danio rerio OX=7955 GN=npc2 PE=1 SV=1
PladumEVm033498	-2.35272125855528	3.89390163106954	54.0207279441286	1.98385692778263e-13	4.83252852371346e-11	DNAS1_BOVIN DNAS1_SHEEP DNAS1_BOVIN DNAS1_BOVIN	DNAS1_BOVIN DNAS1_SHEEP DNAS1_BOVIN DNAS1_BOVIN	GO:0005576 GO:0005576 GO:0005576 GO:0005576	KEGG:bta:282217 . KEGG:bta:282217 KEGG:bta:282217	sp|P49183|DNAS1_MOUSE Deoxyribonuclease-1 OS=Mus musculus OX=10090 GN=Dnase1 PE=1 SV=2	XP_011520695.1 deoxyribonuclease-1 isoform X2 [Homo sapiens]	.	XP_012939295.2 deoxyribonuclease-1 [Aplysia californica]	XP_006819422.1 PREDICTED: deoxyribonuclease-1-like [Saccoglossus kowalevskii]	tr|Q6DG72|Q6DG72_DANRE Deoxyribonuclease OS=Danio rerio OX=7955 GN=zgc:92440 PE=2 SV=1
PladumEVm035033	-3.52275424314015	1.19917775420286	53.605958553019	2.45015160697957e-13	5.92440539786323e-11	PHIPL_XENTR PHIPL_XENTR PHIPL_XENTR PHIPL_XENTR PHIPL_XENTR PHIPL_XENTR	PHIPL_XENTR PHIPL_XENTR PHIPL_XENTR PHIPL_XENTR PHIPL_XENTR PHIPL_XENTR	GO:0005737 GO:0005737 GO:0005737 GO:0005737 GO:0005737 GO:0005737	KEGG:xtr:779774 KEGG:xtr:779774 KEGG:xtr:779774 KEGG:xtr:779774 KEGG:xtr:779774 KEGG:xtr:779774	sp|Q8K0S0|PHYIP_MOUSE Phytanoyl-CoA hydroxylase-interacting protein OS=Mus musculus OX=10090 GN=Phyhip PE=1 SV=1	XP_016869591.1 phytanoyl-CoA hydroxylase-interacting protein isoform X2 [Homo sapiens]	.	.	.	tr|A0A8M9QII2|A0A8M9QII2_DANRE phytanoyl-CoA hydroxylase-interacting protein-like isoform X2 OS=Danio rerio OX=7955 GN=phyhiplb PE=3 SV=1
PladumEVm041721	2.90500208079294	2.7593118719435	53.5998095475319	2.45783233995499e-13	5.92440539786323e-11	. . . . .	. . . . .	. . . . .	. . . . .	.	.	.	.	.	.
PladumEVm017710	-3.16399999634642	2.94199105239023	53.3579005223523	2.77990966391026e-13	6.66584692795649e-11	. .	. .	. .	. .	.	.	.	.	.	.
PladumEVm023066	2.83077720097347	1.27591498795001	53.3173301801874	2.83791843425013e-13	6.76968532613688e-11	CERS6_MOUSE CERS6_MOUSE CERS6_MOUSE CERS6_MOUSE CERS6_MOUSE CERS5_MOUSE CERS5_MOUSE CERS6_MOUSE CERS6_MOUSE CERS6_MOUSE CERS6_MOUSE CERS6_MOUSE CERS6_MOUSE CERS6_MOUSE	CERS5_MOUSE CERS6_MOUSE CERS6_HUMAN CERS5_MOUSE CERS6_HUMAN CERS5_MOUSE CERS5_MOUSE CERS6_HUMAN CERS5_MOUSE CERS6_HUMAN CERS6_HUMAN CERS5_MOUSE CERS5_MOUSE CERS6_HUMAN	GO:0005783 GO:0005783 GO:0005783 GO:0005783 GO:0005783 GO:0005783 GO:0005783 GO:0005783 GO:0005783 GO:0005783 GO:0005783 GO:0005783 GO:0005783 GO:0005783	KEGG:mmu:71949 KEGG:mmu:241447 KEGG:hsa:253782 KEGG:mmu:71949 KEGG:hsa:253782 KEGG:mmu:71949 KEGG:mmu:71949 KEGG:hsa:253782 KEGG:mmu:71949 KEGG:hsa:253782 KEGG:hsa:253782 KEGG:mmu:71949 KEGG:mmu:71949 KEGG:hsa:253782	sp|Q8C172|CERS6_MOUSE Ceramide synthase 6 OS=Mus musculus OX=10090 GN=Cers6 PE=1 SV=1	NP_982288.1 ceramide synthase 6 isoform 2 [Homo sapiens]	gi|21358551|ref|NP_652526.1| schlank, isoform B [Drosophila melanogaster]	XP_005098579.1 ceramide synthase 2 [Aplysia californica]	XP_002732672.1 PREDICTED: ceramide synthase 6-like [Saccoglossus kowalevskii]	tr|A0A8N7UVC7|A0A8N7UVC7_DANRE ceramide synthase 6 OS=Danio rerio OX=7955 GN=cers6 PE=4 SV=1
PladumEVm009958	2.13728609239172	2.32329532297922	52.9704788818442	3.38599291850091e-13	8.03544989561151e-11	SPAST_CHICK SPAST_CHICK SPAST_RAT SPAST_RAT SPAST_CHICK	SPAST_CHICK NEK7_HUMAN NEK7_HUMAN SPAST_RAT SPAST_CHICK	GO:1904115 GO:1904115 GO:1904115 GO:1904115 GO:1904115	KEGG:gga:421481 KEGG:hsa:140609 KEGG:hsa:140609 KEGG:rno:362700 KEGG:gga:421481	tr|A0A3B2WC92|A0A3B2WC92_MOUSE Spastin OS=Mus musculus OX=10090 GN=Spast PE=1 SV=1	NP_001350752.1 spastin isoform 3 [Homo sapiens]	gi|939620306|ref|NP_001303438.1| spastin, isoform E [Drosophila melanogaster]	XP_012938693.1 spastin isoform X3 [Aplysia californica]	XP_006813422.1 PREDICTED: spastin-like [Saccoglossus kowalevskii]	tr|A0A8M2B2A7|A0A8M2B2A7_DANRE Spastin OS=Danio rerio OX=7955 GN=spast PE=1 SV=1
PladumEVm001304	2.02515841230651	1.32459082883336	52.9262498856368	3.46310258573013e-13	8.17629640740663e-11	NAS35_CAEEL NAS35_CAEEL COCA1_HUMAN COEA1_CHICK NAS35_CAEEL NAS35_CAEEL MATN1_CHICK NAS35_CAEEL NAS35_CAEEL NAS35_CAEEL NAS35_CAEEL NAS35_CAEEL COEA1_CHICK COEA1_CHICK NAS35_CAEEL NAS35_CAEEL	NAS35_CAEEL NAS35_CAEEL MATN1_CHICK COEA1_CHICK NAS35_CAEEL NAS35_CAEEL MATN1_CHICK NAS35_CAEEL NAS35_CAEEL NAS35_CAEEL NAS35_CAEEL NAS35_CAEEL COCA1_HUMAN COCA1_HUMAN NAS35_CAEEL NAS35_CAEEL	GO:0005576 GO:0005576 GO:0005595 GO:0005581 GO:0005576 GO:0005576 GO:0062023 GO:0005576 GO:0005576 GO:0005576 GO:0005576 GO:0005576 GO:0005581 GO:0005581 GO:0005576 GO:0005576	KEGG:cel:CELE_R151.5 KEGG:cel:CELE_R151.5 KEGG:hsa:1303 KEGG:gga:396276 KEGG:cel:CELE_R151.5 KEGG:cel:CELE_R151.5 . KEGG:cel:CELE_R151.5 KEGG:cel:CELE_R151.5 KEGG:cel:CELE_R151.5 KEGG:cel:CELE_R151.5 KEGG:cel:CELE_R151.5 KEGG:hsa:1303 KEGG:hsa:1303 KEGG:cel:CELE_R151.5 KEGG:cel:CELE_R151.5	sp|P51942|MATN1_MOUSE Cartilage matrix protein OS=Mus musculus OX=10090 GN=Matn1 PE=2 SV=2	NP_002370.1 cartilage matrix protein precursor [Homo sapiens]	gi|20129545|ref|NP_609758.1| uncharacterized protein Dmel_CG15253 [Drosophila melanogaster]	XP_035826806.1 uncharacterized protein LOC101848762 [Aplysia californica]	XP_002739691.1 PREDICTED: protein SpAN-like [Saccoglossus kowalevskii]	tr|A0A8M3B8A2|A0A8M3B8A2_DANRE collagen alpha-6(VI) chain OS=Danio rerio OX=7955 GN=LOC100535278 PE=1 SV=1
PladumEVm003448	2.65738291617577	1.60055535746066	52.7469088878817	3.7942001775464e-13	8.91230520275809e-11	ALS_MOUSE . ALS_MOUSE . . ALS_MOUSE ALS_MOUSE ALS_MOUSE ALS_MOUSE ALS_MOUSE ALS_MOUSE ALS_MOUSE ALS_MOUSE ALS_MOUSE ALS_MOUSE ALS_MOUSE	ALS_MOUSE . ALS_MOUSE . . ALS_MOUSE ALS_MOUSE ALS_MOUSE ALS_MOUSE ALS_MOUSE ALS_MOUSE ALS_MOUSE ALS_MOUSE ALS_MOUSE ALS_MOUSE ALS_MOUSE	GO:0042567 . GO:0042567 . . GO:0042567 GO:0042567 GO:0042567 GO:0042567 GO:0042567 GO:0042567 GO:0042567 GO:0042567 GO:0042567 GO:0042567 GO:0042567	KEGG:mmu:16005 . KEGG:mmu:16005 . . KEGG:mmu:16005 KEGG:mmu:16005 KEGG:mmu:16005 KEGG:mmu:16005 KEGG:mmu:16005 KEGG:mmu:16005 KEGG:mmu:16005 KEGG:mmu:16005 KEGG:mmu:16005 KEGG:mmu:16005 KEGG:mmu:16005	tr|A0A0R4J0S2|A0A0R4J0S2_MOUSE Insulin-like growth factor-binding protein complex acid labile subunit OS=Mus musculus OX=10090 GN=Igfals PE=1 SV=1	NP_004961.1 insulin-like growth factor-binding protein complex acid labile subunit isoform 2 precursor [Homo sapiens]	gi|17136634|ref|NP_476814.1| 18 wheeler [Drosophila melanogaster]	XP_005101868.1 toll-like receptor Tollo [Aplysia californica]	XP_006816852.1 PREDICTED: slit homolog 3 protein-like [Saccoglossus kowalevskii]	tr|F1QKB4|F1QKB4_DANRE Si:dkey-182i3.11 OS=Danio rerio OX=7955 GN=si:dkey-182i3.11 PE=4 SV=2
PladumEVm000116	1.92999928508099	1.82744637266791	52.6838816631154	3.91793317926971e-13	9.156229727939e-11	DYST_HUMAN	DYST_HUMAN	GO:0015629	KEGG:hsa:667	tr|E9Q9X1|E9Q9X1_MOUSE Dystonin OS=Mus musculus OX=10090 GN=Dst PE=1 SV=2	XP_016866698.1 dystonin isoform X6 [Homo sapiens]	gi|24653497|ref|NP_725339.1| short stop, isoform H [Drosophila melanogaster]	XP_005100351.2 microtubule-actin cross-linking factor 1 [Aplysia californica]	XP_006813086.1 PREDICTED: dystonin isoform X1 [Saccoglossus kowalevskii]	tr|A0A8M9QAR3|A0A8M9QAR3_DANRE dystonin OS=Danio rerio OX=7955 GN=dst PE=1 SV=1
PladumEVm033226	-1.79528836593111	2.4998234688446	52.6616397015525	3.96255505075247e-13	9.21374100917135e-11	. . . . . . . . . . . . . . . .	. . . . . . . . . . . . . . . .	. . . . . . . . . . . . . . . .	. . . . . . . . . . . . . . . .	.	.	.	.	.	tr|Q567H8|Q567H8_DANRE membrane-spanning 4-domains, subfamily A, member 17A.11 OS=Danio rerio OX=7955 GN=zgc:112035 PE=2 SV=1
PladumEVm110498	-11.8959464073533	1.96990150019012	52.6102094126582	4.06769179953073e-13	9.41067652053242e-11	.	.	.	.	.	.	.	.	.	.
PladumEVm100690	2.89777872264263	0.571339386485284	52.2790638499842	4.81480383871369e-13	1.1083437696527e-10	REEP2_BOVIN	.	GO:0005881	KEGG:bta:532432	sp|Q8VCD6|REEP2_MOUSE Receptor expression-enhancing protein 2 OS=Mus musculus OX=10090 GN=Reep2 PE=1 SV=2	NP_057690.2 receptor expression-enhancing protein 2 isoform 2 [Homo sapiens]	gi|320544282|ref|NP_001188988.1| REEP1 homolog, isoform I [Drosophila melanogaster]	XP_035828932.1 receptor expression-enhancing protein 1 [Aplysia californica]	XP_006825942.1 PREDICTED: receptor expression-enhancing protein 2-like [Saccoglossus kowalevskii]	tr|F1R1E8|F1R1E8_DANRE Receptor expression-enhancing protein OS=Danio rerio OX=7955 GN=reep2 PE=3 SV=1
PladumEVm023553	-9.87229316679416	0.706214966995585	52.2063227864531	4.99649972667382e-13	1.14444701948426e-10	. .	. .	. .	. .	.	.	.	.	.	.
PladumEVm090337	1.86372128819826	1.30383921976383	52.1366913640947	5.17685241598045e-13	1.17988667514517e-10	.	.	.	.	.	.	.	.	.	.
PladumEVm030231	-1.82514990198402	3.4323132913268	52.0588881519425	5.38608778734454e-13	1.22152756473672e-10	LIN41_XENTR LIN41_XENTR LIN41_XENTR LIN41_XENTR LIN41_XENTR LIN41_XENTR LIN41_XENTR LIN41_XENTR LIN41_XENTR LIN41_XENTR LIN41_XENTR LIN41_XENTR	LIN41_XENTR LIN41_XENTR TRIM2_BOVIN LIN41_CHICK LIN41_CHICK LIN41_XENTR LIN41_XENTR LIN41_XENTR TRIM2_BOVIN LIN41_BOVIN LIN41_XENTR LIN41_XENTR	GO:0000932 GO:0000932 GO:0000932 GO:0000932 GO:0000932 GO:0000932 GO:0000932 GO:0000932 GO:0000932 GO:0000932 GO:0000932 GO:0000932	. . KEGG:bta:538617 KEGG:gga:428445 KEGG:gga:428445 . . . KEGG:bta:538617 . . .	tr|E9QKC6|E9QKC6_MOUSE Tripartite motif-containing protein 2 OS=Mus musculus OX=10090 GN=Trim2 PE=1 SV=1	NP_001362449.1 tripartite motif-containing protein 2 isoform 15 [Homo sapiens]	gi|665402028|ref|NP_001286596.1| thin, isoform D [Drosophila melanogaster]	XP_005108312.1 uncharacterized protein LOC101853493 isoform X2 [Aplysia californica]	XP_002730807.2 PREDICTED: tripartite motif-containing protein 2-like [Saccoglossus kowalevskii]	tr|A0A8M2BIL2|A0A8M2BIL2_DANRE tripartite motif-containing protein 2 isoform X2 OS=Danio rerio OX=7955 GN=trim2a PE=3 SV=1
PladumEVm021613	2.42586656262622	2.35648333639644	51.7690635193246	6.24277362251363e-13	1.40887771964169e-10	BSAP_BACSU BSAP_BACSU BSAP_BACSU BSAP_BACSU BSAP_BACSU BSAP_BACSU . BSAP_BACSU BSAP_BACSU BSAP_BACSU	BSAP_BACSU BSAP_BACSU BSAP_BACSU BSAP_BACSU BSAP_BACSU BSAP_BACSU . BSAP_BACSU BSAP_BACSU BSAP_BACSU	GO:0005576 GO:0005576 GO:0005576 GO:0005576 GO:0005576 GO:0005576 . GO:0005576 GO:0005576 GO:0005576	KEGG:bsu:BSU38470 KEGG:bsu:BSU38470 KEGG:bsu:BSU38470 KEGG:bsu:BSU38470 KEGG:bsu:BSU38470 KEGG:bsu:BSU38470 . KEGG:bsu:BSU38470 KEGG:bsu:BSU38470 KEGG:bsu:BSU38470	sp|Q7M758|NALDL_MOUSE Aminopeptidase NAALADL1 OS=Mus musculus OX=10090 GN=Naaladl1 PE=2 SV=1	XP_011543008.1 aminopeptidase NAALADL1 isoform X1 [Homo sapiens]	.	.	XP_006811327.1 PREDICTED: uncharacterized protein LOC102803314 [Saccoglossus kowalevskii]	tr|B7ZUT4|B7ZUT4_DANRE Si:ch211-214j8.1 OS=Danio rerio OX=7955 PE=3 SV=1
PladumEVm014323	-3.95103919942894	2.08157602485903	51.7057758684774	6.44728033084476e-13	1.44793336171591e-10	. . . . . .	. . . . . .	. . . . . .	. . . . . .	.	.	.	.	.	.
PladumEVm044652	-3.48702305337615	0.571409205078553	51.679470283078	6.53424373428905e-13	1.46034003535405e-10	P2RX7_HUMAN P2RX7_HUMAN .	. . .	GO:0032059 GO:0032059 .	KEGG:hsa:5027 KEGG:hsa:5027 .	sp|Q9Z1M0|P2RX7_MOUSE P2X purinoceptor 7 OS=Mus musculus OX=10090 GN=P2rx7 PE=1 SV=2	XP_011536722.1 P2X purinoceptor 7 isoform X4 [Homo sapiens]	.	.	XP_006822763.1 PREDICTED: P2X purinoceptor 7-like [Saccoglossus kowalevskii]	tr|A0A2R8QGJ4|A0A2R8QGJ4_DANRE P2X purinoceptor OS=Danio rerio OX=7955 GN=p2rx7 PE=3 SV=1
PladumEVm012051	1.69970008201623	2.15004371287632	51.5090401347636	7.12681731206356e-13	1.58507991415504e-10	OAR2_LYMST OAR2_LYMST	OAR2_LYMST OAR2_LYMST	GO:0016021 GO:0016021	. .	tr|Q8BXZ4|Q8BXZ4_MOUSE Alpha-1A adrenergic receptor OS=Mus musculus OX=10090 GN=Adra1a PE=2 SV=1	NP_001309431.1 alpha-1A adrenergic receptor isoform 5 [Homo sapiens]	gi|442619852|ref|NP_001262714.1| uncharacterized protein Dmel_CG18208, isoform C [Drosophila melanogaster]	XP_035827855.1 octopamine receptor 2-like [Aplysia californica]	XP_006822832.1 PREDICTED: octopamine receptor-like [Saccoglossus kowalevskii]	tr|A0A2R8RMF6|A0A2R8RMF6_DANRE Muscarinic acetylcholine receptor OS=Danio rerio OX=7955 GN=chrm5b PE=3 SV=1
PladumEVm095219	2.80045373513469	0.47588355883344	51.2924691383393	7.95803393539835e-13	1.76144194399906e-10	.	.	.	.	.	.	.	.	.	.
PladumEVm109442	9.45902855348021	0.255195478245331	51.1784645677273	8.43388152319663e-13	1.85783479160981e-10	.	.	.	.	.	.	.	.	.	.
PladumEVm004614	2.18547255986595	1.70386535520034	51.1462929507174	8.57324310726133e-13	1.87954066388192e-10	CFDP2_BOVIN CFDP2_BOVIN PO23_POPJA YSM6_CAEEL . RTBS_DROME YSM6_CAEEL CFDP2_BOVIN CFDP2_BOVIN .	CFDP2_BOVIN CFDP2_BOVIN PO23_POPJA YSM6_CAEEL . RTBS_DROME YSM6_CAEEL CFDP2_BOVIN CFDP2_BOVIN .	GO:0005737 GO:0005737 GO:0004519 . . GO:0003964 . GO:0005737 GO:0005737 .	KEGG:bta:286876 KEGG:bta:286876 . . . . . KEGG:bta:286876 KEGG:bta:286876 .	.	.	.	XP_005099528.1 uncharacterized protein LOC101859485 [Aplysia californica]	XP_006821712.1 PREDICTED: uncharacterized protein LOC102806297 [Saccoglossus kowalevskii]	.
PladumEVm048534	2.06171217189471	4.33625131561923	51.1177063135251	8.69900757247329e-13	1.89807397928482e-10	ALG14_RAT .	ALG14_RAT .	GO:0016021 .	KEGG:rno:362031 .	sp|Q9D081|ALG14_MOUSE UDP-N-acetylglucosamine transferase subunit ALG14 homolog OS=Mus musculus OX=10090 GN=Alg14 PE=1 SV=1	NP_659425.1 UDP-N-acetylglucosamine transferase subunit ALG14 homolog isoform 1 [Homo sapiens]	gi|24642193|ref|NP_573031.1| CG6308 [Drosophila melanogaster]	XP_005095921.1 UDP-N-acetylglucosamine transferase subunit ALG14 homolog [Aplysia californica]	XP_006822049.1 PREDICTED: UDP-N-acetylglucosamine transferase subunit ALG14 homolog [Saccoglossus kowalevskii]	tr|Q5XJS2|Q5XJS2_DANRE UDP-N-acetylglucosamine transferase subunit ALG14 homolog OS=Danio rerio OX=7955 GN=zgc:101623 PE=2 SV=1
PladumEVm003379	1.87272555436826	1.79535291093495	51.0393708764051	9.05317959931368e-13	1.9660346017585e-10	ZSWM6_MOUSE ZSWM6_MOUSE ZSWM6_MOUSE ZSWM6_HUMAN	ZSWM6_MOUSE ZSWM6_MOUSE ZSWM6_MOUSE ZSWM6_MOUSE	GO:0031462 GO:0031462 GO:0031462 GO:0031462	KEGG:mmu:67263 KEGG:mmu:67263 KEGG:mmu:67263 KEGG:mmu:67263	sp|Q80TB7|ZSWM6_MOUSE Zinc finger SWIM domain-containing protein 6 OS=Mus musculus OX=10090 GN=Zswim6 PE=1 SV=3	NP_065979.1 zinc finger SWIM domain-containing protein 6 [Homo sapiens]	gi|161077947|ref|NP_652493.2| uncharacterized protein Dmel_CG34401, isoform A [Drosophila melanogaster]	XP_005101541.1 zinc finger SWIM domain-containing protein 6 [Aplysia californica]	XP_006815132.1 PREDICTED: zinc finger SWIM domain-containing protein 5-like [Saccoglossus kowalevskii]	tr|B8JLP8|B8JLP8_DANRE Zinc finger, SWIM-type-containing 5 OS=Danio rerio OX=7955 GN=zswim5 PE=4 SV=1
PladumEVm074731	1.70540035038851	2.66064871492832	50.9478233383996	9.48541410843366e-13	2.04455484410884e-10	.	.	.	.	.	.	.	.	.	.
PladumEVm069891	-2.31630071556911	4.35902472795733	50.9440704092113	9.50356733724218e-13	2.04455484410884e-10	. . . . . . . . . .	. . . . . . . . . .	. . . . . . . . . .	. . . . . . . . . .	.	.	.	.	.	.
PladumEVm093966	2.36258028048695	2.4471492571063	50.8900821478349	9.76859351093181e-13	2.09179663558042e-10	. .	. .	. .	. .	.	.	.	.	.	.
PladumEVm011565	-2.87169249502377	2.90401410301706	50.8749664585915	9.84411229812323e-13	2.09820873191341e-10	DPO3_CALS4 DPO3_CALS4 DPO3_CALS4 DPO3_CALS4 PML_HUMAN DPO3_CALS4 DPO3_CALS4 DPO3_CALS4 DPO3_CALS4 DPO3_CALS4 DPO3_CALS4 PML_HUMAN DPO3_CALS4 DPO3_CALS4 DPO3_CALS4 DPO3_CALS4 . DPO3_CALS4 DPO3_CALS4 DPO3_CALS4 DPO3_CALS4 DPO3_CALS4	DPO3_CALS4 DPO3_CALS4 PML_HUMAN . PML_HUMAN DPO3_CALS4 DPO3_CALS4 DPO3_CALS4 DPO3_CALS4 DPO3_CALS4 DPO3_CALS4 PML_HUMAN DPO3_CALS4 DPO3_CALS4 DPO3_CALS4 DPO3_CALS4 . DPO3_CALS4 DPO3_CALS4 PML_HUMAN DPO3_CALS4 DPO3_CALS4	GO:0005737 GO:0005737 GO:0005737 GO:0005737 GO:0000785 GO:0005737 GO:0005737 GO:0005737 GO:0005737 GO:0005737 GO:0005737 GO:0000785 GO:0005737 GO:0005737 GO:0005737 GO:0005737 . GO:0005737 GO:0005737 GO:0005737 GO:0005737 GO:0005737	KEGG:tte:TTE1398 KEGG:tte:TTE1398 KEGG:hsa:5371 KEGG:tte:TTE1398 KEGG:hsa:5371 KEGG:tte:TTE1398 KEGG:tte:TTE1398 KEGG:tte:TTE1398 KEGG:tte:TTE1398 KEGG:tte:TTE1398 KEGG:tte:TTE1398 KEGG:hsa:5371 KEGG:tte:TTE1398 KEGG:tte:TTE1398 KEGG:tte:TTE1398 KEGG:tte:TTE1398 . KEGG:tte:TTE1398 KEGG:tte:TTE1398 KEGG:hsa:5371 KEGG:tte:TTE1398 KEGG:tte:TTE1398	.	.	.	.	XP_006813185.1 PREDICTED: uncharacterized protein LOC102809360 [Saccoglossus kowalevskii]	tr|F1R5B7|F1R5B7_DANRE exodeoxyribonuclease III OS=Danio rerio OX=7955 GN=plex9.2 PE=3 SV=2
PladumEVm081667	-3.04195222809465	2.5118273755123	50.7923341882009	1.02673938374087e-12	2.17834352479475e-10	.	.	.	.	.	.	.	XP_012934783.1 acetylcholinesterase-1-like [Aplysia californica]	.	tr|A0A0G2KPJ0|A0A0G2KPJ0_DANRE Dynein heavy chain OS=Danio rerio OX=7955 PE=4 SV=1
PladumEVm064116	3.50696894913309	2.11107317734212	50.7238992897595	1.06317045846727e-12	2.24528920813646e-10	CAN2_MOUSE	CAN2_MOUSE	GO:0042995	KEGG:mmu:12334	sp|O08529|CAN2_MOUSE Calpain-2 catalytic subunit OS=Mus musculus OX=10090 GN=Capn2 PE=1 SV=4	XP_016856757.1 calpain-8 isoform X4 [Homo sapiens]	gi|28574468|ref|NP_524016.4| Calpain-B, isoform A [Drosophila melanogaster]	XP_035827602.1 calpain-B [Aplysia californica]	XP_006811804.1 PREDICTED: calpain clp-1-like, partial [Saccoglossus kowalevskii]	tr|B8A6G0|B8A6G0_DANRE Calpain 1, (mu/I) large subunit a OS=Danio rerio OX=7955 GN=capn1 PE=3 SV=1
PladumEVm009098	-2.80631231684791	3.27684186556712	50.6873370105233	1.08316154952207e-12	2.27706276613912e-10	VCAM1_RAT VCAM1_RAT VCAM1_RAT VCAM1_RAT CADM3_XENLA CADM3_XENLA CADM3_XENLA VCAM1_RAT VCAM1_RAT VCAM1_RAT	CADM2_XENTR CADM2_XENTR CADM2_XENTR . CADM2_MOUSE . CADM3_XENLA CADM2_XENTR CADM2_XENTR .	GO:0071065 GO:0071065 GO:0071065 GO:0071065 GO:0030054 GO:0030054 GO:0030054 GO:0071065 GO:0071065 GO:0071065	KEGG:xtr:448238 KEGG:xtr:448238 KEGG:xtr:448238 KEGG:rno:25361 KEGG:mmu:239857 KEGG:xla:380160 KEGG:xla:380160 KEGG:xtr:448238 KEGG:xtr:448238 KEGG:rno:25361	tr|A0A1W2P6H1|A0A1W2P6H1_MOUSE Non-specific serine/threonine protein kinase OS=Mus musculus OX=10090 GN=Obscn PE=1 SV=2	XP_024304528.1 cell adhesion molecule 3 isoform X1 [Homo sapiens]	gi|116007650|ref|NP_001036521.1| down syndrome cell adhesion molecule 1, isoform W [Drosophila melanogaster]	XP_012936781.2 opioid-binding protein/cell adhesion molecule homolog isoform X2 [Aplysia californica]	XP_006812670.1 PREDICTED: neural cell adhesion molecule 2-like, partial [Saccoglossus kowalevskii]	tr|F1R4F9|F1R4F9_DANRE CEA cell adhesion molecule 1 OS=Danio rerio OX=7955 GN=ceacam1 PE=4 SV=1
PladumEVm069764	-2.91485535334497	5.01721737865824	50.6721999303326	1.09154772700912e-12	2.28426208198968e-10	. . . . . . . .	. . . . . . . .	. . . . . . . .	. . . . . . . .	.	.	.	.	.	.
PladumEVm010440	2.28116877739262	0.575326200446912	50.6279411815785	1.11644233642698e-12	2.32578682021547e-10	CO8B_HUMAN CO8B_HUMAN CO8B_HUMAN CO8B_HUMAN CO8B_HUMAN CO8B_HUMAN CO8B_HUMAN CO8B_HUMAN CO9_BOVIN CO8B_HUMAN	CO8B_HUMAN CO8B_HUMAN CO8B_HUMAN CO8B_HUMAN CO8B_HUMAN CO8B_HUMAN CO8B_HUMAN CO8B_HUMAN CO8B_HUMAN CO8B_HUMAN	GO:0070062 GO:0070062 GO:0070062 GO:0070062 GO:0070062 GO:0070062 GO:0070062 GO:0070062 GO:0005615 GO:0070062	KEGG:hsa:732 KEGG:hsa:732 KEGG:hsa:732 KEGG:hsa:732 KEGG:hsa:732 KEGG:hsa:732 KEGG:hsa:732 KEGG:hsa:732 KEGG:hsa:732 KEGG:hsa:732	sp|Q8BH35|CO8B_MOUSE Complement component C8 beta chain OS=Mus musculus OX=10090 GN=C8b PE=1 SV=1	NP_001265472.2 complement component C8 beta chain isoform 2 [Homo sapiens]	gi|161078643|ref|NP_001097926.1| lipophorin receptor 2, isoform C [Drosophila melanogaster]	XP_035827354.1 low-density lipoprotein receptor-related protein 2 [Aplysia californica]	XP_006820526.1 PREDICTED: low-density lipoprotein receptor-related protein 2-like [Saccoglossus kowalevskii]	tr|A0A8M9PIV7|A0A8M9PIV7_DANRE complement component C6-like isoform X2 OS=Danio rerio OX=7955 GN=LOC798694 PE=3 SV=1
PladumEVm143506	9.12835465362897	-0.738296107124524	50.602947222769	1.13075111200939e-12	2.34498425431532e-10	. .	. .	. .	. .	.	.	.	.	.	.
PladumEVm006817	3.73672009872684	1.30068089938805	50.5859501833632	1.14058642827926e-12	2.35477392697528e-10	Y068_OSHVF . Y068_OSHVF Y068_OSHVF Y068_OSHVF	Y068_OSHVF Y068_OSHVF Y068_OSHVF . Y068_OSHVF	GO:0033644 . GO:0033644 GO:0033644 GO:0033644	KEGG:vg:2948263 KEGG:vg:2948263 KEGG:vg:2948263 KEGG:vg:2948263 KEGG:vg:2948263	.	.	.	.	.	.
PladumEVm023202	-3.70780058853368	5.24431303345246	50.5750426834863	1.14694308929837e-12	2.35732646822356e-10	. . . . . . . . . . .	DAN4_YEAST . . . DAN4_YEAST . . . . . .	. . . . . . . . . . .	KEGG:sce:YJR151C . . . KEGG:sce:YJR151C . . . . . .	.	.	.	.	XP_002732250.2 PREDICTED: uncharacterized threonine-rich GPI-anchored glycoprotein PJ4664.02-like, partial [Saccoglossus kowalevskii]	.
PladumEVm038736	2.12608834564051	3.10905424645393	50.55213183582	1.1604107228222e-12	2.37440663413383e-10	. . . . . .	. . . . . .	. . . . . .	. . . . . .	.	.	.	.	.	.
PladumEVm007892	2.92912779148842	2.05242140740858	50.3029577082491	1.31750819467029e-12	2.68392742364715e-10	. . . . . . .	. . . . . . .	. . . . . . .	. . . . . . .	.	.	.	.	.	.
PladumEVm001928	1.73205616402372	2.72426052144757	50.2778452035217	1.33447650480746e-12	2.70651822928769e-10	. .	. .	. .	. .	.	.	gi|24663496|ref|NP_729837.1| uncharacterized protein Dmel_CG32110 [Drosophila melanogaster]	XP_035824649.1 uncharacterized protein LOC101863250 [Aplysia californica]	.	.
PladumEVm024038	-2.83494602550158	5.0723681500378	50.1732181561263	1.40755804413498e-12	2.84221775411976e-10	LIPE_HUMAN LIPE_HUMAN LIPE_HUMAN	LIPE_HUMAN LIPE_HUMAN LIPE_HUMAN	GO:0009986 GO:0009986 GO:0009986	KEGG:hsa:9388 KEGG:hsa:9388 KEGG:hsa:9388	sp|Q9WVG5|LIPE_MOUSE Endothelial lipase OS=Mus musculus OX=10090 GN=Lipg PE=2 SV=3	NP_006024.1 endothelial lipase isoform 1 precursor [Homo sapiens]	gi|45549581|ref|NP_573259.2| CG6847, isoform A [Drosophila melanogaster]	XP_012941117.1 pancreatic triacylglycerol lipase [Aplysia californica]	XP_006825445.1 PREDICTED: pancreatic lipase-related protein 2-like [Saccoglossus kowalevskii]	tr|F1QET5|F1QET5_DANRE Lipase, endothelial OS=Danio rerio OX=7955 GN=lipg PE=3 SV=1
PladumEVm001885	-4.35732578820865	3.82164910697292	50.1445838888244	1.42824797453378e-12	2.87140211788474e-10	. . . .	. . . .	. . . .	. . . .	.	.	.	.	.	.
PladumEVm052995	2.82435741549548	3.03830830520264	49.6844286290365	1.8057338729284e-12	3.60133453867673e-10	DX39B_BOVIN	DX39B_RAT	GO:0005737	KEGG:rno:114612	sp|Q9Z1N5|DX39B_MOUSE Spliceosome RNA helicase Ddx39b OS=Mus musculus OX=10090 GN=Ddx39b PE=1 SV=1	XP_024307080.1 ATP-dependent RNA helicase DDX39A isoform X3 [Homo sapiens]	gi|24581952|ref|NP_723089.1| helicase at 25E, isoform A [Drosophila melanogaster]	XP_012943078.1 spliceosome RNA helicase DDX39B [Aplysia californica]	XP_002738626.1 PREDICTED: spliceosome RNA helicase DDX39B isoform X1 [Saccoglossus kowalevskii]	tr|Q8AW05|Q8AW05_DANRE DEAD (Asp-Glu-Ala-Asp) box polypeptide 39a OS=Danio rerio OX=7955 GN=ddx39a PE=2 SV=1
PladumEVm030221	3.30245338639863	0.709160463010317	49.6830922411237	1.80696426602299e-12	3.60133453867673e-10	YQY2_CAEEL YQY2_CAEEL . YQY2_CAEEL YQY2_CAEEL	YQY2_CAEEL YQY2_CAEEL . YQY2_CAEEL YQY2_CAEEL	GO:0008080 GO:0008080 . GO:0008080 GO:0008080	. . . . .	.	.	.	.	XP_006821012.1 PREDICTED: uncharacterized protein LOC102807234 [Saccoglossus kowalevskii]	.
PladumEVm113992	5.59613864779229	1.25767016651884	49.6281060699576	1.85832335637974e-12	3.68773056053306e-10	. .	. .	. .	. .	.	.	.	.	.	.
PladumEVm029865	-5.40968701878943	0.544617714068246	49.5468662312155	1.93689003007098e-12	3.8271450684308e-10	STING_NEMVE	STING_NEMVE	GO:0005776	KEGG:nve:5506676	sp|Q3TBT3|STING_MOUSE Stimulator of interferon genes protein OS=Mus musculus OX=10090 GN=Sting1 PE=1 SV=2	NP_001354187.1 stimulator of interferon genes protein isoform 3 precursor [Homo sapiens]	.	.	XP_006812784.1 PREDICTED: stimulator of interferon genes protein-like [Saccoglossus kowalevskii]	sp|E7F4N7|STING_DANRE Stimulator of interferon genes protein OS=Danio rerio OX=7955 GN=sting1 PE=1 SV=1
PladumEVm001288	-2.49790617941633	1.29737465809026	49.5333808046449	1.95024970621741e-12	3.83707462498048e-10	. . . . .	. . . . .	. . . . .	. . . . .	.	.	.	.	.	.
PladumEVm010782	1.60237790397332	3.47697979344232	49.2487348890662	2.25478714222691e-12	4.4173678825951e-10	POL_BLVAU POL_BLVAU . . POL_BLVAU . POL_BLVAU POL_BLVAU POL_BLVAU RRP1_SCHPO RRP1_SCHPO . POL_BLVAU POL_BLVAU POL_BLVAU	. XERD_SELRU . . POL_BLVAU XERD_SELRU . XERD_SELRU . . . XERD_SELRU . XERD_SELRU POL_CSVMV	GO:0019013 GO:0019013 . . GO:0019013 . GO:0019013 GO:0019013 GO:0019013 GO:0005730 GO:0005730 . GO:0019013 GO:0019013 GO:0019013	. . . . . . . . . KEGG:spo:SPBC9B6.07 KEGG:spo:SPBC9B6.07 . . . KEGG:vg:1403416	tr|A0A494BAM4|A0A494BAM4_MOUSE Ribosomal RNA-processing protein 1 homolog B OS=Mus musculus OX=10090 GN=Rrp1b PE=1 SV=1	NP_003674.1 ribosomal RNA processing protein 1 homolog A [Homo sapiens]	gi|21356169|ref|NP_651976.1| Nnp-1 [Drosophila melanogaster]	XP_005111644.3 ribosomal RNA processing protein 1 homolog A [Aplysia californica]	XP_006818118.1 PREDICTED: uncharacterized protein LOC100369229 [Saccoglossus kowalevskii]	tr|Q6IMA0|Q6IMA0_DANRE ribonuclease H OS=Danio rerio OX=7955 PE=3 SV=1
PladumEVm125136	2.51270176095343	1.675829432984	49.12749212649	2.39854843012728e-12	4.67910047350125e-10	.	.	.	.	.	.	.	.	.	.
PladumEVm049014	-4.20503801108614	3.53774701699628	49.0316101002858	2.5187060181878e-12	4.89277242073198e-10	PAR14_HUMAN PAR14_HUMAN	PAR14_HUMAN PAR14_HUMAN	GO:0005737 GO:0005737	KEGG:hsa:54625 KEGG:hsa:54625	sp|Q2EMV9|PAR14_MOUSE Protein mono-ADP-ribosyltransferase PARP14 OS=Mus musculus OX=10090 GN=Parp14 PE=1 SV=3	XP_011511230.1 protein mono-ADP-ribosyltransferase PARP14 isoform X1 [Homo sapiens]	.	XP_012944015.1 core histone macro-H2A.1-like isoform X1 [Aplysia californica]	XP_002738768.2 PREDICTED: poly [ADP-ribose] polymerase 14-like [Saccoglossus kowalevskii]	tr|A0A8M3AWE4|A0A8M3AWE4_DANRE poly [ADP-ribose] polymerase 14 isoform X3 OS=Danio rerio OX=7955 GN=LOC100148704 PE=4 SV=1
PladumEVm080590	1.96246740990255	2.77052229705593	48.9151231060729	2.67281929493679e-12	5.1703330890586e-10	.	.	.	.	.	.	.	.	.	.
PladumEVm062256	2.90052554531053	1.06801622930909	48.8876241316533	2.71055663093833e-12	5.22139400551338e-10	.	.	.	.	.	.	.	.	.	.
PladumEVm000667	2.39833666730673	1.72233619361339	48.8209651156015	2.80426173654715e-12	5.3793919203706e-10	ICEN_PSEFL . . . . . . ZAN_MOUSE ZAN_MOUSE ICEN_PSEFL ZAN_MOUSE ZAN_MOUSE ICEN_PSEFL . . . . . ICEA_PANAN . .	. . . . . . . . . . . . . . . . . . . . .	GO:0009279 . . . . . . GO:0031012 GO:0031012 GO:0009279 GO:0031012 GO:0031012 GO:0009279 . . . . . GO:0009279 . .	. . . . . . . . . . . . . . . . . . . . .	sp|O88799|ZAN_MOUSE Zonadhesin OS=Mus musculus OX=10090 GN=Zan PE=1 SV=1	NP_001309397.1 mucin-4 isoform f precursor [Homo sapiens]	gi|442625904|ref|NP_001260030.1| dumpy, isoform O [Drosophila melanogaster]	XP_035825750.1 mucin-3A, partial [Aplysia californica]	XP_002736237.1 PREDICTED: uncharacterized protein LOC100376879 [Saccoglossus kowalevskii]	.
PladumEVm002172	2.2621479628144	4.20107929626821	48.7915562986289	2.84662691857651e-12	5.43365126831437e-10	. . . . . . . . . . . . . . . . . . .	. . . . . . . . . . . . . . . . . . .	. . . . . . . . . . . . . . . . . . .	. . . . . . . . . . . . . . . . . . .	.	.	.	.	.	.
PladumEVm025275	2.21547686823569	0.998802320984334	48.785004875119	2.85615153876513e-12	5.43365126831437e-10	IRIS_CATRO IRIS_CATRO IRIS_CATRO	IRIS_CATRO IRIS_CATRO IRIS_CATRO	GO:0005829 GO:0005829 GO:0005829	KEGG:ag:AFW98981 KEGG:ag:AFW98981 KEGG:ag:AFW98981	.	.	.	.	.	.
PladumEVm002474	3.24530645123391	-0.605000447813045	48.7517809098431	2.90494656438945e-12	5.50373806082e-10	POL4_DROME POL3_DROME POL3_DROME POL3_DROME POL3_DROME POL3_DROME POL3_DROME POL4_DROME POL4_DROME TF29_SCHPO POL2_DROME POL2_DROME	POL4_DROME POL3_DROME Y068_OSHVF . POL3_DROME . Y068_OSHVF POL4_DROME POL4_DROME POL4_DROME . POL2_DROME	GO:0004190 GO:0004190 GO:0004190 GO:0004190 GO:0004190 GO:0004190 GO:0004190 GO:0004190 GO:0004190 GO:0005737 GO:0004190 GO:0004190	. . KEGG:vg:2948263 . . . KEGG:vg:2948263 . . KEGG:spo:SPAC167.08 . .	sp|Q5DTZ0|NYNRI_MOUSE Protein NYNRIN OS=Mus musculus OX=10090 GN=Nynrin PE=2 SV=2	XP_016865088.1 gypsy retrotransposon integrase-like protein 1 isoform X1 [Homo sapiens]	.	XP_005103686.2 uncharacterized protein K02A2.6 [Aplysia californica]	XP_002740782.1 PREDICTED: uncharacterized protein K02A2.6-like [Saccoglossus kowalevskii]	tr|A0A8M9P0J8|A0A8M9P0J8_DANRE ribonuclease H OS=Danio rerio OX=7955 GN=cuzd1.1 PE=3 SV=1
PladumEVm070804	-3.40098538013089	4.24995830549743	48.718542690179	2.95459732437489e-12	5.57486500888915e-10	. . . . .	. . . . .	. . . . .	. . . . .	.	.	.	.	.	.
PladumEVm109607	2.19424828127069	3.46050692011679	48.6860831305353	3.00390448429888e-12	5.64476565520963e-10	.	.	.	.	.	.	.	.	.	.
PladumEVm062274	-9.55052445912604	-0.33327586483235	48.6742428099808	3.02209458474894e-12	5.65586230029498e-10	SCP2_BOVIN	SCP2_BOVIN	GO:0005737	KEGG:bta:508918	sp|P32020|SCP2_MOUSE Sterol carrier protein 2 OS=Mus musculus OX=10090 GN=Scp2 PE=1 SV=3	NP_001180546.1 non-specific lipid-transfer protein isoform 8 [Homo sapiens]	gi|24585051|ref|NP_524715.2| sterol carrier protein X-related thiolase [Drosophila melanogaster]	XP_005090099.1 non-specific lipid-transfer protein [Aplysia californica]	XP_002734827.1 PREDICTED: non-specific lipid-transfer protein [Saccoglossus kowalevskii]	tr|A0A8M2BA96|A0A8M2BA96_DANRE Sterol carrier protein 2 OS=Danio rerio OX=7955 GN=scp2a PE=1 SV=1
PladumEVm089290	2.7987636631059	0.632095650600755	48.5373961807625	3.24050268776768e-12	6.04006086000551e-10	.	.	.	.	.	.	.	.	.	.
PladumEVm006677	1.7105537518048	2.60238651346469	48.4766851665997	3.34239056110778e-12	6.20485157430811e-10	. CIDEB_HUMAN CIDEB_HUMAN .	. . CIDEB_HUMAN .	. GO:0005829 GO:0005829 .	. KEGG:hsa:27141 KEGG:hsa:27141 .	.	.	.	.	XP_006814527.1 PREDICTED: uncharacterized protein LOC102801076, partial [Saccoglossus kowalevskii]	tr|A0A8M9PC74|A0A8M9PC74_DANRE uncharacterized protein LOC108179280 OS=Danio rerio OX=7955 GN=LOC108179280 PE=4 SV=1
PladumEVm010172	1.59993380843529	2.5012484347229	48.4465087954718	3.39422046882678e-12	6.27576370137816e-10	SC6A5_HUMAN SC6A9_XENLA SC6A9_XENLA SC6A5_HUMAN SC6A5_HUMAN SC6A9_XENLA SC6A5_HUMAN SC6A5_HUMAN	SC6A5_HUMAN SC6A9_XENLA SC6A9_XENLA SC6A5_HUMAN SC6A5_HUMAN SC6A9_XENLA SC6A5_HUMAN SC6A5_HUMAN	GO:0031045 GO:0005887 GO:0005887 GO:0031045 GO:0031045 GO:0005887 GO:0031045 GO:0031045	KEGG:hsa:9152 KEGG:xla:100126661 KEGG:xla:100126661 KEGG:hsa:9152 KEGG:hsa:9152 KEGG:xla:100126661 KEGG:hsa:9152 KEGG:hsa:9152	tr|B2RQX9|B2RQX9_MOUSE Transporter OS=Mus musculus OX=10090 GN=Slc6a5 PE=1 SV=1	NP_004202.4 sodium- and chloride-dependent glycine transporter 2 isoform 1 [Homo sapiens]	gi|281364136|ref|NP_611836.2| CG5549 [Drosophila melanogaster]	XP_012946005.1 sodium- and chloride-dependent glycine transporter 1 [Aplysia californica]	XP_002730444.2 PREDICTED: sodium- and chloride-dependent glycine transporter 2-like [Saccoglossus kowalevskii]	tr|A0A8M3B0Z1|A0A8M3B0Z1_DANRE Transporter OS=Danio rerio OX=7955 GN=slc6a5 PE=3 SV=1
PladumEVm060555	2.00314599929312	2.71010160955033	48.4168850048233	3.44588358944949e-12	6.34580138298661e-10	. .	. .	. .	. .	.	.	.	.	.	.
PladumEVm017965	-5.81195048020997	1.7059272771607	48.3452655778775	3.5740606562129e-12	6.55562464348149e-10	NDUS2_RAT NDUS2_RAT NDUS2_RAT	NDUS2_RAT NDUS2_RAT NDUS2_RAT	GO:0005743 GO:0005743 GO:0005743	KEGG:rno:289218 KEGG:rno:289218 KEGG:rno:289218	sp|Q91WD5|NDUS2_MOUSE NADH dehydrogenase [ubiquinone] iron-sulfur protein 2, mitochondrial OS=Mus musculus OX=10090 GN=Ndufs2 PE=1 SV=1	NP_004541.1 NADH dehydrogenase [ubiquinone] iron-sulfur protein 2, mitochondrial isoform 1 precursor [Homo sapiens]	gi|24638644|ref|NP_651926.1| NADH dehydrogenase (ubiquinone) 49 kDa subunit, isoform A [Drosophila melanogaster]	XP_005103833.2 NADH-ubiquinone oxidoreductase 49 kDa subunit [Aplysia californica]	XP_002741098.1 PREDICTED: NADH dehydrogenase [ubiquinone] iron-sulfur protein 2, mitochondrial-like [Saccoglossus kowalevskii]	tr|Q32LT4|Q32LT4_DANRE NADH dehydrogenase [ubiquinone] iron-sulfur protein 2, mitochondrial OS=Danio rerio OX=7955 GN=zgc:123301 PE=2 SV=1
PladumEVm017258	-5.65271845485375	3.98863258002301	48.1820680361274	3.8842429933413e-12	7.09629615755715e-10	.	.	.	.	.	.	.	.	.	.
PladumEVm112203	2.53915552121294	1.53607823018067	47.9321667569285	4.41223073701546e-12	8.0290391660654e-10	.	.	.	.	.	.	.	.	.	.
PladumEVm061899	-10.0817437584428	0.788123859789038	47.9066113980225	4.47011711412344e-12	8.10235125264287e-10	SNR27_XENLA	SNR27_MOUSE	GO:0005634	KEGG:mmu:66618	sp|Q8K194|SNR27_MOUSE U4/U6.U5 small nuclear ribonucleoprotein 27 kDa protein OS=Mus musculus OX=10090 GN=Snrnp27 PE=1 SV=1	NP_006848.1 U4/U6.U5 small nuclear ribonucleoprotein 27 kDa protein [Homo sapiens]	gi|19922846|ref|NP_611839.1| yantar, isoform A [Drosophila melanogaster]	NP_001191647.1 RNA binding protein yantar [Aplysia californica]	XP_006812310.1 PREDICTED: U4/U6.U5 small nuclear ribonucleoprotein 27 kDa protein-like [Saccoglossus kowalevskii]	sp|Q6DH74|SNR27_DANRE U4/U6.U5 small nuclear ribonucleoprotein 27 kDa protein OS=Danio rerio OX=7955 GN=snrnp27 PE=2 SV=1
PladumEVm012266	1.60294543040261	2.91456693933775	47.8384323515015	4.62829789975509e-12	8.34135592490943e-10	S22A3_RAT S22A3_HUMAN S22A3_HUMAN S22A3_HUMAN S22A3_HUMAN S22A3_HUMAN S22A3_HUMAN S22AA_HUMAN S22A3_RAT S22A3_HUMAN S22A3_HUMAN S22AL_MOUSE S22A3_HUMAN S22A3_HUMAN S22A3_HUMAN S22A6_RAT S22A3_HUMAN S22A3_HUMAN S22A3_HUMAN S22A3_HUMAN S22A3_HUMAN S22A3_HUMAN S22A3_HUMAN S22A3_HUMAN	S22A3_RAT S22A3_HUMAN S22A3_HUMAN S22A3_HUMAN S22A3_HUMAN S22A3_HUMAN S22AA_HUMAN S22AA_HUMAN S22A3_RAT S22A3_HUMAN S22A1_RAT S22A1_RAT S22A3_HUMAN S22A1_RAT S22A3_HUMAN S22A1_RAT S22A1_RAT S22A3_HUMAN S22A3_HUMAN S22A3_HUMAN S22A1_RAT S22A3_HUMAN S22A3_HUMAN S22A1_RAT	GO:0016021 GO:0005887 GO:0005887 GO:0005887 GO:0005887 GO:0005887 GO:0005887 GO:0016021 GO:0016021 GO:0005887 GO:0005887 GO:0016021 GO:0005887 GO:0005887 GO:0005887 GO:0016323 GO:0005887 GO:0005887 GO:0005887 GO:0005887 GO:0005887 GO:0005887 GO:0005887 GO:0005887	KEGG:rno:29504 KEGG:hsa:6581 KEGG:hsa:6581 KEGG:hsa:6581 KEGG:hsa:6581 KEGG:hsa:6581 KEGG:hsa:387775 KEGG:hsa:387775 KEGG:rno:29504 KEGG:hsa:6581 KEGG:rno:24904 KEGG:rno:24904 KEGG:hsa:6581 KEGG:rno:24904 KEGG:hsa:6581 KEGG:rno:24904 KEGG:rno:24904 KEGG:hsa:6581 KEGG:hsa:6581 KEGG:hsa:6581 KEGG:rno:24904 KEGG:hsa:6581 KEGG:hsa:6581 KEGG:rno:24904	sp|Q9WTW5|S22A3_MOUSE Solute carrier family 22 member 3 OS=Mus musculus OX=10090 GN=Slc22a3 PE=2 SV=1	NP_068812.1 solute carrier family 22 member 3 [Homo sapiens]	gi|19922616|ref|NP_611451.1| CG8654, isoform A [Drosophila melanogaster]	XP_005098247.1 organic cation transporter protein [Aplysia californica]	XP_002741807.2 PREDICTED: organic cation transporter protein-like [Saccoglossus kowalevskii]	tr|Q5VSI5|Q5VSI5_DANRE Solute carrier family 22 member 2 OS=Danio rerio OX=7955 GN=slc22a2 PE=3 SV=2
PladumEVm015018	2.19062274013882	2.22858435352678	47.8342365379294	4.63821350762791e-12	8.34135592490943e-10	PAK3_RAT PAK1_HUMAN PAK1_HUMAN PAK3_RAT PAK3_RAT PAK3_RAT PAK3_RAT PAK3_RAT PAK3_RAT	PAK1_HUMAN PAK1_HUMAN PAK1_HUMAN PAK1_HUMAN PAK1_HUMAN PAK1_HUMAN PAK1_HUMAN PAK1_HUMAN PAK1_HUMAN	GO:0005737 GO:0005884 GO:0005884 GO:0005737 GO:0005737 GO:0005737 GO:0005737 GO:0005737 GO:0005737	KEGG:hsa:5058 KEGG:hsa:5058 KEGG:hsa:5058 KEGG:hsa:5058 KEGG:hsa:5058 KEGG:hsa:5058 KEGG:hsa:5058 KEGG:hsa:5058 KEGG:hsa:5058	tr|G5E884|G5E884_MOUSE Non-specific serine/threonine protein kinase OS=Mus musculus OX=10090 GN=Pak1 PE=1 SV=1	XP_024304330.1 serine/threonine-protein kinase PAK 1 isoform X1 [Homo sapiens]	gi|442617725|ref|NP_001262310.1| p21-activated kinase, isoform F [Drosophila melanogaster]	XP_012934794.2 serine/threonine-protein kinase PAK 2 [Aplysia californica]	XP_006825872.1 PREDICTED: serine/threonine-protein kinase PAK 1-like [Saccoglossus kowalevskii]	tr|A5WVS2|A5WVS2_DANRE non-specific serine/threonine protein kinase OS=Danio rerio OX=7955 GN=pak2b PE=4 SV=1
PladumEVm037726	1.71344565490273	4.22916582631114	47.7948678980131	4.73229184924126e-12	8.47743130144819e-10	. . . . .	M4A18_BOVIN . M4A18_BOVIN M4A18_BOVIN .	. . . . .	KEGG:bta:514287 . KEGG:bta:514287 KEGG:bta:514287 .	tr|A0A087WPM9|A0A087WPM9_MOUSE High affinity immunoglobulin epsilon receptor subunit beta OS=Mus musculus OX=10090 GN=Ms4a2 PE=1 SV=1	.	gi|19920428|ref|NP_608469.1| uncharacterized protein Dmel_CG17600, isoform A [Drosophila melanogaster]	.	XP_006825658.1 PREDICTED: uncharacterized protein LOC102806397 [Saccoglossus kowalevskii]	.
PladumEVm036151	1.5710523245085	2.16292585879779	47.7169531414114	4.9241501792567e-12	8.78693605049609e-10	. KCMB4_HUMAN KCMB4_HUMAN KCMB4_HUMAN KCMB4_HUMAN	KCMB4_HUMAN KCMB4_HUMAN KCMB4_HUMAN KCMB4_HUMAN KCMB4_HUMAN	. GO:0005887 GO:0005887 GO:0005887 GO:0005887	KEGG:hsa:27345 KEGG:hsa:27345 KEGG:hsa:27345 KEGG:hsa:27345 KEGG:hsa:27345	.	.	.	.	.	.
PladumEVm021130	-2.15923298172686	3.04469915597274	47.44621790085	5.65339154913233e-12	1.00492854644982e-09	C163A_BOVIN C163B_HUMAN C163A_BOVIN C163B_HUMAN C163B_HUMAN C163A_BOVIN C163A_BOVIN C163B_HUMAN C163B_HUMAN C163B_HUMAN	C163A_BOVIN C163B_HUMAN C163A_BOVIN C163B_HUMAN C163B_HUMAN C163A_BOVIN C163A_BOVIN C163B_HUMAN C163B_HUMAN C163B_HUMAN	GO:0009897 GO:0009897 GO:0009897 GO:0009897 GO:0009897 GO:0009897 GO:0009897 GO:0009897 GO:0009897 GO:0009897	KEGG:bta:533844 KEGG:hsa:283316 KEGG:bta:533844 KEGG:hsa:283316 KEGG:hsa:283316 KEGG:bta:533844 KEGG:bta:533844 KEGG:hsa:283316 KEGG:hsa:283316 KEGG:hsa:283316	sp|Q2VLH6|C163A_MOUSE Scavenger receptor cysteine-rich type 1 protein M130 OS=Mus musculus OX=10090 GN=Cd163 PE=1 SV=2	XP_011518920.1 scavenger receptor cysteine-rich type 1 protein M160 isoform X3 [Homo sapiens]	gi|665410108|ref|NP_001163393.2| tequila, isoform F [Drosophila melanogaster]	XP_012937884.1 deleted in malignant brain tumors 1 protein [Aplysia californica]	XP_006817471.1 PREDICTED: scavenger receptor cysteine-rich domain superfamily protein-like, partial [Saccoglossus kowalevskii]	tr|A0A0G2KSN0|A0A0G2KSN0_DANRE Deleted in malignant brain tumors 1 protein OS=Danio rerio OX=7955 PE=4 SV=2
PladumEVm031786	3.86955878422652	-0.536540636905821	47.4349051463266	5.68611183421652e-12	1.00685731821344e-09	. . . .	. . . .	. . . .	. . . .	.	.	.	.	.	.
PladumEVm047025	-3.34863079612462	3.03112539399981	47.3866355680864	5.82786673704489e-12	1.02800443182686e-09	HPCL1_RAT HPCL1_RAT NECX_APLCA	HPCL1_RAT HPCL1_RAT NECX_APLCA	GO:0016020 GO:0016020 GO:0005509	KEGG:rno:50871 KEGG:rno:50871 .	sp|P62748|HPCL1_MOUSE Hippocalcin-like protein 1 OS=Mus musculus OX=10090 GN=Hpcal1 PE=1 SV=2	NP_114430.2 neurocalcin-delta [Homo sapiens]	gi|28574621|ref|NP_788543.1| neurocalcin [Drosophila melanogaster]	NP_001191469.1 neurocalcin [Aplysia californica]	XP_006811437.1 PREDICTED: hippocalcin-like protein isoform X2 [Saccoglossus kowalevskii]	tr|F1QMZ6|F1QMZ6_DANRE Neurocalcin-delta A OS=Danio rerio OX=7955 GN=ncalda PE=4 SV=1
PladumEVm075918	3.13714645288934	2.05075277919086	47.3680743359405	5.88331285927501e-12	1.03382381957314e-09	NAC1_CAVPO	.	GO:0005887	.	tr|A0A3Q4EBU5|A0A3Q4EBU5_MOUSE Na(+)/Ca(2+)-exchange protein 1 OS=Mus musculus OX=10090 GN=Slc8a1 PE=1 SV=1	NP_001106271.1 sodium/calcium exchanger 1 isoform B precursor [Homo sapiens]	gi|24648584|ref|NP_524423.2| Na/Ca-exchange protein, isoform A [Drosophila melanogaster]	XP_012937185.2 sodium/calcium exchanger 1 [Aplysia californica]	XP_006812379.1 PREDICTED: sodium/calcium exchanger 3-like isoform X2 [Saccoglossus kowalevskii]	tr|A0A8M3ASJ4|A0A8M3ASJ4_DANRE sodium/calcium exchanger 2 isoform X1 OS=Danio rerio OX=7955 GN=slc8a2a PE=3 SV=1
PladumEVm101111	8.13993253758728	1.61935506268604	47.3548535333873	5.92312769521241e-12	1.0368626462353e-09	DHX8_HUMAN	.	GO:0071013	KEGG:hsa:1659	tr|A2A4N9|A2A4N9_MOUSE RNA helicase (Fragment) OS=Mus musculus OX=10090 GN=Dhx8 PE=1 SV=8	NP_001309150.1 ATP-dependent RNA helicase DHX8 isoform 8 [Homo sapiens]	gi|20129977|ref|NP_610928.1| peanuts [Drosophila melanogaster]	XP_005108328.2 ATP-dependent RNA helicase DHX8 [Aplysia californica]	XP_002734274.1 PREDICTED: ATP-dependent RNA helicase DHX8-like [Saccoglossus kowalevskii]	tr|A0A286Y8Y8|A0A286Y8Y8_DANRE RNA helicase OS=Danio rerio OX=7955 GN=dhx8 PE=4 SV=2
PladumEVm064427	-4.39034464433791	4.11744013636539	47.3179266495285	6.03576833053975e-12	1.05257855367318e-09	. .	YQA4_CAEEL .	. .	. .	.	.	.	.	.	.
PladumEVm049571	3.14121714168169	2.84730412331419	47.173537167225	6.49717347717499e-12	1.12876743288928e-09	DFP3_ANTMY DFP3_ANTMY DFP3_ANTMY DFP3_ANTMY	DFP3_ANTMY DFP3_ANTMY DFP3_ANTMY DFP3_ANTMY	GO:0005576 GO:0005576 GO:0005576 GO:0005576	. . . .	tr|A0A0G2JFP4|A0A0G2JFP4_MOUSE Ferric-chelate reductase 1 OS=Mus musculus OX=10090 GN=Frrs1 PE=1 SV=1	XP_011539754.1 ferric-chelate reductase 1 isoform X2 [Homo sapiens]	gi|19921334|ref|NP_609710.1| lethal (2) 34Fc, isoform A [Drosophila melanogaster]	XP_012942974.1 putative ferric-chelate reductase 1 homolog [Aplysia californica]	XP_006811952.1 PREDICTED: putative ferric-chelate reductase 1-like, partial [Saccoglossus kowalevskii]	sp|A4QP81|FRRS1_DANRE Putative ferric-chelate reductase 1 OS=Danio rerio OX=7955 GN=frrs1 PE=2 SV=1
PladumEVm088222	-5.4187289914702	2.38559167409082	47.0205635330978	7.02458030984677e-12	1.21580696573322e-09	.	.	.	.	.	.	.	.	.	.
PladumEVm009832	-2.46632899853199	2.18964412682309	46.9884261806756	7.1407141998152e-12	1.23127843088124e-09	BTBD1_HUMAN BTBD1_HUMAN BTBD1_HUMAN BTBD1_HUMAN BTBD1_HUMAN BTBD1_HUMAN .	BTBD1_HUMAN BTBD1_HUMAN BTBD1_HUMAN BTBD1_HUMAN BTBD1_HUMAN BTBD1_HUMAN .	GO:0036464 GO:0036464 GO:0036464 GO:0036464 GO:0036464 GO:0036464 .	KEGG:hsa:53339 KEGG:hsa:53339 KEGG:hsa:53339 KEGG:hsa:53339 KEGG:hsa:53339 KEGG:hsa:53339 .	tr|Q3TSN9|Q3TSN9_MOUSE BTB/POZ domain-containing protein 3 OS=Mus musculus OX=10090 GN=Btbd3 PE=2 SV=1	NP_001011885.1 BTB/POZ domain-containing protein 1 isoform 2 [Homo sapiens]	gi|442619572|ref|NP_001262663.1| lute, isoform D [Drosophila melanogaster]	XP_005109158.1 BTB/POZ domain-containing protein 1 isoform X2 [Aplysia californica]	XP_002738077.2 PREDICTED: BTB/POZ domain-containing protein 3-like [Saccoglossus kowalevskii]	tr|B8JKQ2|B8JKQ2_DANRE BTB (POZ) domain-containing 3a OS=Danio rerio OX=7955 GN=btbd3a PE=4 SV=1
PladumEVm077847	-4.04490417199515	4.84469455077441	46.9651754627011	7.22593087412144e-12	1.2413232519167e-09	TBA1_PARLI	TBA1_PARLI	GO:0005737	.	tr|A0A2R8VHF3|A0A2R8VHF3_MOUSE Tubulin alpha chain (Fragment) OS=Mus musculus OX=10090 GN=Gm49450 PE=3 SV=1	NP_525125.2 tubulin alpha-3D chain [Homo sapiens]	gi|17737821|ref|NP_524264.1| alpha-Tubulin at 84D [Drosophila melanogaster]	XP_005097254.1 tubulin alpha-1D chain [Aplysia californica]	NP_001171794.1 alpha tubulin-like [Saccoglossus kowalevskii]	tr|I3ISC4|I3ISC4_DANRE Tubulin, alpha 8-like 4 OS=Danio rerio OX=7955 GN=tuba8l4 PE=3 SV=1
PladumEVm013867	-2.26259041104603	2.02785307442929	46.8608129006877	7.62114495482988e-12	1.30434904303127e-09	SGPL_ORYSJ SGPL_ORYSJ SGPL_ORYSJ SGPL_DICDI SGPL_DICDI SGPL_DICDI SGPL_DICDI SGPL_DICDI SGPL_DICDI SGPL_DICDI SGPL_ORYSJ	SGPL_ORYSJ SGPL_ORYSJ SGPL_ORYSJ SGPL_DICDI SGPL_ORYSJ SGPL_DICDI SGPL_DICDI SGPL_DICDI SGPL_ORYSJ SGPL_DICDI SGPL_ORYSJ	GO:0005783 GO:0005783 GO:0005783 GO:0005783 GO:0005783 GO:0005783 GO:0005783 GO:0005783 GO:0005783 GO:0005783 GO:0005783	KEGG:osa:4326459 KEGG:osa:4326459 KEGG:osa:4326459 KEGG:ddi:DDB_G0282819 KEGG:osa:4326459 KEGG:ddi:DDB_G0282819 KEGG:ddi:DDB_G0282819 KEGG:ddi:DDB_G0282819 KEGG:osa:4326459 KEGG:ddi:DDB_G0282819 KEGG:osa:4326459	sp|Q8R0X7|SGPL1_MOUSE Sphingosine-1-phosphate lyase 1 OS=Mus musculus OX=10090 GN=Sgpl1 PE=1 SV=1	XP_011538620.1 sphingosine-1-phosphate lyase 1 isoform X2 [Homo sapiens]	gi|21355963|ref|NP_652032.1| Sphingosine-1-phosphate lyase, isoform A [Drosophila melanogaster]	XP_035828464.1 LOW QUALITY PROTEIN: sphingosine-1-phosphate lyase [Aplysia californica]	XP_006825455.1 PREDICTED: sphingosine-1-phosphate lyase-like [Saccoglossus kowalevskii]	tr|A0A8M2B2S5|A0A8M2B2S5_DANRE sphingosine-1-phosphate lyase 1 isoform X1 OS=Danio rerio OX=7955 GN=sgpl1 PE=1 SV=1
PladumEVm005794	2.08214316888588	2.22600469299125	46.7951854625385	7.88067774601176e-12	1.34377230647643e-09	BCAR1_HUMAN BCAR1_HUMAN BCAR1_HUMAN BCAR1_HUMAN BCAR1_HUMAN	BCAR1_HUMAN BCAR1_HUMAN BCAR1_RAT BCAR1_HUMAN BCAR1_HUMAN	GO:0015629 GO:0015629 GO:0015629 GO:0015629 GO:0015629	KEGG:hsa:9564 KEGG:hsa:9564 KEGG:rno:25414 KEGG:hsa:9564 KEGG:hsa:9564	sp|Q61140|BCAR1_MOUSE Breast cancer anti-estrogen resistance protein 1 OS=Mus musculus OX=10090 GN=Bcar1 PE=1 SV=2	NP_001164191.1 breast cancer anti-estrogen resistance protein 1 isoform 8 [Homo sapiens]	gi|221330704|ref|NP_001137860.1| p130CAS, isoform E [Drosophila melanogaster]	XP_012940884.2 breast cancer anti-estrogen resistance protein 1 [Aplysia californica]	XP_002730947.1 PREDICTED: breast cancer anti-estrogen resistance protein 1-like isoform X1 [Saccoglossus kowalevskii]	tr|B5DE36|B5DE36_DANRE BCAR1 scaffold protein, Cas family member OS=Danio rerio OX=7955 GN=zgc:175192 PE=2 SV=1
PladumEVm103672	-2.66457798145311	3.86882539766689	46.6680245641064	8.40899596858374e-12	1.42856739999124e-09	.	.	.	.	.	.	.	.	.	.
PladumEVm058984	1.87673013409403	2.29330956124536	46.6607764392965	8.44015595876154e-12	1.42858948597582e-09	. .	. .	. .	. .	.	.	.	.	.	.
PladumEVm084717	-6.06538746951588	2.36153089983583	46.6267513335781	8.58798289923561e-12	1.44828624431468e-09	CNOT7_MOUSE CNOT7_MOUSE	CNOT7_MOUSE CNOT7_MOUSE	GO:0030014 GO:0030014	KEGG:mmu:18983 KEGG:mmu:18983	tr|Q3TLK9|Q3TLK9_MOUSE CCR4-NOT transcription complex subunit 7 OS=Mus musculus OX=10090 GN=Cnot7 PE=1 SV=1	NP_001309023.1 CCR4-NOT transcription complex subunit 7 isoform 4 [Homo sapiens]	gi|24663076|ref|NP_729775.1| Pop2, isoform B [Drosophila melanogaster]	XP_005100078.3 CCR4-NOT transcription complex subunit 7 isoform X1 [Aplysia californica]	XP_002735118.1 PREDICTED: CCR4-NOT transcription complex subunit 7-like [Saccoglossus kowalevskii]	tr|E9QI08|E9QI08_DANRE CCR4-NOT transcription complex subunit 7 OS=Danio rerio OX=7955 GN=cnot7 PE=3 SV=1
PladumEVm023379	-2.44045414434963	2.05696089497951	46.4175631547944	9.55551620430218e-12	1.60506105617125e-09	COLQ_TORMA . COLQ_TORMA COLQ_TORMA COLQ_TORMA COLQ_TORMA COLQ_TORMA	COLQ_TORMA COLQ_TORMA COLQ_TORMA COLQ_TORMA COLQ_TORMA COLQ_TORMA COLQ_TORMA	GO:0005581 . GO:0005581 GO:0005581 GO:0005581 GO:0005581 GO:0005581	. . . . . . .	sp|O35348|COLQ_MOUSE Acetylcholinesterase collagenic tail peptide OS=Mus musculus OX=10090 GN=Colq PE=2 SV=2	NP_005668.2 acetylcholinesterase collagenic tail peptide isoform I precursor [Homo sapiens]	.	.	XP_006821204.1 PREDICTED: acetylcholinesterase collagenic tail peptide-like [Saccoglossus kowalevskii]	tr|A0A8M1Q7R8|A0A8M1Q7R8_DANRE acetylcholinesterase collagenic tail peptide OS=Danio rerio OX=7955 GN=wu:fc38h03 PE=4 SV=1
PladumEVm003135	-2.46330384929851	2.70492519400528	46.4110471960901	9.58734530391828e-12	1.60506105617125e-09	CSMD3_MOUSE STAB2_MOUSE SCUB2_DANRE MLP_ACRMI CSMD3_MOUSE CSMD3_MOUSE	CSMD3_MOUSE STAB2_MOUSE SCUB2_DANRE . CSMD3_MOUSE CSMD3_MOUSE	GO:0016021 GO:0005829 GO:0009986 GO:0016021 GO:0016021 GO:0016021	KEGG:mmu:239420 KEGG:mmu:192188 KEGG:dre:503728 . KEGG:mmu:239420 KEGG:mmu:239420	sp|Q80T79|CSMD3_MOUSE CUB and sushi domain-containing protein 3 OS=Mus musculus OX=10090 GN=Csmd3 PE=1 SV=3	XP_011515117.1 CUB and sushi domain-containing protein 3 isoform X7 [Homo sapiens]	gi|281365214|ref|NP_001137842.2| uncharacterized protein Dmel_CG10186, isoform G [Drosophila melanogaster]	XP_012938062.1 sushi, von Willebrand factor type A, EGF and pentraxin domain-containing protein 1 [Aplysia californica]	XP_006814579.1 PREDICTED: sushi, von Willebrand factor type A, EGF and pentraxin domain-containing protein 1-like [Saccoglossus kowalevskii]	tr|F1QDI2|F1QDI2_DANRE CUB and Sushi multiple domains 3a (Fragment) OS=Danio rerio OX=7955 GN=csmd3a PE=4 SV=2
PladumEVm144183	2.58631269093101	0.798789064065948	46.3051564849907	1.01197283065359e-11	1.68805134603118e-09	. .	. .	. .	. .	.	.	.	.	.	.
PladumEVm088092	-3.88112221605414	3.1614236123129	46.217020945329	1.05853381362245e-11	1.75934434098787e-09	.	.	.	.	.	.	.	.	.	.
PladumEVm026408	-9.83449161552653	0.597794648068558	46.1939304772878	1.07108275328668e-11	1.77379780138725e-09	NOP56_HUMAN NOP56_MOUSE NOP56_HUMAN NOP56_HUMAN	NOP56_HUMAN NOP56_HUMAN NOP56_HUMAN NOP56_HUMAN	GO:0031428 GO:0031428 GO:0031428 GO:0031428	KEGG:hsa:10528 KEGG:hsa:10528 KEGG:hsa:10528 KEGG:hsa:10528	sp|Q9D6Z1|NOP56_MOUSE Nucleolar protein 56 OS=Mus musculus OX=10090 GN=Nop56 PE=1 SV=2	NP_006383.2 nucleolar protein 56 [Homo sapiens]	gi|28572126|ref|NP_651040.3| Nop56 [Drosophila melanogaster]	XP_005089466.1 nucleolar protein 56 [Aplysia californica]	XP_002741552.1 PREDICTED: nucleolar protein 56 [Saccoglossus kowalevskii]	tr|Q6TEL4|Q6TEL4_DANRE Nucleolar protein 5A OS=Danio rerio OX=7955 GN=NOL5A PE=2 SV=1
PladumEVm129135	1.96638051320128	1.10641091068812	46.1487982537031	1.09604224211143e-11	1.80862683815657e-09	. .	. .	. .	. .	.	.	.	.	.	.
PladumEVm023188	2.24271188117555	0.101110378399607	46.1053197809303	1.12063752372311e-11	1.84260824838172e-09	FUT2_HUMAN FUT2_PIG SEC1_BOVIN	FUT1_PIG FUT2_PIG FUT1_PIG	GO:0070062 GO:0032580 GO:0032580	KEGG:ssc:397138 KEGG:ssc:397139 KEGG:ssc:397138	sp|Q9JL27|FUT2_MOUSE Galactoside alpha-(1,2)-fucosyltransferase 2 OS=Mus musculus OX=10090 GN=Fut2 PE=1 SV=1	NP_001091107.1 galactoside alpha-(1,2)-fucosyltransferase 2 [Homo sapiens]	.	XP_005108963.1 galactoside alpha-(1,2)-fucosyltransferase 2 [Aplysia californica]	.	.
PladumEVm049114	3.36285178412827	2.42478478060058	46.0810100875488	1.1346292236742e-11	1.85897490493724e-09	. . . . .	. . . . .	. . . . .	. . . . .	.	.	.	.	.	.
PladumEVm004135	1.59348733169427	2.93183400882927	45.9507913506815	1.21260933497329e-11	1.97969224017147e-09	POL3_DROME POL3_DROME TF211_SCHPO TF211_SCHPO POL3_DROME POL3_DROME	. POL3_DROME . TF28_SCHPO POL3_DROME .	GO:0004190 GO:0004190 GO:0005634 GO:0005634 GO:0004190 GO:0004190	. . KEGG:spo:SPBC1289.17 KEGG:spo:SPAC13D1.01c . .	sp|Q7M732|RTL1_MOUSE Retrotransposon-like protein 1 OS=Mus musculus OX=10090 GN=Rtl1 PE=2 SV=1	NP_001128360.1 retrotransposon-like protein 1 [Homo sapiens]	.	XP_012936936.1 uncharacterized protein K02A2.6-like [Aplysia californica]	XP_002737623.1 PREDICTED: uncharacterized protein K02A2.6-like [Saccoglossus kowalevskii]	tr|A0A8M2BKG6|A0A8M2BKG6_DANRE uncharacterized protein K02A2.6-like OS=Danio rerio OX=7955 GN=LOC101884733 PE=3 SV=1
PladumEVm093392	2.33319001844422	0.889185892807645	45.8694552666812	1.26401532896127e-11	2.05632514947166e-09	. .	. .	. .	. .	.	.	.	.	.	.
PladumEVm090094	2.99966119094896	0.0259658085381676	45.8520921746209	1.27526856397783e-11	2.06732709214702e-09	. .	. .	. .	. .	.	.	.	.	.	.
PladumEVm088785	-1.99754558010507	2.25443638722832	45.820099569979	1.29626661272861e-11	2.0939936345057e-09	.	.	.	.	.	.	.	.	.	.
PladumEVm077347	3.05096077718407	2.32819683523781	45.7502237270633	1.34334009277907e-11	2.1624487598411e-09	.	.	.	.	.	.	.	.	.	.
PladumEVm043171	2.25402640963989	1.57648786355679	45.737454376686	1.35212556065027e-11	2.16900727131629e-09	. .	. .	. .	. .	.	.	.	.	.	.
PladumEVm045637	-2.36141299456767	4.00336306036882	45.6978554796146	1.3797374399918e-11	2.20561569443689e-09	NOG1_DROME	NOG1_DROME	GO:0005730	KEGG:dme:Dmel_CG8801	sp|Q99ME9|NOG1_MOUSE Nucleolar GTP-binding protein 1 OS=Mus musculus OX=10090 GN=Gtpbp4 PE=1 SV=3	NP_036473.2 nucleolar GTP-binding protein 1 [Homo sapiens]	gi|19921908|ref|NP_610484.1| novel nucleolar protein 1, isoform A [Drosophila melanogaster]	XP_005107816.1 nucleolar GTP-binding protein 1 [Aplysia californica]	XP_006823902.1 PREDICTED: nucleolar GTP-binding protein 1-like [Saccoglossus kowalevskii]	tr|Q6DRI5|Q6DRI5_DANRE Nucleolar GTP-binding protein 1 OS=Danio rerio OX=7955 GN=gtpbp4 PE=2 SV=1
PladumEVm005380	-3.37922809899739	0.841318222397365	45.6800725300674	1.39232023804762e-11	2.21802876953199e-09	DSCL_DROME DSCL_DROME DSCL_DROME DSCL_DROME DSCL_DROME	CADM3_MOUSE CADM3_MOUSE . CADM3_MOUSE CADM3_MOUSE	GO:0030424 GO:0030424 GO:0030424 GO:0030424 GO:0030424	KEGG:mmu:94332 KEGG:mmu:94332 KEGG:dme:Dmel_CG42256 KEGG:mmu:94332 KEGG:mmu:94332	.	XP_011516771.1 hemicentin-2 isoform X6 [Homo sapiens]	gi|221330928|ref|NP_001137897.1| down syndrome cell adhesion molecule 2, isoform E [Drosophila melanogaster]	XP_012935164.1 hemicentin-1 [Aplysia californica]	.	.
PladumEVm035172	-6.66667010200289	4.56713892492895	45.6059902519275	1.44598692318835e-11	2.29557903298857e-09	CSMD3_HUMAN C4BPA_BOVIN CSMD1_MOUSE CSMD1_MOUSE SVEP1_RAT CSMD3_HUMAN CSMD1_MOUSE CSMD1_MOUSE CSMD1_MOUSE	CSMD3_HUMAN . CSMD1_MOUSE CSMD1_MOUSE . CSMD3_HUMAN CSMD1_MOUSE . CSMD1_MOUSE	GO:0016021 GO:0005576 GO:0016021 GO:0016021 GO:0005737 GO:0016021 GO:0016021 GO:0016021 GO:0016021	KEGG:hsa:114788 KEGG:bta:281651 KEGG:mmu:94109 KEGG:mmu:94109 . KEGG:hsa:114788 KEGG:mmu:94109 KEGG:mmu:94109 KEGG:mmu:94109	sp|Q923L3|CSMD1_MOUSE CUB and sushi domain-containing protein 1 OS=Mus musculus OX=10090 GN=Csmd1 PE=1 SV=2	XP_016868498.1 CUB and sushi domain-containing protein 3 isoform X2 [Homo sapiens]	gi|24641465|ref|NP_511136.2| furrowed, isoform A [Drosophila melanogaster]	XP_012934778.1 protein lev-9 [Aplysia californica]	XP_006814579.1 PREDICTED: sushi, von Willebrand factor type A, EGF and pentraxin domain-containing protein 1-like [Saccoglossus kowalevskii]	tr|A0A8M3BAY6|A0A8M3BAY6_DANRE sushi, von Willebrand factor type A, EGF and pentraxin domain-containing protein 1 isoform X3 OS=Danio rerio OX=7955 GN=svep1 PE=4 SV=1
PladumEVm178509	-4.09074170455218	2.07347551493402	45.5812618933839	1.46435763876671e-11	2.31675468492029e-09	. .	. .	. .	. .	.	.	.	.	.	.
PladumEVm107581	-9.33882467236721	-0.400163250659386	45.5666215421081	1.47534386598737e-11	2.32614233719837e-09	COMA1_HUMAN	COMA1_HUMAN	GO:0005581	KEGG:hsa:169044	tr|E9Q7P1|E9Q7P1_MOUSE Collagen, type XXII, alpha 1 OS=Mus musculus OX=10090 GN=Col22a1 PE=1 SV=1	XP_016868639.1 collagen alpha-1(XXII) chain isoform X5 [Homo sapiens]	.	XP_035828416.1 collagen alpha-3(VI) chain-like [Aplysia californica]	XP_002732834.1 PREDICTED: collagen alpha-1(XII) chain-like [Saccoglossus kowalevskii]	tr|A0A8M9PS14|A0A8M9PS14_DANRE collagen alpha-1(XIV) chain OS=Danio rerio OX=7955 GN=LOC100331704 PE=4 SV=1
PladumEVm088185	2.18198441811726	0.604593878664587	45.5233099026741	1.50833063082811e-11	2.37003528712271e-09	.	.	.	.	.	.	.	.	.	.
PladumEVm014270	-2.9699831052388	2.39768302274875	45.500019473535	1.52637311542605e-11	2.38925835966249e-09	AMT1_CAEEL AMT1_CAEEL	AMT1_CAEEL AMT1_CAEEL	GO:0005887 GO:0005887	KEGG:cel:CELE_C05E11.4 KEGG:cel:CELE_C05E11.4	sp|Q9QUT0|RHAG_MOUSE Ammonium transporter Rh type A OS=Mus musculus OX=10090 GN=Rhag PE=1 SV=1	.	gi|161078314|ref|NP_001097800.1| ammonium transporter [Drosophila melanogaster]	XP_012937656.1 putative ammonium transporter 1 [Aplysia californica]	NP_001161500.1 ammonium transporter-like protein [Saccoglossus kowalevskii]	.
PladumEVm076146	3.25526265774204	2.05556886137197	45.4941630741727	1.53094380004004e-11	2.38925835966249e-09	.	.	.	.	.	.	.	.	.	.
PladumEVm105078	1.97300779880397	1.42646693341018	45.4722723596913	1.54815025655325e-11	2.40794897504917e-09	.	.	.	.	.	.	.	.	.	.
PladumEVm000484	1.55229337047425	2.515095881002	45.4049886633193	1.60225750565753e-11	2.48371492602583e-09	ITPR1_MOUSE ITPR1_MOUSE ITPR2_RAT . ITPR1_MOUSE ITPR2_MOUSE ITPR1_MOUSE ITPR1_MOUSE ITPR1_HUMAN ITPR1_MOUSE ITPR_PATPE ITPR1_MOUSE ITPR1_MOUSE	ITPR1_MOUSE ITPR1_MOUSE ITPR2_RAT . ITPR1_MOUSE ITPR2_BOVIN ITPR1_MOUSE ITPR2_BOVIN ITPR1_BOVIN ITPR1_MOUSE ITPR1_BOVIN ITPR2_BOVIN ITPR1_MOUSE	GO:0005955 GO:0005955 GO:0030424 . GO:0005955 GO:0030424 GO:0005955 GO:0005955 GO:0005955 GO:0005955 GO:0005789 GO:0005955 GO:0005955	KEGG:mmu:16438 KEGG:mmu:16438 KEGG:rno:81678 . KEGG:mmu:16438 KEGG:bta:281878 KEGG:mmu:16438 KEGG:bta:281878 KEGG:bta:317697 KEGG:mmu:16438 KEGG:bta:317697 KEGG:bta:281878 KEGG:mmu:16438	sp|P11881|ITPR1_MOUSE Inositol 1,4,5-trisphosphate receptor type 1 OS=Mus musculus OX=10090 GN=Itpr1 PE=1 SV=2	XP_011531990.1 inositol 1,4,5-trisphosphate receptor type 1 isoform X9 [Homo sapiens]	gi|24644259|ref|NP_730941.1| inositol 1,4,5,-tris-phosphate receptor, isoform B [Drosophila melanogaster]	XP_035829339.1 inositol 1,4,5-trisphosphate receptor type 3 [Aplysia californica]	XP_006825393.1 PREDICTED: inositol 1,4,5-trisphosphate receptor type 1-like [Saccoglossus kowalevskii]	tr|A0A2R8PWX1|A0A2R8PWX1_DANRE Inositol 1,4,5-trisphosphate receptor OS=Danio rerio OX=7955 GN=itpr1a PE=3 SV=1
PladumEVm115874	1.82347930810315	6.23030022140941	45.3886365739925	1.61569069983544e-11	2.49613369562831e-09	. . .	. . .	. . .	. . .	.	.	.	.	.	.
PladumEVm009308	-2.23884785349197	1.54398510387935	45.1967991625986	1.78196094148488e-11	2.73636920762196e-09	. . . . . .	. . . . . .	. . . . . .	. . . . . .	.	.	.	.	.	.
PladumEVm089255	2.77600267839556	-0.370615807614628	45.1955731184758	1.78307687457718e-11	2.73636920762196e-09	.	.	.	.	.	.	.	.	.	.
PladumEVm105096	4.12204604730171	-1.21852599265499	45.1856707966031	1.7921155446529e-11	2.74110324120515e-09	.	.	.	.	.	.	.	.	.	.
PladumEVm016684	1.78545387112198	3.30793815486082	45.0060785075746	1.96423785713587e-11	2.99442207631386e-09	S17A5_HUMAN PICO_DROME SL172_CAEEL VGLU1_XENLA S17A5_HUMAN PICO_DROAN VGLU2_HUMAN PICO_DROAN PICO_DROAN	S17A5_HUMAN PICO_DROME S17A5_HUMAN VGLU2_HUMAN S17A5_HUMAN PICO_DROAN VGLU2_HUMAN PICO_DROAN S17A5_HUMAN	GO:0005829 GO:0016021 GO:0016021 GO:0016021 GO:0005829 GO:0016021 GO:0060076 GO:0016021 GO:0016021	KEGG:hsa:26503 KEGG:dme:Dmel_CG8098 KEGG:hsa:26503 KEGG:hsa:57084 KEGG:hsa:26503 . KEGG:hsa:57084 . KEGG:hsa:26503	tr|A0A0R4J0A6|A0A0R4J0A6_MOUSE Vesicular glutamate transporter 2 OS=Mus musculus OX=10090 GN=Slc17a6 PE=1 SV=1	NP_001369560.1 sialin isoform 4 [Homo sapiens]	gi|19922400|ref|NP_611146.1| picot, isoform A [Drosophila melanogaster]	XP_012942626.1 sialin [Aplysia californica]	XP_002734661.1 PREDICTED: sialin-like [Saccoglossus kowalevskii]	sp|Q1L8X9|VGLU3_DANRE Vesicular glutamate transporter 3 OS=Danio rerio OX=7955 GN=slc17a8 PE=3 SV=2
PladumEVm078454	-9.21890003386192	-1.11310658369953	44.9975907386057	1.97277012773843e-11	2.99750375943727e-09	.	.	.	.	.	.	.	.	.	.
PladumEVm084626	-3.81379190697804	2.47062726284286	44.9455548989249	2.02589567880397e-11	3.06809905119921e-09	AT1A_ARTSF	AT1A_ARTSF	GO:0016021	.	sp|Q6PIC6|AT1A3_MOUSE Sodium/potassium-transporting ATPase subunit alpha-3 OS=Mus musculus OX=10090 GN=Atp1a3 PE=1 SV=1	NP_689509.1 sodium/potassium-transporting ATPase subunit alpha-3 isoform 1 [Homo sapiens]	gi|24648578|ref|NP_732573.1| Na pump alpha subunit, isoform B [Drosophila melanogaster]	XP_005093050.1 sodium/potassium-transporting ATPase subunit alpha [Aplysia californica]	XP_002737354.1 PREDICTED: sodium/potassium-transporting ATPase subunit alpha-1 isoform X1 [Saccoglossus kowalevskii]	tr|Q9DEY3|Q9DEY3_DANRE Sodium/potassium-transporting ATPase subunit alpha OS=Danio rerio OX=7955 GN=atp[a]1A2a PE=1 SV=1
PladumEVm039243	2.16126278229664	1.94848582223479	44.8822256563883	2.0924866956495e-11	3.15855721249204e-09	LIN28_DROME LIN28_DROME LIN28_DROME	LIN28_DROME LIN28_DROME LIN28_DROME	GO:0010494 GO:0010494 GO:0010494	KEGG:dme:Dmel_CG17334 KEGG:dme:Dmel_CG17334 KEGG:dme:Dmel_CG17334	sp|Q45KJ6|LN28B_MOUSE Protein lin-28 homolog B OS=Mus musculus OX=10090 GN=Lin28b PE=1 SV=2	XP_006715540.2 protein lin-28 homolog B isoform X1 [Homo sapiens]	gi|24658520|ref|NP_647983.1| lin-28 [Drosophila melanogaster]	NP_001191560.1 Y-box factor homolog [Aplysia californica]	XP_006811491.1 PREDICTED: protein lin-28 homolog B-like, partial [Saccoglossus kowalevskii]	tr|A0A8M6YSU1|A0A8M6YSU1_DANRE protein lin-28 homolog A-like isoform X1 OS=Danio rerio OX=7955 GN=si:ch1073-284b18.2 PE=3 SV=1
PladumEVm001894	-3.92430172004671	1.29375917532299	44.7565437242861	2.23120028027765e-11	3.35693561123212e-09	. . . . . . . . .	. . . . . . . . .	. . . . . . . . .	. . . . . . . . .	.	.	.	.	.	.
PladumEVm070478	1.74034166588913	1.92572622428758	44.7014086701203	2.29492148943184e-11	3.44155994957499e-09	SWT1_MOUSE	SWT1_MOUSE	GO:0005634	KEGG:mmu:66875	tr|F6V527|F6V527_MOUSE Transcriptional protein SWT1 (Fragment) OS=Mus musculus OX=10090 GN=Swt1 PE=1 SV=1	XP_016857018.1 transcriptional protein SWT1 isoform X4 [Homo sapiens]	gi|45555875|ref|NP_996499.1| CG7206, isoform B [Drosophila melanogaster]	XP_012943844.1 uncharacterized protein LOC101853413, partial [Aplysia californica]	XP_006812785.1 PREDICTED: uncharacterized protein LOC102807894 [Saccoglossus kowalevskii]	tr|A0A8M3AL01|A0A8M3AL01_DANRE transcriptional protein SWT1 isoform X4 OS=Danio rerio OX=7955 GN=swt1 PE=4 SV=1
PladumEVm000470	1.43591639925549	3.22533115916553	44.5847400865332	2.43582796156086e-11	3.64100920526949e-09	CAC1H_MOUSE CAC1H_MOUSE CAC1H_MOUSE CAC1H_MOUSE CAC1H_MOUSE CAC1H_MOUSE CAC1H_MOUSE CAC1H_MOUSE CAC1H_RAT CAC1H_RAT CAC1H_RAT	C1GLT_CAEEL CAC1H_MOUSE C1GLT_CAEEL CAC1H_MOUSE C1GLT_CAEEL CAC1H_MOUSE CAC1H_MOUSE C1GLT_CAEEL CAC1H_RAT CAC1H_RAT CAC1H_RAT	GO:0005901 GO:0005901 GO:0005901 GO:0005901 GO:0005901 GO:0005901 GO:0005901 GO:0005901 GO:0005901 GO:0005901 GO:0005901	KEGG:cel:CELE_C38H2.2 . KEGG:cel:CELE_C38H2.2 . KEGG:cel:CELE_C38H2.2 . . KEGG:cel:CELE_C38H2.2 KEGG:rno:114862 KEGG:rno:114862 KEGG:rno:114862	tr|E9PWL1|E9PWL1_MOUSE Voltage-dependent T-type calcium channel subunit alpha OS=Mus musculus OX=10090 GN=Cacna1g PE=1 SV=1	NP_001243254.1 voltage-dependent T-type calcium channel subunit alpha-1G isoform 17 [Homo sapiens]	gi|161077583|ref|NP_572296.2| Ca[2+]-channel protein alpha[[1]] subunit T, isoform B [Drosophila melanogaster]	XP_035826040.1 voltage-dependent T-type calcium channel subunit alpha-1G, partial [Aplysia californica]	XP_002739410.1 PREDICTED: voltage-dependent T-type calcium channel subunit alpha-1I-like, partial [Saccoglossus kowalevskii]	tr|A0A8M9Q7Y9|A0A8M9Q7Y9_DANRE Voltage-dependent T-type calcium channel subunit alpha OS=Danio rerio OX=7955 GN=cacna1hb PE=3 SV=1
PladumEVm061160	-1.94999954595421	3.69778958479585	44.5275959733073	2.50797095352547e-11	3.7367143925359e-09	. .	. .	. .	. .	.	.	.	.	.	.
PladumEVm029357	-3.77676880827811	1.46274751407692	44.5017190909017	2.54133960106873e-11	3.77421722237429e-09	. . .	RBP2A_PLAF7 . .	. . .	KEGG:pfa:PF3D7_1335400 . .	.	.	.	XP_005104886.1 XK-related protein 6 [Aplysia californica]	XP_002730403.1 PREDICTED: XK-related protein 6-like [Saccoglossus kowalevskii]	.
PladumEVm002926	1.44435040399957	2.42597918293452	44.491749244148	2.55431413884313e-11	3.78128838064948e-09	MBB1A_DANRE MBB1A_DANRE MBB1A_DANRE . MBB1A_DANRE . . . MBB1A_DANRE MBB1A_DANRE MBB1A_DANRE MBB1A_DANRE	MBB1A_DANRE MBB1A_MOUSE MBB1A_MOUSE MBB1A_DANRE MBB1A_MOUSE MBB1A_DANRE MBB1A_DANRE MBB1A_DANRE MBB1A_MOUSE MBB1A_MOUSE MBB1A_MOUSE MBB1A_MOUSE	GO:0005730 GO:0005730 GO:0005730 . GO:0005730 . . . GO:0005730 GO:0005730 GO:0005730 GO:0005730	. KEGG:mmu:18432 KEGG:mmu:18432 . KEGG:mmu:18432 . . . KEGG:mmu:18432 KEGG:mmu:18432 KEGG:mmu:18432 KEGG:mmu:18432	sp|Q7TPV4|MBB1A_MOUSE Myb-binding protein 1A OS=Mus musculus OX=10090 GN=Mybbp1a PE=1 SV=2	XP_024306304.1 myb-binding protein 1A isoform X1 [Homo sapiens]	.	XP_012942032.1 rDNA transcriptional regulator pol5 isoform X2 [Aplysia californica]	XP_002731208.1 PREDICTED: myb-binding protein 1A-like protein-like [Saccoglossus kowalevskii]	tr|A4QN76|A4QN76_DANRE Mybbp1a protein (Fragment) OS=Danio rerio OX=7955 GN=mybbp1a PE=2 SV=1
PladumEVm091196	-9.22914858019762	-0.794004037947749	44.3791625673587	2.70551546695959e-11	3.99228290331259e-09	.	.	.	.	.	.	.	.	.	.
PladumEVm110042	1.97202912252192	2.06459682975709	44.371430472417	2.71622236549795e-11	3.9952767247655e-09	.	.	.	.	.	.	.	.	.	.
PladumEVm011121	3.47686654262686	3.10801287256898	44.3257860393996	2.78029754427839e-11	4.07650059366347e-09	. . . . . .	. . . . . .	. . . . . .	. . . . . .	.	.	gi|24762678|ref|NP_726461.1| piopio, isoform B [Drosophila melanogaster]	.	.	.
PladumEVm047653	9.24563487717252	-1.78752387865366	44.1794930187436	2.99603564090948e-11	4.3788725356137e-09	TENA_DROME	TENA_DROME	GO:0030424	KEGG:dme:Dmel_CG42338	tr|A0A0A0MQB7|A0A0A0MQB7_MOUSE Teneurin-2 OS=Mus musculus OX=10090 GN=Tenm2 PE=1 SV=1	XP_016873014.1 teneurin-4 isoform X1 [Homo sapiens]	gi|221329862|ref|NP_001138189.1| tenascin accessory, isoform E [Drosophila melanogaster]	XP_035826375.1 teneurin-m, partial [Aplysia californica]	XP_006815600.1 PREDICTED: teneurin-3-like [Saccoglossus kowalevskii]	tr|A0A8M3AP99|A0A8M3AP99_DANRE teneurin-2 isoform X4 OS=Danio rerio OX=7955 GN=si:dkey-34l15.2 PE=3 SV=1
PladumEVm119739	-3.09956919917601	2.92665353384889	44.0760022246691	3.15869834260554e-11	4.60200357579799e-09	. . .	. . .	. . .	. . .	.	.	.	.	.	.
PladumEVm090344	1.51396598101095	4.41427748621963	44.0335556992173	3.22794367901587e-11	4.68805359741993e-09	. . . .	. . . .	. . . .	. . . .	.	.	.	.	.	.
PladumEVm011358	-2.72058346907942	1.56150644170781	43.9804735024943	3.31668165981126e-11	4.80178323698272e-09	.	.	.	.	.	.	.	.	.	.
PladumEVm082417	2.15588365813894	3.83700569823065	43.9415497518983	3.38329875632723e-11	4.88287433989183e-09	. .	. .	. .	. .	.	.	.	.	.	.
PladumEVm012574	2.45550358209461	3.19154017084331	43.9151406885034	3.42925822323889e-11	4.93373810436548e-09	5NTD_DIPOM 5NTD_BOVIN 5NTD_DIPOM 5NTD_MOUSE 5NTD_HUMAN 5NTD_MOUSE 5NTD_MOUSE 5NTD_MOUSE 5NTD_BOVIN 5NTD_DIPOM	5NTD_HUMAN 5NTD_BOVIN 5NTD_BOVIN 5NTD_BOVIN 5NTD_BOVIN 5NTD_BOVIN 5NTD_BOVIN 5NTD_MOUSE 5NTD_BOVIN 5NTD_BOVIN	GO:0031225 GO:0031225 GO:0031225 GO:0031225 GO:0031225 GO:0031225 GO:0031225 GO:0031225 GO:0031225 GO:0031225	KEGG:hsa:4907 KEGG:bta:281363 KEGG:bta:281363 KEGG:bta:281363 KEGG:bta:281363 KEGG:bta:281363 KEGG:bta:281363 KEGG:mmu:23959 KEGG:bta:281363 KEGG:bta:281363	sp|Q61503|5NTD_MOUSE 5-nucleotidase OS=Mus musculus OX=10090 GN=Nt5e PE=1 SV=2	NP_002517.1 5-nucleotidase isoform 1 preproprotein [Homo sapiens]	gi|19922446|ref|NP_611218.1| Ecto-5-nucleotidase 2, isoform A [Drosophila melanogaster]	XP_012940670.1 snake venom 5-nucleotidase [Aplysia californica]	XP_006823452.1 PREDICTED: 5-nucleotidase-like [Saccoglossus kowalevskii]	tr|Q5PNP4|Q5PNP4_DANRE 5'-nucleotidase OS=Danio rerio OX=7955 GN=nt5e PE=3 SV=2
PladumEVm104988	2.41660992649462	1.96340849530705	43.8956526010308	3.46357341169868e-11	4.96758430844845e-09	.	ADHX_OCTVU	.	.	.	.	.	.	.	.
PladumEVm119333	2.26713044325376	2.713973459515	43.871856464103	3.50594074209851e-11	5.01273310016998e-09	. .	. .	. .	. .	.	.	.	.	.	.
PladumEVm095763	-8.58753795155594	-0.670420463345525	43.8442064701099	3.55582156789511e-11	5.06831173883353e-09	L1CAM_TAKRU	L1CA1_DANRE	GO:0044295	.	tr|A0A0A6YY47|A0A0A6YY47_MOUSE Neural cell adhesion molecule 1 OS=Mus musculus OX=10090 GN=Ncam1 PE=1 SV=1	XP_016861060.1 neural cell adhesion molecule L1-like protein isoform X2 [Homo sapiens]	gi|17136778|ref|NP_476899.1| roundabout 1, isoform A [Drosophila melanogaster]	XP_012943168.1 neuroglian isoform X2 [Aplysia californica]	XP_006820687.1 PREDICTED: hemicentin-1-like, partial [Saccoglossus kowalevskii]	sp|Q90478|L1CA1_DANRE Neural cell adhesion molecule L1.1 (Fragment) OS=Danio rerio OX=7955 GN=nadl1.1 PE=2 SV=1
PladumEVm008914	-3.03359156324795	1.36097381043587	43.8077576432873	3.62266257731384e-11	5.14200518774014e-09	MCCA_HUMAN MCCA_HUMAN MCCA_HUMAN MCCA_HUMAN MCCA_HUMAN MCCA_HUMAN MCCA_HUMAN MCCA_HUMAN MCCA_RAT MCCA_HUMAN MCCA_RAT MCCA_HUMAN MCCA_HUMAN MCCA_HUMAN	MCCA_HUMAN MCCA_HUMAN MCCA_HUMAN MCCA_HUMAN MCCA_HUMAN MCCA_HUMAN MCCA_HUMAN MCCA_HUMAN MCCA_RAT MCCA_HUMAN MCCA_HUMAN MCCA_HUMAN MCCA_HUMAN MCCA_HUMAN	GO:0002169 GO:0002169 GO:0002169 GO:0002169 GO:0002169 GO:0002169 GO:0002169 GO:0002169 GO:1905202 GO:0002169 GO:1905202 GO:0002169 GO:0002169 GO:0002169	KEGG:hsa:56922 KEGG:hsa:56922 KEGG:hsa:56922 KEGG:hsa:56922 KEGG:hsa:56922 KEGG:hsa:56922 KEGG:hsa:56922 KEGG:hsa:56922 KEGG:rno:294972 KEGG:hsa:56922 KEGG:hsa:56922 KEGG:hsa:56922 KEGG:hsa:56922 KEGG:hsa:56922	sp|Q99MR8|MCCA_MOUSE Methylcrotonoyl-CoA carboxylase subunit alpha, mitochondrial OS=Mus musculus OX=10090 GN=Mccc1 PE=1 SV=2	NP_064551.3 methylcrotonoyl-CoA carboxylase subunit alpha, mitochondrial isoform 1 precursor [Homo sapiens]	gi|24651757|ref|NP_651896.1| CG2118, isoform A [Drosophila melanogaster]	XP_005102546.1 methylcrotonoyl-CoA carboxylase subunit alpha, mitochondrial [Aplysia californica]	XP_006825001.1 PREDICTED: methylcrotonoyl-CoA carboxylase subunit alpha, mitochondrial-like [Saccoglossus kowalevskii]	tr|A0A2R8QGK7|A0A2R8QGK7_DANRE Methylcrotonyl-CoA carboxylase subunit OS=Danio rerio OX=7955 GN=mccc1 PE=4 SV=1
PladumEVm005898	-1.94690228542428	2.74030452019306	43.8038725416602	3.62986095704847e-11	5.14200518774014e-09	STING_CRAGI STING_HUMAN PRDM7_HUMAN PRDM7_HUMAN STING_CRAGI STING_HUMAN STING_CRAGI SNAPN_HUMAN SNAPN_HUMAN	STING_CRAGI STING_DANRE PRDM9_MOUSE STING_CRAGI STING_CRAGI STING_CRAGI STING_CRAGI STING_CRAGI SNAPN_HUMAN	GO:0050135 GO:0005776 GO:0005694 GO:0005694 GO:0050135 GO:0005776 GO:0050135 GO:0001669 GO:0001669	. KEGG:dre:101243556 KEGG:hsa:11105 KEGG:hsa:11105 . KEGG:hsa:340061 . KEGG:hsa:23557 KEGG:hsa:23557	sp|Q3TBT3|STING_MOUSE Stimulator of interferon genes protein OS=Mus musculus OX=10090 GN=Sting1 PE=1 SV=2	NP_001354187.1 stimulator of interferon genes protein isoform 3 precursor [Homo sapiens]	.	.	XP_006812784.1 PREDICTED: stimulator of interferon genes protein-like [Saccoglossus kowalevskii]	sp|E7F4N7|STING_DANRE Stimulator of interferon genes protein OS=Danio rerio OX=7955 GN=sting1 PE=1 SV=1
PladumEVm029767	2.14994070823677	3.50469022507984	43.7516732932333	3.72797649483376e-11	5.26479478054146e-09	. . . . . .	. . . . . .	. . . . . .	. . . . . .	.	.	.	.	.	.
PladumEVm110749	-8.63170827234492	0.205688049793127	43.697308862978	3.83298486752614e-11	5.396537930154e-09	IFT46_DANRE	IFT46_DANRE	GO:0005813	.	tr|A0A1L1SR19|A0A1L1SR19_MOUSE Intraflagellar transport protein 46 homolog (Fragment) OS=Mus musculus OX=10090 GN=Ift46 PE=1 SV=2	XP_016873507.1 intraflagellar transport protein 46 homolog isoform X2 [Homo sapiens]	gi|24584997|ref|NP_609890.2| uncharacterized protein Dmel_CG15161 [Drosophila melanogaster]	XP_012939319.1 intraflagellar transport protein 46 homolog [Aplysia californica]	XP_002732952.1 PREDICTED: intraflagellar transport protein 46 homolog isoform X1 [Saccoglossus kowalevskii]	tr|F1QMN4|F1QMN4_DANRE Intraflagellar transport protein 46 homolog OS=Danio rerio OX=7955 GN=ift46 PE=3 SV=2
PladumEVm112343	2.73356632395029	0.198443117852062	43.546610517899	4.1398060758485e-11	5.81074792457284e-09	.	.	.	.	.	.	.	.	.	.
PladumEVm037068	3.43276299537904	0.751062082111327	43.5240979934287	4.1877058607963e-11	5.86011520137388e-09	. . . . . . . . . . . . .	. . . . . . . . . . . . .	. . . . . . . . . . . . .	. . . . . . . . . . . . .	.	.	.	.	.	.
PladumEVm054353	-3.76764767853006	0.44250258815358	43.4874271098607	4.26692098667464e-11	5.95287197895497e-09	.	.	.	.	.	.	.	.	.	.
PladumEVm092604	2.21167585321381	2.37750144639863	43.4792251287449	4.28484286304537e-11	5.95981512301346e-09	.	.	.	.	.	.	.	.	.	.
PladumEVm015925	1.59107661518371	2.19437315987872	43.4283056943755	4.39780345216499e-11	6.09850822693446e-09	.	.	.	.	.	.	.	.	XP_006823985.1 PREDICTED: uncharacterized protein LOC102804649 [Saccoglossus kowalevskii]	tr|A0A8M9PI06|A0A8M9PI06_DANRE uncharacterized protein LOC108180351 OS=Danio rerio OX=7955 GN=LOC108180351 PE=4 SV=1
PladumEVm032509	-2.09490945586028	3.93707266826509	43.3104655242555	4.67078618701025e-11	6.45760736527822e-09	DNAS1_RAT DNAS1_RAT	DNAS1_RAT DNAS1_RAT	GO:0005576 GO:0005576	KEGG:rno:25633 KEGG:rno:25633	sp|O55070|DNSL3_MOUSE Deoxyribonuclease gamma OS=Mus musculus OX=10090 GN=Dnase1l3 PE=1 SV=1	NP_004935.1 deoxyribonuclease gamma isoform 1 precursor [Homo sapiens]	.	XP_012939295.2 deoxyribonuclease-1 [Aplysia californica]	XP_002737107.1 PREDICTED: deoxyribonuclease-1-like [Saccoglossus kowalevskii]	tr|Q6DH05|Q6DH05_DANRE Deoxyribonuclease OS=Danio rerio OX=7955 GN=dnase1l3l PE=2 SV=1
PladumEVm043247	-6.20207290560659	2.06433353894157	43.2599079328874	4.79304496131421e-11	6.60679631658518e-09	.	.	.	.	.	.	.	.	.	.
PladumEVm060703	-10.085084342811	-0.135059429454325	43.193525952418	4.95844770694753e-11	6.81438728298977e-09	.	.	.	.	.	.	.	.	.	.
PladumEVm009696	1.52583558829183	2.32435815413501	43.1350443987804	5.10889260738956e-11	7.00024722475024e-09	KCNQ1_XENLA KCNQ1_XENLA KCNQ1_XENLA KCNQ1_XENLA KCNQ1_XENLA KCNQ1_XENLA KCNQ1_XENLA KCNQ1_XENLA KCNQ1_XENLA KCNQ1_XENLA	KCNQ1_XENLA KCNQ1_XENLA KCNQ1_MOUSE KCNQ1_SQUAC KCNQ1_XENLA KCNQ1_XENLA KCNQ1_MOUSE KCNQ1_XENLA KCNQ1_XENLA KCNQ1_XENLA	GO:0016323 GO:0016323 GO:0016323 GO:0016323 GO:0016323 GO:0016323 GO:0016323 GO:0016323 GO:0016323 GO:0016323	KEGG:xla:373746 KEGG:xla:373746 KEGG:mmu:16535 KEGG:xla:373746 KEGG:xla:373746 KEGG:xla:373746 KEGG:mmu:16535 KEGG:xla:373746 KEGG:xla:373746 KEGG:xla:373746	sp|P97414|KCNQ1_MOUSE Potassium voltage-gated channel subfamily KQT member 1 OS=Mus musculus OX=10090 GN=Kcnq1 PE=1 SV=3	NP_000209.2 potassium voltage-gated channel subfamily KQT member 1 isoform 1 [Homo sapiens]	gi|442623131|ref|NP_001260849.1| KCNQ potassium channel, isoform H [Drosophila melanogaster]	XP_035827656.1 potassium voltage-gated channel subfamily KQT member 1 [Aplysia californica]	XP_006821600.1 PREDICTED: potassium voltage-gated channel subfamily KQT member 1-like [Saccoglossus kowalevskii]	tr|A0A8M2BDW5|A0A8M2BDW5_DANRE Potassium voltage-gated channel subfamily KQT member 1 OS=Danio rerio OX=7955 GN=kcnq1 PE=3 SV=1
PladumEVm032335	-3.70949353810144	1.36598895581027	43.1130191571953	5.16673001895052e-11	7.05848911995439e-09	CBPA2_MOUSE CBPA2_MOUSE CBPA6_MOUSE CBPA2_MOUSE CBPA6_MOUSE . CBPA2_MOUSE .	CBPA2_MOUSE CBPA2_MOUSE CBPA6_MOUSE CBPA2_MOUSE CBPA6_MOUSE . CBPA2_MOUSE .	GO:0005576 GO:0005576 GO:0005615 GO:0005576 GO:0005615 . GO:0005576 .	KEGG:mmu:232680 KEGG:mmu:232680 KEGG:mmu:329093 KEGG:mmu:232680 KEGG:mmu:329093 . KEGG:mmu:232680 .	sp|Q504N0|CBPA2_MOUSE Carboxypeptidase A2 OS=Mus musculus OX=10090 GN=Cpa2 PE=1 SV=1	NP_001860.2 carboxypeptidase A2 precursor [Homo sapiens]	gi|85726410|ref|NP_609133.2| CG7025 [Drosophila melanogaster]	XP_005090425.1 zinc carboxypeptidase isoform X2 [Aplysia californica]	XP_006822141.1 PREDICTED: carboxypeptidase A4-like [Saccoglossus kowalevskii]	sp|B8JLQ9|CBPO_DANRE Carboxypeptidase O OS=Danio rerio OX=7955 GN=cpo PE=1 SV=1
PladumEVm096934	7.97050477139226	1.47799346295071	43.0280122171462	5.39616784890302e-11	7.35012341998954e-09	.	.	.	.	.	.	.	.	.	.
PladumEVm009497	3.17476087194988	0.714732282464675	42.9415815191987	5.63990741021306e-11	7.65436058749549e-09	NAS35_BRUMA NAS35_BRUMA NAS35_BRUMA NAS35_BRUMA NAS35_BRUMA NAS35_BRUMA NAS35_BRUMA NAS35_BRUMA NAS35_BRUMA NAS35_BRUMA NAS35_BRUMA NAS35_BRUMA NAS35_BRUMA . NAS35_BRUMA	NAS35_BRUMA NAS35_BRUMA NAS35_BRUMA NAS35_BRUMA NAS35_BRUMA NAS35_BRUMA NAS35_BRUMA NAS35_BRUMA NAS35_BRUMA NAS35_BRUMA NAS35_BRUMA NAS35_BRUMA NAS35_BRUMA . NAS35_BRUMA	GO:0005576 GO:0005576 GO:0005576 GO:0005576 GO:0005576 GO:0005576 GO:0005576 GO:0005576 GO:0005576 GO:0005576 GO:0005576 GO:0005576 GO:0005576 . GO:0005576	. . . . . . . . . . . . . . .	tr|G3X9F5|G3X9F5_MOUSE Metalloendopeptidase OS=Mus musculus OX=10090 GN=Tll1 PE=1 SV=1	XP_024309963.1 tolloid-like protein 1 isoform X2 [Homo sapiens]	gi|20129545|ref|NP_609758.1| uncharacterized protein Dmel_CG15253 [Drosophila melanogaster]	XP_012944999.1 zinc metalloproteinase nas-4 [Aplysia californica]	XP_002739691.1 PREDICTED: protein SpAN-like [Saccoglossus kowalevskii]	tr|B3DJN6|B3DJN6_DANRE Metalloendopeptidase OS=Danio rerio OX=7955 GN=tll1 PE=2 SV=1
PladumEVm096216	-7.23099496848224	0.247388873384004	42.9334670464377	5.66334901034606e-11	7.65436058749549e-09	.	.	.	.	.	.	.	.	.	.
PladumEVm044187	-2.3013329783993	2.48743261708346	42.9277763836295	5.67984671124207e-11	7.65436058749549e-09	FCER2_MOUSE MRC1_HUMAN	FCER2_MOUSE MRC1_HUMAN	GO:0009897 GO:0009986	KEGG:mmu:14128 KEGG:hsa:4360	tr|A0A140LJ27|A0A140LJ27_MOUSE Fc receptor, IgE, low affinity II, alpha polypeptide (Fragment) OS=Mus musculus OX=10090 GN=Fcer2a PE=1 SV=1	NP_002429.1 macrophage mannose receptor 1 precursor [Homo sapiens]	gi|24655071|ref|NP_728586.1| CG9134, isoform A [Drosophila melanogaster]	XP_005098890.2 perlucin [Aplysia californica]	XP_006811675.1 PREDICTED: macrophage mannose receptor 1-like [Saccoglossus kowalevskii]	tr|C1J0C7|C1J0C7_DANRE Mannose receptor C1-like protein (Fragment) OS=Danio rerio OX=7955 GN=mrc1 PE=2 SV=1
PladumEVm079746	1.59591748488287	2.7551630762225	42.9256478248125	5.68602993315115e-11	7.65436058749549e-09	.	.	.	.	.	.	.	.	.	.
PladumEVm000225	1.41916636837813	2.70544997922906	42.8526474076081	5.90221560169949e-11	7.92221877803623e-09	PRD15_HUMAN . ZBT24_RAT . ZBT24_MOUSE ZBT24_MOUSE ZBT24_MOUSE PRD15_HUMAN PRD15_HUMAN . ZBT11_MOUSE ZBT24_MOUSE PRD15_HUMAN	PRD15_HUMAN DYHC2_PLAF7 ZBT24_MOUSE . ZBT24_MOUSE ZBT24_MOUSE ZBT24_MOUSE PRD15_HUMAN PRD15_HUMAN Y0266_DICDI ZBT11_MOUSE ZBT24_MOUSE ZFP11_MOUSE	GO:0016604 . GO:0005654 . GO:0005654 GO:0005654 GO:0005654 GO:0016604 GO:0016604 . GO:0005730 GO:0005654 GO:0016604	KEGG:hsa:63977 KEGG:pfa:PF3D7_1122900 KEGG:mmu:268294 . KEGG:mmu:268294 KEGG:mmu:268294 KEGG:mmu:268294 KEGG:hsa:63977 KEGG:hsa:63977 . KEGG:mmu:271377 KEGG:mmu:268294 KEGG:mmu:22648	sp|E9Q8T2|PRD15_MOUSE PR domain zinc finger protein 15 OS=Mus musculus OX=10090 GN=Prdm15 PE=1 SV=1	XP_011527976.1 PR domain zinc finger protein 15 isoform X2 [Homo sapiens]	gi|442627503|ref|NP_001260390.1| crooked legs, isoform F [Drosophila melanogaster]	XP_005100107.1 zinc finger and BTB domain-containing protein 11 [Aplysia californica]	XP_006822075.1 PREDICTED: loricrin-like [Saccoglossus kowalevskii]	tr|F1QIY2|F1QIY2_DANRE Zinc finger protein 1059 OS=Danio rerio OX=7955 GN=znf1059 PE=4 SV=1
PladumEVm056224	-2.89494923461605	5.77183100975335	42.6888383520482	6.41774451237704e-11	8.58914359317809e-09	. . . . . . .	. . . . . . .	. . . . . . .	. . . . . . .	.	.	.	.	.	.
PladumEVm023454	-3.74817331161792	-0.425261071764772	42.6597152239998	6.51400932274692e-11	8.69270942637523e-09	OSTA_XENTR	OSTA_XENTR	GO:0005789	KEGG:xtr:100135183	sp|Q8R000|OSTA_MOUSE Organic solute transporter subunit alpha OS=Mus musculus OX=10090 GN=Slc51a PE=1 SV=1	NP_689885.4 organic solute transporter subunit alpha [Homo sapiens]	gi|386769391|ref|NP_001245957.1| CG5850, isoform F [Drosophila melanogaster]	XP_035829620.1 organic solute transporter subunit alpha [Aplysia californica]	XP_006814069.1 PREDICTED: organic solute transporter subunit alpha-like isoform X2 [Saccoglossus kowalevskii]	tr|A0A8M6Z2F3|A0A8M6Z2F3_DANRE organic solute transporter subunit alpha-like OS=Danio rerio OX=7955 GN=si:dkey-16n15.6 PE=4 SV=1
PladumEVm100328	11.2297325345723	3.17302589039593	42.623891639631	6.63440681593192e-11	8.82778772828583e-09	.	.	.	.	.	.	.	.	.	.
PladumEVm104605	1.7657672189463	3.021604404392	42.5691366520073	6.82274805451724e-11	9.05223336259134e-09	. .	. .	. .	. .	.	.	.	.	.	.
PladumEVm054079	1.43067155813558	7.91778442090027	42.4323822292215	7.3168529692324e-11	9.67990212214053e-09	. .	. .	. .	. .	.	.	.	.	.	.
PladumEVm077937	-9.72166845443262	-0.146036694219385	42.385045454204	7.49610191527161e-11	9.88862567556418e-09	.	.	.	.	.	.	.	.	.	.
PladumEVm014809	-2.48889239979472	2.17816154549348	42.3417621530607	7.66384617007468e-11	1.00810232521162e-08	. . . . . . . . . . . . . . . .	. . . . . . . . . . . . . . . .	. . . . . . . . . . . . . . . .	. . . . . . . . . . . . . . . .	.	.	.	.	XP_002731178.1 PREDICTED: low-density lipoprotein receptor-related protein 5-like [Saccoglossus kowalevskii]	.
PladumEVm074956	-3.59981956109281	3.2229866467261	42.3242027880867	7.73296407358304e-11	1.01429610536664e-08	. . .	. . .	. . .	. . .	.	.	.	.	XP_006816143.1 PREDICTED: B1-hordein-like [Saccoglossus kowalevskii]	.
PladumEVm019746	-2.65295828246548	1.62035008125728	42.307688024632	7.7985394663153e-11	1.01999135934571e-08	ACH10_HUMAN ACH10_HUMAN 5HT3A_RAT 5HT3A_RAT ACH10_HUMAN ACH10_HUMAN ACH10_HUMAN	ACH10_HUMAN ACH10_HUMAN 5HT3A_RAT 5HT3A_RAT ACH10_HUMAN ACH10_HUMAN ACH10_HUMAN	GO:0030424 GO:0030424 GO:0030424 GO:0030424 GO:0030424 GO:0030424 GO:0030424	KEGG:hsa:57053 KEGG:hsa:57053 KEGG:rno:79246 KEGG:rno:79246 KEGG:hsa:57053 KEGG:hsa:57053 KEGG:hsa:57053	tr|B2RX82|B2RX82_MOUSE Cholinergic receptor, nicotinic, alpha polypeptide 10 OS=Mus musculus OX=10090 GN=Chrna10 PE=2 SV=1	NP_065135.2 neuronal acetylcholine receptor subunit alpha-10 isoform a precursor [Homo sapiens]	gi|281361102|ref|NP_001162795.1| nicotinic acetylcholine receptor alpha7, isoform E [Drosophila melanogaster]	NP_001267779.1 neuronal acetylcholine receptor subunit alpha-7-like precursor [Aplysia californica]	XP_002741013.1 PREDICTED: neuronal acetylcholine receptor subunit alpha-4-like [Saccoglossus kowalevskii]	tr|A0A8M9PKP4|A0A8M9PKP4_DANRE neuronal acetylcholine receptor subunit alpha-9 isoform X1 OS=Danio rerio OX=7955 GN=chrna9 PE=3 SV=1
PladumEVm015306	2.09459640353955	2.32584178730231	42.2621088560664	7.98242376461609e-11	1.04108444107411e-08	FBLN4_CRIGR FBLN4_CRIGR FBLN4_MOUSE FBLN4_CRIGR FBLN4_CRIGR FBLN4_CRIGR . FBLN4_CRIGR FBLN4_CRIGR FBLN4_CRIGR FBLN4_CRIGR FBLN4_CRIGR	EGFEM_MOUSE EGFEM_MOUSE MLP_ACRMI EGFEM_MOUSE EGFEM_MOUSE EGFEM_MOUSE . EGFEM_MOUSE . EGFEM_MOUSE EGFEM_MOUSE .	GO:0005604 GO:0005604 GO:0005604 GO:0005604 GO:0005604 GO:0005604 . GO:0005604 GO:0005604 GO:0005604 GO:0005604 GO:0005604	KEGG:mmu:75740 KEGG:mmu:75740 KEGG:mmu:58859 KEGG:mmu:75740 KEGG:mmu:75740 KEGG:mmu:75740 . KEGG:mmu:75740 KEGG:cge:100736553 KEGG:mmu:75740 KEGG:mmu:75740 KEGG:cge:100736553	tr|E9Q3N9|E9Q3N9_MOUSE EGF-containing fibulin-like extracellular matrix protein 2 OS=Mus musculus OX=10090 GN=Efemp2 PE=1 SV=1	NP_058634.4 EGF-containing fibulin-like extracellular matrix protein 2 precursor [Homo sapiens]	gi|442630815|ref|NP_001261531.1| faulty attraction, isoform F [Drosophila melanogaster]	XP_012942941.1 hemicentin-1 [Aplysia californica]	XP_006816817.1 PREDICTED: uncharacterized protein LOC102807105 [Saccoglossus kowalevskii]	tr|A0A8M1RKI4|A0A8M1RKI4_DANRE uncharacterized protein si:dkey-163f14.6 isoform X2 OS=Danio rerio OX=7955 GN=si:dkey-163f14.6 PE=4 SV=1
PladumEVm002059	1.84576182027732	2.06577576713041	42.2069361541574	8.21082841152301e-11	1.0651555778209e-08	POL_SFV3L POL_SFV3L POL_SFV3L . MRP5_MOUSE MRP5_MOUSE MRP5_MOUSE MRP5_MOUSE POL_SFV3L POL_SFV3L	POL_SFV3L POL_SFV3L POL_SFV3L . POL_SFV3L MRP5_MOUSE MRP5_MOUSE POL_SFV3L . POL_SFV3L	GO:0030430 GO:0030430 GO:0030430 . GO:0016324 GO:0016324 GO:0016324 GO:0016324 GO:0030430 GO:0030430	KEGG:vg:6386654 KEGG:vg:6386654 KEGG:vg:6386654 . KEGG:vg:6386654 KEGG:mmu:27416 KEGG:mmu:27416 KEGG:vg:6386654 KEGG:vg:6386654 KEGG:vg:6386654	.	.	.	XP_005097005.1 uncharacterized protein LOC101851945 [Aplysia californica]	XP_002734085.2 PREDICTED: uncharacterized protein LOC100370505 [Saccoglossus kowalevskii]	tr|A0A8M9QDP8|A0A8M9QDP8_DANRE uncharacterized protein LOC110440103 OS=Danio rerio OX=7955 GN=LOC110440103 PE=4 SV=1
PladumEVm039715	-2.32571420708362	1.48468559457711	42.2060981110189	8.21434772490072e-11	1.0651555778209e-08	STING_CRAGI STING_CRAGI	STING_CRAGI STING_CRAGI	GO:0050135 GO:0050135	. .	sp|Q3TBT3|STING_MOUSE Stimulator of interferon genes protein OS=Mus musculus OX=10090 GN=Sting1 PE=1 SV=2	NP_001354187.1 stimulator of interferon genes protein isoform 3 precursor [Homo sapiens]	.	.	XP_006812784.1 PREDICTED: stimulator of interferon genes protein-like [Saccoglossus kowalevskii]	sp|E7F4N7|STING_DANRE Stimulator of interferon genes protein OS=Danio rerio OX=7955 GN=sting1 PE=1 SV=1
PladumEVm047507	-3.62640469244264	1.1007627894011	42.2006392168445	8.2373090136136e-11	1.0651555778209e-08	PKHB2_CHICK PKHB2_CHICK	PKHB2_CHICK PKHB2_CHICK	GO:0016021 GO:0016021	KEGG:gga:424758 KEGG:gga:424758	sp|Q9QZC7|PKHB2_MOUSE Pleckstrin homology domain-containing family B member 2 OS=Mus musculus OX=10090 GN=Plekhb2 PE=1 SV=1	XP_016859901.1 pleckstrin homology domain-containing family B member 2 isoform X7 [Homo sapiens]	gi|281365011|ref|NP_523567.5| outspread, isoform E [Drosophila melanogaster]	XP_005096410.1 pleckstrin homology domain-containing family B member 2 [Aplysia californica]	XP_002738943.1 PREDICTED: pleckstrin homology domain-containing family B member 2-like isoform X1 [Saccoglossus kowalevskii]	tr|Q1LUB7|Q1LUB7_DANRE Novel protein (Zgc:55604) OS=Danio rerio OX=7955 GN=DKEY-39A4.1 PE=4 SV=1
PladumEVm033569	-2.91607201611163	2.28184424435514	42.1953706044334	8.25953086040231e-11	1.0651555778209e-08	. .	. .	. .	. .	.	.	.	.	.	.
PladumEVm055122	-2.29841002766319	3.90749679047505	42.1846802191501	8.30480513060245e-11	1.06800257935141e-08	. . . .	. . . .	. . . .	. . . .	.	.	.	XP_012943877.2 filaggrin-2, partial [Aplysia californica]	.	tr|Q90XR0|Q90XR0_DANRE Claudin OS=Danio rerio OX=7955 GN=cldnh PE=2 SV=1
PladumEVm129748	3.16033416068265	2.73821814566002	42.1375645537569	8.50732071376615e-11	1.09099871404201e-08	. . .	. . .	. . .	. . .	.	.	.	.	.	.
PladumEVm068288	1.84593650869457	2.64800594765584	42.1286040245358	8.54639125928817e-11	1.09296474218436e-08	. . . . .	. . . . .	. . . . .	. . . . .	.	.	.	.	.	.
PladumEVm018084	-3.78247861452866	3.04788351332571	42.0236235896063	9.01773843625802e-11	1.14617851653404e-08	. FA50A_MOUSE .	. FAM50_DROPS .	. GO:0005654 .	. KEGG:dpo:Dpse_GA11514 .	.	.	.	.	.	.
PladumEVm064719	-3.88790081751315	1.56987288335276	42.0215682710541	9.02722168245928e-11	1.14617851653404e-08	HERC2_MOUSE	HERC2_MOUSE	GO:0005814	KEGG:mmu:15204	sp|Q4U2R1|HERC2_MOUSE E3 ubiquitin-protein ligase HERC2 OS=Mus musculus OX=10090 GN=Herc2 PE=1 SV=3	XP_016878185.1 E3 ubiquitin-protein ligase HERC2 isoform X2 [Homo sapiens]	gi|281361147|ref|NP_608388.2| HECT and RLD domain containing protein 2 [Drosophila melanogaster]	XP_012936715.1 E3 ubiquitin-protein ligase HERC2 [Aplysia californica]	XP_006821411.1 PREDICTED: LOW QUALITY PROTEIN: E3 ubiquitin-protein ligase HERC2-like [Saccoglossus kowalevskii]	tr|E7EYK8|E7EYK8_DANRE HECT-type E3 ubiquitin transferase OS=Danio rerio OX=7955 GN=herc2 PE=4 SV=2
PladumEVm012036	1.86497637594593	1.71335797692355	42.0194119787115	9.03718155263701e-11	1.14617851653404e-08	UTP6_MOUSE UTP6_MOUSE UTP6_MOUSE UTP6_MOUSE UTP6_MOUSE UTP6_HUMAN UTP6_HUMAN UTP6_MOUSE UTP6_MOUSE UTP6_MOUSE UTP6_HUMAN UTP6_MOUSE UTP6_HUMAN UTP6_HUMAN UTP6_MOUSE	UTP6_MOUSE UTP6_MOUSE UTP6_MOUSE UTP6_MOUSE UTP6_MOUSE UTP6_HUMAN UTP6_HUMAN UTP6_MOUSE UTP6_MOUSE UTP6_MOUSE UTP6_HUMAN UTP6_MOUSE UTP6_MOUSE UTP6_HUMAN UTP6_MOUSE	GO:0005694 GO:0005694 GO:0005694 GO:0005694 GO:0005694 GO:0005694 GO:0005694 GO:0005694 GO:0005694 GO:0005694 GO:0005694 GO:0005694 GO:0005694 GO:0005694 GO:0005694	KEGG:mmu:216987 KEGG:mmu:216987 KEGG:mmu:216987 KEGG:mmu:216987 KEGG:mmu:216987 KEGG:hsa:55813 KEGG:hsa:55813 KEGG:mmu:216987 KEGG:mmu:216987 KEGG:mmu:216987 KEGG:hsa:55813 KEGG:mmu:216987 KEGG:mmu:216987 KEGG:hsa:55813 KEGG:mmu:216987	sp|Q8VCY6|UTP6_MOUSE U3 small nucleolar RNA-associated protein 6 homolog OS=Mus musculus OX=10090 GN=Utp6 PE=2 SV=1	NP_060898.2 U3 small nucleolar RNA-associated protein 6 homolog [Homo sapiens]	gi|18858179|ref|NP_572520.1| CG7246 [Drosophila melanogaster]	XP_035826317.1 U3 small nucleolar RNA-associated protein 6 homolog [Aplysia californica]	XP_002740357.1 PREDICTED: U3 small nucleolar RNA-associated protein 6 homolog [Saccoglossus kowalevskii]	tr|A0A2R8RMC9|A0A2R8RMC9_DANRE UTP6 small subunit processome component OS=Danio rerio OX=7955 GN=utp6 PE=3 SV=1
PladumEVm058022	-9.66531860119059	0.648281568021385	42.005680053601	9.10086762028928e-11	1.15108473728159e-08	.	.	.	.	.	.	.	.	.	.
PladumEVm032752	2.77274852169953	0.513882291854853	41.9191217650262	9.51277971925635e-11	1.1998873027256e-08	. .	. .	. .	. .	.	.	.	XP_012936699.1 uncharacterized protein LOC106011464 [Aplysia californica]	.	tr|A0A8M9QFV3|A0A8M9QFV3_DANRE uncharacterized protein LOC110438973 OS=Danio rerio OX=7955 GN=LOC110438973 PE=4 SV=1
PladumEVm016478	1.82894787243213	2.09411939193515	41.7444679195385	1.04016143274337e-10	1.3084150874883e-08	Y9801_DROME Y9801_DROME Y9801_DROME Y9801_DROME Y9801_DROME Y9801_DROME Y9801_DROME Y9801_DROME Y9801_DROME Y9801_DROME	Y9801_DROME Y9801_DROME Y9801_DROME Y9801_DROME Y9801_DROME Y9801_DROME . Y9801_DROME Y9801_DROME Y9801_DROME	GO:0016791 GO:0016791 GO:0016791 GO:0016791 GO:0016791 GO:0016791 GO:0016791 GO:0016791 GO:0016791 GO:0016791	KEGG:dme:Dmel_CG9801 KEGG:dme:Dmel_CG9801 KEGG:dme:Dmel_CG9801 KEGG:dme:Dmel_CG9801 KEGG:dme:Dmel_CG9801 KEGG:dme:Dmel_CG9801 KEGG:dme:Dmel_CG9801 KEGG:dme:Dmel_CG9801 KEGG:dme:Dmel_CG9801 KEGG:dme:Dmel_CG9801	.	.	gi|24645157|ref|NP_649827.2| CG9801, isoform A [Drosophila melanogaster]	XP_035828462.1 PP2C-like domain-containing protein CG9801, partial [Aplysia californica]	.	.
PladumEVm059458	-8.52667505450683	-0.821556267734425	41.7263480528313	1.04984611992962e-10	1.31699906036621e-08	.	.	.	.	.	.	.	.	.	.
PladumEVm007965	2.14589073526152	2.5553876987314	41.6959960996017	1.06627125519374e-10	1.33396908472458e-08	DCLK1_HUMAN DCLK1_HUMAN DCLK2_MOUSE DCX_HUMAN DCLK1_HUMAN DCX_RAT DCX_RAT DCLK1_HUMAN DCLK1_HUMAN DCLK1_HUMAN DCLK1_HUMAN DCLK1_HUMAN DCLK1_HUMAN DCLK1_RAT DCLK1_RAT DCLK1_HUMAN DCLK2_RAT DCLK1_HUMAN DCLK1_HUMAN DCLK1_HUMAN	DCLK1_HUMAN DCLK1_HUMAN DCLK2_MOUSE DCX_HUMAN DCLK2_RAT DCX_RAT DCX_RAT DCLK2_RAT DCLK2_RAT DCLK1_HUMAN DCLK1_HUMAN DCLK1_HUMAN DCLK1_HUMAN DCLK1_RAT DCLK1_RAT DCLK1_HUMAN DCLK2_RAT DCLK1_HUMAN DCLK1_HUMAN DCLK1_HUMAN	GO:0005887 GO:0005887 GO:0005737 GO:0005930 GO:0005887 GO:0030424 GO:0030424 GO:0005887 GO:0005887 GO:0005887 GO:0005887 GO:0005887 GO:0005887 GO:0030424 GO:0030424 GO:0005887 GO:0005737 GO:0005887 GO:0005887 GO:0005887	KEGG:hsa:9201 KEGG:hsa:9201 KEGG:mmu:70762 KEGG:hsa:1641 KEGG:rno:310698 . . KEGG:rno:310698 KEGG:rno:310698 KEGG:hsa:9201 KEGG:hsa:9201 KEGG:hsa:9201 KEGG:hsa:9201 KEGG:rno:83825 KEGG:rno:83825 KEGG:hsa:9201 KEGG:rno:310698 KEGG:hsa:9201 KEGG:hsa:9201 KEGG:hsa:9201	sp|Q9JLM8|DCLK1_MOUSE Serine/threonine-protein kinase DCLK1 OS=Mus musculus OX=10090 GN=Dclk1 PE=1 SV=1	NP_001317001.1 serine/threonine-protein kinase DCLK1 isoform 5 [Homo sapiens]	gi|116007532|ref|NP_001036462.1| uncharacterized protein Dmel_CG17528, isoform D [Drosophila melanogaster]	XP_005105193.2 serine/threonine-protein kinase DCLK1 isoform X1 [Aplysia californica]	NP_001161528.1 doublecortin-like protein kinase [Saccoglossus kowalevskii]	tr|A0A8M3AQY6|A0A8M3AQY6_DANRE serine/threonine-protein kinase DCLK2 isoform X1 OS=Danio rerio OX=7955 GN=dclk2a PE=1 SV=1
PladumEVm057840	-9.46035720148801	-0.266304746496966	41.5540343033209	1.14657630370034e-10	1.43054814216965e-08	LOXL2_XENTR	LOXL2_XENTR	GO:0005604	KEGG:xtr:100216062	sp|P58022|LOXL2_MOUSE Lysyl oxidase homolog 2 OS=Mus musculus OX=10090 GN=Loxl2 PE=1 SV=2	NP_002309.1 lysyl oxidase homolog 2 precursor [Homo sapiens]	gi|24657329|ref|NP_523806.2| lysyl oxidase-like 2 [Drosophila melanogaster]	XP_012937884.1 deleted in malignant brain tumors 1 protein [Aplysia californica]	XP_002742392.1 PREDICTED: lysyl oxidase homolog 2-like [Saccoglossus kowalevskii]	sp|F1QQC3|LOL2A_DANRE Lysyl oxidase homolog 2A OS=Danio rerio OX=7955 GN=loxl2a PE=2 SV=1
PladumEVm088129	2.03221941990366	1.02253924292633	41.5139512960677	1.17032743006368e-10	1.45623525818113e-08	. .	. .	. .	. .	.	.	.	.	.	.
PladumEVm088971	1.97351074576424	5.14052237701931	41.4563472165696	1.20532573719616e-10	1.49574101387531e-08	.	.	.	.	.	.	.	.	.	.
PladumEVm105944	3.74538147441969	1.19150269354658	41.3736860569218	1.25738625703392e-10	1.55615069590281e-08	. . . .	. . . .	. . . .	. . . .	.	.	.	.	.	.
PladumEVm016701	1.35814592578081	4.09719846096235	41.3632429598443	1.26412156204976e-10	1.5602920266812e-08	ACHA7_CHICK ACH1_CAEEL ACHA7_CHICK ACHA7_CHICK ACHA7_CHICK ACHA7_CHICK ACHA7_CHICK ACHA7_CHICK ACHA7_CHICK ACHA7_CHICK ACHA7_CHICK	ACHA7_CHICK ACH1_CAEEL ACHA7_CHICK ACHA7_CHICK ACHA7_CHICK ACHA7_CHICK ACH1_CAEEL ACHA7_CHICK ACH1_CAEEL ACHA7_CHICK ACHA7_CHICK	GO:0005892 GO:0042995 GO:0005892 GO:0005892 GO:0005892 GO:0005892 GO:0005892 GO:0005892 GO:0005892 GO:0005892 GO:0005892	. KEGG:cel:CELE_F25G6.3 . . . . KEGG:cel:CELE_F25G6.3 . KEGG:cel:CELE_F25G6.3 . .	sp|P49582|ACHA7_MOUSE Neuronal acetylcholine receptor subunit alpha-7 OS=Mus musculus OX=10090 GN=Chrna7 PE=2 SV=1	NP_000737.1 neuronal acetylcholine receptor subunit alpha-7 isoform 1 precursor [Homo sapiens]	gi|442627092|ref|NP_001260302.1| nicotinic acetylcholine receptor alpha6, isoform H [Drosophila melanogaster]	XP_035825920.1 neuronal acetylcholine receptor subunit alpha-7 isoform X1 [Aplysia californica]	XP_006811692.1 PREDICTED: neuronal acetylcholine receptor subunit alpha-7-like [Saccoglossus kowalevskii]	tr|A0A0R4IV47|A0A0R4IV47_DANRE Cholinergic receptor, nicotinic, alpha 7 (neuronal) OS=Danio rerio OX=7955 GN=chrna7a PE=3 SV=1
PladumEVm100427	4.52287331658934	0.431019846107151	41.2245449777052	1.35707672940612e-10	1.67054693970931e-08	.	.	.	.	.	.	.	.	.	tr|A0A2R8QGX2|A0A2R8QGX2_DANRE Dynein heavy chain OS=Danio rerio OX=7955 PE=4 SV=1
PladumEVm024933	-2.55007180329262	2.23258564016332	41.1997515839643	1.37440008596134e-10	1.68736014820198e-08	PHAX_HUMAN PHAX_HUMAN PHAX_HUMAN . PHAX_HUMAN PHAX_HUMAN PHAX_HUMAN	PHAX_CHICK PHAX_MOUSE PHAX_MOUSE . PHAX_CHICK . PHAX_CHICK	GO:0015030 GO:0015030 GO:0015030 . GO:0015030 GO:0015030 GO:0015030	KEGG:gga:427124 KEGG:mmu:56698 KEGG:mmu:56698 . KEGG:gga:427124 KEGG:hsa:51808 KEGG:gga:427124	tr|G5E8V8|G5E8V8_MOUSE Phosphorylated adapter RNA export protein OS=Mus musculus OX=10090 GN=Phax PE=1 SV=1	NP_115553.2 phosphorylated adapter RNA export protein [Homo sapiens]	gi|24651984|ref|NP_724748.1| phosphorylated adaptor for RNA export, isoform B [Drosophila melanogaster]	XP_005089137.2 phosphorylated adapter RNA export protein [Aplysia californica]	XP_002736048.1 PREDICTED: phosphorylated adapter RNA export protein-like [Saccoglossus kowalevskii]	tr|F1QHC5|F1QHC5_DANRE Phosphorylated adapter RNA export protein OS=Danio rerio OX=7955 GN=phax PE=3 SV=1
PladumEVm042094	-3.71042207360817	0.250063182657769	41.1675291044377	1.39724543072106e-10	1.71084527619592e-08	ISAHY_LABAI ISAHY_LABAI CYL3_ORYSJ	ISAHY_LABAI ISAHY_LABAI ISAHY_LABAI	GO:0004061 GO:0004061 GO:0005576	. . KEGG:osa:4345252	.	.	.	XP_012945785.1 isatin hydrolase [Aplysia californica]	XP_006822650.1 PREDICTED: uncharacterized protein LOC100369881 isoform X2 [Saccoglossus kowalevskii]	.
PladumEVm083875	-3.67722689687715	0.0139326566096493	41.1567511576454	1.40497139184586e-10	1.7157421196072e-08	.	.	.	.	.	.	.	.	.	.
PladumEVm084944	1.2682897827371	4.25219377652121	41.1085488437862	1.44005095585594e-10	1.75392872901194e-08	HYPK_MACFA HYPK_MACFA HYPK_MACFA	HYPK_MACFA HYPK_MACFA HYPK_MACFA	GO:0005737 GO:0005737 GO:0005737	KEGG:mcf:102116290 KEGG:mcf:102116290 KEGG:mcf:102116290	sp|Q9CR41|HYPK_MOUSE Huntingtin-interacting protein K OS=Mus musculus OX=10090 GN=Hypk PE=1 SV=2	NP_057484.4 huntingtin-interacting protein K isoform 1 [Homo sapiens]	gi|21358275|ref|NP_650329.1| CG9922, isoform A [Drosophila melanogaster]	XP_035827841.1 huntingtin-interacting protein K isoform X1 [Aplysia californica]	XP_002738855.1 PREDICTED: huntingtin-interacting protein K-like [Saccoglossus kowalevskii]	tr|B1WB51|B1WB51_DANRE Huntingtin-interacting protein K OS=Danio rerio OX=7955 GN=zgc:171549 PE=2 SV=1
PladumEVm079246	-4.5901996791975	0.902764137418983	40.9501108758005	1.56165153233102e-10	1.8936118081664e-08	.	.	.	.	.	.	.	.	XP_006819832.1 PREDICTED: keratin-associated protein 4-12-like [Saccoglossus kowalevskii]	tr|A0A8M2BGH0|A0A8M2BGH0_DANRE keratin-associated protein 4-8-like OS=Danio rerio OX=7955 GN=LOC101886070 PE=4 SV=1
PladumEVm033185	1.32197419735153	2.20876534198986	40.9484704321263	1.56296289472671e-10	1.8936118081664e-08	. . . . .	. . . . .	. . . . .	. . . . .	tr|A0A087WSD2|A0A087WSD2_MOUSE Membrane-spanning 4-domains, subfamily A, member 14 OS=Mus musculus OX=10090 GN=Ms4a14 PE=3 SV=1	XP_016869648.1 MAGE-like protein 2 [Homo sapiens]	.	.	XP_006819562.1 PREDICTED: mucin-2-like [Saccoglossus kowalevskii]	.
PladumEVm112270	1.97338499865162	0.571571079160144	40.9184967775773	1.58711870740859e-10	1.91783092310719e-08	.	.	.	.	.	.	.	.	.	.
PladumEVm020377	-1.87109164681071	6.03639351936298	40.9091360271188	1.59473886241356e-10	1.92199430593345e-08	KIRR1_MOUSE . KIRR1_MOUSE . KIRR1_MOUSE KIRR1_MOUSE KIRR1_MOUSE KIRR1_MOUSE KIRR1_MOUSE KIRR1_MOUSE KIRR1_MOUSE . .	KIRR1_MOUSE . KIRR1_MOUSE . KIRR1_MOUSE KIRR1_MOUSE KIRR1_MOUSE KIRR1_MOUSE KIRR1_MOUSE KIRR1_MOUSE KIRR1_MOUSE KIRR1_MOUSE KIRR1_MOUSE	GO:0031253 . GO:0031253 . GO:0031253 GO:0031253 GO:0031253 GO:0031253 GO:0031253 GO:0031253 GO:0031253 . .	KEGG:mmu:170643 . KEGG:mmu:170643 . KEGG:mmu:170643 KEGG:mmu:170643 KEGG:mmu:170643 KEGG:mmu:170643 KEGG:mmu:170643 KEGG:mmu:170643 KEGG:mmu:170643 KEGG:mmu:170643 KEGG:mmu:170643	sp|Q80W68|KIRR1_MOUSE Kin of IRRE-like protein 1 OS=Mus musculus OX=10090 GN=Kirrel1 PE=1 SV=1	XP_005245362.1 kin of IRRE-like protein 1 isoform X1 [Homo sapiens]	.	XP_035825143.1 opioid-binding protein/cell adhesion molecule homolog, partial [Aplysia californica]	XP_006820161.1 PREDICTED: hemicentin-1-like, partial [Saccoglossus kowalevskii]	.
PladumEVm108483	2.7364926018869	0.608979336799511	40.8720883293584	1.62525871230411e-10	1.95366281607752e-08	.	.	.	.	.	.	.	.	.	.
PladumEVm014261	-1.4798898048287	2.91677994502251	40.8394080055481	1.65266573870098e-10	1.98143432145975e-08	XYLB_MOUSE XYLB_MOUSE XYLB_MOUSE XYLB_MOUSE XYLB_MOUSE XYLB_MOUSE XYLB_MOUSE XYLB_MOUSE XYLB_MOUSE	XYLB_MOUSE XYLB_BOVIN XYLB_MOUSE XYLB_MOUSE XYLB_MOUSE XYLB_MOUSE XYLB_MOUSE XYLB_MOUSE XYLB_MOUSE	GO:0005829 GO:0005829 GO:0005829 GO:0005829 GO:0005829 GO:0005829 GO:0005829 GO:0005829 GO:0005829	KEGG:mmu:102448 KEGG:bta:515146 KEGG:mmu:102448 KEGG:mmu:102448 KEGG:mmu:102448 KEGG:mmu:102448 KEGG:mmu:102448 KEGG:mmu:102448 KEGG:mmu:102448	sp|Q3TNA1|XYLB_MOUSE Xylulose kinase OS=Mus musculus OX=10090 GN=Xylb PE=1 SV=1	NP_005099.2 xylulose kinase isoform 2 [Homo sapiens]	gi|21356607|ref|NP_650582.1| CG3534 [Drosophila melanogaster]	XP_005101637.1 xylulose kinase [Aplysia californica]	XP_006822062.1 PREDICTED: LOW QUALITY PROTEIN: xylulose kinase-like [Saccoglossus kowalevskii]	tr|Q7T342|Q7T342_DANRE Xylulose kinase OS=Danio rerio OX=7955 GN=zgc:64119 PE=1 SV=1
PladumEVm039821	1.9724300175276	1.31715394750588	40.8252537556935	1.66467919014681e-10	1.99065364247192e-08	. . .	. . .	. . .	. . .	.	.	.	.	.	.
PladumEVm039384	-2.49395064715241	3.24313457940161	40.7159323430029	1.76045962582691e-10	2.09973576977838e-08	. . . . . . . .	. . . . . . . .	. . . . . . . .	. . . . . . . .	.	.	.	.	.	.
PladumEVm022299	1.55507984924495	4.17961220435681	40.6908937785159	1.78316210132705e-10	2.11816509518025e-08	MBN2A_TAKRU MBNL1_HUMAN MBNL1_HUMAN MBL_DROME	MBN2A_TAKRU MBNL2_RAT MBNL3_HUMAN MBL_DROME	GO:0005737 GO:0005737 GO:0005737 GO:0005737	KEGG:tru:446045 KEGG:rno:680445 KEGG:hsa:55796 KEGG:dme:Dmel_CG33197	sp|Q8C181|MBNL2_MOUSE Muscleblind-like protein 2 OS=Mus musculus OX=10090 GN=Mbnl2 PE=2 SV=2	NP_997176.1 muscleblind-like protein 1 isoform 3 [Homo sapiens]	gi|442624017|ref|NP_001261047.1| mbl, isoform S [Drosophila melanogaster]	XP_012936643.2 muscleblind-like protein 1, partial [Aplysia californica]	XP_006825886.1 PREDICTED: muscleblind-like protein 1-like [Saccoglossus kowalevskii]	tr|E7FD06|E7FD06_DANRE Muscleblind-like-splicing regulator 1 OS=Danio rerio OX=7955 GN=mbnl1 PE=4 SV=3
PladumEVm000915	1.75705599379938	4.20124082396381	40.6887573210637	1.78511274556341e-10	2.11816509518025e-08	MYOF_MOUSE MYOF_MOUSE MYOF_MOUSE MYOF_MOUSE MYOF_MOUSE MYOF_MOUSE MYOF_MOUSE MYOF_MOUSE MYOF_MOUSE MYOF_MOUSE MYOF_MOUSE MYOF_MOUSE MYOF_MOUSE MYOF_MOUSE MYOF_MOUSE MYOF_MOUSE MYOF_MOUSE MYOF_MOUSE MYOF_MOUSE MYOF_MOUSE DYSF_HUMAN	MYOF_MOUSE MYOF_MOUSE MYOF_MOUSE MYOF_MOUSE MYOF_MOUSE MYOF_MOUSE MYOF_HUMAN MYOF_MOUSE MYOF_MOUSE DYSF_HUMAN DYSF_HUMAN DYSF_HUMAN DYSF_HUMAN MYOF_MOUSE DYSF_HUMAN DYSF_HUMAN MYOF_MOUSE MYOF_MOUSE MYOF_MOUSE MYOF_MOUSE DYSF_MOUSE	GO:0005901 GO:0005901 GO:0005901 GO:0005901 GO:0005901 GO:0005901 GO:0005901 GO:0005901 GO:0005901 GO:0005901 GO:0005901 GO:0005901 GO:0005901 GO:0005901 GO:0005901 GO:0005901 GO:0005901 GO:0005901 GO:0005901 GO:0005901 GO:0034451	KEGG:mmu:226101 KEGG:mmu:226101 KEGG:mmu:226101 KEGG:mmu:226101 KEGG:mmu:226101 KEGG:mmu:226101 KEGG:hsa:26509 KEGG:mmu:226101 KEGG:mmu:226101 KEGG:hsa:8291 KEGG:hsa:8291 KEGG:hsa:8291 KEGG:hsa:8291 KEGG:mmu:226101 KEGG:hsa:8291 KEGG:hsa:8291 KEGG:mmu:226101 KEGG:mmu:226101 KEGG:mmu:226101 KEGG:mmu:226101 KEGG:mmu:26903	tr|E9Q390|E9Q390_MOUSE Myoferlin OS=Mus musculus OX=10090 GN=Myof PE=1 SV=2	NP_001124458.1 dysferlin isoform 3 [Homo sapiens]	gi|221331015|ref|NP_001137920.1| misfire, isoform I [Drosophila melanogaster]	XP_035829815.1 myoferlin [Aplysia californica]	XP_002734885.1 PREDICTED: dysferlin-like, partial [Saccoglossus kowalevskii]	tr|A0A8N7T5L8|A0A8N7T5L8_DANRE myoferlin OS=Danio rerio OX=7955 GN=myofl PE=3 SV=1
PladumEVm047703	-5.68627343767983	1.37476366353982	40.6359448743327	1.83401693002645e-10	2.17059911160637e-08	. .	. .	. .	. .	.	.	.	.	.	.
PladumEVm014886	2.99808330135641	0.269840020740132	40.6221636322319	1.84699750532952e-10	2.18035687558631e-08	MMP9_CANLF MMP2_MOUSE MMP2_MOUSE MMP2_MOUSE MMP2_HUMAN MMP2_MOUSE MMP2_MOUSE MMP2_MOUSE MMP2_MOUSE . MMP2_MOUSE MMP2_MOUSE	MMP9_CANLF MMP9_CANLF MMP9_CANLF MMP9_CANLF MMP2_HUMAN MMP9_CANLF MMP9_CANLF MMP2_HUMAN MMP2_HUMAN . FINC_BOVIN MMP9_CANLF	GO:0031012 GO:0005737 GO:0005737 GO:0005737 GO:0062023 GO:0005737 GO:0005737 GO:0005737 GO:0005737 . GO:0005737 GO:0005737	. KEGG:mmu:17390 KEGG:mmu:17390 KEGG:mmu:17390 KEGG:hsa:4313 KEGG:mmu:17390 KEGG:mmu:17390 KEGG:hsa:4313 KEGG:hsa:4313 . KEGG:mmu:17390 KEGG:mmu:17390	sp|P33434|MMP2_MOUSE 72 kDa type IV collagenase OS=Mus musculus OX=10090 GN=Mmp2 PE=1 SV=1	NP_004521.1 72 kDa type IV collagenase isoform 1 preproprotein [Homo sapiens]	.	.	.	tr|Q7SZM5|Q7SZM5_DANRE 72 kDa type IV collagenase OS=Danio rerio OX=7955 GN=wu:fa99h12 PE=2 SV=1
PladumEVm035672	-3.01184873517237	2.35464739292845	40.6086721077438	1.85979428120792e-10	2.18984830978341e-08	DHR11_CHICK DHR11_CHICK DHR11_CHICK DHR11_CHICK DHR11_CHICK DHR11_CHICK	DHR11_CHICK DHR11_CHICK DHR11_CHICK DHR11_CHICK DHR11_CHICK DHR11_CHICK	GO:0005576 GO:0005576 GO:0005576 GO:0005576 GO:0005576 GO:0005576	KEGG:gga:395172 KEGG:gga:395172 KEGG:gga:395172 KEGG:gga:395172 KEGG:gga:395172 KEGG:gga:395172	sp|Q3U0B3|DHR11_MOUSE Dehydrogenase/reductase SDR family member 11 OS=Mus musculus OX=10090 GN=Dhrs11 PE=1 SV=1	NP_077284.2 dehydrogenase/reductase SDR family member 11 precursor [Homo sapiens]	gi|24641232|ref|NP_572695.2| antdh [Drosophila melanogaster]	XP_005098794.2 dehydrogenase/reductase SDR family member 11 [Aplysia californica]	XP_002737692.1 PREDICTED: dehydrogenase/reductase SDR family member 11-like [Saccoglossus kowalevskii]	tr|F1QDB3|F1QDB3_DANRE Zgc:92630 OS=Danio rerio OX=7955 GN=dhrs11b.2 PE=3 SV=1
PladumEVm003364	-1.89580815137498	3.05666852532559	40.58526071022	1.88221109960063e-10	2.20794184528731e-08	. . . . . . . . XKR6_HUMAN XKR6_HUMAN XKR6_TETNG XKR6_TETNG XKR6_HUMAN XKR4_HUMAN XKR4_MOUSE . XKR6_TETNG . . . . . . . . . XKR4_PANTR	. . . . . . . XKR4_PANTR XKR6_HUMAN . . CED8_CAEBR XKR4_MOUSE XKR4_PANTR XKR4_RAT . XKR6_TETNG . . . . . . . . . XKR4_PANTR	. . . . . . . . GO:0016021 GO:0016021 GO:0016021 GO:0016021 GO:0016021 GO:0016021 GO:0016021 . GO:0016021 . . . . . . . . . GO:0016021	. . . . . . . KEGG:ptr:613217 KEGG:hsa:286046 KEGG:hsa:286046 KEGG:tng:GSTEN00030285G001 KEGG:cbr:CBG22761 KEGG:mmu:497097 KEGG:ptr:613217 KEGG:rno:297801 . KEGG:tng:GSTEN00030285G001 . . . . . . . . . KEGG:ptr:613217	sp|Q5GH67|XKR4_MOUSE XK-related protein 4 OS=Mus musculus OX=10090 GN=Xkr4 PE=1 SV=1	NP_443130.1 XK-related protein 4 [Homo sapiens]	.	XP_005104886.1 XK-related protein 6 [Aplysia californica]	XP_002730403.1 PREDICTED: XK-related protein 6-like [Saccoglossus kowalevskii]	tr|Q5GH40|Q5GH40_DANRE XK-related protein OS=Danio rerio OX=7955 PE=2 SV=1
PladumEVm074678	2.3285892551217	2.30337357305368	40.5826243204103	1.884752373418e-10	2.20794184528731e-08	. . . .	. . . .	. . . .	. . . .	.	.	.	.	.	.
PladumEVm120362	1.93241050284347	2.42949992681468	40.5631912251318	1.90359063375738e-10	2.2243504869938e-08	. .	. .	. .	. .	.	.	.	.	.	.
PladumEVm086070	2.27529578221853	1.76484107722555	40.5325844465121	1.93364351080098e-10	2.25374717958903e-08	.	.	.	.	.	.	.	.	.	.
PladumEVm003697	2.12330882521646	0.833105907024751	40.4965810004234	1.96960393115655e-10	2.28986351986152e-08	. . .	. . .	. . .	. . .	.	.	.	.	.	.
PladumEVm094429	-7.1700152146163	1.7322942363922	40.3526304483053	2.1201978564661e-10	2.45873524216229e-08	. .	. .	. .	. .	.	.	.	.	.	.
PladumEVm018303	2.7197934696094	0.957143128665559	40.307259900949	2.17001097570882e-10	2.51017927916227e-08	.	.	.	.	.	.	.	.	.	.
PladumEVm050894	-8.87463564327288	-0.655250251118787	40.2929910621112	2.18591787053293e-10	2.5222424271044e-08	.	.	.	.	.	.	.	.	.	.
PladumEVm026245	2.68576704642561	0.253689011857243	40.242863601623	2.24273100689967e-10	2.58132732066634e-08	CLVS1_XENLA CLVS1_XENLA CLVS1_XENLA CLVS1_XENLA CLVS1_XENLA CLVS1_XENLA CLVS1_XENLA CLVS1_XENLA CLVS1_XENLA	CLVS1_XENLA CLVS1_XENLA CLVS1_XENLA CLVS1_XENLA CLVS1_XENLA CLVS1_XENLA CLVS1_XENLA CLVS1_XENLA CLVS1_XENLA	GO:0030136 GO:0030136 GO:0030136 GO:0030136 GO:0030136 GO:0030136 GO:0030136 GO:0030136 GO:0030136	KEGG:xla:496227 KEGG:xla:496227 KEGG:xla:496227 KEGG:xla:496227 KEGG:xla:496227 KEGG:xla:496227 KEGG:xla:496227 KEGG:xla:496227 KEGG:xla:496227	sp|Q9D4C9|CLVS1_MOUSE Clavesin-1 OS=Mus musculus OX=10090 GN=Clvs1 PE=1 SV=1	XP_024302847.1 clavesin-1 isoform X1 [Homo sapiens]	gi|28574921|ref|NP_648579.3| uncharacterized protein Dmel_CG10657 [Drosophila melanogaster]	XP_012943355.1 alpha-tocopherol transfer protein-like [Aplysia californica]	XP_006814615.1 PREDICTED: alpha-tocopherol transfer protein-like [Saccoglossus kowalevskii]	sp|Q5SPP0|CLVS2_DANRE Clavesin-2 OS=Danio rerio OX=7955 GN=clvs2 PE=2 SV=1
PladumEVm011497	1.90583176936121	1.76495018794714	40.206381796803	2.28500574110804e-10	2.62342591807664e-08	TBR1_MOUSE TBX2B_XENLA TBX2_HUMAN TBR1_MOUSE TBX2_HUMAN TBX5A_DANRE OMB_DROME TBX2_HUMAN . . . TBX2_HUMAN TBX2_HUMAN TBX2_HUMAN TBX6_XENTR TBX6_XENTR TBX2_HUMAN TBX2_HUMAN	TBR1_MOUSE TBX2_HUMAN TBX2_HUMAN TBR1_MOUSE TBX2_HUMAN TBX5A_DANRE . TBX2_HUMAN . . . TBX2_HUMAN TBX2_HUMAN TBX2_HUMAN TBX6_XENTR TBX6_XENTR TBX2_HUMAN TBX2_HUMAN	GO:0005634 GO:0005634 GO:0000785 GO:0005634 GO:0000785 GO:0015629 GO:0005634 GO:0000785 . . . GO:0000785 GO:0000785 GO:0000785 GO:0005634 GO:0005634 GO:0000785 GO:0000785	KEGG:mmu:21375 KEGG:hsa:6909 KEGG:hsa:6909 KEGG:mmu:21375 KEGG:hsa:6909 KEGG:dre:30071 KEGG:dme:Dmel_CG3578 KEGG:hsa:6909 . . . KEGG:hsa:6909 KEGG:hsa:6909 KEGG:hsa:6909 KEGG:xtr:493357 KEGG:xtr:493357 KEGG:hsa:6909 KEGG:hsa:6909	sp|Q64336|TBR1_MOUSE T-box brain protein 1 OS=Mus musculus OX=10090 GN=Tbr1 PE=1 SV=2	NP_006584.1 T-box brain protein 1 [Homo sapiens]	gi|665389566|ref|NP_001284861.1| bifid, isoform G [Drosophila melanogaster]	XP_012940912.1 T-box-containing protein TBX6L, partial [Aplysia californica]	NP_001158462.1 T-brain homeobox protein [Saccoglossus kowalevskii]	tr|B5DE34|B5DE34_DANRE T-box 1, brain OS=Danio rerio OX=7955 GN=tbr1 PE=2 SV=1
PladumEVm017962	-2.17346000769917	1.82659637429424	40.1876391670703	2.30703376122625e-10	2.64039783291291e-08	. . . . . . . .	. . . . . . . .	. . . . . . . .	. . . . . . . .	.	.	.	.	.	.
PladumEVm115802	-3.26279546709485	2.7817755144201	40.1840649658585	2.31125855614567e-10	2.64039783291291e-08	CADN_ACRMI CADN_ACRMI	. .	GO:0016021 GO:0016021	. .	sp|Q60519|SEM5B_MOUSE Semaphorin-5B OS=Mus musculus OX=10090 GN=Sema5b PE=2 SV=2	NP_001243277.1 semaphorin-5B isoform 3 precursor [Homo sapiens]	gi|281366124|ref|NP_001163430.1| Semaphorin-5c, isoform B [Drosophila melanogaster]	XP_035824222.1 uncharacterized protein LOC101853604 [Aplysia californica]	NP_001161598.1 netrin receptor unc5-like protein precursor [Saccoglossus kowalevskii]	tr|A0A2R8Q376|A0A2R8Q376_DANRE Netrin receptor UNC5 OS=Danio rerio OX=7955 GN=unc5ca PE=3 SV=1
PladumEVm085014	-4.07755493321232	4.64205087506542	40.1411061489443	2.36264702560733e-10	2.69242342603802e-08	.	.	.	.	.	.	.	.	.	.
PladumEVm033769	-1.40771550831146	4.02241426773063	40.1348230656716	2.37025829554297e-10	2.69442769551859e-08	DHRS4_RABIT DHRS4_RABIT DHRS4_RABIT DHRS4_RABIT DHRS4_RABIT DHRS4_RABIT DHRS4_RABIT DHRS4_RABIT DHRS4_RABIT DHRS4_RABIT DHRS4_RABIT DHRS4_RABIT	DHRS4_RABIT DHRS4_RABIT DHRS4_RABIT DHRS4_RABIT DHRS4_RABIT DHRS4_RABIT DHRS4_RABIT DHRS4_RABIT DHRS4_RABIT DHRS4_RABIT DHRS4_HUMAN DHRS4_RABIT	GO:0005739 GO:0005739 GO:0005739 GO:0005739 GO:0005739 GO:0005739 GO:0005739 GO:0005739 GO:0005739 GO:0005739 GO:0005739 GO:0005739	. . . . . . . . . . KEGG:hsa:10901 .	sp|Q99LB2|DHRS4_MOUSE Dehydrogenase/reductase SDR family member 4 OS=Mus musculus OX=10090 GN=Dhrs4 PE=1 SV=3	NP_066284.2 dehydrogenase/reductase SDR family member 4 isoform 1 [Homo sapiens]	gi|21355319|ref|NP_647946.1| uncharacterized protein Dmel_CG10672 [Drosophila melanogaster]	XP_005111190.1 dehydrogenase/reductase SDR family member 4 isoform X1 [Aplysia californica]	XP_006821849.1 PREDICTED: dehydrogenase/reductase SDR family member 4-like [Saccoglossus kowalevskii]	tr|F1Q8N0|F1Q8N0_DANRE Dehydrogenase/reductase (SDR family) member 4 OS=Danio rerio OX=7955 GN=dhrs2 PE=4 SV=1
PladumEVm044038	-2.52416772744427	3.66641465418695	40.0611824451234	2.46131695881174e-10	2.79104855829393e-08	. . . . .	. . . . .	. . . . .	. . . . .	.	.	.	.	.	.
PladumEVm039490	-5.9974504852463	0.229247466438124	40.0450129928287	2.48177522866805e-10	2.80733291775548e-08	.	.	.	.	.	.	.	XP_012938383.1 uncharacterized protein LOC106011851 [Aplysia californica]	XP_002734768.1 PREDICTED: uncharacterized protein LOC100371059 [Saccoglossus kowalevskii]	.
PladumEVm088878	-2.90379773797614	3.84603064070916	40.039113466019	2.48928186946338e-10	2.80873115357332e-08	. . .	. . .	. . .	. . .	.	.	.	.	.	.
PladumEVm102132	-6.29833711788338	-0.114705534325463	40.0344648475567	2.49521284522142e-10	2.80873115357332e-08	.	.	.	.	.	.	.	.	.	.
PladumEVm035391	1.50465550458881	3.36212345658193	40.0292555332288	2.5018759997018e-10	2.80936266220173e-08	BIN3_XENLA BIN3_XENLA BIN3_XENLA	BIN3_XENLA BIN3_XENLA BIN3_XENLA	GO:0005737 GO:0005737 GO:0005737	KEGG:xla:496034 KEGG:xla:496034 KEGG:xla:496034	sp|Q9JI08|BIN3_MOUSE Bridging integrator 3 OS=Mus musculus OX=10090 GN=Bin3 PE=1 SV=1	NP_061158.1 bridging integrator 3 isoform 1 [Homo sapiens]	gi|442623458|ref|NP_001260920.1| amphiphysin, isoform C [Drosophila melanogaster]	XP_005092370.1 bridging integrator 3 [Aplysia californica]	XP_002736694.1 PREDICTED: amphiphysin-like [Saccoglossus kowalevskii]	tr|B1H1H2|B1H1H2_DANRE Bridging Integrator 3 OS=Danio rerio OX=7955 GN=wu:fc15h07 PE=2 SV=1
PladumEVm072642	-1.9143579743738	2.72801778950868	39.8795601797745	2.70115119399617e-10	3.02574938735741e-08	FABP1_DORPE FABP1_DORPE FABP1_DORPE FABP1_DORPE	FABP1_DORPE FABP1_DORPE FABP1_DORPE FABP1_DORPE	GO:0005737 GO:0005737 GO:0005737 GO:0005737	. . . .	sp|P24526|MYP2_MOUSE Myelin P2 protein OS=Mus musculus OX=10090 GN=Pmp2 PE=2 SV=2	NP_002668.1 myelin P2 protein isoform 1 [Homo sapiens]	gi|78706754|ref|NP_001027180.1| fatty acid bindin protein, isoform B [Drosophila melanogaster]	XP_012942507.1 sodium/calcium exchanger regulatory protein 1 [Aplysia californica]	XP_006822144.1 PREDICTED: fatty acid-binding protein, epidermal-like [Saccoglossus kowalevskii]	tr|Q6U1J7|Q6U1J7_DANRE Brain-type fatty acid-binding protein b OS=Danio rerio OX=7955 GN=fabp7b PE=2 SV=1
PladumEVm106648	1.8523159891571	2.95547483745829	39.7870099956003	2.83222536021356e-10	3.16487435337069e-08	. .	. .	. .	. .	.	.	.	.	.	.
PladumEVm022151	-3.62130416864843	2.35792951236785	39.7107226279582	2.94504153595121e-10	3.28297257321205e-08	. . . . . . . . . .	. . . . . . . . . .	. . . . . . . . . .	. . . . . . . . . .	.	.	.	.	.	.
PladumEVm011309	3.0188470986996	0.779944452687725	39.6942200299477	2.97003191276098e-10	3.30188992130459e-08	. . . . .	. . . . .	. . . . .	. . . . .	.	.	.	.	.	.
PladumEVm021817	-5.17711627768954	-0.797042196687588	39.6900662230284	2.97635551888921e-10	3.30188992130459e-08	. . . . .	CO3A1_RAT . CO3A1_RAT CO1A2_CHICK CO3A1_RAT	. . . . .	KEGG:rno:84032 . KEGG:rno:84032 . KEGG:rno:84032	.	.	.	XP_012941843.1 uncharacterized protein LOC101858907 [Aplysia californica]	XP_006811432.1 PREDICTED: uncharacterized protein LOC102800450, partial [Saccoglossus kowalevskii]	.
PladumEVm040484	-5.12043144211433	2.63070573636678	39.6556556966338	3.02926188840103e-10	3.35250452115613e-08	ALDH_ENCBU ALDH_ENCBU	ALDH_ENCBU ALDH_ENCBU	GO:0004029 GO:0004029	. .	sp|Q62148|AL1A2_MOUSE Retinal dehydrogenase 2 OS=Mus musculus OX=10090 GN=Aldh1a2 PE=1 SV=2	NP_733798.1 retinal dehydrogenase 2 isoform 3 [Homo sapiens]	gi|20129399|ref|NP_609285.1| aldehyde dehydrogenase, isoform A [Drosophila melanogaster]	XP_012941194.1 retinal dehydrogenase 2 [Aplysia californica]	XP_006824634.1 PREDICTED: retinal dehydrogenase 1-like [Saccoglossus kowalevskii]	tr|Q8QGQ1|Q8QGQ1_DANRE Retinaldehyde dehydrogenase 2 OS=Danio rerio OX=7955 GN=raldh2 PE=2 SV=1
PladumEVm098737	-3.22758064841676	0.836514949976049	39.6006026193002	3.11587136209692e-10	3.44008637025372e-08	. . . .	. . . .	. . . .	. . . .	.	.	.	.	.	.
PladumEVm032339	-2.50953550725933	1.53666302661025	39.5831644971906	3.14381866278401e-10	3.46263797645725e-08	DHI1L_DANRE DHI1L_DANRE DHI1L_DANRE DHI1L_DANRE DHI1L_DANRE DHI1L_DANRE DHI1L_DANRE	DHI1L_DANRE DHI1L_DANRE DHI1L_DANRE DHI1L_DANRE DHI1L_DANRE DHI1L_DANRE DHI1L_DANRE	GO:0005576 GO:0005576 GO:0005576 GO:0005576 GO:0005576 GO:0005576 GO:0005576	KEGG:dre:100006793 KEGG:dre:100006793 KEGG:dre:100006793 KEGG:dre:100006793 KEGG:dre:100006793 KEGG:dre:100006793 KEGG:dre:100006793	sp|P50172|DHI1_MOUSE Corticosteroid 11-beta-dehydrogenase isozyme 1 OS=Mus musculus OX=10090 GN=Hsd11b1 PE=1 SV=3	NP_941995.1 hydroxysteroid 11-beta-dehydrogenase 1-like protein isoform b precursor [Homo sapiens]	gi|21358495|ref|NP_651717.1| CG7601 [Drosophila melanogaster]	XP_035825287.1 dehydrogenase/reductase SDR family member 7 [Aplysia californica]	XP_006820988.1 PREDICTED: hydroxysteroid 11-beta-dehydrogenase 1-like protein-like [Saccoglossus kowalevskii]	tr|A0A8M3AXL4|A0A8M3AXL4_DANRE hydroxysteroid 11-beta-dehydrogenase 1-like protein OS=Danio rerio OX=7955 GN=hsd11b1lb PE=1 SV=1
PladumEVm116410	-2.06033136276617	3.71785354164075	39.5623631871143	3.17748440061274e-10	3.49136525822936e-08	. .	. .	. .	. .	.	.	.	.	.	.
PladumEVm029058	-3.75180350069724	1.5174387756287	39.5465211156781	3.20336579171508e-10	3.51142280201835e-08	. . .	. . .	. . .	. . .	.	.	.	.	XP_002737662.1 PREDICTED: uncharacterized protein LOC100370521 [Saccoglossus kowalevskii]	.
PladumEVm004697	1.94443186978144	6.77032222477122	39.5076678759211	3.2677378703441e-10	3.57347705018461e-08	CSMD1_HUMAN SCUB2_MOUSE CSMD1_HUMAN CSMD1_HUMAN CSMD1_HUMAN CSMD1_HUMAN CSMD3_HUMAN CSMD3_MOUSE CSMD3_MOUSE CSMD1_MOUSE CSMD3_HUMAN CSMD3_HUMAN CSMD1_HUMAN CSMD1_HUMAN CSMD1_MOUSE CSMD1_HUMAN	CSMD1_HUMAN SCUB2_MOUSE CSMD1_HUMAN CSMD1_HUMAN CSMD1_HUMAN CSMD1_HUMAN CSMD3_HUMAN CSMD2_HUMAN CSMD2_HUMAN CSMD1_MOUSE CSMD3_HUMAN CSMD3_HUMAN CSMD1_HUMAN CSMD1_HUMAN CSMD1_MOUSE CSMD1_HUMAN	GO:0016021 GO:0009986 GO:0016021 GO:0016021 GO:0016021 GO:0016021 GO:0016021 GO:0016021 GO:0016021 GO:0016021 GO:0016021 GO:0016021 GO:0016021 GO:0016021 GO:0016021 GO:0016021	KEGG:hsa:64478 . KEGG:hsa:64478 KEGG:hsa:64478 KEGG:hsa:64478 KEGG:hsa:64478 KEGG:hsa:114788 KEGG:hsa:114784 KEGG:hsa:114784 KEGG:mmu:94109 KEGG:hsa:114788 KEGG:hsa:114788 KEGG:hsa:64478 KEGG:hsa:64478 KEGG:mmu:94109 KEGG:hsa:64478	tr|E9PWJ0|E9PWJ0_MOUSE CUB and sushi domain-containing protein 3 OS=Mus musculus OX=10090 GN=Csmd3 PE=1 SV=1	XP_011533055.1 CUB and sushi domain-containing protein 1 isoform X3 [Homo sapiens]	gi|161077775|ref|NP_001096961.1| furrowed, isoform B [Drosophila melanogaster]	XP_012938062.1 sushi, von Willebrand factor type A, EGF and pentraxin domain-containing protein 1 [Aplysia californica]	XP_006814579.1 PREDICTED: sushi, von Willebrand factor type A, EGF and pentraxin domain-containing protein 1-like [Saccoglossus kowalevskii]	tr|F1QDI2|F1QDI2_DANRE CUB and Sushi multiple domains 3a (Fragment) OS=Danio rerio OX=7955 GN=csmd3a PE=4 SV=2
PladumEVm071964	1.84203225714807	2.90041365636496	39.4914401574465	3.29500588476013e-10	3.59475772342349e-08	. .	. .	. .	. .	.	.	.	.	.	.
PladumEVm106967	1.83664444968291	3.45847889431468	39.4851509051925	3.30563508649139e-10	3.59782822096873e-08	.	.	.	.	.	.	.	.	.	.
PladumEVm089243	1.46266435094027	2.49006318248074	39.4405962103679	3.38192454387737e-10	3.66982278173108e-08	. . . . .	. . . . .	. . . . .	. . . . .	.	.	.	.	XP_002740763.1 PREDICTED: chromatin target of PRMT1 protein-like isoform X1 [Saccoglossus kowalevskii]	tr|Q7ZW44|Q7ZW44_DANRE Chromatin target of PRMT1a OS=Danio rerio OX=7955 GN=zgc:55292 PE=2 SV=1
PladumEVm005610	1.6103196679892	1.5686926697337	39.4372499254324	3.38772493372078e-10	3.66982278173108e-08	TRPG_DROME TRPG_DROME . TRPG_DROME TRPG_DROME . .	TRPG_DROME . . TRPG_DROME TRPG_DROME . .	GO:0034703 GO:0034703 . GO:0034703 GO:0034703 . .	KEGG:dme:Dmel_CG5996 KEGG:dme:Dmel_CG5996 . KEGG:dme:Dmel_CG5996 KEGG:dme:Dmel_CG5996 . .	sp|Q9QUQ5|TRPC4_MOUSE Short transient receptor potential channel 4 OS=Mus musculus OX=10090 GN=Trpc4 PE=1 SV=1	NP_001358984.1 short transient receptor potential channel 4 isoform eta [Homo sapiens]	gi|442628061|ref|NP_001137830.2| transient receptor potential cation channel gamma, isoform D [Drosophila melanogaster]	XP_012934963.1 short transient receptor potential channel 4 [Aplysia californica]	XP_006820265.1 PREDICTED: short transient receptor potential channel 4-like [Saccoglossus kowalevskii]	tr|Q1MT27|Q1MT27_DANRE Transient receptor potential cation channel, subfamily C, member 5a OS=Danio rerio OX=7955 GN=trpc5a PE=4 SV=1
PladumEVm096824	1.93711630614707	2.06263085961951	39.4319791906859	3.39688133482926e-10	3.67110375056818e-08	.	.	.	.	.	.	.	.	.	.
PladumEVm001752	1.53231540374513	2.41806390680241	39.4217301914747	3.4147570425086e-10	3.68177984730804e-08	PIP1_DROME PIP1_DROME PIP1_DROME PIP1_DROME PIP1_DROME PIP1_DROME PIP1_DROME PIP1_DROME	PIP1_DROME PIP1_DROME PIP1_DROME PIP1_DROME PIP1_DROME PIP1_DROME PIP1_DROME PIP1_DROME	GO:0005509 GO:0005509 GO:0005509 GO:0005509 GO:0005509 GO:0005509 GO:0005509 GO:0005509	KEGG:dme:Dmel_CG4574 KEGG:dme:Dmel_CG4574 KEGG:dme:Dmel_CG4574 KEGG:dme:Dmel_CG4574 KEGG:dme:Dmel_CG4574 KEGG:dme:Dmel_CG4574 KEGG:dme:Dmel_CG4574 KEGG:dme:Dmel_CG4574	sp|Q9Z1B3|PLCB1_MOUSE 1-phosphatidylinositol 4,5-bisphosphate phosphodiesterase beta-1 OS=Mus musculus OX=10090 GN=Plcb1 PE=1 SV=2	NP_877398.1 1-phosphatidylinositol 4,5-bisphosphate phosphodiesterase beta-1 isoform b [Homo sapiens]	gi|442624943|ref|NP_001259818.1| phospholipase C at 21C, isoform G [Drosophila melanogaster]	XP_012939352.1 1-phosphatidylinositol 4,5-bisphosphate phosphodiesterase classes I and II, partial [Aplysia californica]	XP_006815619.1 PREDICTED: 1-phosphatidylinositol 4,5-bisphosphate phosphodiesterase classes I and II-like [Saccoglossus kowalevskii]	tr|Q7ZZ38|Q7ZZ38_DANRE 1-phosphatidylinositol 4,5-bisphosphate phosphodiesterase OS=Danio rerio OX=7955 GN=plcb3 PE=4 SV=2
PladumEVm035183	2.17388048380645	1.71950350339277	39.4068423135553	3.44089150505397e-10	3.70128981311167e-08	. .	. .	. .	. .	.	.	.	.	.	.
PladumEVm011739	1.5949120105505	1.96880485611558	39.3999964254063	3.45297602304479e-10	3.70563084207363e-08	. . . . .	. . . . .	. . . . .	. . . . .	.	.	gi|45554576|ref|NP_996384.1| uncharacterized protein Dmel_CG12065, isoform D [Drosophila melanogaster]	XP_005112133.2 uncharacterized protein LOC101849581 isoform X4 [Aplysia californica]	XP_002734237.1 PREDICTED: uncharacterized protein LOC100369615 [Saccoglossus kowalevskii]	.
PladumEVm029367	-2.49917372682505	0.905519140677661	39.3542319115093	3.53485930724368e-10	3.78468343363236e-08	PIP_ARATH PIP_ARATH PIP_ARATH PIP_ARATH PIP_ARATH PIP_ARATH	PIP_ARATH PIP_ARATH PIP_ARATH PIP_ARATH PIP_ARATH PIP_ARATH	GO:0009507 GO:0009507 GO:0009507 GO:0009507 GO:0009507 GO:0009507	KEGG:ath:AT2G14260 KEGG:ath:AT2G14260 KEGG:ath:AT2G14260 KEGG:ath:AT2G14260 KEGG:ath:AT2G14260 KEGG:ath:AT2G14260	tr|E0CXI7|E0CXI7_MOUSE Epoxide hydrolase 4 (Fragment) OS=Mus musculus OX=10090 GN=Ephx4 PE=4 SV=1	XP_024307493.1 epoxide hydrolase 3 isoform X1 [Homo sapiens]	.	XP_035825674.1 proline iminopeptidase isoform X3 [Aplysia californica]	XP_002741588.2 PREDICTED: proline iminopeptidase-like [Saccoglossus kowalevskii]	tr|F1R264|F1R264_DANRE Epoxide hydrolase 2, cytoplasmic OS=Danio rerio OX=7955 GN=ephx2 PE=4 SV=1
PladumEVm003889	-2.99350887861643	1.94052481537467	39.3365795087089	3.56696056661814e-10	3.810192518017e-08	ABCB6_XENTR ABCB6_HUMAN ABCB6_RAT ABCB6_RAT ABCB6_RAT ABCB6_XENTR ABCB6_XENTR ABCB6_XENTR ABCB6_XENTR ABCB6_XENTR	ABCB6_RAT ABCB6_HUMAN ABCB6_RAT ABCB6_RAT ABCB6_RAT ABCB6_XENTR . ABCB6_RAT . ABCB6_RAT	GO:0031901 GO:0043190 GO:0005829 GO:0005829 GO:0005829 GO:0031901 GO:0031901 GO:0031901 GO:0031901 GO:0031901	KEGG:rno:140669 KEGG:hsa:10058 KEGG:rno:140669 KEGG:rno:140669 KEGG:rno:140669 KEGG:xtr:780100 KEGG:xtr:780100 KEGG:rno:140669 KEGG:xtr:780100 KEGG:rno:140669	sp|Q9DC29|ABCB6_MOUSE ATP-binding cassette sub-family B member 6, mitochondrial OS=Mus musculus OX=10090 GN=Abcb6 PE=1 SV=1	NP_001336757.1 ATP-binding cassette sub-family B member 6, mitochondrial isoform 2 [Homo sapiens]	gi|21357907|ref|NP_650503.1| heavy metal tolerance factor 1 [Drosophila melanogaster]	XP_035825790.1 ATP-binding cassette sub-family B member 6, mitochondrial [Aplysia californica]	XP_006824110.1 PREDICTED: ATP-binding cassette sub-family B member 6, mitochondrial-like [Saccoglossus kowalevskii]	tr|A0A8M2BF06|A0A8M2BF06_DANRE ATP-binding cassette sub-family B member 6, mitochondrial isoform X2 OS=Danio rerio OX=7955 GN=abcb6b PE=4 SV=1
PladumEVm013642	-3.20846706877816	1.94321146241309	39.2899447786734	3.65317777217095e-10	3.89325582067079e-08	CHIT1_MOUSE . CHIT1_MOUSE CHIT1_MOUSE CHIT1_MOUSE CHIT1_MOUSE CHIT1_MOUSE	CHIT1_MOUSE DAN4_YEAST CHIT1_MOUSE CHIT1_MOUSE CHIT1_MOUSE CHIT1_MOUSE CHIT1_MOUSE	GO:0005576 . GO:0005576 GO:0005576 GO:0005576 GO:0005576 GO:0005576	KEGG:mmu:71884 KEGG:sce:YJR151C KEGG:mmu:71884 KEGG:mmu:71884 KEGG:mmu:71884 KEGG:mmu:71884 KEGG:mmu:71884	sp|Q9D7Q1|CHIT1_MOUSE Chitotriosidase-1 OS=Mus musculus OX=10090 GN=Chit1 PE=1 SV=2	NP_003456.1 chitotriosidase-1 isoform 1 precursor [Homo sapiens]	gi|221330815|ref|NP_647768.3| Cht7 [Drosophila melanogaster]	XP_005112658.1 acidic mammalian chitinase [Aplysia californica]	XP_006823336.1 PREDICTED: probable chitinase 3-like [Saccoglossus kowalevskii]	tr|B7ZVM0|B7ZVM0_DANRE chitinase OS=Danio rerio OX=7955 GN=chia.5 PE=2 SV=1
PladumEVm029985	2.67262558308814	2.54108339682424	39.2568387981438	3.7156466733412e-10	3.95068492364793e-08	CSL1_ONCKE CSL3_ONCKE . CSL1_ONCKE . CSL2_ONCKE	CSL1_ONCKE CSL3_ONCKE CSL1_ONCKE CSL1_ONCKE . CSL2_ONCKE	GO:0060473 GO:0060473 . GO:0060473 . GO:0060473	. . . . . .	tr|A0A384DV69|A0A384DV69_MOUSE Protein eva-1 homolog C OS=Mus musculus OX=10090 GN=Eva1c PE=1 SV=1	XP_016883907.1 protein eva-1 homolog C isoform X1 [Homo sapiens]	.	XP_005109201.2 uncharacterized protein LOC101863218 [Aplysia californica]	XP_006818047.1 PREDICTED: uncharacterized protein LOC102805430, partial [Saccoglossus kowalevskii]	tr|A0A8M6YWA6|A0A8M6YWA6_DANRE rhamnose binding lectin-like precursor isoform X1 OS=Danio rerio OX=7955 GN=si:dkeyp-46h3.2 PE=1 SV=1
PladumEVm088732	2.4760252202813	1.63975911880217	39.197741399666	3.82983010640053e-10	4.06270848545101e-08	. .	. .	. .	. .	.	.	.	.	.	.
PladumEVm007559	-2.94024091934813	3.76773438184149	39.1657767650407	3.89304680799095e-10	4.12027544811713e-08	PE1_ANOGA PE1_ANOGA . . . . . . . . . PE1_ANOGA . . . . PE1_ANOGA	PEG3_BOVIN PE1_ANOGA . . . . . . PEG3_BOVIN RBM5_RAT PEG3_BOVIN PEG3_BOVIN . . . . .	GO:0005576 GO:0005576 . . . . . . . . . GO:0005576 . . . . GO:0005576	KEGG:aga:AgaP_AGAP006795 KEGG:aga:AgaP_AGAP006795 . . . . . . . KEGG:rno:300996 . KEGG:aga:AgaP_AGAP006795 . . . . KEGG:aga:AgaP_AGAP006795	.	.	gi|24663027|ref|NP_648528.1| uncharacterized protein Dmel_CG17826 [Drosophila melanogaster]	XP_012937210.1 uncharacterized protein LOC106011594 [Aplysia californica]	XP_006824774.1 PREDICTED: uncharacterized protein LOC100369350 [Saccoglossus kowalevskii]	.
PladumEVm110383	2.04721079076594	2.59222165006661	39.1019239950596	4.0224739327101e-10	4.24749260064312e-08	. .	. .	. .	. .	.	.	.	.	.	.
PladumEVm027140	-1.78817464426608	4.82289536015814	39.0645258362093	4.10026993802435e-10	4.31973289878039e-08	S35B1_MOUSE S35B1_XENLA S35B1_MOUSE S35B1_MOUSE S35B1_MOUSE S35B1_MOUSE S35B1_XENLA S35B1_MOUSE S35B1_MOUSE S35B1_MOUSE S35B1_MOUSE S35B1_MOUSE S35B1_MOUSE S35B1_XENLA S35B1_XENLA S35B1_MOUSE S35B1_MOUSE S35B1_MOUSE	S35B1_MOUSE S35B1_XENLA S35B1_MOUSE S35B1_XENLA S35B1_MOUSE S35B1_MOUSE S35B1_XENLA S35B1_MOUSE S35B1_MOUSE S35B1_XENLA S35B1_MOUSE S35B1_XENLA S35B1_MOUSE S35B1_XENLA S35B1_XENLA S35B1_XENLA S35B1_XENLA S35B1_XENLA	GO:0030176 GO:0005789 GO:0030176 GO:0030176 GO:0030176 GO:0030176 GO:0005789 GO:0030176 GO:0030176 GO:0030176 GO:0030176 GO:0030176 GO:0030176 GO:0005789 GO:0005789 GO:0030176 GO:0030176 GO:0030176	KEGG:mmu:110172 KEGG:xla:398394 KEGG:mmu:110172 KEGG:xla:398394 KEGG:mmu:110172 KEGG:mmu:110172 KEGG:xla:398394 KEGG:mmu:110172 KEGG:mmu:110172 KEGG:xla:398394 KEGG:mmu:110172 KEGG:xla:398394 KEGG:mmu:110172 KEGG:xla:398394 KEGG:xla:398394 KEGG:xla:398394 KEGG:xla:398394 KEGG:xla:398394	sp|P97858|S35B1_MOUSE Solute carrier family 35 member B1 OS=Mus musculus OX=10090 GN=Slc35b1 PE=1 SV=1	NP_005818.3 solute carrier family 35 member B1 isoform 1 [Homo sapiens]	gi|24648643|ref|NP_650949.1| medial glomeruli, isoform A [Drosophila melanogaster]	XP_012942758.1 solute carrier family 35 member B1 [Aplysia californica]	XP_006822267.1 PREDICTED: solute carrier family 35 member B1-like [Saccoglossus kowalevskii]	sp|Q66HX0|S35B1_DANRE Solute carrier family 35 member B1 OS=Danio rerio OX=7955 GN=slc35b1 PE=2 SV=1
PladumEVm006577	-2.26017237802466	1.85723233326173	39.0224270614619	4.18964791861214e-10	4.40381736358411e-08	STING_CRAGI STING_CRAGI STING_CRAGI .	STING_CRAGI STING_CRAGI . .	GO:0050135 GO:0050135 GO:0050135 .	. . . .	sp|Q3TBT3|STING_MOUSE Stimulator of interferon genes protein OS=Mus musculus OX=10090 GN=Sting1 PE=1 SV=2	NP_001354187.1 stimulator of interferon genes protein isoform 3 precursor [Homo sapiens]	gi|665399892|ref|NP_001286256.1| CG1667, isoform B [Drosophila melanogaster]	.	XP_006813392.1 PREDICTED: uncharacterized protein LOC102810040 [Saccoglossus kowalevskii]	sp|E7F4N7|STING_DANRE Stimulator of interferon genes protein OS=Danio rerio OX=7955 GN=sting1 PE=1 SV=1
PladumEVm085877	1.93145313921166	3.21334091303456	39.0101612400973	4.21605398937313e-10	4.42147857896924e-08	. . .	. . .	. . .	. . .	.	.	.	.	.	.
PladumEVm001535	1.32657774913344	6.13149587286946	39.0038730087202	4.22965594177391e-10	4.42566204325747e-08	. . . . . . . . . . . . . . . . . . . . . . . . . ZMPB_STRR6 . . . . . . . . . . . . . . . . . . . . . . . . . . . . . . . . . . . . . . .	. . MA7D2_HUMAN . MA7D2_MOUSE MA7D2_MOUSE MA7D2_PONAB MA7D2_MOUSE . MA7D2_MOUSE MA7D2_HUMAN MA7D2_HUMAN MA7D2_HUMAN MA7D2_HUMAN MA7D2_HUMAN MA7D2_HUMAN MA7D2_PONAB MA7D2_PONAB MA7D2_HUMAN . . . MA7D2_MOUSE MA7D2_MOUSE . ZMPB_STRR6 MA7D2_MOUSE MA7D2_MOUSE . . RBP2A_PLAF7 MA7D2_HUMAN . MA7D2_MOUSE MA7D2_MOUSE . MA7D2_HUMAN . . . ZMPB_STRR6 . MA7D2_HUMAN MA7D2_HUMAN . . . . . . . . . MA7D2_HUMAN . .…	. . . . . . . . . . . . . . . . . . . . . . . . . GO:0005618 . . . . . . . . . . . . . . . . . . . . . . . . . . . . . . . . . . . . . . .	. . KEGG:hsa:256714 . KEGG:mmu:78283 KEGG:mmu:78283 KEGG:pon:100189848 KEGG:mmu:78283 . KEGG:mmu:78283 KEGG:hsa:256714 KEGG:hsa:256714 KEGG:hsa:256714 KEGG:hsa:256714 KEGG:hsa:256714 KEGG:hsa:256714 KEGG:pon:100189848 KEGG:pon:100189848 KEGG:hsa:256714 . . . KEGG:mmu:78283 KEGG:mmu:78283 . KEGG:spr:spr0581 KEGG:mmu:78283 KEGG:mmu:78283 . . KEGG:pfa:PF3D7_1335400 KEGG:hsa:256714 . KEGG:mmu:78283 K…	.	.	.	.	XP_006822227.1 PREDICTED: uncharacterized protein LOC102809233 [Saccoglossus kowalevskii]	tr|E7F017|E7F017_DANRE Si:ch73-160p18.3 OS=Danio rerio OX=7955 GN=si:ch73-160p18.3 PE=4 SV=2
PladumEVm029657	2.37400303875634	3.05872339628499	38.9818197814961	4.27770701082524e-10	4.46579031907898e-08	TTPAL_PONAB TTPAL_PONAB TTPAL_HUMAN TTPAL_PONAB TTPAL_HUMAN TTPAL_HUMAN TTPAL_PONAB TTPAL_PONAB TTPAL_PONAB TTPAL_PONAB TTPAL_HUMAN TTPAL_PONAB	TTPAL_HUMAN TTPAL_HUMAN TTPAL_HUMAN TTPAL_HUMAN TTPAL_HUMAN TTPAL_HUMAN TTPAL_HUMAN TTPAL_HUMAN TTPAL_HUMAN TTPAL_HUMAN TTPAL_HUMAN TTPAL_HUMAN	. . GO:0016020 . GO:0016020 GO:0016020 . . . . GO:0016020 .	KEGG:hsa:79183 KEGG:hsa:79183 KEGG:hsa:79183 KEGG:hsa:79183 KEGG:hsa:79183 KEGG:hsa:79183 KEGG:hsa:79183 KEGG:hsa:79183 KEGG:hsa:79183 KEGG:hsa:79183 KEGG:hsa:79183 KEGG:hsa:79183	sp|Q9D3D0|TTPAL_MOUSE Alpha-tocopherol transfer protein-like OS=Mus musculus OX=10090 GN=Ttpal PE=1 SV=3	XP_011527346.1 alpha-tocopherol transfer protein-like isoform X1 [Homo sapiens]	gi|24644229|ref|NP_730931.1| CG2663, isoform A [Drosophila melanogaster]	XP_012943355.1 alpha-tocopherol transfer protein-like [Aplysia californica]	XP_002735756.1 PREDICTED: alpha-tocopherol transfer protein-like [Saccoglossus kowalevskii]	tr|F1QZD8|F1QZD8_DANRE Tocopherol (alpha) transfer protein-like OS=Danio rerio OX=7955 GN=ttpal PE=4 SV=1
PladumEVm003691	1.45670809318427	2.94721419067167	38.9414718905121	4.36703881772346e-10	4.54873529704005e-08	CMTR1_PONAB CMTR1_PONAB PIF1_DANRE PIF1_XENLA PIF1_DANRE UBP2_DROME CMTR1_PONAB CMTR1_PONAB PIF1_DANRE	PIF1_DANRE CMTR1_PONAB PIF1_DANRE PIF1_EMENI PIF1_DANRE UBP2_DROME PIF1_DANRE CMTR1_PONAB PIF1_DANRE	GO:0005654 GO:0005654 GO:0005739 GO:0005739 GO:0005739 GO:0005737 GO:0005654 GO:0005654 GO:0005739	KEGG:dre:326729 KEGG:pon:100172922 KEGG:dre:326729 KEGG:ani:AN6895.2 KEGG:dre:326729 KEGG:dme:Dmel_CG14619 KEGG:dre:326729 KEGG:pon:100172922 KEGG:dre:326729	tr|A0A3Q4EHZ1|A0A3Q4EHZ1_MOUSE Cap methyltransferase 1 (Fragment) OS=Mus musculus OX=10090 GN=Cmtr1 PE=1 SV=1	XP_005249012.1 cap-specific mRNA (nucleoside-2-O-)-methyltransferase 1 isoform X1 [Homo sapiens]	gi|24639619|ref|NP_572148.2| CG6379, isoform A [Drosophila melanogaster]	XP_005107678.1 cap-specific mRNA (nucleoside-2-O-)-methyltransferase 1 [Aplysia californica]	XP_006820870.1 PREDICTED: uncharacterized protein LOC100373785 [Saccoglossus kowalevskii]	tr|A0A8M9QBJ5|A0A8M9QBJ5_DANRE ATP-dependent DNA helicase OS=Danio rerio OX=7955 GN=LOC110440049 PE=3 SV=1
PladumEVm046325	-8.34886167553022	-0.210600262010154	38.8852997411966	4.49452475098709e-10	4.67095767518498e-08	SMN_RAT SMN_RAT SMN_RAT	SMN1_DANRE SMN_BOVIN SMN_RAT	GO:0015030 GO:0015030 GO:0015030	KEGG:dre:30432 KEGG:bta:281492 KEGG:rno:64301	sp|P97801|SMN_MOUSE Survival motor neuron protein OS=Mus musculus OX=10090 GN=Smn1 PE=1 SV=1	XP_011541904.1 survival motor neuron protein isoform X5 [Homo sapiens]	.	XP_035825144.1 survival motor neuron protein isoform X2 [Aplysia californica]	XP_002733221.2 PREDICTED: survival motor neuron protein-like [Saccoglossus kowalevskii]	tr|Q6P934|Q6P934_DANRE Survival motor neuron 1 OS=Danio rerio OX=7955 GN=smn1 PE=2 SV=1
PladumEVm058494	2.63434208953321	3.66668188396544	38.8752930906712	4.51762333714365e-10	4.6843887571792e-08	CML3_ORYSJ CALL3_HUMAN CALL_CAEEL CML6_ORYSJ CML23_ARATH CML6_ORYSJ CALL3_HUMAN CML11_ARATH CML6_ORYSJ CALL3_HUMAN	CML3_ORYSJ CALL3_HUMAN CALL_CAEEL CML6_ORYSJ TNNC2_ASTLP CML6_ORYSJ CALL3_HUMAN CALL_CAEEL CML6_ORYSJ CALL3_HUMAN	GO:0016020 GO:0070062 GO:0005509 GO:0005509 GO:0005509 GO:0005509 GO:0070062 GO:0005509 GO:0005509 GO:0070062	KEGG:osa:4351420 KEGG:hsa:810 . . KEGG:ath:AT1G66400 . KEGG:hsa:810 KEGG:ath:AT3G22930 . KEGG:hsa:810	sp|Q9D6P8|CALL3_MOUSE Calmodulin-like protein 3 OS=Mus musculus OX=10090 GN=Calml3 PE=2 SV=1	NP_005176.1 calmodulin-like protein 3 [Homo sapiens]	gi|665404349|ref|NP_001285620.1| troponin C at 25D, isoform B [Drosophila melanogaster]	XP_005099687.2 calmodulin [Aplysia californica]	XP_002734091.1 PREDICTED: calmodulin-like, partial [Saccoglossus kowalevskii]	tr|B2GQW3|B2GQW3_DANRE Calm1b protein OS=Danio rerio OX=7955 GN=calm1b PE=2 SV=1
PladumEVm020073	-2.11620669716002	3.48848427520962	38.7641622416769	4.78227861374138e-10	4.94767022692223e-08	. . COMA1_HUMAN . . . . . . CO4A5_CANLF . . . . . . .	COLA1_HUMAN CO3A1_RAT . CO3A1_RAT . . . . . . CO3A1_RAT CO3A1_RAT CO3A1_RAT . . CO3A1_HUMAN CO3A1_RAT	. . GO:0005581 . . . . . . GO:0005604 . . . . . . .	KEGG:hsa:81578 KEGG:rno:84032 KEGG:hsa:169044 KEGG:rno:84032 . . . . . KEGG:cfa:403466 KEGG:rno:84032 KEGG:rno:84032 KEGG:rno:84032 . . KEGG:hsa:1281 KEGG:rno:84032	.	.	.	.	XP_006811432.1 PREDICTED: uncharacterized protein LOC102800450, partial [Saccoglossus kowalevskii]	.
PladumEVm022367	-3.40080181342149	2.75706007436144	38.7509600299758	4.81473363530785e-10	4.96035002571959e-08	. . . .	. . . .	. . . .	. . . .	.	.	.	.	.	.
PladumEVm109558	1.40202926210156	9.90809586557052	38.7504130517691	4.81608301982375e-10	4.96035002571959e-08	.	.	.	.	.	.	.	.	.	.
PladumEVm119423	-2.46802802601217	1.48481939628116	38.7273166253294	4.87340831972882e-10	5.00818851857132e-08	. . . .	. . . .	. . . .	. . . .	.	.	.	.	.	.
PladumEVm066270	2.48320054822282	0.543373407361438	38.7066076365471	4.92538862925997e-10	5.05033334304008e-08	.	.	.	.	.	.	.	.	.	.
PladumEVm035146	-2.01761121944329	2.6081871063537	38.6627297320197	5.03736505720214e-10	5.14855943236349e-08	. . AGRD1_HUMAN AGRD1_HUMAN .	. . AGRD1_HUMAN AGRD1_HUMAN .	. . GO:0016021 GO:0016021 .	. . KEGG:hsa:283383 KEGG:hsa:283383 .	.	.	.	XP_012941843.1 uncharacterized protein LOC101858907 [Aplysia californica]	XP_006818425.1 PREDICTED: low-density lipoprotein receptor-related protein 2-like [Saccoglossus kowalevskii]	.
PladumEVm061249	1.70191279233131	1.89637273714971	38.660334437759	5.04355069396801e-10	5.14855943236349e-08	NACAD_HUMAN . . . NACAD_HUMAN .	. . . . . .	GO:0005737 . . . GO:0005737 .	KEGG:hsa:23148 . . . KEGG:hsa:23148 .	.	NP_001139806.1 NAC-alpha domain-containing protein 1 [Homo sapiens]	.	.	XP_006822789.1 PREDICTED: keratin-associated protein 10-4-like [Saccoglossus kowalevskii]	.
PladumEVm053608	-2.40010022139765	4.0434131757583	38.6527161488631	5.06327485596886e-10	5.1572590949989e-08	RABP1_CHICK RABP1_CHICK	RABP1_CHICK RABP1_CHICK	GO:0030424 GO:0030424	KEGG:gga:374211 KEGG:gga:374211	sp|P62965|RABP1_MOUSE Cellular retinoic acid-binding protein 1 OS=Mus musculus OX=10090 GN=Crabp1 PE=1 SV=2	NP_004369.1 cellular retinoic acid-binding protein 1 [Homo sapiens]	gi|78706754|ref|NP_001027180.1| fatty acid bindin protein, isoform B [Drosophila melanogaster]	XP_012942507.1 sodium/calcium exchanger regulatory protein 1 [Aplysia californica]	XP_006822144.1 PREDICTED: fatty acid-binding protein, epidermal-like [Saccoglossus kowalevskii]	tr|Q7T0F4|Q7T0F4_DANRE Cellular retinoic acid-binding protein 1 OS=Danio rerio OX=7955 GN=crabp1 PE=1 SV=1
PladumEVm057794	2.16598122898415	1.75530952589685	38.6407397938324	5.09443853305229e-10	5.17081312179431e-08	. . .	. . .	. . .	. . .	.	.	.	.	.	.
PladumEVm028317	2.61269642418163	0.796496803315051	38.63897587218	5.09904463019314e-10	5.17081312179431e-08	RM13_DROME RM13_DROME	RM13_DROME WDR6_BOVIN	GO:0005762 GO:0005762	KEGG:dme:Dmel_CG10603 KEGG:bta:526884	sp|Q9D1P0|RM13_MOUSE 39S ribosomal protein L13, mitochondrial OS=Mus musculus OX=10090 GN=Mrpl13 PE=1 SV=1	NP_054797.2 39S ribosomal protein L13, mitochondrial [Homo sapiens]	gi|24585068|ref|NP_523598.2| mitochondrial ribosomal protein L13 [Drosophila melanogaster]	XP_005107728.1 39S ribosomal protein L13, mitochondrial [Aplysia californica]	XP_002731608.1 PREDICTED: 39S ribosomal protein L13, mitochondrial-like [Saccoglossus kowalevskii]	tr|Q504D1|Q504D1_DANRE 39S ribosomal protein L13, mitochondrial OS=Danio rerio OX=7955 GN=zgc:109948 PE=1 SV=1
PladumEVm055015	-4.39550709200689	6.49161345248526	38.6337708863643	5.11266063476036e-10	5.1732259992029e-08	. .	. .	. .	. .	.	.	.	.	.	.
PladumEVm067341	3.03807932394719	3.80679518653772	38.6253505887529	5.1347648666152e-10	5.18419823890564e-08	. . .	. . .	. . .	. . .	.	.	.	.	.	.
PladumEVm083840	-8.6501257880471	-0.3975200720208	38.6051994399224	5.1880531607996e-10	5.22653784398365e-08	.	.	.	.	.	.	.	XP_005096268.1 uncharacterized protein LOC101858483 [Aplysia californica]	XP_002737749.1 PREDICTED: uncharacterized protein LOC100371736 [Saccoglossus kowalevskii]	.
PladumEVm106622	2.583130180983	2.75747306229744	38.595934010038	5.21274040682088e-10	5.23994226178223e-08	. . .	. . .	. . .	. . .	.	.	.	.	.	.
PladumEVm000180	1.49011586600357	3.31143678099426	38.4899285139701	5.50369718002248e-10	5.52036414969619e-08	PLCE1_RAT PLCE1_RAT PLCE1_RAT . PLCE1_CAEEL PLCE1_CAEEL PLCE1_CAEEL PLCE1_RAT PLCE1_RAT . . . . . . PLCE1_CAEEL . PLCE1_RAT PLCE1_CAEEL PLCE1_CAEEL PLCE1_RAT PLCE1_RAT . . PLCE1_CAEEL . PLCE1_HUMAN PLCE1_RAT PLCE1_RAT PLCE1_CAEEL . .	PLCE1_MOUSE PLCE1_CAEEL . . . . PLCE1_CAEEL . PLCE1_MOUSE . . . . . . PLCE1_CAEEL . PLCE1_RAT PLCE1_RAT PLCE1_CAEEL PLCE1_RAT . . . PLCE1_CAEEL . PLCE1_MOUSE PLCE1_RAT . PLCE1_CAEEL . .	GO:0005737 GO:0005737 GO:0005737 . GO:0005095 GO:0005095 GO:0005095 GO:0005737 GO:0005737 . . . . . . GO:0005095 . GO:0005737 GO:0005095 GO:0005095 GO:0005737 GO:0005737 . . GO:0005095 . GO:0005829 GO:0005737 GO:0005737 GO:0005095 . .	KEGG:mmu:74055 KEGG:cel:CELE_F31B12.1 KEGG:rno:114633 . KEGG:cel:CELE_F31B12.1 KEGG:cel:CELE_F31B12.1 KEGG:cel:CELE_F31B12.1 KEGG:rno:114633 KEGG:mmu:74055 . . . . . . KEGG:cel:CELE_F31B12.1 . KEGG:rno:114633 KEGG:rno:114633 KEGG:cel:CELE_F31B12.1 KEGG:rno:114633 KEGG:rno:114633 . . KEGG:cel:CELE_F31B12.1 . KEGG:mmu:74055 KEGG:rno:114633 KEGG:rno:114633 KEGG:cel:CELE_F31B12.1 . .	tr|S4R1Q8|S4R1Q8_MOUSE Phosphoinositide phospholipase C OS=Mus musculus OX=10090 GN=Plce1 PE=1 SV=1	XP_006717953.1 1-phosphatidylinositol 4,5-bisphosphate phosphodiesterase epsilon-1 isoform X4 [Homo sapiens]	gi|45549030|ref|NP_476726.2| small wing [Drosophila melanogaster]	XP_012934667.1 1-phosphatidylinositol 4,5-bisphosphate phosphodiesterase epsilon-1 [Aplysia californica]	XP_006812527.1 PREDICTED: uncharacterized protein LOC102809018 [Saccoglossus kowalevskii]	tr|R4GE01|R4GE01_DANRE Phosphoinositide phospholipase C (Fragment) OS=Danio rerio OX=7955 GN=plce1 PE=4 SV=1
PladumEVm002310	1.38432721594628	1.5885991826817	38.448380761802	5.62212090471627e-10	5.62688748548331e-08	EEA1_HUMAN EEA1_HUMAN EEA1_HUMAN EEA1_HUMAN	EEA1_MOUSE EEA1_HUMAN EEA1_MOUSE EEA1_MOUSE	GO:0044308 GO:0044308 GO:0044308 GO:0044308	KEGG:mmu:216238 KEGG:hsa:8411 KEGG:mmu:216238 KEGG:mmu:216238	sp|Q8BL66|EEA1_MOUSE Early endosome antigen 1 OS=Mus musculus OX=10090 GN=Eea1 PE=1 SV=2	XP_011537117.1 early endosome antigen 1 isoform X3 [Homo sapiens]	gi|19922664|ref|NP_611545.1| Rabaptin-5 [Drosophila melanogaster]	XP_005095892.2 early endosome antigen 1 [Aplysia californica]	XP_006812950.1 PREDICTED: early endosome antigen 1-like [Saccoglossus kowalevskii]	tr|A8HAL2|A8HAL2_DANRE Early endosome antigen 1 (Fragment) OS=Danio rerio OX=7955 GN=eea1 PE=4 SV=1
PladumEVm063019	-2.38119844277402	4.85245561882403	38.4282172857121	5.6805090592434e-10	5.67299255050991e-08	CALM_EUGGR CALM_EUGGR CALM_EUGGR	CALM_EUGGR CALM_EUGGR CALM_EUGGR	GO:0005509 GO:0005509 GO:0005509	. . .	sp|P0DP27|CALM2_MOUSE Calmodulin-2 OS=Mus musculus OX=10090 GN=Calm2 PE=1 SV=1	NP_008819.1 calmodulin-1 isoform 2 [Homo sapiens]	gi|17647231|ref|NP_523710.1| calmodulin, isoform A [Drosophila melanogaster]	XP_012938698.1 calmodulin-A isoform X2 [Aplysia californica]	XP_002734090.1 PREDICTED: calmodulin-like [Saccoglossus kowalevskii]	tr|B2GQW3|B2GQW3_DANRE Calm1b protein OS=Danio rerio OX=7955 GN=calm1b PE=2 SV=1
PladumEVm009973	2.77323115783764	0.405668670648859	38.3460519802041	5.92478321056849e-10	5.90413623877408e-08	ATS9_HUMAN	ATS9_HUMAN	GO:0005783	KEGG:hsa:56999	tr|E9PUN6|E9PUN6_MOUSE A disintegrin-like and metallopeptidase (reprolysin type) with thrombospondin type 1 motif, 9 OS=Mus musculus OX=10090 GN=Adamts9 PE=1 SV=1	NP_891550.1 A disintegrin and metalloproteinase with thrombospondin motifs 9 isoform 1 preproprotein [Homo sapiens]	gi|281359913|ref|NP_001162678.1| CG4096, isoform C [Drosophila melanogaster]	XP_012936105.1 A disintegrin and metalloproteinase with thrombospondin motifs 9 [Aplysia californica]	XP_006818840.1 PREDICTED: A disintegrin and metalloproteinase with thrombospondin motifs 9 [Saccoglossus kowalevskii]	tr|E7F6N6|E7F6N6_DANRE ADAM metallopeptidase with thrombospondin type 1 motif, 9 OS=Danio rerio OX=7955 GN=adamts9 PE=4 SV=1
PladumEVm049602	-1.5593452198603	3.97796519347221	38.3135826419985	6.02418771869898e-10	5.99022847475556e-08	. . . . . .	. . . . . .	. . . . . .	. . . . . .	.	.	.	.	.	.
PladumEVm088243	3.11612799665171	0.604943415805465	38.2761108409398	6.1409844933659e-10	6.09320657521708e-08	. .	. .	. .	. .	.	.	.	.	.	.
PladumEVm039002	-5.21205433592525	1.41307992465762	38.1709403852893	6.48104647519061e-10	6.41679351981292e-08	FBRL_DROER FBRL_DROER FBRL_DROER	FBRL_DROER FBRL_DROER FBRL_RAT	GO:0015030 GO:0015030 GO:0015030	KEGG:der:6547316 KEGG:der:6547316 KEGG:rno:292747	sp|P35550|FBRL_MOUSE rRNA 2-O-methyltransferase fibrillarin OS=Mus musculus OX=10090 GN=Fbl PE=1 SV=2	XP_011524925.1 rRNA 2-O-methyltransferase fibrillarin isoform X2 [Homo sapiens]	gi|17647425|ref|NP_523817.1| fibrillarin [Drosophila melanogaster]	XP_005103490.1 rRNA 2-O-methyltransferase fibrillarin [Aplysia californica]	XP_002730661.1 PREDICTED: rRNA 2-O-methyltransferase fibrillarin-like [Saccoglossus kowalevskii]	tr|Q7ZTZ4|Q7ZTZ4_DANRE Fibrillarin OS=Danio rerio OX=7955 GN=fb37g12 PE=1 SV=1
PladumEVm001638	1.34060350502786	4.22288025071343	38.1462080558667	6.56371740572653e-10	6.48469926270909e-08	SEA_AVIET . MET_ATEGE MET_CALJA SEA_AVIET SEA_AVIET SEA_AVIET SEA_AVIET SEA_AVIET SEA_AVIET SEA_AVIET SEA_AVIET SEA_AVIET SEA_AVIET SEA_AVIET SEA_AVIET SEA_AVIET SEA_AVIET SEA_AVIET SEA_AVIET SEA_AVIET SEA_AVIET MET_GORGO MET_GORGO SEA_AVIET SEA_AVIET SEA_AVIET SEA_AVIET SEA_AVIET . SEA_AVIET SEA_AVIET MET_LOXAF SEA_AVIET SEA_AVIET SEA_AVIET PLX2_CAEBR	SEA_AVIET . MET_CALJA MET_CALJA SEA_AVIET SEA_AVIET SEA_AVIET SEA_AVIET . . SEA_AVIET SEA_AVIET SEA_AVIET . SEA_AVIET . SEA_AVIET SEA_AVIET . SEA_AVIET SEA_AVIET SEA_AVIET . PLXB_DROME SEA_AVIET SEA_AVIET SEA_AVIET SEA_AVIET SEA_AVIET . SEA_AVIET SEA_AVIET MET_LOXAF SEA_AVIET SEA_AVIET SEA_AVIET PLX2_CAEBR	GO:0005524 . GO:0016021 GO:0016021 GO:0005524 GO:0005524 GO:0005524 GO:0005524 GO:0005524 GO:0005524 GO:0005524 GO:0005524 GO:0005524 GO:0005524 GO:0005524 GO:0005524 GO:0005524 GO:0005524 GO:0005524 GO:0005524 GO:0005524 GO:0005524 GO:0005887 GO:0005887 GO:0005524 GO:0005524 GO:0005524 GO:0005524 GO:0005524 . GO:0005524 GO:0005524 GO:0016021 GO:0005524 GO:0005524 GO:0005524 GO:0005887	. . . . . . . . . . . . . . . . . . . . . . KEGG:ggo:101127399 KEGG:dme:Dmel_CG17245 . . . . . . . . . . . . KEGG:cbr:CBG00979	sp|P16056|MET_MOUSE Hepatocyte growth factor receptor OS=Mus musculus OX=10090 GN=Met PE=1 SV=1	XP_006716053.1 hepatocyte growth factor receptor isoform X2 [Homo sapiens]	gi|21358251|ref|NP_652600.1| anaplastic lymphoma kinase, isoform A [Drosophila melanogaster]	XP_012942361.1 hepatocyte growth factor receptor [Aplysia californica]	XP_006822186.1 PREDICTED: hepatocyte growth factor receptor-like [Saccoglossus kowalevskii]	tr|F8W2F8|F8W2F8_DANRE receptor protein-tyrosine kinase OS=Danio rerio OX=7955 GN=mst1rb PE=4 SV=3
PladumEVm029934	2.73075874723974	1.35861374022318	38.1316136169315	6.61299563359453e-10	6.51939413222824e-08	.	.	.	.	.	.	.	.	.	.
PladumEVm023389	2.01251697411957	2.81363168359533	38.1076867417164	6.69458761238138e-10	6.58572904030825e-08	OPSD_MOUSE OPSD_MOUSE OPSD_MOUSE OPSD_MOUSE OPSD_MOUSE OPSD_MOUSE	OPSD_MOUSE OPSD_MOUSE OPSD_MOUSE OPSD_MOUSE OPSD_MOUSE OPSD_MOUSE	GO:0005911 GO:0005911 GO:0005911 GO:0005911 GO:0005911 GO:0005911	KEGG:mmu:212541 KEGG:mmu:212541 KEGG:mmu:212541 KEGG:mmu:212541 KEGG:mmu:212541 KEGG:mmu:212541	sp|P15409|OPSD_MOUSE Rhodopsin OS=Mus musculus OX=10090 GN=Rho PE=1 SV=2	NP_000530.1 rhodopsin [Homo sapiens]	gi|939619969|ref|NP_001303398.1| allatostatin C receptor 2, isoform F [Drosophila melanogaster]	XP_005097252.1 neuropeptide SIFamide receptor [Aplysia californica]	XP_006817543.1 PREDICTED: kappa-type opioid receptor-like [Saccoglossus kowalevskii]	tr|B8JMK8|B8JMK8_DANRE Rhodopsin OS=Danio rerio OX=7955 GN=rh1.1 PE=2 SV=1
PladumEVm044347	3.78474316862719	-0.234556100684184	38.0841839064176	6.77571479438978e-10	6.65132480637337e-08	.	.	.	.	.	.	.	.	.	.
PladumEVm004673	1.56565757548627	3.26158994270203	37.9943753037289	7.09488748937752e-10	6.94020485841678e-08	PHF8_DANRE KDM7B_DANRE KDM7B_DANRE PHF8_DANRE KDM7B_DANRE KDM7B_DANRE PHF8_DANRE PHF8_DANRE PHF8_DANRE KDM7B_DANRE PHF8_DANRE KDM7B_DANRE	KDM7B_DANRE RTBS_DROME KDM7B_DANRE PHF8_DANRE KDM7B_DANRE KDM7B_DANRE PHF8_DANRE PHF8_DANRE KDM7B_DANRE KDM7B_DANRE PHF8_DANRE KDM7B_DANRE	GO:0005730 GO:0005634 GO:0005634 GO:0005730 GO:0005634 GO:0005634 GO:0005730 GO:0005730 GO:0005730 GO:0005634 GO:0005730 GO:0005634	KEGG:dre:566534 . . KEGG:dre:566534 . . KEGG:dre:566534 KEGG:dre:566534 KEGG:dre:566534 . KEGG:dre:566534 .	tr|A2ABV1|A2ABV1_MOUSE Histone lysine demethylase PHF8 OS=Mus musculus OX=10090 GN=Phf8 PE=1 SV=1	NP_001171827.1 histone lysine demethylase PHF8 isoform 4 [Homo sapiens]	gi|281361422|ref|NP_649864.2| lysine (K)-specific demethylase 2, isoform B [Drosophila melanogaster]	XP_012941200.1 lysine-specific demethylase 7A [Aplysia californica]	XP_006819064.1 PREDICTED: LOW QUALITY PROTEIN: lysine-specific demethylase 2A-like [Saccoglossus kowalevskii]	sp|P0CH95|PHF8_DANRE Histone lysine demethylase PHF8 OS=Danio rerio OX=7955 GN=phf8 PE=1 SV=1
PladumEVm054427	-2.14358647909055	1.86404568513982	37.9888663560071	7.11494880026269e-10	6.94020485841678e-08	. .	. .	. .	. .	.	.	.	XP_005102398.1 uncharacterized protein LOC101854880 [Aplysia californica]	XP_006825930.1 PREDICTED: RNA-directed DNA polymerase from mobile element jockey-like [Saccoglossus kowalevskii]	tr|Q3LG56|Q3LG56_DANRE ORF2-encoded protein (Fragment) OS=Danio rerio OX=7955 GN=ORF2p PE=4 SV=1
PladumEVm008158	-1.59215394186973	2.07020467110659	37.9887916576651	7.1152212106534e-10	6.94020485841678e-08	AKA7G_RAT AKA7G_RAT AKA7G_RAT AKA7G_RAT AKA7G_RAT AKA7G_RAT . AKA7G_RAT AKA7G_RAT AKA7G_RAT AKA7G_RAT AKA7G_RAT AKA7G_RAT AKA7G_RAT AKA7G_RAT	AKA7G_RAT MPRD_MOUSE AKA7G_RAT AKA7G_MOUSE AKA7G_RAT AKA7G_RAT . AKA7G_RAT AKA7G_RAT AKA7G_RAT AKA7G_RAT AKA7G_RAT AKA7G_RAT AKA7G_RAT AKA7G_RAT	GO:0016324 GO:0016324 GO:0016324 GO:0016324 GO:0016324 GO:0016324 . GO:0016324 GO:0016324 GO:0016324 GO:0016324 GO:0016324 GO:0016324 GO:0016324 GO:0016324	KEGG:rno:361458 KEGG:mmu:17113 KEGG:rno:361458 KEGG:rno:361458 KEGG:rno:361458 KEGG:rno:361458 . KEGG:rno:361458 KEGG:rno:361458 KEGG:rno:361458 KEGG:rno:361458 KEGG:rno:361458 KEGG:rno:361458 KEGG:rno:361458 KEGG:rno:361458	sp|Q7TN79|AKA7G_MOUSE A-kinase anchor protein 7 isoform gamma OS=Mus musculus OX=10090 GN=Akap7 PE=1 SV=2	XP_005267286.1 A-kinase anchoring protein 7 isoform X8 [Homo sapiens]	.	XP_012944619.1 N-glycosidase YbiA [Aplysia californica]	XP_002733274.1 PREDICTED: uncharacterized protein LOC100371765 [Saccoglossus kowalevskii]	.
PladumEVm018715	1.26079179482146	6.60526400950133	37.9109391023463	7.40488764755972e-10	7.20747616080343e-08	GLRA2_HUMAN GLRA3_RAT GLRA2_HUMAN GLRA2_RAT GLRA2_HUMAN GLRA2_HUMAN GLRA2_RAT GLRA3_RAT GBRA1_HUMAN GLRA2_HUMAN GLRA3_RAT GLRA2_HUMAN GLRA2_HUMAN GLRA2_HUMAN GLRA2_HUMAN GLRA2_HUMAN GLRA2_HUMAN GLRA2_HUMAN GLRA2_RAT GLRA2_RAT GLRA3_HUMAN GLRA2_RAT GLRA2_HUMAN GLRA2_HUMAN GLRA2_RAT GLRA2_RAT GLRA2_RAT GLRA3_HUMAN GLRA3_RAT GLRA2_RAT	GLRA2_HUMAN . GLRA2_MOUSE GLRA2_RAT GLRA2_HUMAN GLRA2_HUMAN . GLRA1_DANRE . GLRA2_HUMAN GLRA3_RAT GLRA3_HUMAN GLRA2_HUMAN GLRA2_HUMAN GLRA2_HUMAN GLRA3_HUMAN GLRA1_DANRE GLRA1_RAT . . GLRA3_HUMAN . GLRA2_HUMAN GLRA2_HUMAN . . . GLRA3_HUMAN GLRA3_MOUSE .	GO:0034707 GO:0030425 GO:0034707 GO:0034707 GO:0034707 GO:0034707 GO:0034707 GO:0030425 GO:0034707 GO:0034707 GO:0030425 GO:0034707 GO:0034707 GO:0034707 GO:0034707 GO:0034707 GO:0034707 GO:0034707 GO:0034707 GO:0034707 GO:0030425 GO:0034707 GO:0034707 GO:0034707 GO:0034707 GO:0034707 GO:0034707 GO:0030425 GO:0030425 GO:0034707	KEGG:hsa:2742 . KEGG:mmu:237213 KEGG:rno:24397 KEGG:hsa:2742 KEGG:hsa:2742 KEGG:rno:24397 KEGG:dre:30676 KEGG:hsa:2554 KEGG:hsa:2742 . KEGG:hsa:8001 KEGG:hsa:2742 KEGG:hsa:2742 KEGG:hsa:2742 KEGG:hsa:8001 KEGG:dre:30676 KEGG:rno:25674 KEGG:rno:24397 KEGG:rno:24397 KEGG:hsa:8001 KEGG:rno:24397 KEGG:hsa:2742 KEGG:hsa:2742 KEGG:rno:24397 KEGG:rno:24397 KEGG:rno:24397 KEGG:hsa:8001 KEGG:mmu:110304 KE…	sp|Q7TNC8|GLRA2_MOUSE Glycine receptor subunit alpha-2 OS=Mus musculus OX=10090 GN=Glra2 PE=1 SV=1	XP_016884916.1 glycine receptor subunit alpha-2 isoform X1 [Homo sapiens]	gi|442619960|ref|NP_001034061.2| GluClalpha, isoform H [Drosophila melanogaster]	NP_001191519.1 GluClAc1 precursor [Aplysia californica]	XP_006811837.1 PREDICTED: glycine receptor subunit alpha-3-like [Saccoglossus kowalevskii]	tr|F1QCW4|F1QCW4_DANRE Glycine receptor, alpha 3 OS=Danio rerio OX=7955 GN=glra3 PE=3 SV=2
PladumEVm049305	-5.53834494845821	1.12330827728243	37.7537268943381	8.02632305178339e-10	7.79586259453704e-08	STING_CRAGI . .	. . .	GO:0050135 . .	. . .	.	.	.	.	.	.
PladumEVm000922	-1.58537761170004	4.48545493326099	37.7210623937249	8.16185263324201e-10	7.91081122909113e-08	ZNFX1_MOUSE ZNFX1_HUMAN ZNFX1_MOUSE ZNFX1_MOUSE ZNFX1_MOUSE ZNFX1_MOUSE ZNFX1_MOUSE ZNFX1_MOUSE ZNFX1_MOUSE ZNFX1_MOUSE ZNFX1_HUMAN ZNFX1_HUMAN ZNFX1_MOUSE ZNFX1_MOUSE ZNFX1_MOUSE	ZNFX1_MOUSE ZNFX1_HUMAN ZNFX1_MOUSE ZNFX1_MOUSE ZNFX1_MOUSE ZNFX1_MOUSE ZNFX1_MOUSE ZNFX1_MOUSE ZNFX1_MOUSE ZNFX1_MOUSE ZNFX1_HUMAN ZNFX1_HUMAN ZNFX1_MOUSE ZNFX1_MOUSE ZNFX1_MOUSE	GO:0031380 GO:0031380 GO:0031380 GO:0031380 GO:0031380 GO:0031380 GO:0031380 GO:0031380 GO:0031380 GO:0031380 GO:0031380 GO:0031380 GO:0031380 GO:0031380 GO:0031380	KEGG:mmu:98999 KEGG:hsa:57169 KEGG:mmu:98999 KEGG:mmu:98999 KEGG:mmu:98999 KEGG:mmu:98999 KEGG:mmu:98999 KEGG:mmu:98999 KEGG:mmu:98999 KEGG:mmu:98999 KEGG:hsa:57169 KEGG:hsa:57169 KEGG:mmu:98999 KEGG:mmu:98999 KEGG:mmu:98999	sp|Q8R151|ZNFX1_MOUSE NFX1-type zinc finger-containing protein 1 OS=Mus musculus OX=10090 GN=Znfx1 PE=1 SV=3	NP_066363.1 NFX1-type zinc finger-containing protein 1 [Homo sapiens]	gi|24649577|ref|NP_651229.2| CG6204 [Drosophila melanogaster]	XP_005097110.1 NFX1-type zinc finger-containing protein 1 [Aplysia californica]	XP_006812408.1 PREDICTED: NFX1-type zinc finger-containing protein 1-like [Saccoglossus kowalevskii]	tr|A0A8M9PND3|A0A8M9PND3_DANRE NFX1-type zinc finger-containing protein 1 OS=Danio rerio OX=7955 GN=znfx1 PE=4 SV=1
PladumEVm053503	-3.8015686895397	1.30673397571844	37.7013064193793	8.24493247280087e-10	7.97454718729579e-08	.	.	.	.	.	.	.	.	.	.
PladumEVm042309	1.34666033192299	4.34155323652737	37.6901585573822	8.29218574021388e-10	8.00313395974857e-08	UPP_DANRE UPP_DANRE UPP_DANRE UPP_DANRE UPP_DANRE UPP_DANRE UPP_DANRE UPP_DANRE	UPP_DANRE UPP_DANRE UPP_DANRE UPP_DANRE UPP_DANRE GMFB_PONAB UPP_DANRE UPP_DANRE	GO:0005737 GO:0005737 GO:0005737 GO:0005737 GO:0005737 GO:0005737 GO:0005737 GO:0005737	KEGG:dre:404623 KEGG:dre:404623 KEGG:dre:404623 KEGG:dre:404623 KEGG:dre:404623 KEGG:pon:100173491 KEGG:dre:404623 KEGG:dre:404623	sp|B1AVZ0|UPP_MOUSE Uracil phosphoribosyltransferase homolog OS=Mus musculus OX=10090 GN=Uprt PE=1 SV=1	NP_659489.1 uracil phosphoribosyltransferase homolog isoform 1 [Homo sapiens]	gi|21358379|ref|NP_647990.1| CG5537, isoform A [Drosophila melanogaster]	XP_005109681.1 uracil phosphoribosyltransferase homolog [Aplysia californica]	XP_006821129.1 PREDICTED: uracil phosphoribosyltransferase homolog [Saccoglossus kowalevskii]	tr|A3KQF0|A3KQF0_DANRE Uracil phosphoribosyltransferase homolog OS=Danio rerio OX=7955 GN=uprt PE=4 SV=2
PladumEVm083938	2.23696416956029	2.6246407057946	37.6861471922065	8.30925526783774e-10	8.00313395974857e-08	.	.	.	.	.	.	.	.	.	.
PladumEVm069525	-2.70262747184609	1.55986675222686	37.6282862200726	8.55942050214973e-10	8.22687182669043e-08	L1CAM_TAKRU	L1CAM_TAKRU	GO:0044295	.	tr|G3UY75|G3UY75_MOUSE Protein-tyrosine-phosphatase OS=Mus musculus OX=10090 GN=Ptprd PE=1 SV=1	XP_006716888.1 receptor-type tyrosine-protein phosphatase delta isoform X23 [Homo sapiens]	gi|442628461|ref|NP_001260597.1| Leukocyte-antigen-related-like, isoform I [Drosophila melanogaster]	XP_012942031.1 tyrosine-protein phosphatase Lar [Aplysia californica]	XP_006825511.1 PREDICTED: protein sidekick-2-like [Saccoglossus kowalevskii]	tr|A0A8M9PVR1|A0A8M9PVR1_DANRE protein-tyrosine-phosphatase OS=Danio rerio OX=7955 GN=ptprsa PE=1 SV=1
PladumEVm006935	-3.80042153840113	7.77726648353728	37.5590519686808	8.86868856382713e-10	8.50636568312577e-08	MATN1_CHICK . . . MATN4_MOUSE MATN1_CHICK MATN1_CHICK MATN4_MOUSE MATN4_MOUSE MATN4_MOUSE MATN4_MOUSE MATN2_HUMAN MATN4_MOUSE MATN1_CHICK MATN1_CHICK MATN4_MOUSE MATN1_CHICK MATN1_CHICK MATN4_MOUSE MATN2_MOUSE MATN1_CHICK MATN4_MOUSE MATN2_HUMAN MATN1_CHICK MATN2_HUMAN MATN2_HUMAN MATN2_HUMAN	COCA1_CHICK . PE1_ANOGA PE1_ANOGA MATN4_MOUSE COCA1_CHICK MATN1_CHICK MATN4_MOUSE MATN4_MOUSE MATN4_MOUSE MATN4_MOUSE MATN2_MOUSE MATN4_MOUSE MATN1_CHICK COCA1_CHICK MATN4_MOUSE COCA1_CHICK COCA1_CHICK MATN4_MOUSE MATN2_HUMAN COCA1_CHICK MATN4_MOUSE MATN2_HUMAN COCA1_CHICK MATN2_HUMAN MATN2_HUMAN MATN2_HUMAN	GO:0062023 . . . GO:0062023 GO:0062023 GO:0062023 GO:0062023 GO:0062023 GO:0062023 GO:0062023 GO:0062023 GO:0062023 GO:0062023 GO:0062023 GO:0062023 GO:0062023 GO:0062023 GO:0062023 GO:0005604 GO:0062023 GO:0062023 GO:0062023 GO:0062023 GO:0062023 GO:0062023 GO:0062023	. . KEGG:aga:AgaP_AGAP006795 KEGG:aga:AgaP_AGAP006795 KEGG:mmu:17183 . . KEGG:mmu:17183 KEGG:mmu:17183 KEGG:mmu:17183 KEGG:mmu:17183 KEGG:hsa:4147 KEGG:mmu:17183 . . KEGG:mmu:17183 . . KEGG:mmu:17183 KEGG:hsa:4147 . KEGG:mmu:17183 KEGG:hsa:4147 . KEGG:hsa:4147 KEGG:hsa:4147 KEGG:hsa:4147	tr|A0A2I3BRV5|A0A2I3BRV5_MOUSE Matrilin-2 OS=Mus musculus OX=10090 GN=Matn2 PE=1 SV=1	XP_011533737.1 collagen alpha-1(XII) chain isoform X3 [Homo sapiens]	gi|281366120|ref|NP_001163428.1| uncharacterized protein Dmel_CG42397 [Drosophila melanogaster]	XP_005095267.2 uncharacterized protein LOC101861943 [Aplysia californica]	XP_006816609.1 PREDICTED: sushi, von Willebrand factor type A, EGF and pentraxin domain-containing protein 1-like [Saccoglossus kowalevskii]	tr|Q5CZQ6|Q5CZQ6_DANRE Matn4 protein (Fragment) OS=Danio rerio OX=7955 GN=matn4 PE=2 SV=1
PladumEVm020249	-1.44753610043911	5.00385023188358	37.5028606664922	9.12790098464713e-10	8.73678655784135e-08	DPEP1_PIG DPEP1_PIG DPEP1_PIG DPEP1_PIG DPEP1_PIG	DPEP1_HUMAN DPEP1_HUMAN DPEP1_HUMAN DPEP1_HUMAN DPEP1_HUMAN	GO:0031225 GO:0031225 GO:0031225 GO:0031225 GO:0031225	KEGG:hsa:1800 KEGG:hsa:1800 KEGG:hsa:1800 KEGG:hsa:1800 KEGG:hsa:1800	sp|P31428|DPEP1_MOUSE Dipeptidase 1 OS=Mus musculus OX=10090 GN=Dpep1 PE=1 SV=2	XP_016878498.1 dipeptidase 1 isoform X3 [Homo sapiens]	gi|281362636|ref|NP_733146.2| CG6154, isoform C [Drosophila melanogaster]	XP_012944430.1 dipeptidase 1 [Aplysia californica]	XP_006825144.1 PREDICTED: dipeptidase 1-like [Saccoglossus kowalevskii]	tr|Q08BQ0|Q08BQ0_DANRE Dipeptidase OS=Danio rerio OX=7955 GN=dpep1 PE=2 SV=1
PladumEVm081192	-3.15752378245833	4.19871396906601	37.4836467973965	9.21826457715184e-10	8.80497267359945e-08	.	.	.	.	.	.	.	.	.	.
PladumEVm015137	1.79082451800697	1.52008399901541	37.4549769114841	9.35476827214086e-10	8.91685665592325e-08	OSR2_MOUSE OSR2_MOUSE OSR2_HUMAN OSR2_DANRE OSR2_DANRE OSR2_MOUSE OSR2_MOUSE OSR2_MOUSE OSR2_MOUSE OSR2_MOUSE OSR2_HUMAN OSR2_MOUSE OSR2_MOUSE OSR2_HUMAN . OSR2_MOUSE OSR2_MOUSE OSR2_MOUSE OSR2_MOUSE OSR2_MOUSE	OSR2_MOUSE OSR2_MOUSE OSR2_MOUSE OSR2A_XENLA OSR2A_XENLA OSR2_MOUSE OSR2_MOUSE OSR2_MOUSE OSR2_MOUSE OSR2_MOUSE OSR2_MOUSE OSR2_MOUSE OSR2_MOUSE OSR2_MOUSE . OSR2_MOUSE OSR2_MOUSE OSR2_MOUSE OSR2_MOUSE OSR2_MOUSE	GO:0005634 GO:0005634 GO:0005634 GO:0005634 GO:0005634 GO:0005634 GO:0005634 GO:0005634 GO:0005634 GO:0005634 GO:0005634 GO:0005634 GO:0005634 GO:0005634 . GO:0005634 GO:0005634 GO:0005634 GO:0005634 GO:0005634	KEGG:mmu:107587 KEGG:mmu:107587 KEGG:mmu:107587 KEGG:xla:734939 KEGG:xla:734939 KEGG:mmu:107587 KEGG:mmu:107587 KEGG:mmu:107587 KEGG:mmu:107587 KEGG:mmu:107587 KEGG:mmu:107587 KEGG:mmu:107587 KEGG:mmu:107587 KEGG:mmu:107587 . KEGG:mmu:107587 KEGG:mmu:107587 KEGG:mmu:107587 KEGG:mmu:107587 KEGG:mmu:107587	sp|Q91ZD1|OSR2_MOUSE Protein odd-skipped-related 2 OS=Mus musculus OX=10090 GN=Osr2 PE=1 SV=1	XP_016868507.1 protein odd-skipped-related 2 isoform X4 [Homo sapiens]	gi|17136746|ref|NP_476882.1| sister of odd and bowl [Drosophila melanogaster]	XP_035828388.1 zinc finger protein 37 [Aplysia californica]	XP_006814614.1 PREDICTED: protein odd-skipped-related 2-like [Saccoglossus kowalevskii]	tr|A0A8M2BKT6|A0A8M2BKT6_DANRE protein odd-skipped-related 2 isoform X1 OS=Danio rerio OX=7955 GN=osr2 PE=4 SV=1
PladumEVm009037	2.22956575362265	1.59248443720789	37.4300064133626	9.47530631050563e-10	9.01309147168118e-08	CSL3_ONCKE TYR3_CAEEL CSL3_ONCKE CSL3_ONCKE CSL3_ONCKE CSL3_ONCKE TYR3_CAEEL TYR3_CAEEL TYR3_CAEEL TYR3_CAEEL CSL3_ONCKE CSL3_ONCKE	CSL3_ONCKE TYR3_CAEEL CSL3_ONCKE CSL3_ONCKE TYR3_CAEEL TYR3_CAEEL TYR3_CAEEL TYR3_CAEEL TYR3_CAEEL TYR3_CAEEL CSL3_ONCKE CSL3_ONCKE	GO:0060473 GO:0046872 GO:0060473 GO:0060473 GO:0060473 GO:0060473 GO:0046872 GO:0046872 GO:0046872 GO:0046872 GO:0060473 GO:0060473	. KEGG:cel:CELE_F21C3.2 . . KEGG:cel:CELE_F21C3.2 KEGG:cel:CELE_F21C3.2 KEGG:cel:CELE_F21C3.2 KEGG:cel:CELE_F21C3.2 KEGG:cel:CELE_F21C3.2 KEGG:cel:CELE_F21C3.2 . .	tr|A0A384DV69|A0A384DV69_MOUSE Protein eva-1 homolog C OS=Mus musculus OX=10090 GN=Eva1c PE=1 SV=1	XP_005261076.1 protein eva-1 homolog C isoform X4 [Homo sapiens]	gi|665411114|ref|NP_001287642.1| uncharacterized protein Dmel_CG42402, isoform E [Drosophila melanogaster]	XP_005104709.2 zinc metalloproteinase nas-15 [Aplysia californica]	XP_006819793.1 PREDICTED: zinc metalloproteinase nas-15-like [Saccoglossus kowalevskii]	tr|A0A8M6YV11|A0A8M6YV11_DANRE protein eva-1 homolog C-like isoform X1 OS=Danio rerio OX=7955 GN=LOC101882949 PE=3 SV=1
PladumEVm039489	-2.77020454730036	0.884626765398017	37.4203646444219	9.52226429723291e-10	9.03908300990321e-08	.	.	.	.	.	.	.	.	.	.
PladumEVm013464	2.54789168831269	1.16494853020401	37.3298815864359	9.97445356812265e-10	9.44884501693001e-08	ASI4B_DANRE ASI4B_DANRE . .	ASI4A_DANRE ASI4A_DANRE . .	GO:0005887 GO:0005887 . .	KEGG:dre:407668 KEGG:dre:407668 . .	sp|Q6X1Y6|ASIC3_MOUSE Acid-sensing ion channel 3 OS=Mus musculus OX=10090 GN=Asic3 PE=1 SV=2	NP_064718.1 acid-sensing ion channel 3 isoform c [Homo sapiens]	.	XP_005111008.2 uncharacterized protein LOC101857070 [Aplysia californica]	XP_006813343.1 PREDICTED: degenerin mec-10-like [Saccoglossus kowalevskii]	tr|K7DY90|K7DY90_DANRE Acid-sensing ion channel 4-A (Fragment) OS=Danio rerio OX=7955 GN=asic4a PE=3 SV=1
PladumEVm041118	1.94742617502744	4.54335272472831	37.2749514494584	1.02593912244584e-09	9.69881134667021e-08	. EMP1_RABIT . . . . . . . . EMP1_RABIT .	EMP1_RABIT EMP1_RABIT . . . . . . . . EMP1_RABIT .	. GO:0016021 . . . . . . . . GO:0016021 .	KEGG:ocu:100009209 KEGG:ocu:100009209 . . . . . . . . KEGG:ocu:100009209 .	.	.	.	XP_005108927.1 uncharacterized protein LOC101858066 [Aplysia californica]	.	.
PladumEVm014759	-2.87304906335983	0.772916053198983	37.2342306581483	1.04758686600976e-09	9.8630895307197e-08	. .	PER_DROPS .	. .	. .	.	.	.	.	.	.
PladumEVm083883	2.67344160614566	0.930325328792531	37.2342041304114	1.04760111655812e-09	9.8630895307197e-08	. . . .	. . . .	. . . .	. . . .	.	.	.	.	.	.
PladumEVm016728	1.9416897102257	1.57949195191655	37.2094586075012	1.06097916526537e-09	9.96865709992905e-08	. . . . .	. . . . .	. . . . .	. . . . .	.	.	.	.	.	.
PladumEVm088683	12.8481676814257	1.88562116420292	37.1673700620324	1.08412735570485e-09	1.0165405158716e-07	.	.	.	.	.	.	.	.	.	.
PladumEVm062157	1.31988018809465	4.94261516149182	37.1523013669997	1.0925373190283e-09	1.02234401688503e-07	. . . .	. . . .	. . . .	. . . .	.	.	.	.	.	.
PladumEVm016655	1.69885974774393	3.10498289490887	37.1453826410719	1.09642056799791e-09	1.02389668417963e-07	CP7A1_RABIT CP7A1_RABIT CP7A1_RABIT CP7A1_RABIT CP7B1_HUMAN CP7B1_HUMAN CP7A1_RABIT CP7A1_RABIT CP7B1_HUMAN	CP7A1_RABIT CP7A1_RABIT CP7A1_RABIT CP7A1_RABIT CP7B1_HUMAN CP7B1_HUMAN CP7A1_RABIT CP7A1_RABIT CP7A1_HUMAN	GO:0005789 GO:0005789 GO:0005789 GO:0005789 GO:0005789 GO:0005789 GO:0005789 GO:0005789 GO:0005789	KEGG:ocu:100328551 KEGG:ocu:100328551 KEGG:ocu:100328551 KEGG:ocu:100328551 KEGG:hsa:9420 KEGG:hsa:9420 KEGG:ocu:100328551 KEGG:ocu:100328551 KEGG:hsa:1581	sp|Q64505|CP7A1_MOUSE Cytochrome P450 7A1 OS=Mus musculus OX=10090 GN=Cyp7a1 PE=2 SV=2	NP_000771.2 cytochrome P450 7A1 [Homo sapiens]	gi|19920734|ref|NP_608911.1| Cyp28d2 [Drosophila melanogaster]	XP_005111571.1 prostacyclin synthase [Aplysia californica]	XP_006821664.1 PREDICTED: cytochrome P450 3A16-like [Saccoglossus kowalevskii]	tr|E7FCW9|E7FCW9_DANRE Cytochrome P450, family 7, subfamily A, polypeptide 1b OS=Danio rerio OX=7955 GN=cyp7a1b PE=3 SV=3
PladumEVm086732	1.8244024928812	1.72010067972164	37.1369762394748	1.10115740074458e-09	1.02623857434979e-07	LLPH_DANRE	CL031_BOVIN	GO:0005694	KEGG:bta:510518	sp|Q9D945|LLPH_MOUSE Protein LLP homolog OS=Mus musculus OX=10090 GN=Llph PE=1 SV=1	NP_115714.1 protein LLP homolog [Homo sapiens]	.	XP_005093369.1 protein LLP [Aplysia californica]	XP_006811290.1 PREDICTED: protein LLP homolog isoform X2 [Saccoglossus kowalevskii]	tr|A7MBY1|A7MBY1_DANRE Protein LLP homolog OS=Danio rerio OX=7955 GN=llph PE=2 SV=1
PladumEVm012373	1.38357645438988	1.85165088100456	37.0696344807573	1.13985014177054e-09	1.06015274094897e-07	PLPL4_HUMAN PLPL4_HUMAN PLPL4_HUMAN PLPL4_HUMAN PLPL4_HUMAN PLPL4_HUMAN PLPL4_HUMAN PLPL4_HUMAN PLPL4_HUMAN PLPL4_HUMAN PLPL4_HUMAN PLPL4_HUMAN	PLPL4_HUMAN PLPL4_HUMAN PLPL4_HUMAN PLPL4_HUMAN PLPL4_HUMAN PLPL4_HUMAN PLPL4_HUMAN PLPL4_HUMAN PLPL4_HUMAN PLPL4_HUMAN PLPL4_HUMAN PLPL4_HUMAN	GO:0005737 GO:0005737 GO:0005737 GO:0005737 GO:0005737 GO:0005737 GO:0005737 GO:0005737 GO:0005737 GO:0005737 GO:0005737 GO:0005737	KEGG:hsa:8228 KEGG:hsa:8228 KEGG:hsa:8228 KEGG:hsa:8228 KEGG:hsa:8228 KEGG:hsa:8228 KEGG:hsa:8228 KEGG:hsa:8228 KEGG:hsa:8228 KEGG:hsa:8228 KEGG:hsa:8228 KEGG:hsa:8228	sp|Q8BJ56|PLPL2_MOUSE Patatin-like phospholipase domain-containing protein 2 OS=Mus musculus OX=10090 GN=Pnpla2 PE=1 SV=1	XP_011543890.1 patatin-like phospholipase domain-containing protein 4 isoform X1 [Homo sapiens]	gi|281366229|ref|NP_001163445.1| brummer, isoform B [Drosophila melanogaster]	XP_035827671.1 probable serine/threonine-protein kinase DDB_G0272282 [Aplysia californica]	XP_006820919.1 PREDICTED: patatin-like phospholipase domain-containing protein 4-like [Saccoglossus kowalevskii]	tr|B8JKG7|B8JKG7_DANRE Patatin-like phospholipase domain-containing 4 OS=Danio rerio OX=7955 GN=pnpla4 PE=4 SV=1
PladumEVm022997	1.40224751059888	2.95720111072244	36.9767593459838	1.19545704609231e-09	1.10962997873072e-07	FGFR1_HUMAN FGFR1_HUMAN FGFR1_HUMAN FGFR3_XENLA FGFR_HALRO	FGFR4_DANRE FGFR1_HUMAN FGFR4_DANRE FGFR3_XENLA HMCN1_HUMAN	GO:0031410 GO:0031410 GO:0031410 GO:0016021 GO:0016021	KEGG:dre:100000160 KEGG:hsa:2260 KEGG:dre:100000160 KEGG:xla:399347 KEGG:hsa:83872	tr|A0A1B0GSZ6|A0A1B0GSZ6_MOUSE Fibroblast growth factor receptor 1 (Fragment) OS=Mus musculus OX=10090 GN=Fgfr1 PE=1 SV=1	NP_001167535.1 fibroblast growth factor receptor 1 isoform 11 precursor [Homo sapiens]	gi|442619602|ref|NP_996226.2| down syndrome cell adhesion molecule 3, isoform E [Drosophila melanogaster]	XP_005094335.2 fibroblast growth factor receptor 1-A [Aplysia californica]	XP_006824885.1 PREDICTED: fibroblast growth factor receptor B isoform X1 [Saccoglossus kowalevskii]	tr|A0A2R8QE31|A0A2R8QE31_DANRE Fibroblast growth factor receptor 1b,-like OS=Danio rerio OX=7955 GN=fgfr1bl PE=4 SV=1
PladumEVm026725	-1.93847563921449	2.75410076301526	36.9525341086933	1.2104027570974e-09	1.12124210329995e-07	. VER1_CAEEL . . . . . . . .	. VER1_CAEEL . . . . . . . .	. GO:0005887 . . . . . . . .	. KEGG:cel:CELE_T17A3.1 . . . . . . . .	.	.	.	.	XP_002731765.2 PREDICTED: hemicentin-2-like [Saccoglossus kowalevskii]	.
PladumEVm000100	1.16846524340175	3.8826486076436	36.9481458001269	1.21313006218711e-09	1.12151194644643e-07	. LRRX1_DICDI . . . LRRX1_DICDI . . LRRX1_DICDI . . . . . . . . . AGLZ_MYXXD LRRX1_DICDI LRRX1_DICDI . . . . AGLZ_MYXXD LRRX1_DICDI LRRX1_DICDI . . . . . . . . . LRRX1_DICDI . . . LRRX1_DICDI . . Y1501_ARATH	. LRRX1_DICDI . . AKAP9_MOUSE LRRX1_DICDI . . LRRX1_DICDI MYH11_CHICK . . MYH11_CHICK MYH11_CHICK MYH11_CHICK MYH11_CHICK MYH11_CHICK MYH11_CHICK LRRX1_DICDI LRRX1_DICDI LRRX1_DICDI . . . MYH11_CHICK LRRX1_DICDI LRRX1_DICDI LRRX1_DICDI . . . . MYH11_CHICK . . . . LRRX1_DICDI . . AKAP9_MOUSE LRRX1_DICDI MYH11_CHICK . Y1501_ARATH	. . . . . . . . . . . . . . . . . . GO:0005737 . . . . . . GO:0005737 . . . . . . . . . . . . . . . . . . GO:0009507	. KEGG:ddi:DDB_G0290503 . . KEGG:mmu:100986 KEGG:ddi:DDB_G0290503 . . KEGG:ddi:DDB_G0290503 . . . . . . . . . KEGG:ddi:DDB_G0290503 KEGG:ddi:DDB_G0290503 KEGG:ddi:DDB_G0290503 . . . . KEGG:ddi:DDB_G0290503 KEGG:ddi:DDB_G0290503 KEGG:ddi:DDB_G0290503 . . . . . . . . . KEGG:ddi:DDB_G0290503 . . KEGG:mmu:100986 KEGG:ddi:DDB_G0290503 . . KEGG:ath:AT1G65010	sp|Q61789|LAMA3_MOUSE Laminin subunit alpha-3 OS=Mus musculus OX=10090 GN=Lama3 PE=1 SV=4	.	.	XP_005092384.1 uncharacterized protein LOC101861715 [Aplysia californica]	.	.
PladumEVm098072	-1.84060113624036	2.39481371268895	36.9358251843636	1.2208201776982e-09	1.12635952226548e-07	.	.	.	.	.	.	.	.	.	.
PladumEVm004502	-2.35140453503407	2.09363294179975	36.9011739492507	1.24271100531542e-09	1.14426343947433e-07	. . . . . . . .	. . CPMD8_HUMAN . . . . .	. . . . . . . .	. . . . . . . .	.	.	gi|20130199|ref|NP_611544.1| uncharacterized protein Dmel_CG10527 [Drosophila melanogaster]	XP_005112133.2 uncharacterized protein LOC101849581 isoform X4 [Aplysia californica]	XP_006826009.1 PREDICTED: uncharacterized protein LOC100373394 [Saccoglossus kowalevskii]	tr|A0A8M1RP87|A0A8M1RP87_DANRE C3 and PZP-like alpha-2-macroglobulin domain-containing protein 8 OS=Danio rerio OX=7955 GN=cpamd8 PE=3 SV=1
PladumEVm072054	1.34545074891063	5.76609219559627	36.8182000804322	1.29674028166301e-09	1.1916292580336e-07	. . . . . . . . . . . . .	. . . . . . . . . . . . .	. . . . . . . . . . . . .	. . . . . . . . . . . . .	.	.	.	.	.	.
PladumEVm063581	5.7071912795073	-0.714355745924207	36.7543791451062	1.33989302520426e-09	1.22883137425058e-07	.	.	.	.	.	.	.	.	.	.
PladumEVm113412	-2.30607525769126	4.10740919852113	36.7417591517543	1.34859486062036e-09	1.23435305741751e-07	. . .	. . .	. . .	. . .	.	.	.	.	.	.
PladumEVm000765	1.22072753000273	6.47546475534243	36.7030746457622	1.37562306135828e-09	1.25659345479908e-07	LAR_DROME LAR_DROME LAR_DROME LAR_DROME PTPRD_MOUSE PTPRD_MOUSE LAR_DROME LAR_DROME LAR_DROME LAR_DROME LAR_DROME PTPRF_DANRE LAR_DROME LAR_DROME PTPRD_HUMAN PTPRD_HUMAN PTPRD_HUMAN PTPRD_MOUSE PTPRD_MOUSE LAR_DROME LAR_DROME PTPRD_MOUSE PTPRD_MOUSE PTPRD_HUMAN PTPRD_HUMAN PTPRD_MOUSE LAR_DROME LAR_DROME LAR_DROME PTPRD_MOUSE LAR_DROME PTPRD_HUMAN PTPRD_HUMAN PTPRD_MOUSE LAR_DROME PTPRD_HUMAN PTP…	LAR_DROME LAR_DROME PTPRF_DANRE LAR_DROME PTPRD_MOUSE PTPRF_DANRE LAR_DROME LAR_DROME PTPRD_HUMAN PTPRF_DANRE LAR_DROME PTPRF_DANRE LAR_DROME PTPRD_HUMAN PTPRD_HUMAN . LAR_DROME PTPRD_HUMAN PTPRD_MOUSE PTPRF_DANRE LAR_DROME PTPRD_MOUSE PTPRD_MOUSE PTPRD_HUMAN PTPRD_HUMAN PTPRD_MOUSE PTPRF_DANRE LAR_DROME LAR_DROME PTPRD_MOUSE LAR_DROME LAR_DROME PTPRF_DANRE PTPRD_MOUSE LAR_DROME PTPRD_HUMAN PTPRD…	GO:0030424 GO:0030424 GO:0030424 GO:0030424 GO:0098978 GO:0098978 GO:0030424 GO:0030424 GO:0030424 GO:0030424 GO:0030424 GO:0016021 GO:0030424 GO:0030424 GO:0070062 GO:0070062 GO:0070062 GO:0098978 GO:0098978 GO:0030424 GO:0030424 GO:0098978 GO:0098978 GO:0070062 GO:0070062 GO:0098978 GO:0030424 GO:0030424 GO:0030424 GO:0098978 GO:0030424 GO:0070062 GO:0070062 GO:0098978 GO:0030424 GO:0070062 GO:…	KEGG:dme:Dmel_CG10443 KEGG:dme:Dmel_CG10443 KEGG:dre:799867 KEGG:dme:Dmel_CG10443 KEGG:mmu:19266 KEGG:dre:799867 KEGG:dme:Dmel_CG10443 KEGG:dme:Dmel_CG10443 KEGG:hsa:5789 KEGG:dre:799867 KEGG:dme:Dmel_CG10443 KEGG:dre:799867 KEGG:dme:Dmel_CG10443 KEGG:hsa:5789 KEGG:hsa:5789 KEGG:hsa:5789 KEGG:dme:Dmel_CG10443 KEGG:hsa:5789 KEGG:mmu:19266 KEGG:dre:799867 KEGG:dme:Dmel_CG10443 KEGG:mmu:19266 KEGG:m…	tr|G3UY75|G3UY75_MOUSE Protein-tyrosine-phosphatase OS=Mus musculus OX=10090 GN=Ptprd PE=1 SV=1	XP_016870470.1 receptor-type tyrosine-protein phosphatase delta isoform X26 [Homo sapiens]	gi|24585307|ref|NP_523604.2| Leukocyte-antigen-related-like, isoform A [Drosophila melanogaster]	XP_012942031.1 tyrosine-protein phosphatase Lar [Aplysia californica]	NP_001161637.1 protein tyrosine phosphatase [Saccoglossus kowalevskii]	tr|A0A8M6Z5C4|A0A8M6Z5C4_DANRE protein-tyrosine-phosphatase OS=Danio rerio OX=7955 GN=ptprd PE=3 SV=1
PladumEVm106849	2.98630736447519	0.976827305890165	36.6278652906558	1.42973270859296e-09	1.30105200380064e-07	. .	. .	. .	. .	.	.	.	.	.	.
PladumEVm039205	-2.4842739314585	5.16219058233635	36.6275760572059	1.4299448596258e-09	1.30105200380064e-07	. . . . . . . . . . . . . .	. . . . . . . . . . . . . .	. . . . . . . . . . . . . .	. . . . . . . . . . . . . .	.	.	.	.	.	.
PladumEVm068004	-9.08139359481971	-1.0556640756452	36.6209884833337	1.43478535003076e-09	1.30288131617488e-07	.	.	.	.	.	.	.	.	.	.
PladumEVm018791	2.84959343548591	0.888686074849076	36.5926506907351	1.45579549504194e-09	1.31935765346921e-07	. . .	. . .	. . .	. . .	.	.	.	.	.	.
PladumEVm005853	-1.57023230732911	4.49455989474612	36.5754218329551	1.46871957465262e-09	1.32597931948345e-07	. . . . .	. . . . CORA1_MOUSE	. . . . .	. . . . KEGG:mmu:373864	.	.	.	.	.	.
PladumEVm003230	-2.16982913850543	5.89455351453127	36.5752325938859	1.46886216672074e-09	1.32597931948345e-07	CSMD1_MOUSE CSMD1_MOUSE . SVEP1_MOUSE LYAM3_MOUSE LYAM3_MOUSE LYAM3_MOUSE LYAM3_MOUSE LYAM3_MOUSE LYAM3_MOUSE SVEP1_RAT . . CSMD1_HUMAN . CSMD3_MOUSE SVEP1_MOUSE CSMD1_HUMAN CSMD1_MOUSE CSMD1_MOUSE CSMD1_MOUSE LYAM3_MOUSE LYAM3_MOUSE SVEP1_RAT CSMD1_HUMAN LYAM3_MOUSE LYAM3_MOUSE CSMD1_MOUSE	CSMD1_MOUSE CSMD1_MOUSE . SVEP1_MOUSE LYAM3_MOUSE LYAM3_MOUSE LYAM3_MOUSE LYAM3_MOUSE LYAM3_MOUSE LYAM3_MOUSE SVEP1_RAT . . SVEP1_RAT . CSMD3_MOUSE SVEP1_MOUSE CSMD1_HUMAN CSMD1_MOUSE CSMD1_MOUSE CSMD1_MOUSE LYAM3_MOUSE LYAM3_MOUSE SVEP1_RAT SVEP1_RAT LYAM3_MOUSE LYAM3_MOUSE CSMD1_MOUSE	GO:0016021 GO:0016021 . GO:0005737 GO:0009897 GO:0009897 GO:0009897 GO:0009897 GO:0009897 GO:0009897 GO:0005737 . . GO:0016021 . GO:0016021 GO:0005737 GO:0016021 GO:0016021 GO:0016021 GO:0016021 GO:0009897 GO:0009897 GO:0005737 GO:0016021 GO:0009897 GO:0009897 GO:0016021	KEGG:mmu:94109 KEGG:mmu:94109 . KEGG:mmu:64817 KEGG:mmu:20344 KEGG:mmu:20344 KEGG:mmu:20344 KEGG:mmu:20344 KEGG:mmu:20344 KEGG:mmu:20344 . . . KEGG:hsa:64478 . KEGG:mmu:239420 KEGG:mmu:64817 KEGG:hsa:64478 KEGG:mmu:94109 KEGG:mmu:94109 KEGG:mmu:94109 KEGG:mmu:20344 KEGG:mmu:20344 . KEGG:hsa:64478 KEGG:mmu:20344 KEGG:mmu:20344 KEGG:mmu:94109	sp|Q923L3|CSMD1_MOUSE CUB and sushi domain-containing protein 1 OS=Mus musculus OX=10090 GN=Csmd1 PE=1 SV=2	XP_011533054.1 CUB and sushi domain-containing protein 1 isoform X1 [Homo sapiens]	gi|24641465|ref|NP_511136.2| furrowed, isoform A [Drosophila melanogaster]	XP_012938062.1 sushi, von Willebrand factor type A, EGF and pentraxin domain-containing protein 1 [Aplysia californica]	XP_006814579.1 PREDICTED: sushi, von Willebrand factor type A, EGF and pentraxin domain-containing protein 1-like [Saccoglossus kowalevskii]	tr|A0A8M9QHN0|A0A8M9QHN0_DANRE sushi, von Willebrand factor type A, EGF and pentraxin domain-containing protein 1 isoform X4 OS=Danio rerio OX=7955 GN=svep1 PE=4 SV=1
PladumEVm128491	1.81800121807191	3.12256957219415	36.5166363260723	1.51368796860186e-09	1.3637706533554e-07	. .	. .	. .	. .	.	.	.	.	.	.
PladumEVm096265	3.19314441252637	3.66757039107854	36.5065023322098	1.52157819384373e-09	1.36719930804863e-07	. .	. .	. .	. .	.	.	.	.	.	.
PladumEVm044887	-3.71408573618127	2.82762102337332	36.5041279130396	1.52343283961196e-09	1.36719930804863e-07	LGUL_MOUSE LGUL_MOUSE	LGUL_MOUSE LGUL_MOUSE	GO:0005829 GO:0005829	KEGG:mmu:109801 KEGG:mmu:109801	sp|Q9CPU0|LGUL_MOUSE Lactoylglutathione lyase OS=Mus musculus OX=10090 GN=Glo1 PE=1 SV=3	NP_006699.2 lactoylglutathione lyase [Homo sapiens]	gi|20129743|ref|NP_610270.1| glyoxalase 1 [Drosophila melanogaster]	XP_005096790.1 lactoylglutathione lyase [Aplysia californica]	XP_002737169.1 PREDICTED: lactoylglutathione lyase-like [Saccoglossus kowalevskii]	tr|Q6P696|Q6P696_DANRE Lactoylglutathione lyase OS=Danio rerio OX=7955 GN=zgc:66035 PE=2 SV=1
PladumEVm010871	1.51365828994217	1.45796857500409	36.4557171864662	1.56174365437744e-09	1.39885439890823e-07	. . . .	. . . .	. . . .	. . . .	.	.	.	.	.	.
PladumEVm007530	-7.10855286853274	0.688867365618678	36.4444288781197	1.57081470407384e-09	1.40424734292923e-07	SPG7_HUMAN SPG7_HUMAN SPG7_HUMAN SPG7_HUMAN SPG7_HUMAN	SPG7_HUMAN SPG7_HUMAN SPG7_HUMAN SPG7_HUMAN SPG7_HUMAN	GO:0005743 GO:0005743 GO:0005743 GO:0005743 GO:0005743	KEGG:hsa:6687 KEGG:hsa:6687 KEGG:hsa:6687 KEGG:hsa:6687 KEGG:hsa:6687	tr|D3YZN4|D3YZN4_MOUSE Paraplegin OS=Mus musculus OX=10090 GN=Spg7 PE=1 SV=1	NP_003110.1 paraplegin isoform 1 precursor [Homo sapiens]	gi|24639391|ref|NP_570017.1| CG2658, isoform A [Drosophila melanogaster]	XP_035827655.1 paraplegin isoform X2 [Aplysia californica]	XP_006813801.1 PREDICTED: paraplegin-like [Saccoglossus kowalevskii]	tr|A0A2R8PVN0|A0A2R8PVN0_DANRE SPG7 matrix AAA peptidase subunit, paraplegin OS=Danio rerio OX=7955 GN=spg7 PE=3 SV=1
PladumEVm060746	-3.63190065962362	3.42459155448807	36.3877661486092	1.617150978177e-09	1.44286848612967e-07	SPA_STAA8 . SPA_STAAE	SPA_STAA8 SPA_STAA8 SPA_STAAE	GO:0005618 . GO:0005618	KEGG:sao:SAOUHSC_00069 KEGG:sao:SAOUHSC_00069 KEGG:sae:NWMN_0055	tr|A0A0B4J1F9|A0A0B4J1F9_MOUSE Trichohyalin OS=Mus musculus OX=10090 GN=Tchh PE=4 SV=1	.	.	.	XP_006813131.1 PREDICTED: probable GPI-anchored adhesin-like protein PGA18-like, partial [Saccoglossus kowalevskii]	tr|A0A8M3AQ11|A0A8M3AQ11_DANRE probable serine/threonine-protein kinase kinX OS=Danio rerio OX=7955 GN=zmp:0000000906 PE=4 SV=1
PladumEVm048580	-8.92335718334259	-1.00120070941149	36.3807565321949	1.62297745211632e-09	1.44526612994165e-07	ADRM1_CHICK	ADRM1_DROME	GO:0005737	KEGG:dme:Dmel_CG13349	sp|Q9JKV1|ADRM1_MOUSE Proteasomal ubiquitin receptor ADRM1 OS=Mus musculus OX=10090 GN=Adrm1 PE=1 SV=2	XP_024307586.1 proteasomal ubiquitin receptor ADRM1 isoform X4 [Homo sapiens]	gi|19922206|ref|NP_610917.1| regulatory particle non-ATPase 13, isoform A [Drosophila melanogaster]	XP_005091550.1 proteasomal ubiquitin receptor ADRM1 isoform X2 [Aplysia californica]	XP_002733743.1 PREDICTED: proteasomal ubiquitin receptor ADRM1-like [Saccoglossus kowalevskii]	tr|Q7ZVC8|Q7ZVC8_DANRE Adrm1b protein OS=Danio rerio OX=7955 GN=adrm1b PE=2 SV=1
PladumEVm046448	1.86726991273047	1.90037293073005	36.3693878683512	1.63247194141729e-09	1.45091458901372e-07	. . . .	. . . .	. . . .	. . . .	.	.	.	.	.	.
PladumEVm047275	3.87918187375185	-0.247188648191729	36.3514001433598	1.64760805311436e-09	1.46154580264609e-07	. .	. .	. .	. .	.	.	.	.	.	.
PladumEVm091094	2.28257487106462	2.57801955797326	36.3237640211748	1.67113725077981e-09	1.47956707478176e-07	.	.	.	.	.	.	.	.	.	.
PladumEVm017873	-4.3379999950426	2.68364145092049	36.2563079200481	1.7299915487577e-09	1.52873475841182e-07	ITBX_DROME ITBX_DROME ITBX_DROME ITBX_DROME ITBX_DROME	. ITBX_DROME ITBX_DROME ITBX_DROME .	GO:0016324 GO:0016324 GO:0016324 GO:0016324 GO:0016324	KEGG:dme:Dmel_CG1560 KEGG:dme:Dmel_CG1560 KEGG:dme:Dmel_CG1560 KEGG:dme:Dmel_CG1560 KEGG:dme:Dmel_CG1560	.	NP_391988.1 integrin beta-1 isoform 1D precursor [Homo sapiens]	gi|665390206|ref|NP_001284997.1| myospheroid, isoform B [Drosophila melanogaster]	XP_035824623.1 integrin beta pat-3 [Aplysia californica]	.	tr|B3DIV2|B3DIV2_DANRE Integrin beta OS=Danio rerio OX=7955 GN=itgb1 PE=2 SV=1
PladumEVm091715	-8.87298296483332	-0.345872774918216	36.2517474654122	1.73404456260393e-09	1.52938079727437e-07	OOPDA_ARATH	OOPDA_ARATH	GO:0009507	KEGG:ath:AT5G65620	tr|A0A286YD12|A0A286YD12_MOUSE Neurolysin, mitochondrial OS=Mus musculus OX=10090 GN=Nln PE=1 SV=1	NP_065777.1 neurolysin, mitochondrial [Homo sapiens]	gi|21356111|ref|NP_651314.1| uncharacterized protein Dmel_CG11771 [Drosophila melanogaster]	XP_012942004.1 probable cytosolic oligopeptidase A [Aplysia californica]	XP_006814565.1 PREDICTED: organellar oligopeptidase A, chloroplastic/mitochondrial-like [Saccoglossus kowalevskii]	tr|E7F834|E7F834_DANRE Neurolysin (metallopeptidase M3 family) OS=Danio rerio OX=7955 GN=nln PE=3 SV=3
PladumEVm066534	-1.36570484140279	4.72814556983451	36.2379449608801	1.74636929195469e-09	1.53730584765396e-07	. . . . .	. . . . .	. . . . .	. . . . .	.	.	gi|19920474|ref|NP_608536.1| coiled, isoform A [Drosophila melanogaster]	XP_005102310.2 prostate stem cell antigen [Aplysia californica]	XP_002735619.1 PREDICTED: uncharacterized protein LOC100375274 [Saccoglossus kowalevskii]	.
PladumEVm080684	2.33898794722132	1.02860391587012	36.2279985048081	1.75530516699972e-09	1.54222317907443e-07	.	.	.	.	.	.	.	.	.	.
PladumEVm096496	1.50747725050012	1.87253627086865	36.1145624305998	1.86051276853704e-09	1.63154566382241e-07	.	.	.	.	.	.	.	.	.	.
PladumEVm010503	1.78924864126203	4.62498355393096	36.0800087704577	1.89379761741005e-09	1.65757696783158e-07	MOXD1_DANRE MOXD1_MOUSE MOXD1_MOUSE MOXD1_DANRE MOXD1_DANRE MOXD1_DANRE MOX12_DROME MOX12_DROME MOXD1_DANRE MOXD1_DANRE MOXD1_DANRE MOXD1_DANRE MOX12_DROME MOXD1_DANRE MOXD1_DANRE MOXD1_DANRE MOXD1_DANRE MOX12_DROME	MOXD1_DANRE MOXD1_MOUSE MOXD1_MOUSE MOXD1_DANRE MOXD1_DANRE MOXD1_DANRE MOX12_DROME MOX12_DROME MOXD1_CHICK MOXD1_DANRE MOXD1_DANRE MOXD1_DANRE MOX12_DROME MOXD1_DANRE MOXD1_DANRE MOXD1_DANRE MOXD1_DANRE MOX12_DROME	GO:0005789 GO:0005789 GO:0005789 GO:0005789 GO:0005789 GO:0005789 GO:0005829 GO:0005829 GO:0005789 GO:0005789 GO:0005789 GO:0005789 GO:0005829 GO:0005789 GO:0005789 GO:0005789 GO:0005789 GO:0005829	KEGG:dre:570584 KEGG:mmu:59012 KEGG:mmu:59012 KEGG:dre:570584 KEGG:dre:570584 KEGG:dre:570584 KEGG:dme:Dmel_CG12673 KEGG:dme:Dmel_CG12673 KEGG:gga:395333 KEGG:dre:570584 KEGG:dre:570584 KEGG:dre:570584 KEGG:dme:Dmel_CG12673 KEGG:dre:570584 KEGG:dre:570584 KEGG:dre:570584 KEGG:dre:570584 KEGG:dme:Dmel_CG12673	sp|Q9CXI3|MOXD1_MOUSE DBH-like monooxygenase protein 1 OS=Mus musculus OX=10090 GN=Moxd1 PE=1 SV=1	NP_056344.2 DBH-like monooxygenase protein 1 precursor [Homo sapiens]	gi|281366611|ref|NP_730711.3| olf413, isoform B [Drosophila melanogaster]	XP_005093372.2 DBH-like monooxygenase protein 1 [Aplysia californica]	XP_002734974.1 PREDICTED: DBH-like monooxygenase protein 1 homolog [Saccoglossus kowalevskii]	tr|A0A2R8RLR4|A0A2R8RLR4_DANRE DBH-like monooxygenase protein 1 homolog OS=Danio rerio OX=7955 GN=moxd1 PE=3 SV=1
PladumEVm054442	-3.97332847914905	0.378871642277928	35.9990168077947	1.97417116841521e-09	1.7246464216825e-07	.	.	.	.	.	.	.	.	.	.
PladumEVm014897	-2.53000124587183	1.49104584008652	35.9590676197708	2.0150643699207e-09	1.75703690391627e-07	EST2_RABIT EST2_RABIT EST2A_RAT EST2E_RAT EST2E_RAT EST2_RABIT EST2_RABIT	EST2_RABIT EST2E_MOUSE EST2E_RAT EST2E_RAT EST2E_RAT EST2E_MOUSE EST2_RABIT	GO:0005788 GO:0005788 GO:0005783 GO:0005783 GO:0005783 GO:0005788 GO:0005788	. KEGG:mmu:234673 KEGG:rno:246252 . . KEGG:mmu:234673 .	tr|E9PV38|E9PV38_MOUSE Carboxylic ester hydrolase OS=Mus musculus OX=10090 GN=Ces2g PE=1 SV=1	NP_003860.3 cocaine esterase isoform 1 precursor [Homo sapiens]	gi|24639611|ref|NP_570089.1| CG6414, isoform A [Drosophila melanogaster]	XP_005094077.1 cocaine esterase [Aplysia californica]	XP_002741758.1 PREDICTED: acetylcholinesterase-like [Saccoglossus kowalevskii]	tr|Q5BJI3|Q5BJI3_DANRE Carboxylic ester hydrolase (Fragment) OS=Danio rerio OX=7955 GN=si:dkey-38l12.3 PE=2 SV=1
PladumEVm140469	2.39822655554605	1.51355822630713	35.9317062744954	2.04356063311893e-09	1.77851584098606e-07	. . .	. . .	. . .	. . .	.	.	.	.	.	.
PladumEVm008300	-2.34649623164669	1.96905586788448	35.8887360819568	2.08912986544255e-09	1.81474433726622e-07	DNJC7_HUMAN	DNJC7_HUMAN	GO:0005737	KEGG:hsa:7266	tr|A0A6I8MWZ1|A0A6I8MWZ1_MOUSE DnaJ homolog subfamily C member 7 OS=Mus musculus OX=10090 GN=Dnajc7 PE=1 SV=1	XP_016880483.1 dnaJ homolog subfamily C member 7 isoform X1 [Homo sapiens]	gi|24584630|ref|NP_723974.1| tetratricopeptide repeat protein 2, isoform B [Drosophila melanogaster]	XP_012938852.1 dnaJ homolog subfamily C member 7 [Aplysia californica]	XP_006823226.1 PREDICTED: dnaJ homolog subfamily C member 7-like, partial [Saccoglossus kowalevskii]	tr|A0A2R8RZS4|A0A2R8RZS4_DANRE DnaJ (Hsp40) homolog, subfamily C, member 7 OS=Danio rerio OX=7955 GN=dnajc7 PE=4 SV=1
PladumEVm002610	-4.03570131845324	1.56412459253315	35.8558733852388	2.1246657225146e-09	1.84213719771845e-07	KDM8_XENTR KDM8_XENTR KDM8_XENTR KDM8_XENTR .	. . NADK2_ORYSJ KDM8_XENTR .	GO:0005634 GO:0005634 GO:0005634 GO:0005634 .	KEGG:xtr:100158649 KEGG:xtr:100158649 KEGG:osa:4349979 KEGG:xtr:100158649 .	.	.	.	.	.	.
PladumEVm008740	1.8145673604214	1.11395595018763	35.8446341664567	2.13695756492748e-09	1.84806991169023e-07	NAS35_CAEEL NAS35_CAEEL NAS35_CAEEL NAS35_CAEEL NAS35_CAEEL NAS35_CAEEL NAS35_CAEEL	NAS35_CAEEL NAS35_CAEEL NAS35_CAEEL NAS35_CAEEL NAS35_CAEEL NAS35_CAEEL NAS35_CAEEL	GO:0005576 GO:0005576 GO:0005576 GO:0005576 GO:0005576 GO:0005576 GO:0005576	KEGG:cel:CELE_R151.5 KEGG:cel:CELE_R151.5 KEGG:cel:CELE_R151.5 KEGG:cel:CELE_R151.5 KEGG:cel:CELE_R151.5 KEGG:cel:CELE_R151.5 KEGG:cel:CELE_R151.5	sp|P98063|BMP1_MOUSE Bone morphogenetic protein 1 OS=Mus musculus OX=10090 GN=Bmp1 PE=1 SV=2	XP_024309963.1 tolloid-like protein 1 isoform X2 [Homo sapiens]	gi|21355491|ref|NP_651138.1| CG6763, isoform A [Drosophila melanogaster]	XP_035826065.1 blastula protease 10 [Aplysia californica]	XP_006821491.1 PREDICTED: protein SpAN-like [Saccoglossus kowalevskii]	tr|B3DJN6|B3DJN6_DANRE Metalloendopeptidase OS=Danio rerio OX=7955 GN=tll1 PE=2 SV=1
PladumEVm010230	1.69334892367154	1.91594417747794	35.8422841917852	2.13953661663132e-09	1.84806991169023e-07	ACHB3_CHICK ACHB3_CHICK ACHA5_HUMAN ACHB3_CHICK ACHB3_CHICK	ACHB3_CHICK ACHB3_CHICK ACHB3_CHICK ACHB3_CHICK ACHB3_CHICK	GO:0016021 GO:0016021 GO:0005892 GO:0016021 GO:0016021	. . KEGG:hsa:1138 . .	sp|Q2MKA5|ACHA5_MOUSE Neuronal acetylcholine receptor subunit alpha-5 OS=Mus musculus OX=10090 GN=Chrna5 PE=2 SV=1	NP_000736.2 neuronal acetylcholine receptor subunit alpha-5 isoform 1 precursor [Homo sapiens]	gi|17738173|ref|NP_524482.1| nicotinic acetylcholine receptor alpha2, isoform A [Drosophila melanogaster]	NP_001297423.1 neuronal acetylcholine receptor subunit alpha-10-like precursor [Aplysia californica]	XP_006811692.1 PREDICTED: neuronal acetylcholine receptor subunit alpha-7-like [Saccoglossus kowalevskii]	tr|E7F2Q4|E7F2Q4_DANRE Nicotinic acetylcholine receptor subunit beta 1a OS=Danio rerio OX=7955 GN=chrnb1l PE=2 SV=2
PladumEVm035250	-9.78806853739647	0.625796977792488	35.798673395151	2.18796827692641e-09	1.88636463485796e-07	.	.	.	.	.	.	.	.	.	.
PladumEVm086710	-9.92425782935856	-0.224008495230148	35.7722235430448	2.21787522038426e-09	1.90857490226675e-07	.	.	.	.	.	.	.	.	.	.
PladumEVm018620	1.30203088673546	6.26364501127898	35.7434368677998	2.25088980147495e-09	1.93337155914375e-07	TBA2_PATVU TBA_LYTPI TBA_LYTPI TBA1_DROME TBA2_PATVU TBA_LYTPI TBA2_PATVU TBA2_PATVU TBA1_DROME TBA2_PATVU TBA_LYTPI TBA2_PATVU	TBA1_APLCA TBA1_APLCA . TBAT_ONCMY TBA1_APLCA TBA_LYTPI TBA1_DROME TBA1_DROME TBA1_DROME TBA2_PATVU . TBA1_DROME	GO:0005737 GO:0005737 GO:0005737 GO:0000235 GO:0005737 GO:0005737 GO:0005737 GO:0005737 GO:0000235 GO:0005737 GO:0005737 GO:0005737	. . . KEGG:dme:Dmel_CG1913 . . KEGG:dme:Dmel_CG1913 KEGG:dme:Dmel_CG1913 KEGG:dme:Dmel_CG1913 . . KEGG:dme:Dmel_CG1913	sp|P05214|TBA3_MOUSE Tubulin alpha-3 chain OS=Mus musculus OX=10090 GN=Tuba3a PE=1 SV=1	NP_525125.2 tubulin alpha-3D chain [Homo sapiens]	gi|17136564|ref|NP_476772.1| alpha-Tubulin at 84B [Drosophila melanogaster]	XP_012946897.1 tubulin alpha-1A chain [Aplysia californica]	XP_006811914.1 PREDICTED: tubulin alpha-1A chain-like [Saccoglossus kowalevskii]	tr|Q6NWK7|Q6NWK7_DANRE Tubulin alpha chain OS=Danio rerio OX=7955 GN=tuba1 PE=2 SV=1
PladumEVm038315	-7.43991173265346	-0.808330068498377	35.7329897942493	2.26299256090559e-09	1.93707992394414e-07	. .	. .	. .	. .	.	.	.	.	.	.
PladumEVm103623	1.76192060586666	1.49679216207853	35.7324478711835	2.26362214444699e-09	1.93707992394414e-07	ELAV2_XENTR .	. .	GO:0005938 .	KEGG:xtr:594913 .	tr|A0A1L1SS95|A0A1L1SS95_MOUSE ELAV-like protein OS=Mus musculus OX=10090 GN=Elavl3 PE=1 SV=1	NP_001372623.1 ELAV-like protein 2 isoform j [Homo sapiens]	gi|386764328|ref|NP_001245647.1| found in neurons, isoform D [Drosophila melanogaster]	XP_005092587.2 ELAV-like protein 1 [Aplysia californica]	NP_001158376.1 Hu/elav protein [Saccoglossus kowalevskii]	tr|F1R0S9|F1R0S9_DANRE ELAV-like protein (Fragment) OS=Danio rerio OX=7955 GN=elavl3 PE=3 SV=6
PladumEVm074243	-9.01304261204305	-1.21000322696619	35.6499132011972	2.36158405898689e-09	2.01716082544893e-07	ST1B1_CANLF	ST1B1_CANLF	GO:0005737	KEGG:cfa:403636	sp|Q9QWG7|ST1B1_MOUSE Sulfotransferase family cytosolic 1B member 1 OS=Mus musculus OX=10090 GN=Sult1b1 PE=1 SV=2	XP_011530175.1 sulfotransferase family cytosolic 1B member 1 isoform X4 [Homo sapiens]	gi|24645281|ref|NP_649870.1| sulfotransferase 2, isoform A [Drosophila melanogaster]	XP_035828597.1 sulfotransferase family cytosolic 1B member 1 isoform X2 [Aplysia californica]	NP_001161505.1 aryl sulfotransferase [Saccoglossus kowalevskii]	tr|Q49IK6|Q49IK6_DANRE Sulfotransferase OS=Danio rerio OX=7955 GN=sult1 PE=2 SV=1
PladumEVm042284	-3.83686687366594	4.30750573181122	35.6298494681706	2.38603264290125e-09	2.03426957123205e-07	PRDX6_CHICK PRDX6_CHICK PRDX6_CHICK PRDX6_CHICK PRDX6_CHICK PRDX6_CHICK	PRDX6_CHICK PRDX6_CHICK PRDX6_CHICK PRDX6_CHICK PRDX6_CHICK PRDX6_CHICK	GO:0005829 GO:0005829 GO:0005829 GO:0005829 GO:0005829 GO:0005829	KEGG:gga:429062 KEGG:gga:429062 KEGG:gga:429062 KEGG:gga:429062 KEGG:gga:429062 KEGG:gga:429062	sp|O08709|PRDX6_MOUSE Peroxiredoxin-6 OS=Mus musculus OX=10090 GN=Prdx6 PE=1 SV=3	NP_004896.1 peroxiredoxin-6 [Homo sapiens]	gi|24581278|ref|NP_523463.2| peroxiredoxin 6005 [Drosophila melanogaster]	NP_001191508.1 glutathione peroxidase [Aplysia californica]	XP_002733706.1 PREDICTED: peroxiredoxin-6-like [Saccoglossus kowalevskii]	tr|A0A2R8Q8M1|A0A2R8Q8M1_DANRE Peroxiredoxin-6 OS=Danio rerio OX=7955 GN=prdx6 PE=3 SV=1
PladumEVm014662	-7.53041837384974	-0.0327636986385265	35.6157944907008	2.40331008704092e-09	2.04521244172416e-07	AOF_ONCMY AOF_ONCMY AOF_ONCMY	AOF_ONCMY AOF_ONCMY AOFB_CANLF	GO:0016021 GO:0016021 GO:0016021	. . KEGG:cfa:403451	sp|Q8BW75|AOFB_MOUSE Amine oxidase [flavin-containing] B OS=Mus musculus OX=10090 GN=Maob PE=1 SV=4	XP_016885013.1 amine oxidase [flavin-containing] B isoform X1 [Homo sapiens]	.	XP_035825486.1 probable flavin-containing monoamine oxidase A [Aplysia californica]	XP_006825223.1 PREDICTED: amine oxidase [flavin-containing]-like [Saccoglossus kowalevskii]	sp|Q6NSN2|AOF_DANRE Amine oxidase [flavin-containing] OS=Danio rerio OX=7955 GN=mao PE=1 SV=1
PladumEVm028342	-3.79030665205201	2.12409923602758	35.5914954102143	2.43347640006973e-09	2.06706309931384e-07	UNC9_CAEEL UNC9_CAEEL UNC7_CAEEL UNC9_CAEEL . .	UNC9_CAEEL UNC9_CAEEL UNC7_CAEEL UNC9_CAEEL . .	GO:0005911 GO:0005911 GO:0005911 GO:0005911 . .	KEGG:cel:CELE_R12H7.1 KEGG:cel:CELE_R12H7.1 . KEGG:cel:CELE_R12H7.1 . .	.	.	gi|18858897|ref|NP_572375.1| innexin 2, isoform A [Drosophila melanogaster]	NP_001191579.1 pannexin 2 [Aplysia californica]	.	.
PladumEVm084196	-3.62370571573347	2.34340013213767	35.531755114328	2.50926343507258e-09	2.12751343070546e-07	.	.	.	.	.	.	.	.	.	.
PladumEVm001495	-1.78459657527603	3.00131976528119	35.4945694995008	2.5576262721278e-09	2.16453227835463e-07	GRB1L_DANRE GRB1L_MOUSE GRB1L_DANRE GRB1L_DANRE GRB1L_DANRE . GRB1L_DANRE GRB1L_MOUSE . . . GRB1L_DANRE	GRB1L_DANRE GRB1L_MOUSE GRB1L_DANRE GRB1L_DANRE GRB1L_DANRE . GRB1L_MOUSE GRB1L_DANRE . . . GRB1L_HUMAN	GO:0016021 GO:0016021 GO:0016021 GO:0016021 GO:0016021 . GO:0016021 GO:0016021 . . . GO:0016021	. KEGG:mmu:381157 . . . . KEGG:mmu:381157 KEGG:mmu:381157 . . . KEGG:hsa:80000	sp|B9EJV3|GRB1L_MOUSE GREB1-like protein OS=Mus musculus OX=10090 GN=Greb1l PE=2 SV=1	XP_006722610.1 GREB1-like protein isoform X4 [Homo sapiens]	.	.	XP_006811236.1 PREDICTED: LOW QUALITY PROTEIN: protein GREB1-like [Saccoglossus kowalevskii]	tr|A0A8M9NZP6|A0A8M9NZP6_DANRE GREB1-like protein OS=Danio rerio OX=7955 GN=greb1l PE=1 SV=1
PladumEVm126926	2.21294091903149	1.05452897933767	35.4650650890524	2.59666233906826e-09	2.19353646657548e-07	. .	. .	. .	. .	.	.	.	.	.	.
PladumEVm159251	1.93829284647781	3.8366379881252	35.4576142707943	2.60661420829709e-09	2.19614684161228e-07	. .	. .	. .	. .	.	.	.	.	.	.
PladumEVm091677	-9.84297953575605	0.112490132816117	35.4496707095772	2.61726629115364e-09	2.19614684161228e-07	GCDH_MACFA	GCDH_MACFA	GO:0005759	KEGG:mcf:102119324	sp|Q60759|GCDH_MOUSE Glutaryl-CoA dehydrogenase, mitochondrial OS=Mus musculus OX=10090 GN=Gcdh PE=1 SV=2	NP_000150.1 glutaryl-CoA dehydrogenase, mitochondrial isoform a precursor [Homo sapiens]	gi|19920834|ref|NP_609040.1| CG9547 [Drosophila melanogaster]	XP_005098406.1 glutaryl-CoA dehydrogenase, mitochondrial [Aplysia californica]	XP_006815789.1 PREDICTED: LOW QUALITY PROTEIN: glutaryl-CoA dehydrogenase, mitochondrial-like [Saccoglossus kowalevskii]	tr|A0A0R4ILN2|A0A0R4ILN2_DANRE Glutaryl-CoA dehydrogenase b (Fragment) OS=Danio rerio OX=7955 GN=gcdhb PE=3 SV=1
PladumEVm034401	2.33866524342203	3.43301648883407	35.4469818894603	2.62088178585615e-09	2.19614684161228e-07	GRID1_HUMAN IR25A_DROME GRID1_HUMAN GRID1_RAT GRID1_HUMAN	GRID1_HUMAN GLR1_CAEEL GRID1_HUMAN GRID1_RAT GRID1_HUMAN	GO:0070062 GO:0030424 GO:0070062 GO:0098978 GO:0070062	KEGG:hsa:2894 KEGG:cel:CELE_C06E1.4 KEGG:hsa:2894 KEGG:rno:79219 KEGG:hsa:2894	sp|Q61627|GRID1_MOUSE Glutamate receptor ionotropic, delta-1 OS=Mus musculus OX=10090 GN=Grid1 PE=1 SV=2	XP_011538022.1 glutamate receptor ionotropic, delta-1 isoform X1 [Homo sapiens]	gi|442625952|ref|NP_001260049.1| ionotropic receptor 25a, isoform C [Drosophila melanogaster]	XP_012940485.2 glutamate receptor [Aplysia californica]	XP_002734294.2 PREDICTED: glutamate receptor ionotropic, kainate 2-like [Saccoglossus kowalevskii]	tr|A0A8M9QMU9|A0A8M9QMU9_DANRE Glutamate receptor OS=Danio rerio OX=7955 GN=grid1b PE=3 SV=1
PladumEVm104339	-3.65282959471816	1.69229535258021	35.4436280981397	2.62539843767959e-09	2.19614684161228e-07	.	.	.	.	.	.	.	.	.	.
PladumEVm022853	1.88233445180397	1.17134327671956	35.4410139599802	2.62892438105386e-09	2.19614684161228e-07	TF29_SCHPO TF29_SCHPO TF29_SCHPO TF29_SCHPO	. . TF29_SCHPO TF26_SCHPO	GO:0005737 GO:0005737 GO:0005737 GO:0005737	KEGG:spo:SPAC167.08 KEGG:spo:SPAC167.08 KEGG:spo:SPAC167.08 KEGG:spo:SPAC27E2.08	.	.	.	XP_005110786.2 uncharacterized protein LOC101861399, partial [Aplysia californica]	XP_006820442.1 PREDICTED: uncharacterized protein LOC102805810 [Saccoglossus kowalevskii]	tr|A0A8M9QGJ2|A0A8M9QGJ2_DANRE ribonuclease H OS=Danio rerio OX=7955 GN=LOC110439882 PE=3 SV=1
PladumEVm000634	3.5297438578351	8.69568808607636	35.4395727422265	2.63087031953062e-09	2.19614684161228e-07	. . . . . . . . . . . . . . . . . . . . . . . . . . . . . . . . .	. . . . . . . . . . . . . . . . . . . . . . . . . . . . . . . . .	. . . . . . . . . . . . . . . . . . . . . . . . . . . . . . . . .	. . . . . . . . . . . . . . . . . . . . . . . . . . . . . . . . .	.	.	.	.	.	.
PladumEVm098625	2.07611185280222	0.887731505752657	35.4378903171188	2.63314376196263e-09	2.19614684161228e-07	.	.	.	.	.	.	.	.	.	.
PladumEVm070960	1.50281046815705	3.15884230986906	35.3693569184232	2.72744378280965e-09	2.26766239590933e-07	. . .	. . .	. . .	. . .	.	.	.	.	.	.
PladumEVm059029	-3.65471766288754	-0.43118707171863	35.3684309478861	2.7287407791954e-09	2.26766239590933e-07	ADA1A_BOVIN ADA1A_BOVIN	. OPRK_MOUSE	GO:0005901 GO:0005901	KEGG:bta:282134 KEGG:mmu:18387	tr|A0A0R4J1D6|A0A0R4J1D6_MOUSE Somatostatin receptor type 4 OS=Mus musculus OX=10090 GN=Sstr4 PE=3 SV=1	XP_006716356.1 alpha-1A adrenergic receptor isoform X2 [Homo sapiens]	gi|386766685|ref|NP_001247352.1| allatostatin A receptor 2, isoform B [Drosophila melanogaster]	XP_035825554.1 allatostatin-A receptor [Aplysia californica]	XP_006822626.1 PREDICTED: allatostatin-A receptor-like [Saccoglossus kowalevskii]	tr|A0A2R8Q9C3|A0A2R8Q9C3_DANRE Galanin receptor 2a OS=Danio rerio OX=7955 GN=galr2a PE=3 SV=1
PladumEVm089952	5.73261195768607	-0.216251598378493	35.3304340660868	2.78249864008929e-09	2.30817035839767e-07	.	.	.	.	.	.	.	.	.	.
PladumEVm002962	-1.75345124540781	3.19716279089944	35.2755655692369	2.86200332838186e-09	2.3698520006362e-07	. . . . . . . . . . . . . . . TRPA1_HUMAN	. . . TRPA1_HUMAN TRPA1_HUMAN . . . TRPA1_HUMAN TRPA1_HUMAN . . . TRPA1_HUMAN . TRPA1_HUMAN	. . . . . . . . . . . . . . . GO:0005887	. . . KEGG:hsa:8989 KEGG:hsa:8989 . . . KEGG:hsa:8989 KEGG:hsa:8989 . . . KEGG:hsa:8989 . KEGG:hsa:8989	sp|Q8BLA8|TRPA1_MOUSE Transient receptor potential cation channel subfamily A member 1 OS=Mus musculus OX=10090 GN=Trpa1 PE=1 SV=1	.	.	XP_012940421.1 titin isoform X1 [Aplysia californica]	XP_006813487.1 PREDICTED: LOW QUALITY PROTEIN: 85/88 kDa calcium-independent phospholipase A2-like [Saccoglossus kowalevskii]	.
PladumEVm029087	-3.27714728017356	2.0996331761853	35.2457841001262	2.90610518456932e-09	2.40160445526973e-07	BTBD2_HUMAN BTBD2_HUMAN BTBD2_HUMAN BTBD2_HUMAN .	BTBD2_HUMAN BTBD2_HUMAN BTBD2_HUMAN BTBD2_HUMAN .	GO:0005829 GO:0005829 GO:0005829 GO:0005829 .	KEGG:hsa:55643 KEGG:hsa:55643 KEGG:hsa:55643 KEGG:hsa:55643 .	tr|E9PY28|E9PY28_MOUSE BTB (POZ) domain-containing 2 OS=Mus musculus OX=10090 GN=Btbd2 PE=1 SV=1	NP_060267.2 BTB/POZ domain-containing protein 2 [Homo sapiens]	gi|386765952|ref|NP_001247149.1| lute, isoform B [Drosophila melanogaster]	XP_005099254.1 BTB/POZ domain-containing protein 6 [Aplysia californica]	XP_002740428.1 PREDICTED: BTB/POZ domain-containing protein 2 [Saccoglossus kowalevskii]	tr|A0A8M9P4A9|A0A8M9P4A9_DANRE BTB/POZ domain-containing protein 2 isoform X3 OS=Danio rerio OX=7955 GN=btbd2a PE=4 SV=1
PladumEVm070343	3.01358409686355	2.37279338566659	35.2426519571228	2.91078278424924e-09	2.40160445526973e-07	. .	. .	. .	. .	.	.	.	.	.	.
PladumEVm014326	1.72074349901168	1.87737529677618	35.2254151238051	2.93665982553945e-09	2.41862042411468e-07	. .	. .	. .	. .	.	.	.	.	XP_006817667.1 PREDICTED: uncharacterized protein LOC102809266, partial [Saccoglossus kowalevskii]	tr|A0A8M9PTP2|A0A8M9PTP2_DANRE uncharacterized protein LOC108181458 OS=Danio rerio OX=7955 GN=LOC108181458 PE=4 SV=1
PladumEVm006715	2.11992957172041	1.62499712150056	35.2047008839194	2.96806232622239e-09	2.44011823994558e-07	WRN_CAEEL WRN_CAEEL YR290_MIMIV YR290_MIMIV YR290_MIMIV YR290_MIMIV YR290_MIMIV YR290_MIMIV YR290_MIMIV YR290_MIMIV YR290_MIMIV YR290_MIMIV ING1_ARATH . . . . YR290_MIMIV YR290_MIMIV YR290_MIMIV YR290_MIMIV YR290_MIMIV . WRN_CAEEL WRN_CAEEL WRN_CAEEL ING1_ARATH YR290_MIMIV YR290_MIMIV	ING1_ARATH WRN_CAEEL WRN_MOUSE . RECQ5_MOUSE . ING1_ARATH . . ING1_ARATH RECQ5_MOUSE WRN_MOUSE ING1_ARATH . . . . WRN_HUMAN ING1_ARATH YR290_MIMIV ING1_ARATH . . WRN_CAEEL . ING1_ARATH ING1_ARATH ING1_ARATH WRN_MOUSE	GO:0005694 GO:0005694 GO:0043138 GO:0043138 GO:0043138 GO:0043138 GO:0043138 GO:0043138 GO:0043138 GO:0043138 GO:0043138 GO:0043138 GO:0005634 . . . . GO:0043138 GO:0043138 GO:0043138 GO:0043138 GO:0043138 . GO:0005694 GO:0005694 GO:0005694 GO:0005634 GO:0043138 GO:0043138	KEGG:ath:AT3G24010 KEGG:cel:CELE_F18C5.2 KEGG:mmu:22427 KEGG:vg:9924905 KEGG:mmu:170472 KEGG:vg:9924905 KEGG:ath:AT3G24010 KEGG:vg:9924905 KEGG:vg:9924905 KEGG:ath:AT3G24010 KEGG:mmu:170472 KEGG:mmu:22427 KEGG:ath:AT3G24010 . . . . KEGG:hsa:7486 KEGG:ath:AT3G24010 KEGG:vg:9924905 KEGG:ath:AT3G24010 KEGG:vg:9924905 . KEGG:cel:CELE_F18C5.2 KEGG:cel:CELE_F18C5.2 KEGG:ath:AT3G24010 KEGG:ath:AT3G24010…	tr|A0A1B0GR54|A0A1B0GR54_MOUSE DNA helicase OS=Mus musculus OX=10090 GN=Wrn PE=1 SV=1	XP_024303033.1 Werner syndrome ATP-dependent helicase isoform X2 [Homo sapiens]	gi|21358123|ref|NP_652607.1| RecQ4 helicase [Drosophila melanogaster]	XP_005102149.1 Werner syndrome ATP-dependent helicase homolog isoform X2 [Aplysia californica]	XP_002736791.1 PREDICTED: uncharacterized protein LOC100378528 [Saccoglossus kowalevskii]	tr|A0A8M3AV58|A0A8M3AV58_DANRE DNA helicase OS=Danio rerio OX=7955 GN=wrn PE=1 SV=1
PladumEVm017032	2.29022732070882	0.685240346207513	35.1950463505223	2.98281313427658e-09	2.44520555562482e-07	LAR_DROME LAR_DROME LAR_DROME LAR_CAEEL LAR_CAEEL LAR_CAEEL LAR_CAEEL LAR_CAEEL LAR_CAEEL	LAR_DROME LAR_DROME LAR_DROME LAR_CAEEL LAR_CAEEL LAR_CAEEL LAR_CAEEL LAR_CAEEL LAR_CAEEL	GO:0030424 GO:0030424 GO:0030424 GO:0005912 GO:0005912 GO:0005912 GO:0005912 GO:0005912 GO:0005912	KEGG:dme:Dmel_CG10443 KEGG:dme:Dmel_CG10443 KEGG:dme:Dmel_CG10443 . . . . . .	sp|A2A8L5|PTPRF_MOUSE Receptor-type tyrosine-protein phosphatase F OS=Mus musculus OX=10090 GN=Ptprf PE=1 SV=1	XP_005271138.1 receptor-type tyrosine-protein phosphatase F isoform X6 [Homo sapiens]	gi|386769894|ref|NP_001246094.1| Leukocyte-antigen-related-like, isoform D [Drosophila melanogaster]	XP_012942031.1 tyrosine-protein phosphatase Lar [Aplysia californica]	NP_001164709.1 neogenin [Saccoglossus kowalevskii]	tr|A0A8M9PZF5|A0A8M9PZF5_DANRE protein-tyrosine-phosphatase OS=Danio rerio OX=7955 GN=ptprfa PE=3 SV=1
PladumEVm100638	-2.24811838853778	1.622128686101	35.1937021802967	2.98487265635907e-09	2.44520555562482e-07	. .	. .	. .	. .	.	.	.	.	.	.
PladumEVm022235	-8.60003100016382	-1.52506369505475	35.174818289221	3.01395731790627e-09	2.46416541161043e-07	PTCD3_HUMAN	PTCD3_HUMAN	GO:0005829	KEGG:hsa:55037	sp|Q14C51|PTCD3_MOUSE Pentatricopeptide repeat domain-containing protein 3, mitochondrial OS=Mus musculus OX=10090 GN=Ptcd3 PE=1 SV=2	NP_060422.4 pentatricopeptide repeat domain-containing protein 3, mitochondrial precursor [Homo sapiens]	gi|24653318|ref|NP_610854.1| CG4679 [Drosophila melanogaster]	XP_035828848.1 pentatricopeptide repeat domain-containing protein 3, mitochondrial isoform X2 [Aplysia californica]	XP_002735603.2 PREDICTED: pentatricopeptide repeat domain-containing protein 3, mitochondrial-like [Saccoglossus kowalevskii]	tr|A0A0R4IKN8|A0A0R4IKN8_DANRE Pentatricopeptide repeat domain-containing protein 3, mitochondrial OS=Danio rerio OX=7955 GN=ptcd3 PE=3 SV=1
PladumEVm127627	-1.82567943166894	4.64212182173748	35.1717422958202	3.01872171886505e-09	2.46416541161043e-07	. .	. .	. .	. .	.	.	.	.	.	.
PladumEVm008853	-2.5525738731073	2.07385035837286	35.1618922456565	3.03402924808877e-09	2.47227739031431e-07	. . . . . . . . . POL_HTL32 POL_HTL32 POL_HTL32 POL_HTL32 POL_HTL32 POL_HTL32 POL_HTL32 POL_HTL32 . . . . .	. . . . . . . . . . POL_CSVMV . . . POL_CSVMV . . . . . . .	. . . . . . . . . GO:0019013 GO:0019013 GO:0019013 GO:0019013 GO:0019013 GO:0019013 GO:0019013 GO:0019013 . . . . .	. . . . . . . . . . KEGG:vg:1403416 . . . KEGG:vg:1403416 . . . . . . .	.	.	.	.	.	.
PladumEVm012724	5.57487127739218	-1.11638027929832	35.142352942252	3.06462483299022e-09	2.49279616053069e-07	GIGA6_CRAGI GIGA6_CRAGI GIGA6_CRAGI GIGA6_CRAGI	GIGA6_CRAGI GIGA6_CRAGI GIGA6_CRAGI GIGA6_CRAGI	GO:0016021 GO:0016021 GO:0016021 GO:0016021	. . . .	.	.	.	XP_005089508.2 protein flp [Aplysia californica]	XP_002737539.1 PREDICTED: beta-lactamase-like protein 2-like [Saccoglossus kowalevskii]	tr|A0A2R8QLF3|A0A2R8QLF3_DANRE Lactamase, beta-like 1a OS=Danio rerio OX=7955 GN=lactbl1a PE=4 SV=1
PladumEVm003498	2.21539803118347	2.73975947290732	35.1107544879871	3.11475841021666e-09	2.52910692148086e-07	ALS_PAPHA ALS_PAPHA TOLL8_DROME . . TOLL8_DROME TOLL8_DROME ALS_RAT LRC15_MOUSE ALS_PAPHA ALS_PAPHA ALS_PAPHA . ALS_PAPHA ALS_PAPHA ALS_PAPHA ALS_PAPHA ALS_PAPHA ALS_PAPHA TOLL8_DROME ALS_RAT LRC15_RAT ALS_RAT ALS_PAPHA ALS_PAPHA ALS_PAPHA	. ALS_RAT ALS_MOUSE . . ALS_RAT . LRC15_RAT LRC15_MOUSE ALS_RAT ALS_RAT ALS_RAT CO4A1_CAEEL . ALS_MOUSE . ALS_RAT ALS_MOUSE ALS_MOUSE ALS_RAT ALS_MOUSE LRC15_RAT LRC15_MOUSE ALS_MOUSE ALS_RAT ALS_MOUSE	GO:0005615 GO:0005615 GO:0016324 . . GO:0016324 GO:0016324 GO:0031012 GO:0009986 GO:0005615 GO:0005615 GO:0005615 . GO:0005615 GO:0005615 GO:0005615 GO:0005615 GO:0005615 GO:0005615 GO:0016324 GO:0031012 GO:0009986 GO:0031012 GO:0005615 GO:0005615 GO:0005615	. KEGG:rno:79438 KEGG:mmu:16005 . . KEGG:rno:79438 KEGG:dme:Dmel_CG6890 KEGG:rno:246296 KEGG:mmu:74488 KEGG:rno:79438 KEGG:rno:79438 KEGG:rno:79438 KEGG:cel:CELE_K04H4.1 . KEGG:mmu:16005 . KEGG:rno:79438 KEGG:mmu:16005 KEGG:mmu:16005 KEGG:rno:79438 KEGG:mmu:16005 KEGG:rno:246296 KEGG:mmu:74488 KEGG:mmu:16005 KEGG:rno:79438 KEGG:mmu:16005	sp|Q80X72|LRC15_MOUSE Leucine-rich repeat-containing protein 15 OS=Mus musculus OX=10090 GN=Lrrc15 PE=2 SV=1	NP_004961.1 insulin-like growth factor-binding protein complex acid labile subunit isoform 2 precursor [Homo sapiens]	gi|161077058|ref|NP_610948.2| convoluted, isoform A [Drosophila melanogaster]	XP_005101868.1 toll-like receptor Tollo [Aplysia californica]	XP_002731920.1 PREDICTED: insulin-like growth factor-binding protein complex acid labile subunit-like [Saccoglossus kowalevskii]	tr|F1QKB4|F1QKB4_DANRE Si:dkey-182i3.11 OS=Danio rerio OX=7955 GN=si:dkey-182i3.11 PE=4 SV=2
PladumEVm054994	1.29676709145223	9.96220667752104	35.0927963147747	3.14361570029982e-09	2.5453192922004e-07	CCD70_BOVIN . .	. . .	GO:0005576 . .	KEGG:bta:515635 . .	sp|Q9D9B0|CCD70_MOUSE Coiled-coil domain-containing protein 70 OS=Mus musculus OX=10090 GN=Ccdc70 PE=2 SV=1	NP_079280.2 coiled-coil domain-containing protein 15 [Homo sapiens]	.	.	XP_006822194.1 PREDICTED: induced stolen tip protein TUB8-like [Saccoglossus kowalevskii]	tr|A0A2R8RJD1|A0A2R8RJD1_DANRE C-type lectin domain family 4 member M-like OS=Danio rerio OX=7955 GN=LOC110440085 PE=4 SV=1
PladumEVm078998	-1.56010997463676	4.92308429198185	35.0914547363175	3.14578222216388e-09	2.5453192922004e-07	RLA1_DROME RLA1_DROME RLA1_DROME RLA1_DROME RLA1_DROME RLA1_DROME RLA1_DROME RLA1_DROME	RLA1_DROME RLA1_DROME RLA1_DROME RLA1_DROME RLA1_DROME RLA1_DROME RLA1_DROME RLA1_DROME	GO:0022625 GO:0022625 GO:0022625 GO:0022625 GO:0022625 GO:0022625 GO:0022625 GO:0022625	KEGG:dme:Dmel_CG4087 KEGG:dme:Dmel_CG4087 KEGG:dme:Dmel_CG4087 KEGG:dme:Dmel_CG4087 KEGG:dme:Dmel_CG4087 KEGG:dme:Dmel_CG4087 KEGG:dme:Dmel_CG4087 KEGG:dme:Dmel_CG4087	sp|P47955|RLA1_MOUSE 60S acidic ribosomal protein P1 OS=Mus musculus OX=10090 GN=Rplp1 PE=1 SV=1	NP_000994.1 60S acidic ribosomal protein P1 isoform 1 [Homo sapiens]	gi|17136320|ref|NP_476630.1| ribosomal protein LP1, isoform A [Drosophila melanogaster]	XP_005094117.1 60S acidic ribosomal protein P1 [Aplysia californica]	XP_002734329.1 PREDICTED: 60S acidic ribosomal protein P1-like [Saccoglossus kowalevskii]	tr|Q6P5K5|Q6P5K5_DANRE 60S acidic ribosomal protein P1 OS=Danio rerio OX=7955 GN=rplp1 PE=2 SV=1
PladumEVm012164	1.44153798030719	2.68411469552838	35.0559697350735	3.20363313506309e-09	2.58625700563819e-07	IMDH1_HUMAN IMDH1_BOVIN IMDH1_HUMAN IMDH1_BOVIN IMDH1_BOVIN IMDH1_HUMAN IMDH1_HUMAN IMDH1_BOVIN IMDH1_BOVIN IMDH1_HUMAN IMDH1_HUMAN IMDH1_XENTR IMDH1_BOVIN IMDH1_HUMAN	IMDH1_BOVIN IMDH1_BOVIN IMDH1_HUMAN RS20_XENLA IMDH1_HUMAN IMDH1_BOVIN IMDH1_BOVIN IMDH1_BOVIN IMDH1_BOVIN IMDH1_BOVIN IMDH1_HUMAN IMDH1_XENTR IMDH1_BOVIN IMDH1_BOVIN	GO:0035578 GO:0005737 GO:0035578 GO:0005737 GO:0005737 GO:0035578 GO:0035578 GO:0005737 GO:0005737 GO:0035578 GO:0035578 GO:0005737 GO:0005737 GO:0035578	KEGG:bta:504305 KEGG:bta:504305 KEGG:hsa:3614 KEGG:xla:379094 KEGG:hsa:3614 KEGG:bta:504305 KEGG:bta:504305 KEGG:bta:504305 KEGG:bta:504305 KEGG:bta:504305 KEGG:hsa:3614 . KEGG:bta:504305 KEGG:bta:504305	sp|P50096|IMDH1_MOUSE Inosine-5-monophosphate dehydrogenase 1 OS=Mus musculus OX=10090 GN=Impdh1 PE=1 SV=2	NP_899066.1 inosine-5-monophosphate dehydrogenase 1 isoform b [Homo sapiens]	gi|24641071|ref|NP_727441.1| raspberry, isoform A [Drosophila melanogaster]	XP_005093347.1 inosine-5-monophosphate dehydrogenase 1b isoform X2 [Aplysia californica]	XP_006825706.1 PREDICTED: inosine-5-monophosphate dehydrogenase 2-like [Saccoglossus kowalevskii]	tr|A0A8M2B5K3|A0A8M2B5K3_DANRE Inosine-5'-monophosphate dehydrogenase OS=Danio rerio OX=7955 GN=impdh1a PE=1 SV=1
PladumEVm086249	-2.75479140745801	5.32562745048905	35.0535524422442	3.20761256808229e-09	2.58625700563819e-07	.	.	.	.	.	.	.	.	.	.
PladumEVm039204	-1.40121510887544	3.52335339226943	35.0410766059161	3.22822956736019e-09	2.59832973866601e-07	.	.	.	.	.	.	.	.	.	.
PladumEVm039206	4.87650101781866	0.929124650913238	34.9401424809614	3.3999835620609e-09	2.7317948204838e-07	. . .	. . .	. . .	. . .	.	.	.	.	.	.
PladumEVm041317	-3.94965812069926	0.449079477655073	34.9293712706713	3.41884436577618e-09	2.73946948871058e-07	GSTA2_CHICK GSTA2_CHICK . GSTA2_CHICK GSTA2_CHICK .	GSTA2_CHICK . . GSTA2_CHICK . .	GO:0005737 GO:0005737 . GO:0005737 GO:0005737 .	KEGG:gga:414895 KEGG:gga:414895 . KEGG:gga:414895 KEGG:gga:414895 .	sp|Q9JHF7|HPGDS_MOUSE Hematopoietic prostaglandin D synthase OS=Mus musculus OX=10090 GN=Hpgds PE=1 SV=3	XP_005262989.1 hematopoietic prostaglandin D synthase isoform X1 [Homo sapiens]	.	XP_005104780.1 probable glutathione S-transferase 7 [Aplysia californica]	XP_006812416.1 PREDICTED: hematopoietic prostaglandin D synthase-like [Saccoglossus kowalevskii]	tr|A0A2R8QDF0|A0A2R8QDF0_DANRE Glutathione S-transferase OS=Danio rerio OX=7955 PE=3 SV=1
PladumEVm007665	1.77490341610769	1.16174240041603	34.9278958226145	3.42143607812633e-09	2.73946948871058e-07	B4GN2_HUMAN B4GN3_HUMAN B4GN4_HUMAN B4GN3_HUMAN B4GN2_HUMAN B4GN3_HUMAN B4GN4_HUMAN B4GN2_HUMAN B4GN2_HUMAN B4GN2_HUMAN B4GN2_HUMAN B4GN2_HUMAN B4GN2_HUMAN B4GN2_HUMAN	B4GN2_HUMAN B4GN3_HUMAN B4GN3_HUMAN B4GN3_HUMAN B4GN2_HUMAN B4GN3_HUMAN B4GN3_HUMAN B4GN2_HUMAN B4GN2_HUMAN B4GN2_HUMAN B4GN2_HUMAN B4GN2_HUMAN B4GN2_HUMAN B4GN2_HUMAN	GO:0000139 GO:0005794 GO:0032580 GO:0005794 GO:0000139 GO:0005794 GO:0032580 GO:0000139 GO:0000139 GO:0000139 GO:0000139 GO:0000139 GO:0000139 GO:0000139	KEGG:hsa:124872 KEGG:hsa:283358 KEGG:hsa:283358 KEGG:hsa:283358 KEGG:hsa:124872 KEGG:hsa:283358 KEGG:hsa:283358 KEGG:hsa:124872 KEGG:hsa:124872 KEGG:hsa:124872 KEGG:hsa:124872 KEGG:hsa:124872 KEGG:hsa:124872 KEGG:hsa:124872	sp|Q09199|B4GN2_MOUSE Beta-1,4 N-acetylgalactosaminyltransferase 2 OS=Mus musculus OX=10090 GN=B4galnt2 PE=2 SV=1	NP_001152859.1 beta-1,4 N-acetylgalactosaminyltransferase 2 isoform b [Homo sapiens]	gi|24652379|ref|NP_610567.1| uncharacterized protein Dmel_CG12913, isoform A [Drosophila melanogaster]	XP_005098573.1 chondroitin sulfate synthase 1 [Aplysia californica]	XP_002741266.1 PREDICTED: beta-1,4 N-acetylgalactosaminyltransferase 2-like [Saccoglossus kowalevskii]	tr|A0A8M9PV98|A0A8M9PV98_DANRE beta-1,4 N-acetylgalactosaminyltransferase 2-like isoform X2 OS=Danio rerio OX=7955 GN=LOC100333855 PE=4 SV=1
PladumEVm076053	1.32377250661642	2.4031071166396	34.8527165966966	3.55613027734973e-09	2.84237294859209e-07	. . . . . . .	. . . . . . .	. . . . . . .	. . . . . . .	.	.	.	.	.	.
PladumEVm106486	-5.78151015820671	-0.118813229125165	34.8403504384723	3.57878909253469e-09	2.85552636102607e-07	.	.	.	.	.	.	.	.	.	.
PladumEVm078044	-2.40825743426068	1.03556081791076	34.8157779258085	3.62424389927985e-09	2.88679177991255e-07	. . . . . . . .	Y3556_DROME IF_HUMAN . . Y3556_DROME . Y3556_DROME Y3556_DROME	. . . . . . . .	KEGG:dme:Dmel_CG3556 KEGG:hsa:2694 . . KEGG:dme:Dmel_CG3556 . KEGG:dme:Dmel_CG3556 KEGG:dme:Dmel_CG3556	.	.	.	XP_005109256.1 uncharacterized protein LOC101856382 [Aplysia californica]	XP_002734140.1 PREDICTED: uncharacterized protein CG3556-like [Saccoglossus kowalevskii]	tr|A0A8M1P479|A0A8M1P479_DANRE transcobalamin-like precursor OS=Danio rerio OX=7955 GN=tcnbb PE=4 SV=1
PladumEVm091329	1.54352147674272	3.24907933840328	34.7900452063708	3.67246475502742e-09	2.9201486158326e-07	. . . . .	. . . . .	. . . . .	. . . . .	.	.	.	.	.	.
PladumEVm086470	-2.85756809411134	0.549870414893534	34.7686755097454	3.71299765466512e-09	2.94728791419185e-07	.	.	.	.	.	.	.	XP_005104886.1 XK-related protein 6 [Aplysia californica]	XP_002730403.1 PREDICTED: XK-related protein 6-like [Saccoglossus kowalevskii]	.
PladumEVm085128	3.09293655920303	1.36132346187363	34.7536748079662	3.7417175080861e-09	2.96497301815449e-07	. .	. .	. .	. .	.	.	.	.	.	.
PladumEVm032231	-2.01131145345416	1.72133222204489	34.7356296081297	3.77656118467776e-09	2.98744158730892e-07	DHI1L_DANRE DHI1L_DANRE DHI1L_DANRE DHI1L_DANRE DHI1L_DANRE DHI1L_DANRE DHI1L_DANRE DHI1L_DANRE	DHI1L_DANRE DHI1L_DANRE DHI1L_XENTR DHI1L_DANRE DHI1L_DANRE DHI1L_DANRE DHI1L_DANRE DHI1L_XENTR	GO:0005576 GO:0005576 GO:0005576 GO:0005576 GO:0005576 GO:0005576 GO:0005576 GO:0005576	KEGG:dre:100006793 KEGG:dre:100006793 KEGG:xtr:100037875 KEGG:dre:100006793 KEGG:dre:100006793 KEGG:dre:100006793 KEGG:dre:100006793 KEGG:xtr:100037875	tr|Q3TJI8|Q3TJI8_MOUSE Corticosteroid 11-beta-dehydrogenase isozyme 1 OS=Mus musculus OX=10090 GN=Hsd11b1 PE=1 SV=1	NP_861420.1 corticosteroid 11-beta-dehydrogenase isozyme 1 [Homo sapiens]	gi|21358495|ref|NP_651717.1| CG7601 [Drosophila melanogaster]	XP_035825287.1 dehydrogenase/reductase SDR family member 7 [Aplysia californica]	XP_002739497.2 PREDICTED: hydroxysteroid 11-beta-dehydrogenase 1-like protein-like [Saccoglossus kowalevskii]	tr|Q7ZTY8|Q7ZTY8_DANRE Hydroxysteroid (11-beta) dehydrogenase 1-like a OS=Danio rerio OX=7955 GN=hsd11b3 PE=2 SV=1
PladumEVm012421	1.75169137783824	2.5982631608817	34.7134752890744	3.81978386945039e-09	3.01644990678605e-07	KCP_MOUSE KCP_MOUSE KCP_MOUSE KCP_XENLA KCP_XENLA KCP_MOUSE KCP_XENLA KCP_MOUSE KCP_MOUSE KCP_MOUSE	KCP_MOUSE KCP_MOUSE KCP_MOUSE KCP_XENLA KCP_XENLA KCP_MOUSE KCP_XENLA KCP_XENLA KCP_MOUSE KCP_MOUSE	GO:0005615 GO:0005615 GO:0005615 GO:0005576 GO:0005576 GO:0005615 GO:0005576 GO:0005615 GO:0005615 GO:0005615	KEGG:mmu:333088 KEGG:mmu:333088 KEGG:mmu:333088 KEGG:xla:378806 KEGG:xla:378806 KEGG:mmu:333088 KEGG:xla:378806 KEGG:xla:378806 KEGG:mmu:333088 KEGG:mmu:333088	sp|Q3U492|KCP_MOUSE Kielin/chordin-like protein OS=Mus musculus OX=10090 GN=Kcp PE=1 SV=2	XP_016867683.1 kielin/chordin-like protein isoform X9 [Homo sapiens]	.	XP_012939323.1 kielin/chordin-like protein [Aplysia californica]	XP_006820547.1 PREDICTED: kielin/chordin-like protein-like [Saccoglossus kowalevskii]	tr|F1Q752|F1Q752_DANRE Si:dkey-266m15.6 OS=Danio rerio OX=7955 GN=kcp PE=4 SV=3
PladumEVm014686	-1.3922312394575	4.26055021169948	34.6946042684634	3.8569913838588e-09	3.04061688906636e-07	EAA3_RABIT EAA3_RABIT EAA1_MOUSE EAA3_RABIT EAA1_MOUSE EAA3_RABIT EAA1_MOUSE EAA3_RABIT	EAA3_RABIT EAA3_RABIT EAA1_MOUSE EAA3_RABIT EAA1_MOUSE EAA3_RABIT EAA1_MOUSE EAA3_RABIT	GO:0016324 GO:0016324 GO:0009925 GO:0016324 GO:0009925 GO:0016324 GO:0009925 GO:0016324	KEGG:ocu:100009070 KEGG:ocu:100009070 KEGG:mmu:20512 KEGG:ocu:100009070 KEGG:mmu:20512 KEGG:ocu:100009070 KEGG:mmu:20512 KEGG:ocu:100009070	sp|P51906|EAA3_MOUSE Excitatory amino acid transporter 3 OS=Mus musculus OX=10090 GN=Slc1a1 PE=1 SV=2	XP_016882641.1 excitatory amino acid transporter 4 isoform X1 [Homo sapiens]	gi|17137668|ref|NP_477428.1| excitatory amino acid transporter 1, isoform A [Drosophila melanogaster]	XP_012940660.1 excitatory amino acid transporter [Aplysia californica]	XP_006814998.1 PREDICTED: excitatory amino acid transporter 2-like [Saccoglossus kowalevskii]	tr|D7RVR6|D7RVR6_DANRE Amino acid transporter OS=Danio rerio OX=7955 GN=EAAT3 PE=2 SV=1
PladumEVm002297	1.20870977385552	3.529563010723	34.6121821783598	4.02380237410534e-09	3.16669807694762e-07	NRX1A_HUMAN NRX1A_HUMAN NRX1A_HUMAN NRX1A_HUMAN . NRX1A_HUMAN NRX1A_HUMAN . NRX1A_HUMAN	NRX3A_CHICK NRX3A_CHICK NRX2A_MOUSE NRX2A_MOUSE NR3AA_DANRE NRX2A_HUMAN NRX2A_HUMAN NR3AA_DANRE NRX2A_HUMAN	GO:0042995 GO:0042995 GO:0042995 GO:0042995 . GO:0042995 GO:0042995 . GO:0042995	KEGG:gga:423385 KEGG:gga:423385 . . KEGG:dre:563598 KEGG:hsa:9379 KEGG:hsa:9379 KEGG:dre:563598 KEGG:hsa:9379	sp|Q9CS84|NRX1A_MOUSE Neurexin-1 OS=Mus musculus OX=10090 GN=Nrxn1 PE=1 SV=3	NP_001317024.1 neurexin-1 isoform alpha14 precursor [Homo sapiens]	gi|442620473|ref|NP_001262840.1| neurexin 1, isoform F [Drosophila melanogaster]	NP_001240692.1 neurexin [Aplysia californica]	XP_006824853.1 PREDICTED: neurexin-1b [Saccoglossus kowalevskii]	tr|A0A8M9QIT8|A0A8M9QIT8_DANRE neurexin 1a isoform X20 OS=Danio rerio OX=7955 GN=nrxn1a PE=4 SV=1
PladumEVm081326	1.53250305801509	4.07167897425913	34.5948985798484	4.05968812847226e-09	3.18948774311833e-07	.	.	.	.	.	.	.	.	.	.
PladumEVm073941	1.326502714272	4.59079237456724	34.5914183957817	4.06695267163589e-09	3.18975185774182e-07	. . . .	. . . .	. . . .	. . . .	.	.	.	.	.	.
PladumEVm112704	-5.02144025753036	4.96063945653129	34.5540416890767	4.14579837313458e-09	3.2460614166793e-07	.	.	.	.	.	.	.	.	.	.
PladumEVm018533	2.81507645834549	1.85574180942457	34.5075523759487	4.24600650335582e-09	3.31887764699489e-07	CREA_FLASU	CREA_FLASU	GO:0016980	.	sp|Q9CPW9|MAP12_MOUSE Methionine aminopeptidase 1D, mitochondrial OS=Mus musculus OX=10090 GN=Metap1d PE=2 SV=1	NP_001309208.1 methionine aminopeptidase 1D, mitochondrial isoform 2 [Homo sapiens]	gi|21355531|ref|NP_651281.1| uncharacterized protein Dmel_CG13630 [Drosophila melanogaster]	.	XP_002738769.1 PREDICTED: uncharacterized protein LOC100373380 [Saccoglossus kowalevskii]	.
PladumEVm003026	1.47184505323203	3.07314740631172	34.494835160785	4.27383865381143e-09	3.33497047089533e-07	PLCB4_HUMAN PLCB4_HUMAN PLCB4_HUMAN PLCB4_HUMAN PLCB4_HUMAN PLCB4_HUMAN PLCB4_HUMAN PLCB4_HUMAN PLCB4_HUMAN PLCB4_HUMAN PLCB4_HUMAN PLCB4_HUMAN	PLCB4_HUMAN PLCB4_HUMAN PLCB4_HUMAN PLCB4_HUMAN PLCB4_HUMAN PLCB4_HUMAN PLCB4_HUMAN PLCB4_HUMAN PLCB4_HUMAN PLCB4_HUMAN PLCB4_HUMAN PLCB4_HUMAN	GO:0005829 GO:0005829 GO:0005829 GO:0005829 GO:0005829 GO:0005829 GO:0005829 GO:0005829 GO:0005829 GO:0005829 GO:0005829 GO:0005829	KEGG:hsa:5332 KEGG:hsa:5332 KEGG:hsa:5332 KEGG:hsa:5332 KEGG:hsa:5332 KEGG:hsa:5332 KEGG:hsa:5332 KEGG:hsa:5332 KEGG:hsa:5332 KEGG:hsa:5332 KEGG:hsa:5332 KEGG:hsa:5332	tr|Q91UZ1|Q91UZ1_MOUSE 1-phosphatidylinositol 4,5-bisphosphate phosphodiesterase OS=Mus musculus OX=10090 GN=Plcb4 PE=1 SV=1	XP_024307675.1 1-phosphatidylinositol 4,5-bisphosphate phosphodiesterase beta-4 isoform X4 [Homo sapiens]	gi|62473454|ref|NP_001014720.1| no receptor potential A, isoform D [Drosophila melanogaster]	XP_035826273.1 1-phosphatidylinositol 4,5-bisphosphate phosphodiesterase beta-4 isoform X3 [Aplysia californica]	XP_006811961.1 PREDICTED: LOW QUALITY PROTEIN: 1-phosphatidylinositol 4,5-bisphosphate phosphodiesterase beta-4-like, partial [Saccoglossus kowalevskii]	tr|A0A8M9PW40|A0A8M9PW40_DANRE 1-phosphatidylinositol 4,5-bisphosphate phosphodiesterase OS=Danio rerio OX=7955 GN=plcb4 PE=4 SV=1
PladumEVm033539	-2.45300446576163	1.29992250349281	34.4032430303962	4.47976225628455e-09	3.48974237761564e-07	DPO3_CLOPE DPO3_CLOPE DPO3E_RICTY DPO3_CLOPE DPO3_CLOPE DPO3_CLOPE DPO3_CLOPE DPO3E_RICTY	DPO3_CALS4 DPO3_CLOPE DPO3E_RICTY DPO3_CALS4 DPO3E_RICTY DPO3_CLOPE DPO3_CALS4 DPO3E_RICTY	GO:0005737 GO:0005737 GO:0003677 GO:0005737 GO:0005737 GO:0005737 GO:0005737 GO:0003677	KEGG:tte:TTE1398 KEGG:cpe:CPE1691 KEGG:rty:RT0718 KEGG:tte:TTE1398 KEGG:rty:RT0718 KEGG:cpe:CPE1691 KEGG:tte:TTE1398 KEGG:rty:RT0718	.	.	.	.	XP_006813185.1 PREDICTED: uncharacterized protein LOC102809360 [Saccoglossus kowalevskii]	tr|F1R5B7|F1R5B7_DANRE exodeoxyribonuclease III OS=Danio rerio OX=7955 GN=plex9.2 PE=3 SV=2
PladumEVm024806	1.24486539119571	4.68392605598811	34.3707656803729	4.55514213266626e-09	3.54246940280105e-07	RRS1_MOUSE RRS1_MOUSE RRS1_MOUSE RRS1_MOUSE RRS1_MOUSE RRS1_MOUSE RRS1_MOUSE RRS1_MOUSE RRS1_MOUSE RRS1_MOUSE RRS1_MOUSE RRS1_MOUSE RRS1_MOUSE RRS1_MOUSE	RRS1_MOUSE RRS1_MOUSE NT5M_MOUSE RRS1_MOUSE RRS1_MOUSE RRS1_MOUSE RRS1_MOUSE RRS1_MOUSE RRS1_MOUSE RRS1_MOUSE RRS1_MOUSE RRS1_MOUSE RRS1_MOUSE RRS1_MOUSE	GO:0000794 GO:0000794 GO:0000794 GO:0000794 GO:0000794 GO:0000794 GO:0000794 GO:0000794 GO:0000794 GO:0000794 GO:0000794 GO:0000794 GO:0000794 GO:0000794	KEGG:mmu:59014 KEGG:mmu:59014 KEGG:mmu:103850 KEGG:mmu:59014 KEGG:mmu:59014 KEGG:mmu:59014 KEGG:mmu:59014 KEGG:mmu:59014 KEGG:mmu:59014 KEGG:mmu:59014 KEGG:mmu:59014 KEGG:mmu:59014 KEGG:mmu:59014 KEGG:mmu:59014	sp|Q9CYH6|RRS1_MOUSE Ribosome biogenesis regulatory protein homolog OS=Mus musculus OX=10090 GN=Rrs1 PE=1 SV=1	NP_055984.1 ribosome biogenesis regulatory protein homolog [Homo sapiens]	gi|221330901|ref|NP_729108.2| uncharacterized protein Dmel_CG32409 [Drosophila melanogaster]	XP_005096118.1 ribosome biogenesis regulatory protein homolog [Aplysia californica]	XP_006814819.1 PREDICTED: ribosome biogenesis regulatory protein homolog, partial [Saccoglossus kowalevskii]	tr|A8KBQ7|A8KBQ7_DANRE Ribosome biogenesis regulatory protein OS=Danio rerio OX=7955 GN=rrs1 PE=2 SV=1
PladumEVm017099	-1.99180846707533	2.54474931369454	34.3388615887817	4.63042818774841e-09	3.59494575608346e-07	RHAG_HUMAN RHAG_HUMAN RHAG_HUMAN RHAG_HUMAN RHBG_DANRE RHBG_DANRE RHBG_DANRE RHAG_HUMAN RHAG_HUMAN	RHCG_PIG RHCG_PIG RHCG_PIG RHCG_PIG RTJK_DROME RHCG_PIG RHCG_PIG RHCG_PIG RHCG_PIG	GO:0005887 GO:0005887 GO:0005887 GO:0005887 GO:0016323 GO:0016323 GO:0016323 GO:0005887 GO:0005887	KEGG:ssc:733644 KEGG:ssc:733644 KEGG:ssc:733644 KEGG:ssc:733644 KEGG:dre:337596 KEGG:ssc:733644 KEGG:ssc:733644 KEGG:ssc:733644 KEGG:ssc:733644	sp|Q9QUT0|RHAG_MOUSE Ammonium transporter Rh type A OS=Mus musculus OX=10090 GN=Rhag PE=1 SV=1	NP_000315.2 ammonium transporter Rh type A [Homo sapiens]	gi|21355411|ref|NP_647940.1| Rh50, isoform A [Drosophila melanogaster]	XP_012936993.1 ammonium transporter Rh type A [Aplysia californica]	XP_006824549.1 PREDICTED: ammonium transporter Rh type B-like [Saccoglossus kowalevskii]	sp|Q7T070|RHBG_DANRE Ammonium transporter Rh type B OS=Danio rerio OX=7955 GN=rhbg PE=2 SV=1
PladumEVm007521	-3.13725527723869	0.393206723628246	34.2477705026333	4.85231018407035e-09	3.76086714754908e-07	. . . .	. . . .	. . . .	. . . .	.	.	gi|320542265|ref|NP_001188660.1| forked, isoform J [Drosophila melanogaster]	.	.	.
PladumEVm047666	-2.21712417890469	2.92340353328914	34.2342872895515	4.88604559317309e-09	3.78064963132935e-07	. . . . . . . . . . . . .	. . . . . . . . . . . . .	. . . . . . . . . . . . .	. . . . . . . . . . . . .	.	.	.	.	.	.
PladumEVm044656	-5.18009628109344	1.00895897534746	34.2228642245976	4.9148101797703e-09	3.79406386968867e-07	.	.	.	.	.	.	.	.	.	.
PladumEVm002185	1.42194470007711	2.63950409127502	34.2208642046054	4.91986387672221e-09	3.79406386968867e-07	TRPC6_BOVIN . TRPC6_HUMAN TRPC6_HUMAN TRPC6_MOUSE . TRPC6_BOVIN . TRPC2_BOVIN TRPC2_BOVIN TRPC6_BOVIN TRPC6_BOVIN TRPC6_BOVIN . . TRPC6_BOVIN	TRPC6_BOVIN . TRPC6_HUMAN . TRPC6_BOVIN . TRPC6_BOVIN . . TRPC2_RAT TRPC6_BOVIN TRPC6_BOVIN TRPC6_BOVIN . . TRPC6_BOVIN	GO:0034703 . GO:0034703 GO:0034703 GO:0034703 . GO:0034703 . GO:0034703 GO:0034703 GO:0034703 GO:0034703 GO:0034703 . . GO:0034703	KEGG:bta:407151 . KEGG:hsa:7225 KEGG:hsa:7225 KEGG:bta:407151 . KEGG:bta:407151 . . KEGG:rno:102549471 KEGG:bta:407151 KEGG:bta:407151 KEGG:bta:407151 . . KEGG:bta:407151	sp|Q61143|TRPC6_MOUSE Short transient receptor potential channel 6 OS=Mus musculus OX=10090 GN=Trpc6 PE=1 SV=3	XP_016873710.1 short transient receptor potential channel 6 isoform X2 [Homo sapiens]	gi|442628061|ref|NP_001137830.2| transient receptor potential cation channel gamma, isoform D [Drosophila melanogaster]	XP_035825162.1 short transient receptor potential channel 3-like [Aplysia californica]	XP_002730569.1 PREDICTED: short transient receptor potential channel 7-like [Saccoglossus kowalevskii]	tr|F1QUD1|F1QUD1_DANRE Transient receptor potential cation channel, subfamily C, member 6a OS=Danio rerio OX=7955 GN=trpc6a PE=4 SV=1
PladumEVm100911	-5.04119158537445	1.50138777490778	34.1860446400776	5.00868545310168e-09	3.85610149791552e-07	NDUS2_RAT	NDUS2_RAT	GO:0005743	KEGG:rno:289218	tr|A0A0A6YXD3|A0A0A6YXD3_MOUSE Complex I-49kD (Fragment) OS=Mus musculus OX=10090 GN=Ndufs2 PE=1 SV=5	NP_001364231.1 NADH dehydrogenase [ubiquinone] iron-sulfur protein 2, mitochondrial isoform 2 precursor [Homo sapiens]	gi|24638644|ref|NP_651926.1| NADH dehydrogenase (ubiquinone) 49 kDa subunit, isoform A [Drosophila melanogaster]	XP_005103833.2 NADH-ubiquinone oxidoreductase 49 kDa subunit [Aplysia californica]	XP_002741098.1 PREDICTED: NADH dehydrogenase [ubiquinone] iron-sulfur protein 2, mitochondrial-like [Saccoglossus kowalevskii]	tr|F1Q4N4|F1Q4N4_DANRE NADH dehydrogenase [ubiquinone] iron-sulfur protein 2, mitochondrial OS=Danio rerio OX=7955 GN=ndufs2 PE=3 SV=1
PladumEVm008661	1.58348699124476	4.65142766265162	34.1660799151113	5.06033620754959e-09	3.88936258195952e-07	. . . . . . . . . . . . . . . . . . . . . . . . . . . . . .	. . . . . . . . . . . . . . . . . . . . . . . . . . . . . .	. . . . . . . . . . . . . . . . . . . . . . . . . . . . . .	. . . . . . . . . . . . . . . . . . . . . . . . . . . . . .	.	.	.	.	.	.
PladumEVm015706	-3.09708790194144	4.33177323719534	34.1455249919839	5.11407123055319e-09	3.92411208972397e-07	MB213_DANRE MB213_DANRE MB213_HUMAN MB213_MOUSE MB213_MOUSE MB213_MOUSE MB213_MOUSE MB213_MOUSE MB213_DANRE MB213_DANRE MB213_DANRE MB213_DANRE MB213_DANRE MB213_MOUSE MB213_MOUSE MB213_MOUSE MB213_DANRE MB213_DANRE MB213_DANRE MB213_DANRE MB213_DANRE MB213_MOUSE MB213_DANRE MB213_MOUSE MB213_DANRE MB213_MOUSE MB213_MOUSE MB213_DANRE MB21L_DROPS MB213_DANRE MB213_MOUSE MB213_DANRE MB213_DANRE MB2…	MB213_DANRE MB213_DANRE MB213_HUMAN MB213_MOUSE MB213_MOUSE MB213_MOUSE MB213_MOUSE MB213_MOUSE MB213_DANRE MB213_DANRE MB213_DANRE MB213_DANRE MB213_DANRE MB213_MOUSE MB213_MOUSE MB213_MOUSE MB213_DANRE MB213_DANRE MB213_DANRE MB213_DANRE MB213_DANRE MB213_MOUSE MB213_DANRE MB213_MOUSE MB213_DANRE MB213_MOUSE MB213_MOUSE MB213_DANRE MB21L_DROPS MB213_DANRE MB213_MOUSE MB213_DANRE MB213_DANRE MB2…	. . . . . . . . . . . . . . . . . . . . . . . . . . . . . . . . . . . . .	KEGG:dre:558164 KEGG:dre:558164 KEGG:hsa:126868 KEGG:mmu:242125 KEGG:mmu:242125 KEGG:mmu:242125 KEGG:mmu:242125 KEGG:mmu:242125 KEGG:dre:558164 KEGG:dre:558164 KEGG:dre:558164 KEGG:dre:558164 KEGG:dre:558164 KEGG:mmu:242125 KEGG:mmu:242125 KEGG:mmu:242125 KEGG:dre:558164 KEGG:dre:558164 KEGG:dre:558164 KEGG:dre:558164 KEGG:dre:558164 KEGG:mmu:242125 KEGG:dre:558164 KEGG:mmu:242125 KEGG:dre:558164…	sp|Q8CI17|MB213_MOUSE Protein mab-21-like 3 OS=Mus musculus OX=10090 GN=Mab21L3 PE=2 SV=2	XP_011538928.1 protein mab-21-like 3 isoform X1 [Homo sapiens]	gi|18857945|ref|NP_572287.1| CG4766 [Drosophila melanogaster]	XP_012946172.1 protein mab-21-like 2 [Aplysia californica]	XP_002740936.1 PREDICTED: protein mab-21-like 3-like [Saccoglossus kowalevskii]	sp|A8E4S7|MB213_DANRE Protein mab-21-like 3 OS=Danio rerio OX=7955 GN=mab21L3 PE=2 SV=1
PladumEVm021030	-4.01096383004555	1.44488473355142	34.0913921885211	5.25833617182345e-09	4.02809549109118e-07	BTBD2_HUMAN BTBD2_HUMAN BTBD2_HUMAN BTBD2_HUMAN BTBD2_HUMAN BTBD2_HUMAN	BTBD2_HUMAN BTBD2_HUMAN BTBD2_HUMAN BTBD2_HUMAN BTBD2_HUMAN BTBD2_HUMAN	GO:0005829 GO:0005829 GO:0005829 GO:0005829 GO:0005829 GO:0005829	KEGG:hsa:55643 KEGG:hsa:55643 KEGG:hsa:55643 KEGG:hsa:55643 KEGG:hsa:55643 KEGG:hsa:55643	tr|F6WBW4|F6WBW4_MOUSE BTB (POZ) domain-containing 2 (Fragment) OS=Mus musculus OX=10090 GN=Btbd2 PE=1 SV=1	NP_060267.2 BTB/POZ domain-containing protein 2 [Homo sapiens]	gi|24647662|ref|NP_650618.1| lute, isoform A [Drosophila melanogaster]	XP_005109158.1 BTB/POZ domain-containing protein 1 isoform X2 [Aplysia californica]	XP_002740428.1 PREDICTED: BTB/POZ domain-containing protein 2 [Saccoglossus kowalevskii]	tr|A0A8M2BGD7|A0A8M2BGD7_DANRE BTB/POZ domain-containing protein 2 OS=Danio rerio OX=7955 GN=LOC555499 PE=4 SV=1
PladumEVm015634	-2.05963963580412	2.16608714887332	34.0527635216762	5.36376756382234e-09	4.10203479851855e-07	CGAS_NEMVE CGAS_NEMVE CGAS_NEMVE CGAS_NEMVE CGAS_NEMVE CGAS_NEMVE CGAS_NEMVE CGAS_NEMVE CGAS_NEMVE CGAS_NEMVE CGAS_NEMVE CGAS_NEMVE . CGAS_NEMVE CGAS_NEMVE CGAS_NEMVE CGAS_NEMVE CGAS_NEMVE CGAS_NEMVE	CGAS_NEMVE . CGAS_NEMVE CGAS_NEMVE . CGAS_NEMVE CGAS_NEMVE CGAS_NEMVE CGAS_NEMVE CGAS_NEMVE CGAS_NEMVE CGAS_NEMVE . CGAS_NEMVE CGAS_NEMVE CGAS_NEMVE CGAS_NEMVE CGAS_NEMVE CGAS_NEMVE	GO:0005829 GO:0005829 GO:0005829 GO:0005829 GO:0005829 GO:0005829 GO:0005829 GO:0005829 GO:0005829 GO:0005829 GO:0005829 GO:0005829 . GO:0005829 GO:0005829 GO:0005829 GO:0005829 GO:0005829 GO:0005829	KEGG:nve:5509120 KEGG:nve:5509120 KEGG:nve:5509120 KEGG:nve:5509120 KEGG:nve:5509120 KEGG:nve:5509120 KEGG:nve:5509120 KEGG:nve:5509120 KEGG:nve:5509120 KEGG:nve:5509120 KEGG:nve:5509120 KEGG:nve:5509120 . KEGG:nve:5509120 KEGG:nve:5509120 KEGG:nve:5509120 KEGG:nve:5509120 KEGG:nve:5509120 KEGG:nve:5509120	sp|O70299|MB211_MOUSE Putative nucleotidyltransferase MAB21L1 OS=Mus musculus OX=10090 GN=Mab21l1 PE=2 SV=1	NP_005575.1 putative nucleotidyltransferase MAB21L1 [Homo sapiens]	gi|24640029|ref|NP_651971.2| mab-21 [Drosophila melanogaster]	XP_005095978.1 protein mab-21-like 2 [Aplysia californica]	XP_006813319.1 PREDICTED: protein mab-21-like 1-like [Saccoglossus kowalevskii]	sp|Q8UUZ1|MB212_DANRE Protein mab-21-like 2 OS=Danio rerio OX=7955 GN=mab21l2 PE=1 SV=1
PladumEVm056020	3.95280095806703	-0.903270150874927	34.0486665254812	5.3750731678174e-09	4.10386390668566e-07	.	.	.	.	.	.	.	.	.	.
PladumEVm102081	1.5878188310226	2.85570083173771	34.0151124199876	5.46856791312845e-09	4.16833440649869e-07	. . . . .	. . . . .	. . . . .	. . . . .	.	.	.	.	.	.
PladumEVm040592	-2.55009647802243	1.3069035268568	33.959257204502	5.62782830206e-09	4.28031034475968e-07	.	.	.	.	.	.	.	.	.	.
PladumEVm101663	-2.32145757247111	2.06211678212394	33.9571015686124	5.6340669191867e-09	4.28031034475968e-07	. .	. .	. .	. .	.	.	.	.	.	.
PladumEVm080672	-2.4985547654458	4.54881547390177	33.9502446606981	5.65395756069282e-09	4.28780695178952e-07	.	.	.	.	.	.	.	.	.	.
PladumEVm061258	2.12709304144087	2.60312125506061	33.9472861500668	5.66256136468653e-09	4.28780695178952e-07	TPM2_BIOGL TPM2_BIOGL .	. TPM_HALRU .	. . .	. . .	tr|E9Q7Q3|E9Q7Q3_MOUSE Tropomyosin alpha-3 chain OS=Mus musculus OX=10090 GN=Tpm3 PE=1 SV=1	NP_001336608.1 tropomyosin alpha-3 chain isoform Tpm3.3cy [Homo sapiens]	gi|442619193|ref|NP_001262591.1| tropomyosin 1, isoform S [Drosophila melanogaster]	XP_035829772.1 tropomyosin-2 isoform X12 [Aplysia californica]	XP_006811710.1 PREDICTED: tropomyosin isoform X5 [Saccoglossus kowalevskii]	tr|A0A2R8QH41|A0A2R8QH41_DANRE Tropomyosin 1 (alpha) OS=Danio rerio OX=7955 GN=tpm1 PE=3 SV=1
PladumEVm110315	-7.90372771442061	1.87254915893832	33.9343490893855	5.70033862275534e-09	4.30932495653584e-07	RTXE_DROME	.	GO:0003964	.	.	.	.	.	XP_006811856.1 PREDICTED: RNA-directed DNA polymerase from mobile element jockey-like [Saccoglossus kowalevskii]	tr|Q3LG56|Q3LG56_DANRE ORF2-encoded protein (Fragment) OS=Danio rerio OX=7955 GN=ORF2p PE=4 SV=1
PladumEVm155391	-1.55305296817584	4.49035266044872	33.9295400016248	5.71444580792777e-09	4.31290771395388e-07	. .	. .	. .	. .	.	.	.	.	.	.
PladumEVm072711	-2.11723169221496	3.42509974853691	33.8975450439889	5.80919548817505e-09	4.37724306186729e-07	. . .	. . .	. . .	. . .	.	.	.	.	.	.
PladumEVm022039	2.05918457609544	1.17213975488271	33.8795054967481	5.86330967849236e-09	4.41079925307369e-07	. . . . . . .	. . . . . . .	. . . . . . .	. . . . . . .	tr|A0A1W2P6U8|A0A1W2P6U8_MOUSE RIKEN cDNA 4932415D10 gene OS=Mus musculus OX=10090 GN=4932415D10Rik PE=4 SV=1	XP_011528955.1 DNA-directed RNA polymerase II subunit RPB1-like [Homo sapiens]	.	XP_035828592.1 hyphally regulated cell wall protein 3-like [Aplysia californica]	XP_006822775.1 PREDICTED: location of vulva defective 1-like [Saccoglossus kowalevskii]	tr|F1QZQ0|F1QZQ0_DANRE Titin, tandem duplicate 2 (Fragment) OS=Danio rerio OX=7955 GN=ttn.2 PE=3 SV=1
PladumEVm021822	-4.27349635393352	0.650201975957329	33.8694979505724	5.89354726359914e-09	4.4263135802421e-07	. . . . . . .	. . . . . . .	. . . . . . .	. . . . . . .	.	.	.	XP_012941014.1 uncharacterized protein LOC106012483, partial [Aplysia californica]	XP_006811186.1 PREDICTED: uncharacterized protein LOC102804718 [Saccoglossus kowalevskii]	.
PladumEVm033762	1.95838489639516	0.982666647232562	33.8375469329727	5.99113578480274e-09	4.49227850808686e-07	LRP8_CHICK LRP1B_MOUSE LRP8_CHICK	LRP8_CHICK LRP1B_MOUSE LRP8_CHICK	GO:0016021 GO:0016021 GO:0016021	KEGG:gga:396102 . KEGG:gga:396102	tr|A0A571BEC8|A0A571BEC8_MOUSE Low-density lipoprotein receptor-related protein 8 OS=Mus musculus OX=10090 GN=Lrp8 PE=1 SV=1	XP_016857757.1 low-density lipoprotein receptor-related protein 8 isoform X11 [Homo sapiens]	gi|281362588|ref|NP_733119.2| lipophorin receptor 1, isoform G [Drosophila melanogaster]	XP_012940301.1 very low-density lipoprotein receptor isoform X2 [Aplysia californica]	XP_006824968.1 PREDICTED: very low-density lipoprotein receptor-like [Saccoglossus kowalevskii]	tr|A0A0R4IN11|A0A0R4IN11_DANRE Low density lipoprotein receptor-related protein 8, apolipoprotein e receptor OS=Danio rerio OX=7955 GN=lrp8 PE=4 SV=2
PladumEVm017952	2.35196499836549	2.1629855241008	33.8079711959743	6.08291123314294e-09	4.55367724004338e-07	TRM13_MOUSE TRM13_MOUSE TRM13_MOUSE TRM13_MOUSE TRM13_MOUSE TRM13_MOUSE	TRM13_MOUSE TRM13_MOUSE RIC1_MOUSE RD23B_MOUSE TRM13_MOUSE TRM13_MOUSE	GO:0046872 GO:0046872 GO:0046872 GO:0046872 GO:0046872 GO:0046872	KEGG:mmu:229780 KEGG:mmu:229780 KEGG:mmu:229780 KEGG:mmu:19359 KEGG:mmu:229780 KEGG:mmu:229780	sp|Q8BYH3|TRM13_MOUSE tRNA:m(4)X modification enzyme TRM13 homolog OS=Mus musculus OX=10090 GN=Trmt13 PE=2 SV=1	NP_061956.2 tRNA:m(4)X modification enzyme TRM13 homolog [Homo sapiens]	gi|28571533|ref|NP_649646.3| uncharacterized protein Dmel_CG18048 [Drosophila melanogaster]	XP_005104573.1 tRNA:m(4)X modification enzyme TRM13 homolog [Aplysia californica]	XP_006812702.1 PREDICTED: tRNA:m(4)X modification enzyme TRM13 homolog, partial [Saccoglossus kowalevskii]	tr|Q58EK9|Q58EK9_DANRE tRNA:m(4)X modification enzyme TRM13 OS=Danio rerio OX=7955 GN=ccdc76 PE=2 SV=1
PladumEVm019130	-2.50525436784475	1.09949327712884	33.7667343561725	6.21322673839961e-09	4.64368093846071e-07	NOE1_RAT . NOE1_MOUSE MYOC_CANLF MYOC_CANLF	NOE1_RAT . NOE1_MOUSE MYOC_CANLF MYOC_CANLF	GO:0032281 . GO:0032281 GO:0005929 GO:0005929	KEGG:rno:93667 . KEGG:mmu:56177 KEGG:cfa:490344 KEGG:cfa:490344	tr|A3KGE4|A3KGE4_MOUSE Noelin OS=Mus musculus OX=10090 GN=Olfm1 PE=1 SV=1	NP_001269540.1 noelin isoform 4 precursor [Homo sapiens]	gi|45549584|ref|NP_573262.2| CG6867 [Drosophila melanogaster]	XP_035824548.1 gliomedin-like [Aplysia californica]	XP_006818126.1 PREDICTED: collagen alpha-1(I) chain-like [Saccoglossus kowalevskii]	tr|A0A2R8QKW6|A0A2R8QKW6_DANRE Olfactomedin like 2A OS=Danio rerio OX=7955 PE=4 SV=1
PladumEVm033888	1.99762526106445	1.48628472113764	33.7624058206564	6.22706677671103e-09	4.64648180442462e-07	. . . . . . . . .	. . . . . . . . .	. . . . . . . . .	. . . . . . . . .	.	.	.	.	.	.
PladumEVm010903	-2.16951747269959	1.27233280386499	33.7490529672887	6.26995595736942e-09	4.67091427704419e-07	. . . . . . . . . . . . .	. . . . . . . . . . . . .	. . . . . . . . . . . . .	. . . . . . . . . . . . .	.	.	.	.	.	.
PladumEVm006277	-2.14709751181969	3.4047447760893	33.7312495878623	6.32760070792126e-09	4.70624247159914e-07	GVIN1_MOUSE GVIN1_MOUSE GVIN1_MOUSE GVIN1_MOUSE GVIN1_MOUSE . GVIN1_MOUSE GVIN1_MOUSE GVIN1_HUMAN GVIN1_MOUSE GVIN1_MOUSE . GVIN1_MOUSE GVIN1_MOUSE GVIN1_MOUSE	GVIN1_MOUSE GVIN1_MOUSE GVIN1_MOUSE GVIN1_MOUSE GVIN1_MOUSE . GVIN1_MOUSE GVIN1_MOUSE GVIN1_HUMAN GVIN1_MOUSE GVIN1_MOUSE . GVIN1_MOUSE GVIN1_MOUSE GVIN1_MOUSE	GO:0005829 GO:0005829 GO:0005829 GO:0005829 GO:0005829 . GO:0005829 GO:0005829 GO:0005829 GO:0005829 GO:0005829 . GO:0005829 GO:0005829 GO:0005829	KEGG:mmu:100042856 KEGG:mmu:100042856 KEGG:mmu:100042856 KEGG:mmu:100042856 KEGG:mmu:100042856 . KEGG:mmu:100042856 KEGG:mmu:100042856 . KEGG:mmu:100042856 KEGG:mmu:100042856 . KEGG:mmu:100042856 KEGG:mmu:100042856 KEGG:mmu:100042856	sp|Q80SU7|GVIN1_MOUSE Interferon-induced very large GTPase 1 OS=Mus musculus OX=10090 GN=Gvin1 PE=1 SV=1	NP_060390.3 up-regulator of cell proliferation isoform 1 [Homo sapiens]	.	.	.	tr|A0A8M2BJH6|A0A8M2BJH6_DANRE interferon-induced very large GTPase 1-like OS=Danio rerio OX=7955 GN=si:dkey-85k7.12 PE=3 SV=1
PladumEVm030398	-9.36291013561528	-0.290158649207697	33.7168056667954	6.37475778768568e-09	4.7336689320526e-07	. . . .	. . . .	. . . .	. . . .	.	.	.	.	.	.
PladumEVm020167	-2.25694327957892	2.08315512174796	33.649792893033	6.59819032567941e-09	4.89169218041794e-07	EOGT_BOVIN . . .	EOGT_BOVIN . . .	GO:0005788 . . .	KEGG:bta:508782 . . .	.	.	.	XP_005097847.1 beta-1,2-xylosyltransferase RCN11 isoform X1 [Aplysia californica]	.	.
PladumEVm110501	-8.08934116396332	0.805615153569642	33.6422814737944	6.62371858691704e-09	4.90272315149636e-07	TITIN_HUMAN	TITIN_HUMAN	GO:0000794	KEGG:hsa:7273	tr|A0A5K1VVQ9|A0A5K1VVQ9_MOUSE Titin OS=Mus musculus OX=10090 GN=Ttn PE=1 SV=1	NP_001254479.2 titin isoform IC [Homo sapiens]	gi|665388811|ref|NP_001284716.1| bent, isoform J [Drosophila melanogaster]	XP_035829295.1 titin [Aplysia californica]	XP_006823013.1 PREDICTED: titin [Saccoglossus kowalevskii]	tr|A5X6X5|A5X6X5_DANRE Titin a OS=Danio rerio OX=7955 GN=ttna PE=3 SV=1
PladumEVm003127	2.06679724114126	2.65200926359952	33.6164920577056	6.71212153447835e-09	4.96018239688361e-07	. . MIER1_HUMAN MIER1_HUMAN . . . . . .	. . CAAP1_HUMAN . . . . . . .	. . GO:0005737 GO:0005737 . . . . . .	. . KEGG:hsa:79886 KEGG:hsa:57708 . . . . . .	sp|Q5UAK0|MIER1_MOUSE Mesoderm induction early response protein 1 OS=Mus musculus OX=10090 GN=Mier1 PE=1 SV=2	NP_001071170.2 mesoderm induction early response protein 1 isoform d precursor [Homo sapiens]	gi|45550377|ref|NP_610287.2| CG1620, isoform A [Drosophila melanogaster]	XP_005105981.1 mesoderm induction early response protein 1 [Aplysia californica]	XP_006815127.1 PREDICTED: mesoderm induction early response protein 1-like [Saccoglossus kowalevskii]	tr|Q7ZV74|Q7ZV74_DANRE Mesoderm induction early response protein 1 OS=Danio rerio OX=7955 GN=zgc:56179 PE=1 SV=1
PladumEVm065480	-9.2115973588683	-0.354797139687033	33.597674824219	6.7773694562216e-09	4.99582984165222e-07	NNTM_MOUSE	NNTM_MOUSE	GO:0016021	.	sp|Q61941|NNTM_MOUSE NAD(P) transhydrogenase, mitochondrial OS=Mus musculus OX=10090 GN=Nnt PE=1 SV=2	XP_016864782.1 NAD(P) transhydrogenase, mitochondrial isoform X1 [Homo sapiens]	.	XP_012946471.1 NAD(P) transhydrogenase, mitochondrial [Aplysia californica]	XP_002738525.1 PREDICTED: NAD(P) transhydrogenase, mitochondrial-like [Saccoglossus kowalevskii]	tr|A7YYF6|A7YYF6_DANRE Nnt protein (Fragment) OS=Danio rerio OX=7955 GN=nnt PE=2 SV=1
PladumEVm087175	1.88237851065836	0.724994406228814	33.596328436236	6.782062275533e-09	4.99582984165222e-07	.	.	.	.	.	.	.	.	.	.
PladumEVm006382	2.4662630550527	3.75877820219347	33.586993773348	6.81468775140766e-09	5.01184360043223e-07	. SP63_STRPU . . . . . . . . . .	. SP63_STRPU . . SP63_STRPU SP63_STRPU SP63_STRPU SP63_STRPU . . . .	. GO:0031225 . . . . . . . . . .	. KEGG:spu:373185 . . KEGG:spu:373185 KEGG:spu:373185 KEGG:spu:373185 KEGG:spu:373185 . . . .	.	.	gi|24762678|ref|NP_726461.1| piopio, isoform B [Drosophila melanogaster]	.	.	.
PladumEVm000124	-1.83707688046877	3.55814821292689	33.5488322294908	6.94970869444453e-09	5.10299264088567e-07	SACS_MOUSE SACS_HUMAN SACS_HUMAN SACS_MOUSE SACS_HUMAN SACS_HUMAN SACS_HUMAN SACS_HUMAN SACS_HUMAN SACS_MOUSE SACS_MOUSE SACS_MOUSE SACS_MOUSE SACS_MOUSE SACS_MOUSE SACS_MOUSE SACS_HUMAN SACS_HUMAN SACS_HUMAN SACS_MOUSE .	SACS_MOUSE SACS_HUMAN SACS_HUMAN SACS_MOUSE SACS_HUMAN SACS_HUMAN SACS_HUMAN SACS_HUMAN SACS_HUMAN . SACS_MOUSE SACS_MOUSE SACS_MOUSE SACS_MOUSE SACS_MOUSE SACS_MOUSE . SACS_HUMAN SACS_HUMAN SACS_MOUSE .	GO:0005737 GO:0030424 GO:0030424 GO:0005737 GO:0030424 GO:0030424 GO:0030424 GO:0030424 GO:0030424 GO:0005737 GO:0005737 GO:0005737 GO:0005737 GO:0005737 GO:0005737 GO:0005737 GO:0030424 GO:0030424 GO:0030424 GO:0005737 .	KEGG:mmu:50720 KEGG:hsa:26278 KEGG:hsa:26278 KEGG:mmu:50720 KEGG:hsa:26278 KEGG:hsa:26278 KEGG:hsa:26278 KEGG:hsa:26278 KEGG:hsa:26278 KEGG:mmu:50720 KEGG:mmu:50720 KEGG:mmu:50720 KEGG:mmu:50720 KEGG:mmu:50720 KEGG:mmu:50720 KEGG:mmu:50720 KEGG:hsa:26278 KEGG:hsa:26278 KEGG:hsa:26278 KEGG:mmu:50720 .	tr|E9QNY8|E9QNY8_MOUSE Sacsin OS=Mus musculus OX=10090 GN=Sacs PE=1 SV=1	NP_001264984.1 sacsin isoform 2 [Homo sapiens]	.	.	XP_002740585.1 PREDICTED: sacsin-like [Saccoglossus kowalevskii]	tr|A0A8M3APK9|A0A8M3APK9_DANRE sacsin isoform X1 OS=Danio rerio OX=7955 GN=sacs PE=4 SV=1
PladumEVm153456	2.91165567523212	1.88162673535956	33.5332577844487	7.00558016927125e-09	5.13582651931655e-07	. .	. .	. .	. .	.	.	.	.	.	.
PladumEVm088505	-8.2826080278935	-0.4245409110609	33.5078220941137	7.09779662754224e-09	5.19515832965687e-07	.	.	.	.	.	.	.	.	.	.
PladumEVm005748	1.55999200161924	1.03425169766602	33.5039882288966	7.11180125106346e-09	5.19714631424938e-07	EPHB3_DANRE FGFR3_CHICK EPHB1_RAT EPHB3_DANRE . EPHB1_RAT	FGFR3_CHICK FGFR3_CHICK FGFR3_CHICK FGFR3_CHICK . FGFR3_CHICK	GO:0030425 GO:0005783 GO:0030424 GO:0030425 . GO:0030424	KEGG:gga:396515 KEGG:gga:396515 KEGG:gga:396515 KEGG:gga:396515 . KEGG:gga:396515	sp|Q8CBF3|EPHB1_MOUSE Ephrin type-B receptor 1 OS=Mus musculus OX=10090 GN=Ephb1 PE=1 SV=1	NP_004432.1 ephrin type-B receptor 1 precursor [Homo sapiens]	gi|62484409|ref|NP_726591.2| Eph receptor tyrosine kinase, isoform B [Drosophila melanogaster]	XP_035827652.1 tyrosine-protein kinase SRK2 [Aplysia californica]	XP_006815314.1 PREDICTED: tyrosine kinase receptor Cad96Ca-like [Saccoglossus kowalevskii]	tr|A0A8M9P4U3|A0A8M9P4U3_DANRE receptor protein-tyrosine kinase OS=Danio rerio OX=7955 GN=ephb3b PE=4 SV=1
PladumEVm004497	2.22104636123518	0.0968838283697407	33.4946143539862	7.14615949179354e-09	5.21397839687295e-07	. . . . . . . . .	. . . . . . . . .	. . . . . . . . .	. . . . . . . . .	.	.	.	.	.	.
PladumEVm052148	-8.82488704749367	0.0465378804805006	33.4670948717439	7.24799060536867e-09	5.27238219975425e-07	. .	. .	. .	. .	.	.	.	.	.	.
PladumEVm094717	3.21433776547533	0.235053971909165	33.4667944114037	7.24911038998336e-09	5.27238219975425e-07	.	.	.	.	.	.	.	.	.	.
PladumEVm036690	-9.99197298870039	0.790898522809557	33.4591550732388	7.27763969348901e-09	5.28478318373092e-07	. .	. .	. .	. .	sp|O54890|ITB3_MOUSE Integrin beta-3 OS=Mus musculus OX=10090 GN=Itgb3 PE=1 SV=2	.	.	.	.	.
PladumEVm018704	1.67956554317223	1.62215322248412	33.4541220897996	7.29649691822943e-09	5.29013262391126e-07	RN220_MOUSE RN220_HUMAN . RN220_MOUSE . . RN220_MOUSE RN220_MOUSE RN220_MOUSE RN220_MOUSE	RN220_HUMAN RN220_MACFA . RN220_HUMAN . RN220_MACFA RN220_HUMAN RN220_MOUSE RN220_MOUSE RN220_MOUSE	GO:0005737 GO:0005737 . GO:0005737 . . GO:0005737 GO:0005737 GO:0005737 GO:0005737	KEGG:hsa:55182 KEGG:hsa:55182 . KEGG:hsa:55182 . . KEGG:hsa:55182 KEGG:mmu:66743 KEGG:mmu:66743 KEGG:mmu:66743	tr|Q9D4L6|Q9D4L6_MOUSE E3 ubiquitin-protein ligase Rnf220 OS=Mus musculus OX=10090 GN=Rnf220 PE=1 SV=2	XP_016857115.1 E3 ubiquitin-protein ligase RNF220 isoform X5 [Homo sapiens]	gi|21355715|ref|NP_651088.1| CG4813 [Drosophila melanogaster]	XP_005113134.2 E3 ubiquitin-protein ligase RNF220 [Aplysia californica]	XP_006822688.1 PREDICTED: E3 ubiquitin-protein ligase RNF220-like [Saccoglossus kowalevskii]	tr|Q08CD0|Q08CD0_DANRE E3 ubiquitin-protein ligase RNF220 OS=Danio rerio OX=7955 GN=zgc:153254 PE=2 SV=1
PladumEVm109644	-6.38341008602195	2.15698908439793	33.4054751531039	7.48130523962218e-09	5.41219846133181e-07	.	.	.	.	.	.	.	.	.	.
PladumEVm011677	-7.90009867189445	0.00916120912071322	33.4036396080603	7.488369469077e-09	5.41219846133181e-07	SYK_MOUSE SYK_HUMAN	SYK_MOUSE SYK_HUMAN	GO:0017101 GO:0017101	KEGG:mmu:85305 KEGG:hsa:3735	sp|Q99MN1|SYK_MOUSE Lysine--tRNA ligase OS=Mus musculus OX=10090 GN=Kars1 PE=1 SV=1	NP_005539.1 lysine--tRNA ligase isoform 2 [Homo sapiens]	gi|24640849|ref|NP_572573.1| Lysyl-tRNA synthetase, isoform A [Drosophila melanogaster]	XP_005110695.1 lysine--tRNA ligase [Aplysia californica]	XP_006822025.1 PREDICTED: lysine--tRNA ligase-like [Saccoglossus kowalevskii]	tr|A0A8M1P3X7|A0A8M1P3X7_DANRE Lysine--tRNA ligase OS=Danio rerio OX=7955 GN=kars1 PE=1 SV=1
PladumEVm028096	2.53957555962888	0.977163082740435	33.3461483980088	7.71304268763184e-09	5.56584282595427e-07	. .	. .	. .	. .	.	.	.	.	.	.
PladumEVm062849	-1.65666743820785	1.98750939631509	33.3165103814441	7.83149154982937e-09	5.64247323102651e-07	GVIN1_HUMAN	GVIN1_HUMAN	GO:0005829	.	tr|L7N451|L7N451_MOUSE Interferon-induced very large GTPase 1 OS=Mus musculus OX=10090 GN=Gvin1 PE=1 SV=1	.	.	.	.	tr|I3IS45|I3IS45_DANRE Si:dkey-204a24.11 OS=Danio rerio OX=7955 GN=si:dkey-204a24.11 PE=3 SV=1
PladumEVm030806	2.72850926645376	0.515396804439631	33.3130854199896	7.84529637057985e-09	5.64358749383009e-07	. . .	. . .	. . .	. . .	.	.	.	.	.	.
PladumEVm033073	1.51359727390836	5.93867976879085	33.2669051213917	8.03383031985678e-09	5.77019522770493e-07	MIOX_MOUSE MIOX_MOUSE MIOX_MOUSE MIOX_MOUSE	MIOX_MOUSE MIOX_MOUSE MIOX_MOUSE MIOX_MOUSE	GO:0005737 GO:0005737 GO:0005737 GO:0005737	KEGG:mmu:56727 KEGG:mmu:56727 KEGG:mmu:56727 KEGG:mmu:56727	sp|Q9QXN5|MIOX_MOUSE Inositol oxygenase OS=Mus musculus OX=10090 GN=Miox PE=1 SV=2	NP_060054.4 inositol oxygenase [Homo sapiens]	gi|221331108|ref|NP_648556.3| CG6910, isoform B [Drosophila melanogaster]	XP_012943819.1 inositol oxygenase [Aplysia californica]	XP_006812619.1 PREDICTED: inositol oxygenase-like, partial [Saccoglossus kowalevskii]	tr|B8JLS1|B8JLS1_DANRE Inositol oxygenase OS=Danio rerio OX=7955 GN=miox PE=3 SV=1
PladumEVm066921	-8.87342933975728	-1.42362276527294	33.2372110749371	8.15744833091592e-09	5.84985613250838e-07	NHL1_CAEEL	.	GO:0046872	.	tr|D3Z0I5|D3Z0I5_MOUSE Tripartite motif-containing protein 59 (Fragment) OS=Mus musculus OX=10090 GN=Trim59 PE=1 SV=1	NP_775107.1 tripartite motif-containing protein 59 [Homo sapiens]	gi|221330419|ref|NP_001137707.1| thin, isoform C [Drosophila melanogaster]	XP_035825054.1 E3 ubiquitin-protein ligase TRIM56 [Aplysia californica]	XP_002741201.1 PREDICTED: E3 ubiquitin-protein ligase TRIM71-like [Saccoglossus kowalevskii]	tr|F1QFW2|F1QFW2_DANRE Tripartite motif-containing 2a OS=Danio rerio OX=7955 GN=trim2a PE=3 SV=1
PladumEVm093236	15.8171119047684	5.9810517428842	33.2288638821494	8.19253995185208e-09	5.86588408776544e-07	.	.	.	.	.	.	.	.	.	.
PladumEVm065387	1.40462478892852	8.32257529401313	33.1955973750622	8.33390085826265e-09	5.95783325486885e-07	. . .	. . .	. . .	. . .	.	.	.	.	.	.
PladumEVm047226	-3.51717987941058	-0.0126298804733133	33.1792462159204	8.40427547817093e-09	5.99882850758933e-07	SEPR_THESR ORYZ_ASPCL	ORYZ_ASPCL ORYZ_ASPCL	GO:0005576 GO:0005576	KEGG:act:ACLA_050840 KEGG:act:ACLA_050840	sp|Q80W65|PCSK9_MOUSE Proprotein convertase subtilisin/kexin type 9 OS=Mus musculus OX=10090 GN=Pcsk9 PE=1 SV=2	NP_777596.2 proprotein convertase subtilisin/kexin type 9 preproprotein [Homo sapiens]	.	.	XP_006816756.1 PREDICTED: subtilisin-like protease CPC735_031240-like [Saccoglossus kowalevskii]	tr|E7F2J6|E7F2J6_DANRE Proprotein convertase subtilisin/kexin type 9 OS=Danio rerio OX=7955 GN=pcsk9 PE=3 SV=1
PladumEVm040754	-1.33829271145158	5.39020643731125	33.1413420862382	8.56971068287338e-09	6.10744442923851e-07	ERI3_BOVIN ERI3_BOVIN ERI3_BOVIN	ERI3_BOVIN ERI3_BOVIN ERI3_BOVIN	GO:0000175 GO:0000175 GO:0000175	KEGG:bta:540516 KEGG:bta:540516 KEGG:bta:540516	sp|Q8C460|ERI3_MOUSE ERI1 exoribonuclease 3 OS=Mus musculus OX=10090 GN=Eri3 PE=1 SV=1	XP_024305480.1 ERI1 exoribonuclease 3 isoform X4 [Homo sapiens]	gi|24657520|ref|NP_726149.1| snipper, isoform F [Drosophila melanogaster]	XP_005098403.1 ERI1 exoribonuclease 3 [Aplysia californica]	XP_002736458.1 PREDICTED: ERI1 exoribonuclease 3-like [Saccoglossus kowalevskii]	tr|Q503G0|Q503G0_DANRE 3'-5' exoribonuclease 1 OS=Danio rerio OX=7955 GN=thex1 PE=1 SV=1
PladumEVm073358	2.68916584866971	2.14540046262939	33.1183569614906	8.67161540824565e-09	6.17051780185814e-07	. . .	. . .	. . .	. . .	.	.	.	.	.	.
PladumEVm097797	1.81539832375832	2.19411612585153	33.1100045607206	8.7089457297153e-09	6.18751778472782e-07	. .	. .	. .	. .	.	.	.	.	.	.
PladumEVm066231	2.28448497333246	2.56469415449434	33.0716785422852	8.88231494568047e-09	6.29970688957704e-07	. . . . . .	. . . . . .	. . . . . .	. . . . . .	.	.	.	.	.	.
PladumEVm092245	1.4194961294641	1.52177870162262	33.0690745192428	8.89421898439383e-09	6.29970688957704e-07	.	.	.	.	.	.	.	.	.	.
PladumEVm055306	-3.23669070175209	1.48601521217479	33.0537207761416	8.9647326973934e-09	6.33989752158671e-07	GVIN1_MOUSE GVIN1_MOUSE GVIN1_MOUSE	GVIN1_MOUSE GVIN1_MOUSE GVIN1_MOUSE	GO:0005829 GO:0005829 GO:0005829	KEGG:mmu:100042856 KEGG:mmu:100042856 KEGG:mmu:100042856	tr|L7N451|L7N451_MOUSE Interferon-induced very large GTPase 1 OS=Mus musculus OX=10090 GN=Gvin1 PE=1 SV=1	NP_001071131.1 up-regulator of cell proliferation isoform 3 [Homo sapiens]	.	.	.	tr|F1QNM8|F1QNM8_DANRE Si:dkey-217f16.1 OS=Danio rerio OX=7955 GN=si:dkey-217f16.1 PE=3 SV=3
PladumEVm085178	2.10564727934673	0.688945708967656	33.0281216161222	9.08354679757599e-09	6.4140707210675e-07	. . .	. . .	. . .	. . .	.	.	.	.	.	.
PladumEVm000848	1.8433011553842	2.75414914672708	33.0170469169454	9.13543564247751e-09	6.44083187663127e-07	. . .	. . .	. . .	. . .	.	.	.	.	.	.
PladumEVm001431	1.38207111301396	3.82880539528842	32.9987546638359	9.22179220340479e-09	6.49177509560479e-07	MEGF6_RAT MEGF6_MOUSE MEGF6_HUMAN MEGF6_HUMAN . MEGF6_RAT MEGF6_RAT MEGF6_RAT MEGF6_HUMAN MEGF6_RAT MEGF6_RAT MEGF6_RAT MEGF6_RAT MEGF6_RAT MEGF6_RAT MEGF6_RAT MEGF6_RAT MEGF6_MOUSE MEGF6_HUMAN MEGF6_HUMAN MEGF6_HUMAN	MEGF6_MOUSE MEGF6_MOUSE MEGF6_HUMAN MEGF6_HUMAN . MEGF6_RAT MEGF6_MOUSE MEGF6_RAT . MEGF6_RAT MEGF6_RAT MEGF6_RAT MEGF6_RAT MEGF6_RAT MEGF6_MOUSE MEGF6_RAT MEGF6_RAT MEGF6_MOUSE . . .	GO:0005576 GO:0062023 GO:0005576 GO:0005576 . GO:0005576 GO:0005576 GO:0005576 GO:0005576 GO:0005576 GO:0005576 GO:0005576 GO:0005576 GO:0005576 GO:0005576 GO:0005576 GO:0005576 GO:0062023 GO:0005576 GO:0005576 GO:0005576	KEGG:rno:65049 . KEGG:hsa:1953 KEGG:hsa:1953 . KEGG:rno:65049 KEGG:rno:65049 KEGG:rno:65049 KEGG:hsa:1953 KEGG:rno:65049 KEGG:rno:65049 KEGG:rno:65049 KEGG:rno:65049 KEGG:rno:65049 KEGG:rno:65049 KEGG:rno:65049 KEGG:rno:65049 . KEGG:hsa:1953 KEGG:hsa:1953 KEGG:hsa:1953	tr|A0A0A0MQ83|A0A0A0MQ83_MOUSE Multiple epidermal growth factor-like domains protein 6 OS=Mus musculus OX=10090 GN=Megf6 PE=1 SV=1	NP_001400.3 multiple epidermal growth factor-like domains protein 6 precursor [Homo sapiens]	gi|442629524|ref|NP_001261277.1| draper, isoform F [Drosophila melanogaster]	XP_035828618.1 multiple epidermal growth factor-like domains protein 6 [Aplysia californica]	XP_006811125.1 PREDICTED: multiple epidermal growth factor-like domains protein 6-like [Saccoglossus kowalevskii]	tr|A0A8M3B4A3|A0A8M3B4A3_DANRE multiple epidermal growth factor-like domains protein 6 isoform X1 OS=Danio rerio OX=7955 GN=megf6b PE=4 SV=1
PladumEVm018726	2.05861250170783	3.13714576521301	32.9873163340634	9.27620681607419e-09	6.52011123061435e-07	. .	. .	. .	. .	.	.	.	.	.	.
PladumEVm012555	1.15291682979737	5.89197147684515	32.9440569137598	9.48492524867442e-09	6.65665355981283e-07	SHEP_DROWI SHEP_DROWI SHEP_DROWI SHEP_DROWI SHEP_DROWI SHEP_DROWI SHEP_DROWI RBMS3_MOUSE RBMS3_HUMAN RBMS3_MOUSE RBMS3_PONAB SHEP_DROWI SHEP_DROWI RBMS3_PONAB SHEP_DROWI SHEP_DROWI RBMS3_HUMAN SHEP_DROWI SHEP_DROWI SHEP_DROWI SHEP_DROWI RBMS3_MOUSE SHEP_DROWI SHEP_DROWI RBMS3_MOUSE RBMS3_HUMAN RBMS3_MOUSE RBMS3_PONAB SHEP_DROWI	SHEP_DROWI SHEP_DROWI SHEP_DROWI SHEP_DROWI SHEP_DROWI SHEP_DROWI SHEP_DROWI SHEP_DROWI RBMS3_PONAB SHEP_DROWI RBMS3_HUMAN SHEP_DROWI SHEP_DROWI RBMS3_HUMAN SHEP_DROWI SHEP_DROWI RBMS3_PONAB SHEP_DROWI SHEP_DROWI SHEP_DROWI SHEP_DROWI RBMS3_MOUSE SHEP_DROWI SHEP_DROWI SHEP_DROWI RBMS3_HUMAN SHEP_DROWI RBMS3_HUMAN SHEP_DROWI	GO:1990904 GO:1990904 GO:1990904 GO:1990904 GO:1990904 GO:1990904 GO:1990904 GO:0005737 GO:0005737 GO:0005737 GO:0005737 GO:1990904 GO:1990904 GO:0005737 GO:1990904 GO:1990904 GO:0005737 GO:1990904 GO:1990904 GO:1990904 GO:1990904 GO:0005737 GO:1990904 GO:1990904 GO:0005737 GO:0005737 GO:0005737 GO:0005737 GO:1990904	. . . . . . . KEGG:mmu:207181 KEGG:pon:100190843 KEGG:mmu:207181 KEGG:hsa:27303 . . KEGG:hsa:27303 . . KEGG:pon:100190843 . . . . KEGG:mmu:207181 . . KEGG:mmu:207181 KEGG:hsa:27303 KEGG:mmu:207181 KEGG:hsa:27303 .	sp|Q8BWL5|RBMS3_MOUSE RNA-binding motif, single-stranded-interacting protein 3 OS=Mus musculus OX=10090 GN=Rbms3 PE=2 SV=2	NP_055298.2 RNA-binding motif, single-stranded-interacting protein 3 isoform 2 [Homo sapiens]	gi|62484450|ref|NP_729054.3| alan shepard, isoform A [Drosophila melanogaster]	XP_035825495.1 RNA-binding motif, single-stranded-interacting protein 1 [Aplysia californica]	XP_006819318.1 PREDICTED: RNA-binding motif, single-stranded-interacting protein 3-like isoform X2 [Saccoglossus kowalevskii]	tr|A0A8M3AMV7|A0A8M3AMV7_DANRE RNA-binding motif, single-stranded-interacting protein 2 isoform X1 OS=Danio rerio OX=7955 GN=rbms2b PE=4 SV=1
PladumEVm084823	-2.12273478092827	0.856022231078515	32.9322543774903	9.54268254037447e-09	6.68699484743227e-07	. .	. .	. .	. .	.	.	.	.	.	.
PladumEVm083353	-2.92332207874652	1.60827694726463	32.929119426826	9.55808296251224e-09	6.68760762174926e-07	.	.	.	.	.	.	.	.	.	.
PladumEVm158344	1.50799173933895	2.75501416310293	32.9250653193907	9.57803565209417e-09	6.69139883743192e-07	. .	. .	. .	. .	.	.	.	.	.	.
PladumEVm026814	-2.19512106528282	2.0898010082914	32.9198799720302	9.60361666440478e-09	6.69910466079594e-07	BTBD2_HUMAN BTBD2_HUMAN BTBD6_MOUSE BTBD2_HUMAN BTBD2_HUMAN KL41B_DANRE BTBD6_MOUSE BTBD2_HUMAN BTBD3_CALJA BTBD2_HUMAN BTBD3_CALJA BTBD2_HUMAN	BTBD2_HUMAN BTBD2_HUMAN BTBD6_MOUSE BTBD2_HUMAN BTBD2_HUMAN KL41B_DANRE BTBD6_MOUSE BTBD2_HUMAN BTBD3_CALJA BTBD2_HUMAN BTBD3_CALJA BTBD2_HUMAN	GO:0005829 GO:0005829 GO:0005829 GO:0005829 GO:0005829 GO:0005856 GO:0005829 GO:0005829 GO:0005829 GO:0005829 GO:0005829 GO:0005829	KEGG:hsa:55643 KEGG:hsa:55643 KEGG:mmu:399566 KEGG:hsa:55643 KEGG:hsa:55643 KEGG:dre:321064 KEGG:mmu:399566 KEGG:hsa:55643 KEGG:cjc:100385566 KEGG:hsa:55643 KEGG:cjc:100385566 KEGG:hsa:55643	tr|E9PY28|E9PY28_MOUSE BTB (POZ) domain-containing 2 OS=Mus musculus OX=10090 GN=Btbd2 PE=1 SV=1	NP_060267.2 BTB/POZ domain-containing protein 2 [Homo sapiens]	gi|386765952|ref|NP_001247149.1| lute, isoform B [Drosophila melanogaster]	XP_035828472.1 BTB/POZ domain-containing protein 1 isoform X1 [Aplysia californica]	XP_002740428.1 PREDICTED: BTB/POZ domain-containing protein 2 [Saccoglossus kowalevskii]	tr|Q1LYG7|Q1LYG7_DANRE BTB (POZ) domain-containing 2a (Fragment) OS=Danio rerio OX=7955 GN=btbd2a PE=4 SV=1
PladumEVm149908	1.91027418365794	1.22619200787633	32.9085463241745	9.65976774089802e-09	6.72807938007873e-07	. .	. .	. .	. .	.	.	.	.	.	.
PladumEVm021332	-1.49196942329293	1.82003739795469	32.8350701733231	1.00318578930894e-08	6.97668739486321e-07	. . .	. . .	. . .	. . .	.	.	.	.	.	.
PladumEVm000270	1.07635571588801	4.43326184699798	32.8223391851402	1.00977727694974e-08	7.0119360563332e-07	ITPR1_HUMAN ITPR1_HUMAN . . ITPR3_RAT ITPR3_RAT ITPR3_RAT ITPR3_RAT ITPR1_HUMAN ITPR1_HUMAN ITPR1_HUMAN ITPR1_HUMAN ITPR1_HUMAN ITPR1_HUMAN ITPR1_HUMAN ITPR1_HUMAN ITPR1_HUMAN ITPR1_HUMAN	ITPR3_HUMAN ITPR3_BOVIN . . ITPR3_BOVIN ITPR1_HUMAN ITPR3_BOVIN ITPR1_HUMAN ITPR1_HUMAN ITPR1_HUMAN ITPR1_HUMAN ITPR1_HUMAN ITPR1_HUMAN ITPR1_HUMAN ITPR3_HUMAN ITPR1_HUMAN ITPR1_HUMAN ITPR1_HUMAN	GO:0005955 GO:0005955 . . GO:0045177 GO:0045177 GO:0045177 GO:0045177 GO:0005955 GO:0005955 GO:0005955 GO:0005955 GO:0005955 GO:0005955 GO:0005955 GO:0005955 GO:0005955 GO:0005955	KEGG:hsa:3710 KEGG:bta:281879 . . KEGG:bta:281879 KEGG:hsa:3708 KEGG:bta:281879 KEGG:hsa:3708 KEGG:hsa:3708 KEGG:hsa:3708 KEGG:hsa:3708 KEGG:hsa:3708 KEGG:hsa:3708 KEGG:hsa:3708 KEGG:hsa:3710 KEGG:hsa:3708 KEGG:hsa:3708 KEGG:hsa:3708	sp|P11881|ITPR1_MOUSE Inositol 1,4,5-trisphosphate receptor type 1 OS=Mus musculus OX=10090 GN=Itpr1 PE=1 SV=2	NP_002213.5 inositol 1,4,5-trisphosphate receptor type 1 isoform 2 [Homo sapiens]	gi|24644259|ref|NP_730941.1| inositol 1,4,5,-tris-phosphate receptor, isoform B [Drosophila melanogaster]	XP_035825092.1 inositol 1,4,5-trisphosphate receptor type 3 isoform X10 [Aplysia californica]	XP_006825393.1 PREDICTED: inositol 1,4,5-trisphosphate receptor type 1-like [Saccoglossus kowalevskii]	tr|E7F4G8|E7F4G8_DANRE Inositol 1,4,5-trisphosphate receptor OS=Danio rerio OX=7955 GN=itpr1a PE=3 SV=3
PladumEVm097767	1.72668067499624	1.78513589785276	32.8049736879846	1.01883828391288e-08	7.06420116763027e-07	.	.	.	.	.	.	.	.	.	.
PladumEVm112076	-1.85724731576215	1.43074243343593	32.7580830992947	1.04371386808823e-08	7.22579590570139e-07	.	.	.	.	.	.	.	.	.	.
PladumEVm002922	1.47440321558615	2.85801637423127	32.7248614679621	1.06170534678292e-08	7.33931718626711e-07	SULF1_COTCO SULF1_COTCO . SULF1_COTCO SULF1_COTCO LACB2_XENLA LACB2_XENLA SULF1_COTCO LACB2_XENLA LACB2_XENLA SULF1_COTCO SULF1_COTCO SULF2_MOUSE SULF1_COTCO SULF1_COTCO SULF2_MOUSE	SULF1_COTCO LACB2_XENLA . SULF1_COTCO LACB2_XENLA LACB2_XENLA SULF2_MOUSE SULF1_COTCO SULF2_MOUSE LACB2_XENLA SULF1_COTCO SULF1_COTCO SULF2_MOUSE SULF1_COTCO SULF1_COTCO SULF2_MOUSE	GO:0009986 GO:0009986 . GO:0009986 GO:0009986 GO:0005759 GO:0005759 GO:0009986 GO:0005759 GO:0005759 GO:0009986 GO:0009986 GO:0009986 GO:0009986 GO:0009986 GO:0009986	. KEGG:xla:495268 . . KEGG:xla:495268 KEGG:xla:495268 KEGG:mmu:72043 . KEGG:mmu:72043 KEGG:xla:495268 . . KEGG:mmu:72043 . . KEGG:mmu:72043	tr|A0A0R4J2D2|A0A0R4J2D2_MOUSE Extracellular sulfatase Sulf-1 OS=Mus musculus OX=10090 GN=Sulf1 PE=1 SV=1	XP_016868739.1 extracellular sulfatase Sulf-1 isoform X4 [Homo sapiens]	gi|24647401|ref|NP_524987.1| sulfated, isoform A [Drosophila melanogaster]	XP_035825165.1 extracellular sulfatase Sulf-2 [Aplysia californica]	XP_006812342.1 PREDICTED: extracellular sulfatase Sulf-1-like, partial [Saccoglossus kowalevskii]	tr|A0A8M9PKK6|A0A8M9PKK6_DANRE extracellular sulfatase Sulf-2 isoform X6 OS=Danio rerio OX=7955 GN=sulf2b PE=3 SV=1
PladumEVm017410	2.46681830401676	1.68186795335798	32.6945362578494	1.07839929943323e-08	7.44354203097551e-07	REM1_MOUSE REM1_MOUSE REM1_MOUSE REM1_MOUSE REM1_MOUSE REM1_MOUSE	REM1_MOUSE REM1_MOUSE REM1_MOUSE REM1_MOUSE REM1_MOUSE REM1_MOUSE	GO:0005886 GO:0005886 GO:0005886 GO:0005886 GO:0005886 GO:0005886	KEGG:mmu:19700 KEGG:mmu:19700 KEGG:mmu:19700 KEGG:mmu:19700 KEGG:mmu:19700 KEGG:mmu:19700	sp|O35929|REM1_MOUSE GTP-binding protein REM 1 OS=Mus musculus OX=10090 GN=Rem1 PE=1 SV=1	XP_011527097.1 GTP-binding protein REM 1 isoform X2 [Homo sapiens]	gi|281363743|ref|NP_611411.2| Rad, Gem/Kir family member 1, isoform A [Drosophila melanogaster]	XP_035827496.1 GTP-binding protein RAD [Aplysia californica]	XP_006814914.1 PREDICTED: uncharacterized protein LOC100371863 [Saccoglossus kowalevskii]	tr|Q7ZVA2|Q7ZVA2_DANRE GTP-binding protein REM 1 OS=Danio rerio OX=7955 GN=GEM PE=2 SV=1
PladumEVm059380	-5.10139807787711	1.96230846075385	32.6866768149929	1.08276863721522e-08	7.45173811736273e-07	.	.	.	.	.	.	.	XP_012934887.1 uncharacterized protein LOC106011078 [Aplysia californica]	.	.
PladumEVm032364	-4.32585319477726	1.18044918035728	32.6865776729292	1.0828238668337e-08	7.45173811736273e-07	TSN11_MOUSE TSN11_HUMAN TSN11_MOUSE TSN11_MOUSE TSN11_MOUSE TSN11_MOUSE	TSN5_BOVIN TSN11_HUMAN TSN5_BOVIN TSN5_BOVIN TSN5_BOVIN TSN5_BOVIN	GO:0005887 GO:0005887 GO:0005887 GO:0005887 GO:0005887 GO:0005887	KEGG:bta:538668 KEGG:hsa:441631 KEGG:bta:538668 KEGG:bta:538668 KEGG:bta:538668 KEGG:bta:538668	sp|Q9D1D1|TSN11_MOUSE Tetraspanin-11 OS=Mus musculus OX=10090 GN=Tspan11 PE=2 SV=1	NP_001357231.1 tetraspanin-11 isoform 1 [Homo sapiens]	gi|17648085|ref|NP_524132.1| tetraspanin 74F, isoform B [Drosophila melanogaster]	XP_005101672.1 CD151 antigen [Aplysia californica]	XP_006823921.1 PREDICTED: CD151 antigen-like [Saccoglossus kowalevskii]	tr|Q5XJE2|Q5XJE2_DANRE Tetraspanin OS=Danio rerio OX=7955 GN=zgc:103404 PE=2 SV=1
PladumEVm001660	1.88020434139424	2.52911897993224	32.6696376649415	1.09230228114807e-08	7.50574697339937e-07	CPSM_HUMAN CPSM_HUMAN CPSM_HUMAN CPSM_LITCT CPSM_HUMAN CPSM_LITCT CPSM_HUMAN CPSM_HUMAN CPSM_HUMAN CPSM_HUMAN CPSM_HUMAN CPSM_HUMAN CPSM_HUMAN CPSM_HUMAN CPSM_HUMAN CPSM_LITCT CPSM_HUMAN CPSM_LITCT CPSM_LITCT CPSM_LITCT CPSM_LITCT CPSM_LITCT CPSM_HUMAN CPSM_HUMAN	CPSM_HUMAN CPSM_HUMAN CPSM_HUMAN CPSM_LITCT CPSM_HUMAN CPSM_HUMAN CPSM_HUMAN CPSM_HUMAN CPSM_LITCT CPSM_HUMAN CPSM_LITCT CPSM_LITCT CPSM_LITCT CPSM_HUMAN CPSM_LITCT CPSM_LITCT CPSM_HUMAN CPSM_LITCT CPSM_LITCT CPSM_LITCT CPSM_LITCT CPSM_LITCT CPSM_LITCT CPSM_LITCT	GO:0005737 GO:0005737 GO:0005737 GO:0005739 GO:0005737 GO:0005739 GO:0005737 GO:0005737 GO:0005737 GO:0005737 GO:0005737 GO:0005737 GO:0005737 GO:0005737 GO:0005737 GO:0005739 GO:0005737 GO:0005739 GO:0005739 GO:0005739 GO:0005739 GO:0005739 GO:0005737 GO:0005737	KEGG:hsa:1373 KEGG:hsa:1373 KEGG:hsa:1373 . KEGG:hsa:1373 KEGG:hsa:1373 KEGG:hsa:1373 KEGG:hsa:1373 KEGG:hsa:1373 KEGG:hsa:1373 KEGG:hsa:1373 KEGG:hsa:1373 KEGG:hsa:1373 KEGG:hsa:1373 KEGG:hsa:1373 . KEGG:hsa:1373 . . . . . KEGG:hsa:1373 KEGG:hsa:1373	sp|Q8C196|CPSM_MOUSE Carbamoyl-phosphate synthase [ammonia], mitochondrial OS=Mus musculus OX=10090 GN=Cps1 PE=1 SV=2	NP_001356185.1 carbamoyl-phosphate synthase [ammonia], mitochondrial isoform d [Homo sapiens]	gi|24642586|ref|NP_523377.1| rudimentary, isoform A [Drosophila melanogaster]	XP_005099583.1 CAD protein isoform X3 [Aplysia californica]	XP_006824146.1 PREDICTED: carbamoyl-phosphate synthase [ammonia], mitochondrial-like [Saccoglossus kowalevskii]	tr|A0A8N7TAJ3|A0A8N7TAJ3_DANRE carbamoyl-phosphate synthase [ammonia], mitochondrial isoform X1 OS=Danio rerio OX=7955 GN=cps1 PE=3 SV=1
PladumEVm092360	1.32165609572925	2.95947266133817	32.6287273306339	1.11553687559263e-08	7.65397946578375e-07	. .	. .	. .	. .	.	.	.	.	.	.
PladumEVm100886	-3.34925346948583	2.18265998504862	32.602629477714	1.13061684076596e-08	7.7365004163581e-07	AMPE_HUMAN	AMPE_HUMAN	GO:0045177	KEGG:hsa:2028	sp|P97449|AMPN_MOUSE Aminopeptidase N OS=Mus musculus OX=10090 GN=Anpep PE=1 SV=4	NP_001366541.1 glutamyl aminopeptidase isoform 3 [Homo sapiens]	gi|24655252|ref|NP_728614.1| puromycin sensitive aminopeptidase, isoform C [Drosophila melanogaster]	NP_001191602.1 aminopeptidase [Aplysia californica]	XP_006821004.1 PREDICTED: aminopeptidase N-like [Saccoglossus kowalevskii]	tr|A0A8M1QL77|A0A8M1QL77_DANRE Aminopeptidase OS=Danio rerio OX=7955 GN=LOC100004744 PE=3 SV=1
PladumEVm081194	1.47615604634031	4.96708884763517	32.6021001191844	1.13092482030648e-08	7.7365004163581e-07	. .	. .	. .	. .	.	.	.	.	.	.
PladumEVm080680	1.50603714165299	2.55639614929898	32.5243638524967	1.17707603172616e-08	8.04026757042149e-07	. .	. .	. .	. .	.	.	.	.	.	.
PladumEVm001942	1.29827120958748	1.87227213259156	32.4607319663602	1.21625430985894e-08	8.29557513653268e-07	URB2_HUMAN URB2_HUMAN URB2_HUMAN URB2_HUMAN URB2_HUMAN URB2_HUMAN URB2_HUMAN URB2_HUMAN URB2_HUMAN	URB2_HUMAN URB2_HUMAN URB2_HUMAN URB2_HUMAN URB2_HUMAN URB2_HUMAN URB2_HUMAN URB2_HUMAN URB2_HUMAN	GO:0016235 GO:0016235 GO:0016235 GO:0016235 GO:0016235 GO:0016235 GO:0016235 GO:0016235 GO:0016235	KEGG:hsa:9816 KEGG:hsa:9816 KEGG:hsa:9816 KEGG:hsa:9816 KEGG:hsa:9816 KEGG:hsa:9816 KEGG:hsa:9816 KEGG:hsa:9816 KEGG:hsa:9816	tr|E9Q7L1|E9Q7L1_MOUSE URB2 ribosome biogenesis 2 homolog (S. cerevisiae) OS=Mus musculus OX=10090 GN=Urb2 PE=1 SV=1	XP_005273417.1 unhealthy ribosome biogenesis protein 2 homolog isoform X1 [Homo sapiens]	.	XP_012938967.1 unhealthy ribosome biogenesis protein 2 homolog, partial [Aplysia californica]	XP_006825979.1 PREDICTED: uncharacterized protein LOC102801233 [Saccoglossus kowalevskii]	tr|B0V0U6|B0V0U6_DANRE Unhealthy ribosome biogenesis protein 2 homolog OS=Danio rerio OX=7955 GN=urb2 PE=4 SV=1
PladumEVm025287	-1.46808934253786	2.48103024911629	32.4574002332735	1.21834127725077e-08	8.29751687327635e-07	QORL2_NEMVE QORL2_NEMVE QORL2_NEMVE QORL2_MOUSE QORL2_MOUSE QORL2_MOUSE QORL2_NEMVE QORL2_NEMVE	QORL2_NEMVE QORL2_NEMVE QORL2_NEMVE . QORL2_NEMVE QORL2_NEMVE QORL2_NEMVE QORL2_NEMVE	GO:0016491 GO:0016491 GO:0016491 GO:0005739 GO:0005739 GO:0005739 GO:0016491 GO:0016491	KEGG:nve:5520320 KEGG:nve:5520320 KEGG:nve:5520320 KEGG:mmu:226527 KEGG:nve:5520320 KEGG:nve:5520320 KEGG:nve:5520320 KEGG:nve:5520320	sp|Q3UNZ8|QORL2_MOUSE Quinone oxidoreductase-like protein 2 OS=Mus musculus OX=10090 GN=Cryzl2 PE=1 SV=1	NP_006364.2 synaptic vesicle membrane protein VAT-1 homolog [Homo sapiens]	gi|19920632|ref|NP_608748.1| fatty acid synthase 1, isoform A [Drosophila melanogaster]	XP_005092255.1 quinone oxidoreductase-like protein 2 homolog [Aplysia californica]	XP_002730540.2 PREDICTED: quinone oxidoreductase-like protein 2 homolog [Saccoglossus kowalevskii]	sp|Q8JFV8|VAT1_DANRE Synaptic vesicle membrane protein VAT-1 homolog OS=Danio rerio OX=7955 GN=vat1 PE=2 SV=1
PladumEVm105433	1.57318107676261	2.7499413582968	32.4360585292336	1.23179486531244e-08	8.37675093118457e-07	.	.	.	.	.	.	.	.	.	.
PladumEVm001364	1.69534617908249	3.69764012239802	32.4245923186367	1.23908439100093e-08	8.41389473116397e-07	FKB15_HUMAN FKB15_HUMAN . . . . . . . . . . . FKB15_MOUSE FKB15_MOUSE FKB15_MOUSE FKB15_HUMAN FKB15_HUMAN FKB15_HUMAN	FKB15_HUMAN FKB15_HUMAN . . . . . . . . . . . FKB15_MOUSE . . FKB15_MOUSE FKB15_HUMAN FKB15_HUMAN	GO:0015629 GO:0015629 . . . . . . . . . . . GO:0015629 GO:0015629 GO:0015629 GO:0015629 GO:0015629 GO:0015629	KEGG:hsa:23307 KEGG:hsa:23307 . . . . . . . . . . . KEGG:mmu:338355 KEGG:mmu:338355 KEGG:mmu:338355 KEGG:mmu:338355 KEGG:hsa:23307 KEGG:hsa:23307	tr|Q80YW6|Q80YW6_MOUSE Peptidylprolyl isomerase OS=Mus musculus OX=10090 GN=Fkbp15 PE=1 SV=1	NP_056073.1 FK506-binding protein 15 [Homo sapiens]	gi|17352457|ref|NP_476973.1| FK506-binding protein 14 ortholog, isoform A [Drosophila melanogaster]	XP_012945747.1 FK506-binding protein 15 [Aplysia californica]	XP_006817309.1 PREDICTED: FK506-binding protein 15-like [Saccoglossus kowalevskii]	tr|A0A8M9Q433|A0A8M9Q433_DANRE peptidylprolyl isomerase OS=Danio rerio OX=7955 GN=si:ch73-199g24.2 PE=1 SV=1
PladumEVm000156	2.60942582182346	0.860636300347529	32.3993716053669	1.25527060369164e-08	8.5112523303917e-07	MMP9_CANLF MMP9_CANLF MDGA1_RAT MDGA1_RAT	MMP9_CANLF MDGA1_RAT MDGA1_RAT MDGA1_RAT	GO:0031012 GO:0031012 GO:0046658 GO:0046658	. . . .	sp|P41245|MMP9_MOUSE Matrix metalloproteinase-9 OS=Mus musculus OX=10090 GN=Mmp9 PE=1 SV=2	NP_004985.2 matrix metalloproteinase-9 preproprotein [Homo sapiens]	gi|665389371|ref|NP_001027038.3| terribly reduced optic lobes, isoform AT [Drosophila melanogaster]	XP_012944719.1 basement membrane-specific heparan sulfate proteoglycan core protein [Aplysia californica]	XP_002742221.1 PREDICTED: low-density lipoprotein receptor-related protein 2-like [Saccoglossus kowalevskii]	tr|Q7T317|Q7T317_DANRE Matrix metalloproteinase-9 OS=Danio rerio OX=7955 GN=wu:fi98c09 PE=2 SV=1
PladumEVm065809	1.5431021013553	3.03843949342767	32.350420498049	1.28729349800227e-08	8.71554490507745e-07	. . . .	. . . .	. . . .	. . . .	.	.	.	.	.	.
PladumEVm009746	-4.65728848803658	0.902290847221283	32.3365622178989	1.29650704736478e-08	8.76503494179544e-07	HMCN2_HUMAN HMCN1_HUMAN HMCN2_HUMAN HMCN1_HUMAN HMCN2_HUMAN HMCN2_HUMAN HMCN2_HUMAN VSXL2_MOUSE VSXL2_MOUSE VSXL2_MOUSE VSXL2_MOUSE	HMCN2_HUMAN HMCN2_HUMAN HMCN2_HUMAN HMCN2_HUMAN HMCN2_HUMAN HMCN2_HUMAN HMCN2_HUMAN VSXL2_MOUSE VSXL2_MOUSE . HMCN1_HUMAN	GO:0005604 GO:0005912 GO:0005604 GO:0005912 GO:0005604 GO:0005604 GO:0005604 GO:0005911 GO:0005911 GO:0005911 GO:0005911	. KEGG:hsa:83872 . KEGG:hsa:83872 . . . . . . KEGG:hsa:83872	sp|D3YXG0|HMCN1_MOUSE Hemicentin-1 OS=Mus musculus OX=10090 GN=Hmcn1 PE=1 SV=1	XP_011516770.1 hemicentin-2 isoform X4 [Homo sapiens]	.	XP_035828095.1 hemicentin-1 [Aplysia californica]	XP_006823016.1 PREDICTED: titin-like [Saccoglossus kowalevskii]	tr|A0A8M9QPU2|A0A8M9QPU2_DANRE myelin-associated glycoprotein isoform X3 OS=Danio rerio OX=7955 GN=mag PE=1 SV=1
PladumEVm014422	-2.25774703950724	2.88960673362859	32.3203703220957	1.30735578543333e-08	8.82077798662881e-07	PAR12_HUMAN PAR12_MOUSE PAR12_MOUSE ZCCHV_HUMAN ZCCHV_HUMAN ZCCHV_HUMAN ZCCHV_HUMAN ZCCHV_HUMAN PAR12_MOUSE	PAR12_HUMAN PAR12_MOUSE PAR12_MOUSE ZCCHV_HUMAN ZCCHV_HUMAN ZCCHV_HUMAN ZCCHV_HUMAN ZCCHV_HUMAN PAR12_MOUSE	GO:0005634 GO:0005634 GO:0005634 GO:0005737 GO:0005737 GO:0005737 GO:0005737 GO:0005737 GO:0005634	KEGG:hsa:64761 KEGG:mmu:243771 KEGG:mmu:243771 KEGG:hsa:56829 KEGG:hsa:56829 KEGG:hsa:56829 KEGG:hsa:56829 KEGG:hsa:56829 KEGG:mmu:243771	sp|Q8BZ20|PAR12_MOUSE Protein mono-ADP-ribosyltransferase PARP12 OS=Mus musculus OX=10090 GN=Parp12 PE=1 SV=3	NP_073587.1 protein mono-ADP-ribosyltransferase PARP12 [Homo sapiens]	gi|442621154|ref|NP_001262963.1| tankyrase, isoform B [Drosophila melanogaster]	XP_035827334.1 uncharacterized protein LOC101852111 [Aplysia californica]	XP_002740392.1 PREDICTED: uncharacterized protein LOC100370625 [Saccoglossus kowalevskii]	tr|A0A8M9PFI7|A0A8M9PFI7_DANRE poly [ADP-ribose] polymerase 12 isoform X1 OS=Danio rerio OX=7955 GN=parp12a PE=1 SV=1
PladumEVm002791	1.69062919682486	1.95550208469474	32.3185452018188	1.30858432304513e-08	8.82077798662881e-07	TF29_SCHPO TF29_SCHPO YRD6_CAEEL YRD6_CAEEL YRD6_CAEEL TF26_SCHPO TF26_SCHPO . . . . RTBS_DROME POL3_DROME POL3_DROME	TF26_SCHPO . YRD6_CAEEL YRD6_CAEEL YRD6_CAEEL TF26_SCHPO YRD6_CAEEL . RTJK_DROFU . . RTBS_DROME POL3_DROME YRD6_CAEEL	GO:0005737 GO:0005737 GO:0003676 GO:0003676 GO:0003676 GO:0004190 GO:0004190 . . . . GO:0003964 GO:0004190 GO:0004190	KEGG:spo:SPAC27E2.08 KEGG:spo:SPAC167.08 . . . KEGG:spo:SPAC27E2.08 KEGG:spo:SPAC27E2.08 . . . . . . .	.	.	.	XP_005102894.1 uncharacterized protein LOC101847595 [Aplysia californica]	XP_006822105.1 PREDICTED: RNA-directed DNA polymerase from mobile element jockey-like, partial [Saccoglossus kowalevskii]	tr|Q3LG55|Q3LG55_DANRE Reverse transcriptase OS=Danio rerio OX=7955 PE=4 SV=1
PladumEVm026912	1.76221918470691	1.66702487593722	32.2682510171242	1.34289749362134e-08	9.03883884632062e-07	ARHB_XENLA ARH_HUMAN ARH_HUMAN ARH_HUMAN ARH_HUMAN ARH_HUMAN	ARH_HUMAN ARH_HUMAN ARH_HUMAN ARH_HUMAN ARH_HUMAN ARH_HUMAN	GO:0005737 GO:0030424 GO:0030424 GO:0030424 GO:0030424 GO:0030424	KEGG:hsa:26119 KEGG:hsa:26119 KEGG:hsa:26119 KEGG:hsa:26119 KEGG:hsa:26119 KEGG:hsa:26119	sp|Q8C142|ARH_MOUSE Low density lipoprotein receptor adapter protein 1 OS=Mus musculus OX=10090 GN=Ldlrap1 PE=1 SV=3	XP_024302083.1 low density lipoprotein receptor adapter protein 1 isoform X8 [Homo sapiens]	gi|21357033|ref|NP_647800.1| uncharacterized protein Dmel_CG14968, isoform B [Drosophila melanogaster]	XP_005110590.1 uncharacterized protein LOC101853979 [Aplysia californica]	XP_006826101.1 PREDICTED: low density lipoprotein receptor adapter protein 1-like [Saccoglossus kowalevskii]	tr|F1R8R1|F1R8R1_DANRE Low density lipoprotein receptor adaptor protein 1b OS=Danio rerio OX=7955 GN=ldlrap1b PE=4 SV=3
PladumEVm103621	2.33198684473827	0.937989561945323	32.2243362188583	1.37359454466587e-08	9.23195901341197e-07	.	.	.	.	.	.	.	.	.	.
PladumEVm010575	-1.39882806656768	4.14958057726612	32.2061181991308	1.38653455217761e-08	9.30534464252261e-07	CD22_PANPA CADM3_MOUSE CD22_PANTR HMCN1_MOUSE HMCN1_MOUSE CD22_PANTR CD22_PANTR HMCN1_MOUSE CD22_PANTR . C166A_DANRE . . C166A_DANRE C166A_DANRE C166A_DANRE HMCN1_MOUSE HMCN1_MOUSE C166A_DANRE C166A_DANRE C166A_DANRE . . . . . . . .	PXDN_MOUSE CADM3_MOUSE CD22_PANTR HMCN1_MOUSE . PXDN_MOUSE . HMCN1_MOUSE HMCN1_MOUSE . C166A_DANRE . . C166A_DANRE C166A_DANRE C166A_DANRE CADM3_MOUSE CADM3_MOUSE C166A_DANRE C166A_DANRE C166A_DANRE HMCN1_MOUSE . . . HMCN1_MOUSE . . .	GO:0005886 GO:0005911 GO:0005769 GO:0005912 GO:0005912 GO:0005769 GO:0005769 GO:0005912 GO:0005769 . GO:0030424 . . GO:0030424 GO:0030424 GO:0030424 GO:0005912 GO:0005912 GO:0030424 GO:0030424 GO:0030424 . . . . . . . .	KEGG:mmu:69675 KEGG:mmu:94332 . KEGG:mmu:545370 KEGG:mmu:545370 KEGG:mmu:69675 . KEGG:mmu:545370 KEGG:mmu:545370 . KEGG:dre:30194 . . KEGG:dre:30194 KEGG:dre:30194 KEGG:dre:30194 KEGG:mmu:94332 KEGG:mmu:94332 KEGG:dre:30194 KEGG:dre:30194 KEGG:dre:30194 KEGG:mmu:545370 . . . KEGG:mmu:545370 . . .	tr|H9KUZ3|H9KUZ3_MOUSE Sialoadhesin OS=Mus musculus OX=10090 GN=Siglec1 PE=1 SV=1	.	.	.	XP_006812759.1 PREDICTED: hemicentin-1-like [Saccoglossus kowalevskii]	tr|A2RV50|A2RV50_DANRE Zgc:158875 protein OS=Danio rerio OX=7955 GN=zgc:158875 PE=2 SV=1
PladumEVm014866	1.41294938468829	2.37482544962669	32.140063521927	1.43448474492362e-08	9.60069895998369e-07	PAO4_ORYSJ PAO4_ORYSJ PAO4_ORYSJ LDL3_ORYSJ PAO4_ORYSJ PAO5_ORYSJ PAO3_ARATH .	PAO4_ORYSJ PAO4_ORYSJ PAO4_ORYSJ LDL3_ORYSI PAO4_ORYSJ PAO5_ORYSJ LDL3_ORYSJ .	GO:0005777 GO:0005777 GO:0005777 GO:0016491 GO:0005777 GO:0005777 GO:0005777 .	KEGG:osa:4337359 KEGG:osa:4337359 KEGG:osa:4337359 . KEGG:osa:4337359 KEGG:osa:4337360 KEGG:ath:AT3G59050 .	tr|G8JL40|G8JL40_MOUSE Lysine-specific histone demethylase 1A (Fragment) OS=Mus musculus OX=10090 GN=Kdm1a PE=1 SV=1	XP_011512688.1 lysine-specific histone demethylase 1B isoform X10 [Homo sapiens]	gi|442633611|ref|NP_001262100.1| suppressor of variegation 3-3, isoform C [Drosophila melanogaster]	XP_005089305.1 polyamine oxidase 3 [Aplysia californica]	XP_006825544.1 PREDICTED: LOW QUALITY PROTEIN: lysine-specific histone demethylase 1B-like [Saccoglossus kowalevskii]	tr|A0A2R8Q8P2|A0A2R8Q8P2_DANRE Lysine-specific histone demethylase OS=Danio rerio OX=7955 GN=kdm1a PE=3 SV=1
PladumEVm016122	1.30043961222514	6.59707922581302	32.1397527255751	1.43471423889936e-08	9.60069895998369e-07	CCNL1_XENLA CCNL1_DANRE CCNL1_DANRE CCNL1_DANRE CCNL1_XENLA CCNL1_XENLA CCNL2_RAT CCNL1_DANRE CCNL2_RAT CCNL1_XENLA CCNL1_XENLA CCNL1_PONAB CCNL1_PONAB CCNL1_CHICK CCNL1_XENLA CCNL2_RAT CCNL2_RAT CCNL2_RAT CCNL2_RAT CCNL2_RAT CCNL2_RAT CCNL2_RAT CCNL2_RAT CCNL1_PONAB CCNL1_DANRE CCNL1_XENLA CCNL1_XENLA	CCNL1_XENLA CCNL1_PONAB CCNL1_XENLA CCNL1_DANRE CCNL1_XENLA CCNL1_CHICK CCNL1_CHICK CCNL1_DANRE CCNL1_XENLA CCNL1_PONAB CCNL1_XENLA CCNL1_PONAB CCNL1_PONAB CCNL2_RAT CCNL1_XENLA CCNL1_CHICK CCNL1_XENLA CCNL1_XENLA CCNL1_XENLA CCNL1_XENLA CCNL2_RAT CCNL2_RAT CCNL1_XENLA CCNL1_PONAB CCNL1_DANRE CCNL2_XENTR CCNL1_XENLA	GO:0016607 GO:0016607 GO:0016607 GO:0016607 GO:0016607 GO:0016607 GO:0016607 GO:0016607 GO:0016607 GO:0016607 GO:0016607 GO:0016607 GO:0016607 GO:0016607 GO:0016607 GO:0016607 GO:0016607 GO:0016607 GO:0016607 GO:0016607 GO:0016607 GO:0016607 GO:0016607 GO:0016607 GO:0016607 GO:0016607 GO:0016607	. KEGG:dre:326088 KEGG:dre:326088 KEGG:dre:326088 . KEGG:gga:395124 KEGG:gga:395124 KEGG:dre:326088 KEGG:rno:298686 . . . . KEGG:rno:298686 . KEGG:gga:395124 KEGG:rno:298686 KEGG:rno:298686 KEGG:rno:298686 KEGG:rno:298686 KEGG:rno:298686 KEGG:rno:298686 KEGG:rno:298686 . KEGG:dre:326088 KEGG:xtr:595011 .	sp|Q52KE7|CCNL1_MOUSE Cyclin-L1 OS=Mus musculus OX=10090 GN=Ccnl1 PE=1 SV=1	NP_001295114.1 cyclin-L1 isoform 2 [Homo sapiens]	gi|18921115|ref|NP_569980.1| uncharacterized protein Dmel_CG16903 [Drosophila melanogaster]	XP_005109163.1 cyclin-L1 [Aplysia californica]	XP_002741524.1 PREDICTED: cyclin-L1-like [Saccoglossus kowalevskii]	tr|Q4V910|Q4V910_DANRE Cyclin-L1 (Fragment) OS=Danio rerio OX=7955 GN=si:ch211-203b8.5 PE=2 SV=1
PladumEVm000424	-1.64029617088631	3.81044189518736	32.1168188771973	1.4517506119614e-08	9.70060180320625e-07	CENPE_HUMAN CENPE_HUMAN . . . CENPE_HUMAN CENPE_HUMAN CENPE_HUMAN CENPE_HUMAN CENPE_HUMAN . . . . . . . . . . . . . . . . CENPE_HUMAN CENPE_HUMAN CENPE_HUMAN CENPE_HUMAN CENPE_HUMAN CENPE_HUMAN . . . . . .	CENPE_HUMAN CENPE_HUMAN . . . CENPE_HUMAN CENPE_HUMAN CENPE_HUMAN CENPE_HUMAN CENPE_HUMAN . . . . . . . . . . . . . . . . CENPE_MOUSE . CENPE_HUMAN CENPE_MOUSE CENPE_MOUSE CENPE_HUMAN . . . . . .	GO:0005694 GO:0005694 . . . GO:0005694 GO:0005694 GO:0005694 GO:0005694 GO:0005694 . . . . . . . . . . . . . . . . GO:0005694 GO:0005694 GO:0005694 GO:0005694 GO:0005694 GO:0005694 . . . . . .	KEGG:hsa:1062 KEGG:hsa:1062 . . . KEGG:hsa:1062 KEGG:hsa:1062 KEGG:hsa:1062 KEGG:hsa:1062 KEGG:hsa:1062 . . . . . . . . . . . . . . . . KEGG:mmu:229841 KEGG:hsa:1062 KEGG:hsa:1062 KEGG:mmu:229841 KEGG:mmu:229841 KEGG:hsa:1062 . . . . . .	.	.	.	XP_012940527.1 uncharacterized protein LOC101857262 [Aplysia californica]	XP_006817045.1 PREDICTED: uncharacterized protein LOC102802346 [Saccoglossus kowalevskii]	tr|A0A8M3B5Z5|A0A8M3B5Z5_DANRE DNA-directed DNA polymerase OS=Danio rerio OX=7955 GN=sulf2b PE=3 SV=1
PladumEVm008758	1.41094324653775	1.92403178470749	32.0555408664072	1.49827154122808e-08	9.99694543284054e-07	SAD1_CAEEL SAD1_CAEEL SAD1_CAEEL SAD1_CAEEL	BRSK2_MOUSE BRSK1_HUMAN BRSK2_MOUSE BRSK2_MOUSE	GO:0030424 GO:0030424 GO:0030424 GO:0030424	KEGG:mmu:75770 KEGG:hsa:84446 KEGG:mmu:75770 KEGG:mmu:75770	sp|Q69Z98|BRSK2_MOUSE Serine/threonine-protein kinase BRSK2 OS=Mus musculus OX=10090 GN=Brsk2 PE=1 SV=2	XP_016874022.1 serine/threonine-protein kinase BRSK2 isoform X2 [Homo sapiens]	gi|442632613|ref|NP_001261901.1| sugar-free frosting, isoform B [Drosophila melanogaster]	XP_035826265.1 serine/threonine-protein kinase BRSK2 [Aplysia californica]	XP_006814890.1 PREDICTED: serine/threonine-protein kinase BRSK2-like [Saccoglossus kowalevskii]	tr|A0A8M9PQ27|A0A8M9PQ27_DANRE serine/threonine-protein kinase BRSK2 isoform X5 OS=Danio rerio OX=7955 GN=brsk2b PE=4 SV=1
PladumEVm033891	-1.5724828152471	2.06141167991424	32.0473646890974	1.50459059848069e-08	1.00245798210495e-06	. . .	. . .	. . .	. . .	.	.	.	.	.	.
PladumEVm028814	-1.45111506137495	2.85832836136189	32.0234331535111	1.52324021197562e-08	1.01341699594141e-06	AQP2_SHEEP AQP2_SHEEP AQP2_SHEEP AQP2_SHEEP AQP2_SHEEP . AQP2_SHEEP	AQP2_SHEEP AQP2_SHEEP AQP2_SHEEP AQP2_SHEEP AQP2_SHEEP AQP2_SHEEP AQP2_SHEEP	GO:0016324 GO:0016324 GO:0016324 GO:0016324 GO:0016324 . GO:0016324	. . . . . . .	sp|P56402|AQP2_MOUSE Aquaporin-2 OS=Mus musculus OX=10090 GN=Aqp2 PE=1 SV=2	NP_000477.1 aquaporin-2 [Homo sapiens]	gi|442623348|ref|NP_001260892.1| drip, isoform E [Drosophila melanogaster]	XP_005111062.2 aquaporin-5 isoform X2 [Aplysia californica]	NP_001158487.1 aquaporin [Saccoglossus kowalevskii]	tr|Q6AZD2|Q6AZD2_DANRE Aquaporin-4 OS=Danio rerio OX=7955 GN=si:ch211-192k9.1 PE=2 SV=1
PladumEVm074382	-8.56901018912382	-0.154686750251883	31.9443318936772	1.58654640378804e-08	1.05401168663777e-06	TM9S4_PONAB	TM9S4_PONAB	GO:0005769	KEGG:pon:100171837	sp|Q8BH24|TM9S4_MOUSE Transmembrane 9 superfamily member 4 OS=Mus musculus OX=10090 GN=Tm9sf4 PE=1 SV=1	XP_016883649.1 transmembrane 9 superfamily member 4 isoform X6 [Homo sapiens]	gi|19921282|ref|NP_609669.1| transmembrane 9 superfamily protein member 4, isoform A [Drosophila melanogaster]	XP_005089169.2 transmembrane 9 superfamily member 4 isoform X1 [Aplysia californica]	XP_006812572.1 PREDICTED: transmembrane 9 superfamily member 4-like [Saccoglossus kowalevskii]	tr|E2D669|E2D669_DANRE Transmembrane 9 superfamily member OS=Danio rerio OX=7955 GN=tm9sf4 PE=2 SV=1
PladumEVm031024	1.99347847881934	3.63577336579513	31.8741836494253	1.6448888931836e-08	1.09119653823169e-06	SBSPO_HUMAN SBSPO_HUMAN SBSPO_HUMAN SBSPO_HUMAN SBSPO_HUMAN SBSPO_HUMAN SBSPO_HUMAN SBSPO_MOUSE SBSPO_HUMAN SBSPO_HUMAN	SBSPO_HUMAN SBSPO_HUMAN SBSPO_HUMAN SBSPO_HUMAN SBSPO_HUMAN SBSPO_HUMAN SBSPO_HUMAN SBSPO_MOUSE SBSPO_HUMAN SBSPO_HUMAN	GO:0062023 GO:0062023 GO:0062023 GO:0062023 GO:0062023 GO:0062023 GO:0062023 GO:0005576 GO:0062023 GO:0062023	KEGG:hsa:157869 KEGG:hsa:157869 KEGG:hsa:157869 KEGG:hsa:157869 KEGG:hsa:157869 KEGG:hsa:157869 KEGG:hsa:157869 KEGG:mmu:226866 KEGG:hsa:157869 KEGG:hsa:157869	sp|Q3UPR9|SBSPO_MOUSE Somatomedin-B and thrombospondin type-1 domain-containing protein OS=Mus musculus OX=10090 GN=Sbspon PE=2 SV=1	NP_694957.3 somatomedin-B and thrombospondin type-1 domain-containing protein precursor [Homo sapiens]	gi|221329831|ref|NP_572674.3| uncharacterized protein Dmel_CG42339, isoform B [Drosophila melanogaster]	XP_035824389.1 protocadherin Fat 4-like [Aplysia californica]	XP_006822356.1 PREDICTED: somatomedin-B and thrombospondin type-1 domain-containing protein-like [Saccoglossus kowalevskii]	tr|F1RBN0|F1RBN0_DANRE Si:dkey-178e17.3 (Fragment) OS=Danio rerio OX=7955 GN=si:dkey-178e17.3 PE=4 SV=1
PladumEVm044861	-2.89938125336372	1.19806040261194	31.8564364674251	1.65998683515461e-08	1.09962782595227e-06	. . . . . . . .	. . . . . . . .	. . . . . . . .	. . . . . . . .	.	.	.	.	.	.
PladumEVm042346	-1.94799543711027	1.64369857548696	31.8438838879685	1.67074934564456e-08	1.10516708511681e-06	. . . . .	. TNF15_RAT . TNF15_RAT .	. . . . .	. KEGG:rno:252878 . KEGG:rno:252878 .	.	.	.	.	.	.
PladumEVm004367	1.48975098110409	2.24462225750908	31.797847212844	1.71082264325013e-08	1.12962190582866e-06	PUR2_CHICK PUR2_CHICK PUR2_MOUSE PUR2_CHICK PUR2_BOVIN PUR2_CHICK PUR5_CHESB PUR5_CHESB PUR2_CHICK PUR2_CHICK PUR2_CHICK PUR2_CHICK PUR2_CHICK PUR2_CHICK PUR2_CHICK PUR2_CHICK	PUR2_BOVIN PUR2_CHICK PUR2_MOUSE PUR2_CHICK PUR2_BOVIN PUR2_CHICK PUR5_CHESB PUR5_CHESB PUR2_CHICK PUR2_CHICK PUR2_BOVIN PUR2_CHICK PUR2_CHICK PUR2_CHICK PUR2_CHICK .	GO:0005829 GO:0005829 GO:0005829 GO:0005829 GO:0005829 GO:0005829 GO:0005737 GO:0005737 GO:0005829 GO:0005829 GO:0005829 GO:0005829 GO:0005829 GO:0005829 GO:0005829 GO:0005829	KEGG:bta:281183 KEGG:gga:395315 KEGG:mmu:14450 KEGG:gga:395315 KEGG:bta:281183 KEGG:gga:395315 KEGG:mes:Meso_1966 KEGG:mes:Meso_1966 KEGG:gga:395315 KEGG:gga:395315 KEGG:bta:281183 KEGG:gga:395315 KEGG:gga:395315 KEGG:gga:395315 KEGG:gga:395315 KEGG:gga:395315	sp|Q64737|PUR2_MOUSE Trifunctional purine biosynthetic protein adenosine-3 OS=Mus musculus OX=10090 GN=Gart PE=1 SV=3	XP_011527828.1 trifunctional purine biosynthetic protein adenosine-3 isoform X1 [Homo sapiens]	gi|24582400|ref|NP_523497.2| adenosine 3, isoform A [Drosophila melanogaster]	XP_035829112.1 trifunctional purine biosynthetic protein adenosine-3 [Aplysia californica]	XP_002733644.1 PREDICTED: trifunctional purine biosynthetic protein adenosine-3-like [Saccoglossus kowalevskii]	tr|Q9I9E6|Q9I9E6_DANRE Trifunctional purine biosynthetic protein adenosine-3 OS=Danio rerio OX=7955 GN=wu:fb33g04 PE=1 SV=1
PladumEVm007223	-2.66839059632584	3.44628829628657	31.7958004674937	1.71262644772564e-08	1.12962190582866e-06	. .	. .	. .	. .	.	.	.	.	.	.
PladumEVm042306	-3.18509140048242	5.37059375223575	31.7515615346259	1.75208337084506e-08	1.1539937955699e-06	.	.	.	.	.	.	.	.	.	.
PladumEVm032137	-3.22638706724806	0.980922512753596	31.740873777542	1.76175161527651e-08	1.15870403736736e-06	. . . .	. . . .	. . . .	. . . .	.	.	.	.	.	.
PladumEVm000049	1.85344654849973	3.3424537372727	31.7379136353405	1.76443882521171e-08	1.15881596396465e-06	LRP1_CHICK LRP1_CHICK PGBM_HUMAN LRP1_CHICK LRP1_RAT LRP1_CHICK LRP1_RAT LRP1_MOUSE LRP1_CHICK LRP1_CHICK LRP1_CHICK LRP1_CHICK LRP1_CHICK LRP1_CHICK LRP1_CHICK LRP1_MOUSE	LRP1_MOUSE LRP1_CHICK PGBM_HUMAN LRP1_CHICK LRP1_RAT LRP1_MOUSE LRP1_MOUSE LRP1_MOUSE LRP1_MOUSE LRP1_CHICK LRP1_MOUSE LRP1_MOUSE LRP1_MOUSE LRP1_CHICK LRP1_CHICK LRP1_MOUSE	GO:0005905 GO:0005905 GO:0005604 GO:0005905 GO:0045177 GO:0005905 GO:0045177 GO:0045177 GO:0005905 GO:0005905 GO:0005905 GO:0005905 GO:0005905 GO:0005905 GO:0005905 GO:0045177	KEGG:mmu:16971 KEGG:gga:396170 KEGG:hsa:3339 KEGG:gga:396170 KEGG:rno:299858 KEGG:mmu:16971 KEGG:mmu:16971 KEGG:mmu:16971 KEGG:mmu:16971 KEGG:gga:396170 KEGG:mmu:16971 KEGG:mmu:16971 KEGG:mmu:16971 KEGG:gga:396170 KEGG:gga:396170 KEGG:mmu:16971	tr|A0A0R4J0I9|A0A0R4J0I9_MOUSE Prolow-density lipoprotein receptor-related protein 1 OS=Mus musculus OX=10090 GN=Lrp1 PE=1 SV=1	NP_002323.2 prolow-density lipoprotein receptor-related protein 1 preproprotein [Homo sapiens]	gi|665399496|ref|NP_788284.3| LDL receptor protein 1, isoform G [Drosophila melanogaster]	XP_012944048.1 low-density lipoprotein receptor-related protein 1 [Aplysia californica]	XP_006823247.1 PREDICTED: low-density lipoprotein receptor-related protein 2-like [Saccoglossus kowalevskii]	tr|A0A8M9QD95|A0A8M9QD95_DANRE LOW QUALITY PROTEIN: low-density lipoprotein receptor-related protein 1 OS=Danio rerio OX=7955 GN=lrp1aa PE=1 SV=1
PladumEVm035658	2.22569695324293	1.86051871909654	31.7272523565374	1.7741511759283e-08	1.16346109241517e-06	. . .	. . .	. . .	. . .	.	.	.	.	.	.
PladumEVm067749	1.98817934224469	2.38008655455913	31.7246108440145	1.77656584193372e-08	1.16346109241517e-06	.	.	.	.	.	.	.	.	.	.
PladumEVm043989	1.52610688938504	6.28905503043374	31.7175374917569	1.78304797460547e-08	1.16604752418837e-06	MET27_HUMAN MET27_HUMAN MET27_HUMAN MET27_HUMAN MET27_HUMAN MET27_HUMAN MET27_HUMAN	MET27_HUMAN MET27_HUMAN MET27_HUMAN MET27_HUMAN MET27_HUMAN MET27_HUMAN MET27_HUMAN	GO:0008168 GO:0008168 GO:0008168 GO:0008168 GO:0008168 GO:0008168 GO:0008168	KEGG:hsa:155368 KEGG:hsa:155368 KEGG:hsa:155368 KEGG:hsa:155368 KEGG:hsa:155368 KEGG:hsa:155368 KEGG:hsa:155368	tr|A0A0J9YUG5|A0A0J9YUG5_MOUSE Methyltransferase-like 27 (Fragment) OS=Mus musculus OX=10090 GN=Mettl27 PE=1 SV=3	NP_689772.2 methyltransferase-like protein 27 [Homo sapiens]	.	XP_005092039.2 uncharacterized protein LOC101863490 [Aplysia californica]	XP_006814704.1 PREDICTED: uncharacterized protein LOC102803444 [Saccoglossus kowalevskii]	tr|Q4KME2|Q4KME2_DANRE Zgc:136279 protein (Fragment) OS=Danio rerio OX=7955 GN=zgc:136279 PE=2 SV=1
PladumEVm015005	1.16489544997512	5.82961223107693	31.6761628248738	1.82144178536239e-08	1.18946607597587e-06	KCNA2_RAT KCNA2_RAT KCNA2_RAT KCNA2_RAT KCNA2_RAT KCNA2_RAT KCNA2_RAT KCNA2_RAT KCNA2_RAT KCNA2_RAT KCNA2_RAT KCNA2_RAT	KCNA2_RAT . KCNA2_RAT KCNA2_RAT KCNA2_RAT . KCNA2_RAT . KCNA2_RAT . KCNA2_RAT KCNA2_RAT	GO:0030424 GO:0030424 GO:0030424 GO:0030424 GO:0030424 GO:0030424 GO:0030424 GO:0030424 GO:0030424 GO:0030424 GO:0030424 GO:0030424	KEGG:rno:25468 KEGG:rno:25468 KEGG:rno:25468 KEGG:rno:25468 KEGG:rno:25468 KEGG:rno:25468 KEGG:rno:25468 KEGG:rno:25468 KEGG:rno:25468 KEGG:rno:25468 KEGG:rno:25468 KEGG:rno:25468	sp|P63141|KCNA2_MOUSE Potassium voltage-gated channel subfamily A member 2 OS=Mus musculus OX=10090 GN=Kcna2 PE=1 SV=1	XP_016856702.1 potassium voltage-gated channel subfamily A member 2 isoform X1 [Homo sapiens]	gi|24642910|ref|NP_728120.1| shaker, isoform D [Drosophila melanogaster]	XP_035826575.1 potassium channel isoform X1 [Aplysia californica]	XP_002736169.1 PREDICTED: potassium voltage-gated channel subfamily A member 4-like [Saccoglossus kowalevskii]	tr|A0A8M2BLG6|A0A8M2BLG6_DANRE potassium voltage-gated channel subfamily A member 3-like OS=Danio rerio OX=7955 GN=LOC100330283 PE=4 SV=1
PladumEVm034240	-1.38860427960522	7.85880721420416	31.6675235402004	1.82956257346205e-08	1.19307693087279e-06	. . . . . . .	. . . . . . .	. . . . . . .	. . . . . . .	tr|A0A338P6N4|A0A338P6N4_MOUSE Beta/gamma crystallin domain-containing protein 3 OS=Mus musculus OX=10090 GN=Crybg3 PE=1 SV=1	.	.	.	.	tr|A0A8M9Q687|A0A8M9Q687_DANRE very large A-kinase anchor protein OS=Danio rerio OX=7955 GN=crybg3 PE=3 SV=1
PladumEVm076793	-4.04656924121134	2.06081795495024	31.6250943783641	1.86997481991812e-08	1.21770538520807e-06	PCR7_ARATH PCR7_ARATH	PCR2_ARATH PCR2_ARATH	GO:0016021 GO:0016021	KEGG:ath:AT1G14870 KEGG:ath:AT1G14870	.	.	.	XP_012944433.1 cell number regulator 10 [Aplysia californica]	XP_002740407.1 PREDICTED: protein PLANT CADMIUM RESISTANCE 3-like [Saccoglossus kowalevskii]	.
PladumEVm008107	2.43764009552895	-0.393354032376721	31.6219178943631	1.87303604082354e-08	1.21797607745021e-06	HXA2_BOVIN HXA2_BOVIN HXA2_BOVIN HXA2_BOVIN HXA2_NOTVI HXA2_NOTVI HXA2_NOTVI HXA2_NOTVI HXA2_NOTVI HXA2_BOVIN HXA2_BOVIN . . HXA2_BOVIN	HXA2B_DANRE HXA2B_DANRE . HXA2B_DANRE HXA2_NOTVI HXA2_NOTVI HXA2_NOTVI HXA2_NOTVI HXA2_NOTVI HXA2B_DANRE HXA2B_DANRE . . HXA2B_DANRE	GO:0005634 GO:0005634 GO:0005634 GO:0005634 GO:0005634 GO:0005634 GO:0005634 GO:0005634 GO:0005634 GO:0005634 GO:0005634 . . GO:0005634	KEGG:dre:30325 KEGG:dre:30325 KEGG:bta:524150 KEGG:dre:30325 . . . . . KEGG:dre:30325 KEGG:dre:30325 . . KEGG:dre:30325	sp|P0C1T1|HXB2_MOUSE Homeobox protein Hox-B2 OS=Mus musculus OX=10090 GN=Hoxb2 PE=2 SV=1	NP_002136.1 homeobox protein Hox-B2 [Homo sapiens]	gi|45553271|ref|NP_996162.1| proboscipedia, isoform C [Drosophila melanogaster]	XP_035828960.1 myb-like protein AA, partial [Aplysia californica]	NP_001158409.1 homeobox 2 [Saccoglossus kowalevskii]	tr|B3DGA4|B3DGA4_DANRE Homeo box A2b OS=Danio rerio OX=7955 GN=hoxa2b PE=2 SV=1
PladumEVm024814	2.10900896800242	1.05315883488376	31.6036771061116	1.89071236883647e-08	1.22767769910292e-06	. . . . . . .	COLL6_MIMIV COLL6_MIMIV COLL6_MIMIV COLL6_MIMIV COLL6_MIMIV . COLL6_MIMIV	. . . . . . .	KEGG:vg:9925314 KEGG:vg:9925314 KEGG:vg:9925314 KEGG:vg:9925314 KEGG:vg:9925314 . KEGG:vg:9925314	.	.	.	.	.	.
PladumEVm026352	1.89280127301623	1.98500130035445	31.6010328176904	1.8932886604033e-08	1.22767769910292e-06	. . .	. . .	. . .	. . .	.	.	.	.	.	.
PladumEVm052611	1.38407915638888	1.69011362980283	31.5758201485451	1.9180302901693e-08	1.24197182178768e-06	.	.	.	.	.	.	.	.	.	.
PladumEVm048958	-1.49492589068778	3.18223182206354	31.5550501637522	1.93865535305943e-08	1.25356395785819e-06	ISOC2_XENTR ISOC2_XENTR ISOC2_XENTR ISOC2_XENTR ISOC2_XENTR ISOC2_XENTR ISOC2_XENTR ISOC2_XENTR ISOC2_XENTR	ISOC2_XENTR ISOC2_XENTR ISOC2_XENTR ISOC2_XENTR ISOC2_XENTR ISOC2_XENTR ISOC2_XENTR ISOC2_XENTR ISOC2_XENTR	GO:0005737 GO:0005737 GO:0005737 GO:0005737 GO:0005737 GO:0005737 GO:0005737 GO:0005737 GO:0005737	KEGG:xtr:448545 KEGG:xtr:448545 KEGG:xtr:448545 KEGG:xtr:448545 KEGG:xtr:448545 KEGG:xtr:448545 KEGG:xtr:448545 KEGG:xtr:448545 KEGG:xtr:448545	sp|P85094|ISC2A_MOUSE Isochorismatase domain-containing protein 2A OS=Mus musculus OX=10090 GN=Isoc2a PE=1 SV=1	NP_001129673.1 isochorismatase domain-containing protein 2 isoform 1 [Homo sapiens]	gi|19922924|ref|NP_611952.1| CG3663 [Drosophila melanogaster]	XP_005108331.1 isochorismatase domain-containing protein 2 [Aplysia californica]	XP_002739066.1 PREDICTED: isochorismatase domain-containing protein 2, mitochondrial-like [Saccoglossus kowalevskii]	sp|Q08C33|ISOC1_DANRE Isochorismatase domain-containing protein 1 OS=Danio rerio OX=7955 GN=isoc1 PE=2 SV=1
PladumEVm013969	-3.53930115716101	1.00746909724614	31.5384021970973	1.95534745010602e-08	1.26258402882793e-06	. . . . . . .	. . . . . . .	. . . . . . .	. . . . . . .	.	.	.	.	.	.
PladumEVm148201	1.85476305416707	3.10787718343226	31.5195506822235	1.97442281505141e-08	1.27311557397972e-06	. .	. .	. .	. .	.	.	.	.	.	.
PladumEVm007697	2.01546271815621	2.08610479748356	31.4710946794611	2.02431396632798e-08	1.3034600097311e-06	NOP2_HUMAN NOP2_HUMAN NOP2_HUMAN NOP2_HUMAN NOP2_HUMAN NOP2_HUMAN NOP2_HUMAN	NOP2_HUMAN NOP2_HUMAN NOP2_HUMAN NOP2_HUMAN NOP2_HUMAN NOP2_HUMAN NOP2_HUMAN	GO:0005730 GO:0005730 GO:0005730 GO:0005730 GO:0005730 GO:0005730 GO:0005730	KEGG:hsa:4839 KEGG:hsa:4839 KEGG:hsa:4839 KEGG:hsa:4839 KEGG:hsa:4839 KEGG:hsa:4839 KEGG:hsa:4839	tr|E9QN31|E9QN31_MOUSE Probable 28S rRNA (cytosine-C(5))-methyltransferase OS=Mus musculus OX=10090 GN=Nop2 PE=1 SV=1	XP_005253748.1 probable 28S rRNA (cytosine(4447)-C(5))-methyltransferase isoform X1 [Homo sapiens]	gi|22024126|ref|NP_610786.2| CG8545 [Drosophila melanogaster]	XP_035827495.1 probable 28S rRNA (cytosine-C(5))-methyltransferase isoform X1 [Aplysia californica]	XP_006820067.1 PREDICTED: putative ribosomal RNA methyltransferase NOP2-like [Saccoglossus kowalevskii]	tr|F1QWP7|F1QWP7_DANRE NOP2 nucleolar protein homolog (yeast) OS=Danio rerio OX=7955 GN=nop2 PE=3 SV=1
PladumEVm049118	2.34047581459562	1.90249744350156	31.4521381107091	2.04417390112262e-08	1.31440952840481e-06	POL_FFV	POL_FFV	GO:0030430	.	sp|Q5DTZ0|NYNRI_MOUSE Protein NYNRIN OS=Mus musculus OX=10090 GN=Nynrin PE=2 SV=2	.	.	XP_005105778.1 uncharacterized protein LOC101859807 isoform X2 [Aplysia californica]	XP_006819348.1 PREDICTED: uncharacterized protein LOC100374480 [Saccoglossus kowalevskii]	tr|A0A8M9QCS8|A0A8M9QCS8_DANRE uncharacterized protein LOC101886601 OS=Danio rerio OX=7955 GN=LOC101886601 PE=4 SV=1
PladumEVm020044	1.45229220271307	2.03723146961612	31.4412050151483	2.05571662953402e-08	1.31998797638935e-06	UNC9_CAEEL UNC9_CAEEL INX11_CAEEL INX11_CAEEL UNC9_CAEEL UNC9_CAEEL UNC9_CAEEL UNC9_CAEEL UNC9_CAEEL .	UNC9_CAEEL UNC9_CAEEL INX11_CAEEL INX11_CAEEL UNC9_CAEEL UNC9_CAEEL UNC9_CAEEL UNC9_CAEEL UNC9_CAEEL INX19_CAEBR	GO:0005911 GO:0005911 GO:0005921 GO:0005921 GO:0005911 GO:0005911 GO:0005911 GO:0005911 GO:0005911 .	KEGG:cel:CELE_R12H7.1 KEGG:cel:CELE_R12H7.1 . . KEGG:cel:CELE_R12H7.1 KEGG:cel:CELE_R12H7.1 KEGG:cel:CELE_R12H7.1 KEGG:cel:CELE_R12H7.1 KEGG:cel:CELE_R12H7.1 .	.	.	gi|17864322|ref|NP_524730.1| innexin 3, isoform A [Drosophila melanogaster]	NP_001191579.1 pannexin 2 [Aplysia californica]	.	tr|A0A8M1NE09|A0A8M1NE09_DANRE Pannexin OS=Danio rerio OX=7955 GN=panx1b PE=3 SV=1
PladumEVm032452	-2.94259016153721	2.79242137492441	31.4274166124505	2.07036701683728e-08	1.32754355276005e-06	. .	. .	. .	. .	.	.	.	.	.	.
PladumEVm011927	-1.6088455898706	3.71492570792224	31.4233599285289	2.07469718368926e-08	1.32846986981738e-06	FAAH1_MOUSE FAAH1_MOUSE FAAH1_MOUSE FAAH1_MOUSE FAAH1_MOUSE FAAH1_MOUSE FAAH1_MOUSE FAAH1_MOUSE FAAH1_MOUSE FAAH1_MOUSE FAAH1_MOUSE FAAH1_MOUSE	FAAH1_MOUSE FAAH1_MOUSE FAAH1_MOUSE FAAH1_MOUSE FAAH1_MOUSE FAAH1_MOUSE FAAH1_MOUSE FAAH1_MOUSE FAAH1_MOUSE FAAH1_MOUSE FAAH1_MOUSE FAAH1_MOUSE	GO:0005789 GO:0005789 GO:0005789 GO:0005789 GO:0005789 GO:0005789 GO:0005789 GO:0005789 GO:0005789 GO:0005789 GO:0005789 GO:0005789	KEGG:mmu:14073 KEGG:mmu:14073 KEGG:mmu:14073 KEGG:mmu:14073 KEGG:mmu:14073 KEGG:mmu:14073 KEGG:mmu:14073 KEGG:mmu:14073 KEGG:mmu:14073 KEGG:mmu:14073 KEGG:mmu:14073 KEGG:mmu:14073	sp|O08914|FAAH1_MOUSE Fatty-acid amide hydrolase 1 OS=Mus musculus OX=10090 GN=Faah PE=1 SV=1	NP_001432.2 fatty-acid amide hydrolase 1 [Homo sapiens]	gi|21356731|ref|NP_651400.1| CG5112 [Drosophila melanogaster]	XP_005108184.2 vitamin D3 hydroxylase-associated protein [Aplysia californica]	XP_006815509.1 PREDICTED: fatty-acid amide hydrolase 1-like [Saccoglossus kowalevskii]	tr|F1RCW3|F1RCW3_DANRE Fatty acid amide hydrolase OS=Danio rerio OX=7955 GN=faah PE=3 SV=1
PladumEVm050812	1.68136766500118	2.5929512204506	31.4136485161674	2.08510018508922e-08	1.33327676974059e-06	HERC2_MOUSE HERC2_MOUSE HERC2_MOUSE	HERC2_MOUSE HERC2_MOUSE HERC2_MOUSE	GO:0005814 GO:0005814 GO:0005814	KEGG:mmu:15204 KEGG:mmu:15204 KEGG:mmu:15204	sp|Q4U2R1|HERC2_MOUSE E3 ubiquitin-protein ligase HERC2 OS=Mus musculus OX=10090 GN=Herc2 PE=1 SV=3	XP_016878185.1 E3 ubiquitin-protein ligase HERC2 isoform X2 [Homo sapiens]	gi|281361147|ref|NP_608388.2| HECT and RLD domain containing protein 2 [Drosophila melanogaster]	XP_012936715.1 E3 ubiquitin-protein ligase HERC2 [Aplysia californica]	XP_006821411.1 PREDICTED: LOW QUALITY PROTEIN: E3 ubiquitin-protein ligase HERC2-like [Saccoglossus kowalevskii]	tr|E7EYK8|E7EYK8_DANRE HECT-type E3 ubiquitin transferase OS=Danio rerio OX=7955 GN=herc2 PE=4 SV=2
PladumEVm006195	1.57660911571714	3.08743315711092	31.4104889050187	2.08849605800412e-08	1.33359597800904e-06	. . . . . . . .	. . . . . . . .	. . . . . . . .	. . . . . . . .	.	.	.	.	.	.
PladumEVm008114	1.62019697702664	4.60409739960254	31.3823169456317	2.11902057014263e-08	1.35121313059275e-06	NS1BP_MOUSE NS1BP_MOUSE NS1BP_MOUSE NS1BP_MOUSE NS1BP_MOUSE NS1BP_MOUSE NS1BP_MOUSE NS1BP_MOUSE NS1BP_MOUSE NS1BP_MOUSE NS1BP_MOUSE NS1BP_MOUSE NS1BP_MOUSE NS1BP_MOUSE NS1BB_DANRE NS1BP_MOUSE NS1BP_MOUSE NS1BP_MOUSE NS1BP_MOUSE	NS1BP_MOUSE NS1BP_MOUSE NS1BP_MOUSE . NS1BP_MOUSE NS1BP_MOUSE NS1BP_MOUSE NS1BP_MOUSE NS1BP_MOUSE NS1BP_MOUSE NS1BP_MOUSE NS1BP_MOUSE NS1BP_MOUSE NS1BP_MOUSE NS1BB_DANRE NS1BP_MOUSE NS1BP_MOUSE NS1BP_MOUSE NS1BP_MOUSE	GO:0005856 GO:0005856 GO:0005856 GO:0005856 GO:0005856 GO:0005856 GO:0005856 GO:0005856 GO:0005856 GO:0005856 GO:0005856 GO:0005856 GO:0005856 GO:0005856 GO:0005737 GO:0005856 GO:0005856 GO:0005856 GO:0005856	KEGG:mmu:117198 KEGG:mmu:117198 KEGG:mmu:117198 KEGG:mmu:117198 KEGG:mmu:117198 KEGG:mmu:117198 KEGG:mmu:117198 KEGG:mmu:117198 KEGG:mmu:117198 KEGG:mmu:117198 KEGG:mmu:117198 KEGG:mmu:117198 KEGG:mmu:117198 KEGG:mmu:117198 KEGG:dre:334334 KEGG:mmu:117198 KEGG:mmu:117198 KEGG:mmu:117198 KEGG:mmu:117198	sp|Q920Q8|NS1BP_MOUSE Influenza virus NS1A-binding protein homolog OS=Mus musculus OX=10090 GN=Ivns1abp PE=1 SV=2	XP_011507381.1 influenza virus NS1A-binding protein isoform X1 [Homo sapiens]	gi|442632585|ref|NP_001261892.1| diablo, isoform B [Drosophila melanogaster]	XP_035824233.1 influenza virus NS1A-binding protein homolog A [Aplysia californica]	XP_006825023.1 PREDICTED: influenza virus NS1A-binding protein homolog [Saccoglossus kowalevskii]	tr|A0A8M9PH64|A0A8M9PH64_DANRE influenza virus NS1A-binding protein homolog A isoform X1 OS=Danio rerio OX=7955 GN=ivns1abpa PE=4 SV=1
PladumEVm091802	-2.26166984086919	1.35948750424426	31.3500128849367	2.15457267665419e-08	1.37198300775217e-06	. .	. .	. .	. .	.	.	.	.	.	.
PladumEVm026289	-1.83361844998049	1.42214320980735	31.3255920514974	2.18184497962817e-08	1.38618371632555e-06	KCNKG_HUMAN KCNKG_HUMAN KCNKG_HUMAN KCNKA_HUMAN KCNKG_HUMAN KCNKG_HUMAN KCNKG_HUMAN KCNKG_HUMAN KCNKG_HUMAN KCNKG_HUMAN KCNKA_HUMAN KCNKG_HUMAN	KCNKG_HUMAN KCNKG_HUMAN KCNKG_HUMAN KCNKA_HUMAN KCNKG_HUMAN KCNKG_HUMAN KCNKG_HUMAN KCNKG_HUMAN KCNKG_HUMAN KCNKG_HUMAN KCNKA_HUMAN KCNKG_HUMAN	GO:0005887 GO:0005887 GO:0005887 GO:0005887 GO:0005887 GO:0005887 GO:0005887 GO:0005887 GO:0005887 GO:0005887 GO:0005887 GO:0005887	KEGG:hsa:83795 KEGG:hsa:83795 KEGG:hsa:83795 KEGG:hsa:54207 KEGG:hsa:83795 KEGG:hsa:83795 KEGG:hsa:83795 KEGG:hsa:83795 KEGG:hsa:83795 KEGG:hsa:83795 KEGG:hsa:54207 KEGG:hsa:83795	tr|G5E845|G5E845_MOUSE Potassium channel, subfamily K, member 16 OS=Mus musculus OX=10090 GN=Kcnk16 PE=3 SV=1	NP_001128578.1 potassium channel subfamily K member 16 isoform 3 [Homo sapiens]	gi|442618922|ref|NP_001262539.1| TWIK-related acid-sensitive K[+] channel 6, isoform D [Drosophila melanogaster]	XP_012936819.1 two pore domain potassium channel number 2 [Aplysia californica]	XP_006822258.1 PREDICTED: potassium channel subfamily K member 16-like, partial [Saccoglossus kowalevskii]	tr|Q5RGB0|Q5RGB0_DANRE Potassium channel, subfamily K, member 5b OS=Danio rerio OX=7955 GN=kcnk5b PE=3 SV=1
PladumEVm018475	1.59782596363972	2.12110787530221	31.3246576211051	2.18289535901306e-08	1.38618371632555e-06	. . . .	. . . .	. . . .	. . . .	.	.	.	.	XP_006824386.1 PREDICTED: uncharacterized protein LOC100379079 [Saccoglossus kowalevskii]	tr|Q7M558|Q7M558_DANRE ATP-dependent DNA helicase OS=Danio rerio OX=7955 GN=LOC110439423 PE=3 SV=1
PladumEVm074391	-4.2989200077924	1.59926143801942	31.2483745114734	2.27037506151523e-08	1.43974927626859e-06	IDHP_ASPNG	.	GO:0005739	.	tr|D6RIL6|D6RIL6_MOUSE Isocitrate dehydrogenase [NADP], mitochondrial OS=Mus musculus OX=10090 GN=Idh2 PE=1 SV=1	NP_001276839.1 isocitrate dehydrogenase [NADP], mitochondrial isoform 2 [Homo sapiens]	gi|24660860|ref|NP_729368.1| isocitrate dehydrogenase, isoform A [Drosophila melanogaster]	XP_012939865.1 isocitrate dehydrogenase [NADP], mitochondrial [Aplysia californica]	XP_002738519.1 PREDICTED: isocitrate dehydrogenase [NADP], mitochondrial-like [Saccoglossus kowalevskii]	tr|Q7ZUP6|Q7ZUP6_DANRE Isocitrate dehydrogenase [NADP] OS=Danio rerio OX=7955 GN=zgc:55485 PE=1 SV=1
PladumEVm007805	-2.0534719805246	0.733972084742718	31.2413258650232	2.27863342126309e-08	1.44250956648439e-06	CSMD1_MOUSE CSMD3_HUMAN CSMD2_HUMAN CSMD3_HUMAN CSMD3_HUMAN CSMD3_HUMAN	CSMD1_MOUSE CSMD3_HUMAN CSMD3_HUMAN CSMD3_HUMAN CSMD3_HUMAN CSMD3_HUMAN	GO:0016021 GO:0016021 GO:0016021 GO:0016021 GO:0016021 GO:0016021	KEGG:mmu:94109 KEGG:hsa:114788 KEGG:hsa:114788 KEGG:hsa:114788 KEGG:hsa:114788 KEGG:hsa:114788	sp|Q923L3|CSMD1_MOUSE CUB and sushi domain-containing protein 1 OS=Mus musculus OX=10090 GN=Csmd1 PE=1 SV=2	XP_011533056.1 CUB and sushi domain-containing protein 1 isoform X4 [Homo sapiens]	gi|24641465|ref|NP_511136.2| furrowed, isoform A [Drosophila melanogaster]	XP_012938062.1 sushi, von Willebrand factor type A, EGF and pentraxin domain-containing protein 1 [Aplysia californica]	XP_006814579.1 PREDICTED: sushi, von Willebrand factor type A, EGF and pentraxin domain-containing protein 1-like [Saccoglossus kowalevskii]	tr|F1QDI2|F1QDI2_DANRE CUB and Sushi multiple domains 3a (Fragment) OS=Danio rerio OX=7955 GN=csmd3a PE=4 SV=2
PladumEVm017205	-2.39399920201663	2.90372760412705	31.2393155216985	2.28099429701045e-08	1.44250956648439e-06	. . . . . . . . . .	. . YL719_MIMIV . . . . YL719_MIMIV YL719_MIMIV .	. . . . . . . . . .	. . KEGG:vg:9925373 . . . . KEGG:vg:9925373 KEGG:vg:9925373 .	.	.	.	.	.	.
PladumEVm141596	1.93419095004451	2.28610742675517	31.2266453756535	2.29593015638299e-08	1.44996335349405e-06	. .	. .	. .	. .	.	.	.	.	.	.
PladumEVm005651	-2.52587167281528	2.22180316492903	31.207901683773	2.31820550945536e-08	1.4620255267098e-06	PSD10_HUMAN PSD10_HUMAN PSD10_HUMAN PSD10_HUMAN PSD10_HUMAN PSD10_HUMAN PSD10_HUMAN	. Y045_METMA . . Y045_METMA . Y045_METMA	GO:0005737 GO:0005737 GO:0005737 GO:0005737 GO:0005737 GO:0005737 GO:0005737	KEGG:hsa:5716 KEGG:mma:MM_0045 KEGG:hsa:5716 KEGG:hsa:5716 KEGG:mma:MM_0045 KEGG:hsa:5716 KEGG:mma:MM_0045	sp|Q9Z2X2|PSD10_MOUSE 26S proteasome non-ATPase regulatory subunit 10 OS=Mus musculus OX=10090 GN=Psmd10 PE=1 SV=3	NP_002805.1 26S proteasome non-ATPase regulatory subunit 10 isoform 1 [Homo sapiens]	gi|320544206|ref|NP_726060.3| uncharacterized protein Dmel_CG42672, isoform M [Drosophila melanogaster]	XP_005113314.3 ankyrin repeat domain-containing protein 50 [Aplysia californica]	XP_006816769.1 PREDICTED: ankyrin-1-like [Saccoglossus kowalevskii]	tr|B3DHM4|B3DHM4_DANRE Ankyrin repeat and kinase domain-containing 1 OS=Danio rerio OX=7955 GN=ankk1 PE=2 SV=1
PladumEVm018801	1.76043465736094	1.53294505126415	31.0983928896926	2.45274383504966e-08	1.54475887033996e-06	STAG2_HUMAN STAG2_HUMAN STAG2_HUMAN STAG2_MOUSE	STAG1_XENLA STAG1_XENLA STAG1_XENLA STAG2_HUMAN	GO:0000785 GO:0000785 GO:0000785 GO:0000785	KEGG:xla:399163 KEGG:xla:399163 KEGG:xla:399163 KEGG:hsa:10735	sp|O35638|STAG2_MOUSE Cohesin subunit SA-2 OS=Mus musculus OX=10090 GN=Stag2 PE=1 SV=3	XP_016884724.1 cohesin subunit SA-2 isoform X3 [Homo sapiens]	gi|45549088|ref|NP_477268.2| stromalin [Drosophila melanogaster]	XP_005104563.1 cohesin subunit SA-2 [Aplysia californica]	XP_006823233.1 PREDICTED: cohesin subunit SA-2-like, partial [Saccoglossus kowalevskii]	tr|E7FE97|E7FE97_DANRE Cohesin subunit SA OS=Danio rerio OX=7955 GN=stag2b PE=3 SV=1
PladumEVm102029	2.33435127170382	0.0433564882976329	31.0671198216275	2.49258121179637e-08	1.5677041859275e-06	.	.	.	.	.	.	.	.	.	.
PladumEVm010432	-2.14408065437707	4.23226633314664	31.0577099781022	2.50469437571272e-08	1.57317359295277e-06	GH38_ORYSJ GH38_ORYSJ GH38_ORYSJ GH38_ORYSJ GH38_ORYSJ GH38_ORYSJ GH38_ORYSJ GH38_ORYSJ GH38_ORYSJ	GH38_ORYSJ GH38_ORYSJ GH38_ORYSJ GH38_ORYSJ GH38_ORYSJ GH38_ORYSJ GH38_ORYSJ GH38_ORYSJ GH38_ORYSJ	GO:0005737 GO:0005737 GO:0005737 GO:0005737 GO:0005737 GO:0005737 GO:0005737 GO:0005737 GO:0005737	KEGG:osa:4343785 KEGG:osa:4343785 KEGG:osa:4343785 KEGG:osa:4343785 KEGG:osa:4343785 KEGG:osa:4343785 KEGG:osa:4343785 KEGG:osa:4343785 KEGG:osa:4343785	sp|Q99J23|GHDC_MOUSE GH3 domain-containing protein OS=Mus musculus OX=10090 GN=Ghdc PE=2 SV=2	NP_001136095.1 GH3 domain-containing protein isoform 3 precursor [Homo sapiens]	.	XP_035827241.1 GH3 domain-containing protein [Aplysia californica]	XP_002739974.1 PREDICTED: indole-3-acetic acid-amido synthetase GH3.6-like, partial [Saccoglossus kowalevskii]	tr|F1QSN8|F1QSN8_DANRE GH3 domain-containing OS=Danio rerio OX=7955 GN=ghdc PE=4 SV=1
PladumEVm002672	1.31332730198952	3.5837857502066	30.9968772831176	2.58443907801096e-08	1.62104891978947e-06	KCNH2_MOUSE . . . KCNH2_MOUSE KCNH6_CHICK KCNH7_MOUSE KCNH2_MOUSE KCNH2_MOUSE KCNH2_MOUSE KCNH2_MOUSE KCNH2_MOUSE KCNH2_MOUSE KCNH6_CHICK KCNH2_MOUSE	KCNH2_MOUSE . . . KCNH2_MOUSE KCNH2_MOUSE KCNH2_HUMAN . KCNH2_MOUSE KCNH2_MOUSE KCNH2_RAT KCNH2_RAT KCNH2_MOUSE KCNH2_MOUSE KCNH2_MOUSE	GO:0009986 . . . GO:0009986 GO:0005887 GO:0005887 GO:0009986 GO:0009986 GO:0009986 GO:0009986 GO:0009986 GO:0009986 GO:0005887 GO:0009986	KEGG:mmu:16511 . . . KEGG:mmu:16511 KEGG:mmu:16511 KEGG:hsa:3757 KEGG:mmu:16511 KEGG:mmu:16511 KEGG:mmu:16511 KEGG:rno:117018 KEGG:rno:117018 KEGG:mmu:16511 KEGG:mmu:16511 KEGG:mmu:16511	tr|Q53Z09|Q53Z09_MOUSE Ether-a-go-go-related gene potassium channel 1 OS=Mus musculus OX=10090 GN=Kcnh2 PE=1 SV=1	XP_011510411.1 potassium voltage-gated channel subfamily H member 7 isoform X1 [Homo sapiens]	gi|17136454|ref|NP_476713.1| seizure, isoform A [Drosophila melanogaster]	XP_035827988.1 potassium voltage-gated channel subfamily H member 6 isoform X2 [Aplysia californica]	XP_006821079.1 PREDICTED: potassium voltage-gated channel subfamily H member 2-like [Saccoglossus kowalevskii]	tr|A0A2R8QRW6|A0A2R8QRW6_DANRE Potassium channel, voltage-gated eag-related subfamily H, member 7 OS=Danio rerio OX=7955 GN=kcnh7 PE=4 SV=1
PladumEVm003673	-1.76320253484553	2.56209724621826	30.9916335303392	2.59143097073338e-08	1.62322299947747e-06	DDX58_HUMAN DDX58_HUMAN DDX58_HUMAN DDX58_HUMAN DDX58_MOUSE DDX58_MOUSE DDX58_HUMAN DDX58_MOUSE DDX58_HUMAN DDX58_MOUSE DDX58_HUMAN DDX58_HUMAN	DDX58_HUMAN DDX58_HUMAN DDX58_HUMAN DDX58_HUMAN DDX58_MOUSE DDX58_MOUSE DDX58_HUMAN DDX58_HUMAN DDX58_HUMAN DDX58_HUMAN DDX58_HUMAN DDX58_HUMAN	GO:0015629 GO:0015629 GO:0015629 GO:0015629 GO:0015629 GO:0015629 GO:0015629 GO:0015629 GO:0015629 GO:0015629 GO:0015629 GO:0015629	KEGG:hsa:23586 KEGG:hsa:23586 KEGG:hsa:23586 KEGG:hsa:23586 KEGG:mmu:230073 KEGG:mmu:230073 KEGG:hsa:23586 KEGG:hsa:23586 KEGG:hsa:23586 KEGG:hsa:23586 KEGG:hsa:23586 KEGG:hsa:23586	sp|Q6Q899|DDX58_MOUSE Antiviral innate immune response receptor RIG-I OS=Mus musculus OX=10090 GN=Ddx58 PE=1 SV=2	NP_001372841.1 antiviral innate immune response receptor RIG-I isoform 5 [Homo sapiens]	gi|22026807|ref|NP_523778.2| Dicer-2, isoform A [Drosophila melanogaster]	XP_035826549.1 probable ATP-dependent RNA helicase DHX58 [Aplysia californica]	XP_006819949.1 PREDICTED: probable ATP-dependent RNA helicase DDX58-like [Saccoglossus kowalevskii]	tr|A0A0E3D803|A0A0E3D803_DANRE RNA helicase OS=Danio rerio OX=7955 GN=RIG-Ib PE=2 SV=1
[truncated: 10,278 more rows]

## Sheet: 0dpavs2dpa
Gene	logFC	logCPM	LR	Pvalue	FDR	blastx	blastp	Goterms	kegg	Mouse	Human	Drosophila	Aplysia californica	Saccoglossus kowalevskii	Danio rerio
PladumEVm105912	15.7674743088628	4.73392729339881	514.653390790329	6.16281297060834e-114	2.83729746353838e-109	.	.	.	.	.	.	.	.	.	.
PladumEVm105585	7.08851911853044	4.39151181474164	496.653157843799	5.08370617568605e-110	1.17024374311205e-105	. . .	. . .	. . .	. . .	.	.	.	XP_005089923.2 heme-binding protein 2 [Aplysia californica]	XP_006822574.1 PREDICTED: uncharacterized protein LOC100373082 [Saccoglossus kowalevskii]	.
PladumEVm086655	14.0273454728857	2.98963734275465	481.076716281711	1.24581384983261e-106	1.91186746108145e-102	.	.	.	.	.	.	.	.	.	.
PladumEVm074071	-12.8869451527086	3.56009613374656	408.234266769185	8.88143708448984e-91	1.02223120483207e-86	.	.	.	.	.	.	.	.	.	.
[truncated: 10,991 more rows]

## Sheet: 0dpavs3dpa
Gene	logFC	logCPM	LR	Pvalue	FDR	blastx	blastp	Goterms	kegg	Mouse	Human	Drosophila	Aplysia californica	Saccoglossus kowalevskii	Danio rerio
[truncated: 16,405 more rows]

[truncated: 12 more sheets: 0dpavs5dpa, 0dpavsNA, 1dpavs2dpa, 1dpavs3dpa, 1dpavs5dpa, 1dpavsNA, 2dpavs3dpa, 2dpavs5dpa, 2dpavsNA, 3dpavs5dpa, 3dpavsNA, 5dpavsNA]
