# Supplementary material for: Transcriptomic landscape of posterior regeneration in the annelid Platynereis dumerilii
Source: BMC Genomics. 2023 Oct 2;24:583. doi: 10.1186/s12864-023-09602-z (PMC10546743; doi:10.1186/s12864-023-09602-z)
Supplement: Supplementary file 14 — Additional file 14. [file 12864_2023_9602_MOESM14_ESM.xlsx]

## Sheet: Legend
	Additional file 14: Significantly over-represented GO terms for all lists of DEGs (adjusted p-value < 0.05)
	Only Biological processes GO terms are shown, for all sequential comparisons of regenerations stages presented in each spreadsheet.

## Sheet: 0dpavs1dpa
	ID	Description	GeneRatio	BgRatio	pvalue	p.adjust	qvalue	geneID	Count
GO:0022613	GO:0022613	ribonucleoprotein complex biogenesis	209/2900	348/8495	5.88296274807201e-24	2.82617530417379e-20	2.68572730930403e-20	Dkc1/Rpl6/Ddx39b/Nop56/Gtpbp4/Mybbp1a/Utp6/Smn1/Fbl/Rrs1/Eri3/Urb2/Nop2/Snrpe/Puf60/Znhit6/Nop10/Mdn1/Utp11/Usp39/Urb1/Snu13/Wdr75/Rpl5/Kat2b/Exosc6/Rrp7a/Eif3a/Dhx29/Tbl3/Rps6/Xpo1/Celf6/Wdr55/Ruvbl2/Snrpb/Utp15/Exosc4/Rrp8/Eif2s2/Utp20/Pdcd11/Nop14/Wdr46/Pop4/Glul/Nip7/Snrnp200/Wdr74/Fcf1/Prpf19/Rpusd2/Bud23/Exosc10/Utp14a/Eif2a/Rrp15/Nle1/Tent4b/Utp3/Gemin7/Exosc3/Ppan/Xrcc5/Tsr2/Wdr77/Tsr3/Dh…	209
GO:0042254	GO:0042254	ribosome biogenesis	156/2900	258/8495	1.65629374694812e-18	3.97841758016938e-15	3.78070841079684e-15	Dkc1/Rpl6/Nop56/Gtpbp4/Mybbp1a/Utp6/Fbl/Rrs1/Eri3/Urb2/Nop2/Znhit6/Nop10/Mdn1/Utp11/Urb1/Snu13/Wdr75/Rpl5/Kat2b/Exosc6/Rrp7a/Dhx29/Tbl3/Rps6/Xpo1/Wdr55/Utp15/Exosc4/Rrp8/Utp20/Pdcd11/Nop14/Wdr46/Pop4/Glul/Nip7/Wdr74/Fcf1/Rpusd2/Bud23/Exosc10/Utp14a/Eif2a/Rrp15/Nle1/Tent4b/Utp3/Exosc3/Ppan/Xrcc5/Tsr2/Tsr3/Dhx37/Rps17/Nsun3/Utp18/Brix1/Mettl18/Ddx17/Mtrex/Dis3/Abce1/Rpl7/Pwp1/Rpsa/Rpl38/Bysl/Exosc9…	156
GO:0006364	GO:0006364	rRNA processing	122/2900	191/8495	2.25253830129102e-17	3.60706466646736e-14	3.42781003954357e-14	Dkc1/Gtpbp4/Utp6/Fbl/Rrs1/Eri3/Nop2/Znhit6/Nop10/Mdn1/Utp11/Urb1/Snu13/Wdr75/Rpl5/Kat2b/Exosc6/Rrp7a/Tbl3/Rps6/Wdr55/Utp15/Exosc4/Rrp8/Utp20/Pdcd11/Nop14/Wdr46/Pop4/Wdr74/Fcf1/Rpusd2/Bud23/Exosc10/Utp14a/Rrp15/Tent4b/Utp3/Exosc3/Ppan/Tsr2/Tsr3/Dhx37/Rps17/Nsun3/Utp18/Brix1/Mettl18/Ddx17/Mtrex/Dis3/Rpl7/Pwp1/Bysl/Exosc9/Nat10/Nvl/Imp4/Emg1/Nhp2/Riok1/Ddx10/Nol6/Pa2g4/Dcaf13/Ddx18/Rpl26/Ddx17/Imp3/…	122
GO:0016072	GO:0016072	rRNA metabolic process	131/2900	213/8495	1.41710625641784e-16	1.70194461395783e-13	1.61736574581163e-13	Dkc1/Gtpbp4/Utp6/Fbl/Rrs1/Eri3/Nop2/Znhit6/Nop10/Mdn1/Utp11/Urb1/Smarcb1/Snu13/Wdr75/Rpl5/Kat2b/Exosc6/Top1/Rrp7a/Tbl3/Taf1b/Rps6/Wdr55/Utp15/Exosc4/Rrp8/Utp20/Pdcd11/Nop14/Wdr46/Pop4/Wdr74/Fcf1/Rpusd2/Bud23/Exosc10/Utp14a/Rrp15/Tent4b/Utp3/Exosc3/Ppan/Smarca4/Tsr2/Smarca4/Tsr3/Dhx37/Rps17/Nsun3/Utp18/Brix1/Mettl18/Ddx17/Mtrex/Dis3/Polr1a/Rpl7/Pwp1/Bysl/Polr1b/Exosc9/Nat10/Nvl/Imp4/Emg1/Nhp2/Riok…	131
GO:0034470	GO:0034470	ncRNA processing	187/2900	338/8495	3.19208601154288e-16	3.0669562398904e-13	2.91454253306558e-13	Dkc1/Gtpbp4/Lin28b/Utp6/Fbl/Rrs1/Trmt13/Eri3/Nop2/Znhit6/Nop10/Mdn1/Thumpd3/Trim71/Utp11/Urb1/Snu13/Wdr75/Rpl5/Wdr6/Kat2b/Exosc6/Rrp7a/Ssb/Tbl3/Trmu/Rps6/Osgepl1/Polr3k/Wdr55/Utp15/Exosc4/Ddx1/Rrp8/Utp20/Pdcd11/Pum2/Zmpste24/Nop14/Wdr46/Pop4/Trmt5/Wdr74/Fcf1/Rtcb/Rpusd2/Bud23/Exosc10/Utp14a/Qtrt1/Rrp15/Tent4b/Utp3/Tyw1/Exosc3/Trmt10a/Ppan/Tsr2/Cdkal1/Tsr3/Dhx37/Rps17/Nsun3/Ago2/Trmt1/Utp18/Brix1/…	187
GO:0034660	GO:0034660	ncRNA metabolic process	234/2900	454/8495	3.58065885168934e-15	2.86691418725259e-12	2.72444165610117e-12	Dkc1/Gtpbp4/Lin28b/Utp6/Fbl/Rrs1/Trmt13/Kars/Eri3/Nop2/Znhit6/Nop10/Mdn1/Pld6/Thumpd3/Trim71/Utp11/Urb1/Smarcb1/Snu13/Wdr75/Rpl5/Wdr6/Kat2b/Exosc6/Top1/Rrp7a/Ssb/Tbl3/Trmu/Taf1b/Uspl1/Tdrd1/Rps6/Osgepl1/Polr3k/Wdr55/Farsb/Farsa/Utp15/Exosc4/Sars/Ddx1/Rrp8/Utp20/Pdcd11/Pum2/Zmpste24/Nop14/Wdr46/Pop4/Trmt5/Wdr74/Fcf1/Tars/Rtcb/Rpusd2/Bud23/Exosc10/Utp14a/Qtrt1/Rrp15/Tent4b/Utp3/Zswim8/Tyw1/Exosc3/T…	234
GO:0006397	GO:0006397	mRNA processing	173/2900	321/8495	1.088137432261e-13	6.14572275827405e-11	5.84030842776514e-11	Ddx39b/Snrnp27/Mbnl2/Plcb1/Smn1/Prdx6/Snrpe/Puf60/Lsm1/Phf5a/Usp39/Snu13/Thoc2/Zfp36l1/Zranb2/Dhx16/Ubl5c/Zc3h3/Eftud2/Thoc7/Cpsf1/Celf6/Snrpb/Ddx1/Srsf4/Mfap1a/Hspa8/Pdcd11/Ccnt1/Cmtr2/Thoc6/Ddx41/Snrnp200/Prpf19/Prpf4/Nova2/Tent4b/Cdc5l/Gemin7/Prpf38a/Kin/Wdr77/Snrnp40/Syf2/Cwc15/Cstf2/Srsf2/Pan2/Clns1a/Cactin/Eftud2/Ppwd1/Rbm22/Ddx17/Mtrex/Zpr1/Crnkl1/Prpf8/Cdc40/Setx/Lsm4/Rngtt/Wdr83/Lsm3/Sf3…	173
GO:0000375	GO:0000375	RNA splicing, via transesterification reactions	117/2900	196/8495	1.27929283061491e-13	6.14572275827405e-11	5.84030842776514e-11	Ddx39b/Mbnl2/Smn1/Prdx6/Snrpe/Puf60/Phf5a/Usp39/Snu13/Dhx16/Ubl5c/Eftud2/Celf6/Snrpb/Srsf4/Mfap1a/Hspa8/Ddx41/Snrnp200/Prpf19/Prpf4/Nova2/Cdc5l/Gemin7/Prpf38a/Wdr77/Syf2/Cwc15/Srsf2/Clns1a/Cactin/Eftud2/Rbm22/Ddx17/Crnkl1/Prpf8/Cdc40/Setx/Lsm4/Wdr83/Lsm3/Sf3b1/Aqr/Dazap1/Cwf19l1/Snrpa1/Nup98/Lsm5/Mettl3/Snrpn/Bud13/Prmt5/Dazap1/Prmt5/Luc7l2/Magohb/Ddx17/Tfip11/Dhx38/Prpf6/Srsf1/Sf3a1/Rnps1/Isy1/S…	117
GO:0000377	GO:0000377	RNA splicing, via transesterification reactions with bulged adenosine as nucleophile	117/2900	196/8495	1.27929283061491e-13	6.14572275827405e-11	5.84030842776514e-11	Ddx39b/Mbnl2/Smn1/Prdx6/Snrpe/Puf60/Phf5a/Usp39/Snu13/Dhx16/Ubl5c/Eftud2/Celf6/Snrpb/Srsf4/Mfap1a/Hspa8/Ddx41/Snrnp200/Prpf19/Prpf4/Nova2/Cdc5l/Gemin7/Prpf38a/Wdr77/Syf2/Cwc15/Srsf2/Clns1a/Cactin/Eftud2/Rbm22/Ddx17/Crnkl1/Prpf8/Cdc40/Setx/Lsm4/Wdr83/Lsm3/Sf3b1/Aqr/Dazap1/Cwf19l1/Snrpa1/Nup98/Lsm5/Mettl3/Snrpn/Bud13/Prmt5/Dazap1/Prmt5/Luc7l2/Magohb/Ddx17/Tfip11/Dhx38/Prpf6/Srsf1/Sf3a1/Rnps1/Isy1/S…	117
GO:0000398	GO:0000398	mRNA splicing, via spliceosome	117/2900	196/8495	1.27929283061491e-13	6.14572275827405e-11	5.84030842776514e-11	Ddx39b/Mbnl2/Smn1/Prdx6/Snrpe/Puf60/Phf5a/Usp39/Snu13/Dhx16/Ubl5c/Eftud2/Celf6/Snrpb/Srsf4/Mfap1a/Hspa8/Ddx41/Snrnp200/Prpf19/Prpf4/Nova2/Cdc5l/Gemin7/Prpf38a/Wdr77/Syf2/Cwc15/Srsf2/Clns1a/Cactin/Eftud2/Rbm22/Ddx17/Crnkl1/Prpf8/Cdc40/Setx/Lsm4/Wdr83/Lsm3/Sf3b1/Aqr/Dazap1/Cwf19l1/Snrpa1/Nup98/Lsm5/Mettl3/Snrpn/Bud13/Prmt5/Dazap1/Prmt5/Luc7l2/Magohb/Ddx17/Tfip11/Dhx38/Prpf6/Srsf1/Sf3a1/Rnps1/Isy1/S…	117
GO:0016071	GO:0016071	mRNA metabolic process	231/2900	459/8495	1.59182027610307e-13	6.9519132785447e-11	6.60643496407563e-11	Dxo/Dkc1/Ddx39b/Snrnp27/Cnot7/Mbnl2/Plcb1/Smn1/Prdx6/Snrpe/Puf60/Lsm1/Phf5a/Trim71/Usp39/Snu13/Thoc2/Exosc6/Zfp36l1/Zranb2/Ssb/Dhx16/Taf5/Ubl5c/Zc3h3/Eftud2/Ctif/Thoc7/Cpsf1/Celf6/Snrpb/Exosc4/Ddx1/Srsf4/Mfap1a/Hspa8/Pdcd11/Ccnt1/Cmtr2/Pum2/Meioc/Rock2/Thoc6/Ddx41/Snrnp200/Prpf19/Rpusd2/Exosc10/Prpf4/Mlh1/Nova2/Tent4b/Polr2i/Cdc5l/Gemin7/Exosc3/Prpf38a/Kin/Fastkd3/Wdr77/Snrnp40/Syf2/Cwc15/Cstf2/S…	231
GO:0008380	GO:0008380	RNA splicing	162/2900	297/8495	1.75777051701995e-13	7.03694130313655e-11	6.68723748448731e-11	Ddx39b/Snrnp27/Mbnl2/Smn1/Prdx6/Ccnl1/Ivns1abp/Snrpe/Puf60/Prmt1/Lsm1/Phf5a/Usp39/Snu13/Thoc2/Kat2b/Zranb2/Dhx16/Ubl5c/Eftud2/Thoc7/Celf6/Snrpb/Ddx1/Srsf4/Mfap1a/Clk2/Hspa8/Usp22/Thoc6/Ddx41/Snrnp200/Rtcb/Prpf19/Prpf4/Nova2/Cdc5l/Gemin7/Prpf38a/Akt2/Wdr77/Snrnp40/Syf2/Cwc15/Srsf2/Clns1a/Cactin/Eftud2/Ppwd1/Rbm22/Tada2b/Ddx17/Mtrex/Zpr1/Crnkl1/Prpf8/Taf6l/Cdc40/Setx/Lsm4/Wdr83/Lsm3/Sf3b1/Aqr/Dazap…	162
GO:0071826	GO:0071826	ribonucleoprotein complex subunit organization	84/2900	146/8495	4.63683155153976e-09	1.713487597969e-06	1.62833509627757e-06	Rpl6/Klc1/Ddx39b/Smn1/Rrs1/Nop2/Snrpe/Puf60/Znhit6/Mdn1/Usp39/Snu13/Rpl5/Rrp7a/Eif3a/Dhx29/Celf6/Ruvbl2/Snrpb/Eif2s2/Snrnp200/Prpf19/Nle1/Gemin7/Ppan/Xrcc5/Wdr77/Clns1a/Ago2/Vcp/Brix1/Eif2s3x/Crnkl1/Prpf8/Setx/Lsm4/Rpsa/Rpl38/Sf3b1/Dyrk3/Cdc73/Prmt5/Prmt5/Luc7l2/Atr/Tfip11/Hsp90aa1/Prpf6/Srsf1/Sf3a1/Eif3d/Isy1/Rpl11/Dhx8/Celf4/Snrpd1/Rpl24/Ago3/Snrpd3/Atm/Sart3/Eif6/Slu7/Prpf31/Xab2/Sf3a3/Nufip1/…	84
GO:0022618	GO:0022618	ribonucleoprotein complex assembly	78/2900	138/8495	4.76904381245906e-08	1.63646331964667e-05	1.55513857252894e-05	Rpl6/Ddx39b/Smn1/Rrs1/Nop2/Snrpe/Puf60/Znhit6/Mdn1/Usp39/Snu13/Rpl5/Rrp7a/Eif3a/Dhx29/Celf6/Ruvbl2/Snrpb/Eif2s2/Snrnp200/Prpf19/Nle1/Gemin7/Ppan/Xrcc5/Wdr77/Clns1a/Ago2/Brix1/Eif2s3x/Crnkl1/Prpf8/Setx/Lsm4/Rpsa/Rpl38/Sf3b1/Cdc73/Prmt5/Prmt5/Luc7l2/Atr/Hsp90aa1/Prpf6/Srsf1/Sf3a1/Eif3d/Isy1/Rpl11/Celf4/Snrpd1/Rpl24/Ago3/Snrpd3/Atm/Sart3/Eif6/Slu7/Prpf31/Xab2/Sf3a3/Nufip1/Pwp2/Snrpd2/Bop1/Sf3a2/Mrto…	78
GO:0042273	GO:0042273	ribosomal large subunit biogenesis	43/2900	64/8495	6.37332984966802e-08	2.04116510652034e-05	1.93972853038668e-05	Rpl6/Gtpbp4/Rrs1/Nop2/Znhit6/Mdn1/Urb1/Snu13/Rpl5/Nip7/Wdr74/Rrp15/Nle1/Ppan/Brix1/Rpl7/Rpl38/Sdad1/Nvl/Nhp2/Ddx18/Rpl26/Rpl35a/Rsl24d1/Rpl11/Surf6/Heatr3/Rpl24/Eif6/Ftsj3/Bop1/Pes1/Nsa2/Mrto4/Rpl7l1/Rpl35/Rpl7a/Rpf1/Zfp622/Rpl10l/Mdn1/Mak16/Rsl1d1	43
GO:0006399	GO:0006399	tRNA metabolic process	83/2900	156/8495	6.25525411492866e-07	0.000187814004800733	0.000178480507213458	Trmt13/Kars/Thumpd3/Wdr6/Ssb/Trmu/Osgepl1/Polr3k/Farsb/Farsa/Sars/Ddx1/Pop4/Trmt5/Tars/Rtcb/Exosc10/Qtrt1/Tyw1/Exosc3/Trmt10a/Cdkal1/Wars1/Nsun3/Trmt1/Trmt61a/Iars/Aars/Vars/Exosc9/Nat10/Mettl1/Eprs/Ptcd1/Trmt11/Yars/Aarsd1/Pus10/Cars2/Osgep/Dus2/Mars2/Qars/Lcmt2/Elp5/Pop5/Dus4l/Tarbp1/Gars/Nsun2/Trnt1/Dtd1/Pus3/Trmt6/Ctu1/Sepsecs/Rars/Lars/Hars/Mettl2/Elp3/Pop1/Qtrt2/Nars2/Trmo/Pus7/Trdmt1/Sars2…	83
GO:1904816	GO:1904816	positive regulation of protein localization to chromosome, telomeric region	12/2900	12/8495	2.46770942247578e-06	0.000697345650916098	0.000662690759459906	Dkc1/Pml/Cct8/Wrap53/Cct7/Gnl3l/Cct4/Cct3/Tcp1/Cct2/Cct6a/Cct5	12
GO:0034248	GO:0034248	regulation of cellular amide metabolic process	124/2900	260/8495	3.16372053568243e-06	0.000844361858523244	0.000802400933523666	Pml/Ddx39b/Cnot7/Chrna7/Hsd11b1/Mrpl13/Ptcd3/Rplp1/Rbms3/Lsm1/Trim71/Rpl5/Tigar/Zfp36l1/Rack1/Ctif/Cnbp/Abca2/Unk/Mief1/Ppp1ca/Pum2/Dph5/Rock2/Shmt2/Pld1/Pum3/Eif5a/Mlh1/Eif2a/Tyms/Trnau1ap/Tent4b/Dph7/Exosc3/Akt2/Fech/Fastkd3/Mapk3/Pan2/Mknk1/Nsun3/Ago2/Srp9/Smpd3/Slc7a11/Rmnd1/Mettl18/Eif2s3x/Abce1/Eif4e2/Upf1/Aars/Rpl38/Exosc9/Nat10/Rps3/Gcn1/Eprs/Mvk/Mettl3/Nr1h4/Dph6/Eif3e/Dcp2/D1Pas1/Pa2g4/…	124
GO:0006278	GO:0006278	RNA-templated DNA biosynthetic process	30/2900	45/8495	8.15665073905256e-06	0.00195922750752042	0.00186186285554058	Dkc1/Pml/Nop10/Pif1/Aurkb/Exosc10/Rpa1/Cct8/Tent4b/Xrcc5/Mapk3/Wrap53/Rpa1/Nat10/Nhp2/Cct7/Gnl3l/Dcp2/Cct4/Cct3/Atr/Hsp90aa1/Tcp1/Cct2/Atm/Cct6a/Nek2/Mapk15/Cct5/Pinx1	30
GO:0007004	GO:0007004	telomere maintenance via telomerase	30/2900	45/8495	8.15665073905256e-06	0.00195922750752042	0.00186186285554058	Dkc1/Pml/Nop10/Pif1/Aurkb/Exosc10/Rpa1/Cct8/Tent4b/Xrcc5/Mapk3/Wrap53/Rpa1/Nat10/Nhp2/Cct7/Gnl3l/Dcp2/Cct4/Cct3/Atr/Hsp90aa1/Tcp1/Cct2/Atm/Cct6a/Nek2/Mapk15/Cct5/Pinx1	30
GO:0006417	GO:0006417	regulation of translation	112/2900	235/8495	9.79363977350357e-06	0.00224041168913863	0.00212907346855564	Pml/Ddx39b/Cnot7/Mrpl13/Ptcd3/Rplp1/Rbms3/Lsm1/Trim71/Rpl5/Zfp36l1/Rack1/Ctif/Cnbp/Unk/Mief1/Ppp1ca/Pum2/Dph5/Rock2/Shmt2/Pld1/Pum3/Eif5a/Mlh1/Eif2a/Tyms/Trnau1ap/Tent4b/Dph7/Exosc3/Akt2/Fech/Fastkd3/Mapk3/Pan2/Mknk1/Nsun3/Ago2/Srp9/Rmnd1/Mettl18/Eif2s3x/Abce1/Eif4e2/Upf1/Aars/Rpl38/Exosc9/Nat10/Rps3/Gcn1/Eprs/Mvk/Mettl3/Dph6/Eif3e/Dcp2/D1Pas1/Pa2g4/Cnot6/Rpl26/Cnot8/Pde12/Eif3d/Cnot9/Igf2bp2/Tme…	112
GO:0070203	GO:0070203	regulation of establishment of protein localization to telomere	10/2900	10/8495	2.12765467141579e-05	0.00440342102197963	0.00418459112413464	Dkc1/Cct8/Wrap53/Cct7/Cct4/Cct3/Tcp1/Cct2/Cct6a/Cct5	10
GO:1904851	GO:1904851	positive regulation of establishment of protein localization to telomere	10/2900	10/8495	2.12765467141579e-05	0.00440342102197963	0.00418459112413464	Dkc1/Cct8/Wrap53/Cct7/Cct4/Cct3/Tcp1/Cct2/Cct6a/Cct5	10
GO:1904814	GO:1904814	regulation of protein localization to chromosome, telomeric region	12/2900	13/8495	2.19987727992321e-05	0.00440342102197963	0.00418459112413464	Dkc1/Pml/Cct8/Wrap53/Cct7/Gnl3l/Cct4/Cct3/Tcp1/Cct2/Cct6a/Cct5	12
GO:0009123	GO:0009123	nucleoside monophosphate metabolic process	30/2900	48/8495	5.30958015965352e-05	0.0102028892347902	0.00969585227470202	Nt5e/Uprt/Impdh1/Gart/Ppat/Xdh/Cda/Adssl1/Gda/Tymp/Gmpr/Prps1/Dut/Tyms/Adk/Cad/Gmps/Ada/Dctd/Ak2/Hprt/Nme2/Dpyd/Rfk/Nt5m/Gda/Umps/Nme1/Upb1/Uck2	30
GO:0030490	GO:0030490	maturation of SSU-rRNA	28/2900	44/8495	5.89215095690208e-05	0.0108707365920291	0.0103305106708511	Utp6/Rrs1/Snu13/Tbl3/Nop14/Wdr46/Fcf1/Utp3/Tsr2/Tsr3/Dhx37/Bysl/Nat10/Riok1/Dcaf13/Bms1/Ddx52/Tsr1/Utp25/Tsr2/Nol10/Wdr3/Utp4/Pwp2/Abt1/Ercc2/Utp23/Lsm6	28
GO:0000470	GO:0000470	maturation of LSU-rRNA	20/2900	28/8495	6.10969791808465e-05	0.0108707365920291	0.0103305106708511	Gtpbp4/Nop2/Znhit6/Urb1/Snu13/Rrp15/Rpl7/Nhp2/Ddx18/Eif6/Ftsj3/Bop1/Pes1/Nsa2/Rpl7l1/Rpl35/Rpl7a/Rpf1/Mak16/Rsl1d1	20
GO:0009451	GO:0009451	RNA modification	63/2900	123/8495	6.39472449322175e-05	0.0109463633586822	0.0104023791328728	Dkc1/Fbl/Trmt13/Nop2/Nop10/Thumpd3/Wdr6/Trmu/Osgepl1/Cmtr2/Trmt5/Rpusd2/Bud23/Qtrt1/Tyw1/Trmt10a/Cdkal1/Tsr3/Nsun3/Trmt1/Trmt61a/Aars/Nat10/Mettl1/Emg1/Nhp2/Mettl3/Pus10/Osgep/Dus2/Lcmt2/Elp5/Dus4l/Tarbp1/Nsun2/Pus3/Trmt6/Ctu1/Tgs1/Mettl2/Mettl3/Elp3/Qtrt2/Trmo/Pus7/Ftsj3/Trdmt1/Mepce/Zc3h13/Mettl16/Adat2/Thada/Dimt1/Dus1l/Nsun5/Thg1l/Dtwd1/Trmt112/Larp7/Hnrnpab/Alkbh8/Tfb1m/Pus1	63
GO:0000460	GO:0000460	maturation of 5.8S rRNA	22/2900	32/8495	6.60792126148595e-05	0.0109463633586822	0.0104023791328728	Rrs1/Eri3/Urb1/Exosc4/Fcf1/Exosc10/Rrp15/Exosc3/Mtrex/Exosc9/Eif6/Ftsj3/Bop1/Pes1/Exosc2/Nsa2/Prkdc/Abt1/Rpf1/Mphosph6/Mak16/Eri1	22
GO:0070198	GO:0070198	protein localization to chromosome, telomeric region	15/2900	19/8495	8.15495946733782e-05	0.0128484799675699	0.0122099692404029	Dkc1/Pml/Cct8/Wrap53/Cct7/Gnl3l/Cct4/Cct3/Atr/Tcp1/Atrx/Cct2/Cct6a/Cct5/Pinx1	15
GO:0010608	GO:0010608	post-transcriptional regulation of gene expression	135/2900	303/8495	8.29106742286986e-05	0.0128484799675699	0.0122099692404029	Dxo/Dkc1/Pml/Ddx39b/Cnot7/Lin28b/Phax/Mrpl13/Ptcd3/Rplp1/Rbms3/Nlrp5/Lsm1/Trim71/Rpl5/Zfp36l1/Rack1/Ctif/Cnbp/Unk/Mief1/Ppp1ca/Pum2/Dph5/Meioc/Zmpste24/Rock2/Shmt2/Pld1/Pum3/Eif5a/Mlh1/Eif2a/Tyms/Trnau1ap/Tent4b/Ace/Dph7/Exosc3/Akt2/Fech/Fastkd3/Mapk3/Pan2/Mknk1/Nsun3/Ago2/Srp9/Rmnd1/Mettl18/Fastkd1/Eif2s3x/Abce1/Eif4e2/Upf1/Aars/Rpl38/Exosc9/Nat10/Rps3/Gcn1/Eprs/Mvk/Mettl3/Dph6/Eif3e/Dcp2/D1Pas1…	135
GO:0006412	GO:0006412	translation	200/2900	475/8495	0.000121888468418137	0.017252683443371	0.0163953039339805	Pml/Rpl4/Rpl6/Ddx39b/Cnot7/Mrpl13/Ptcd3/Rplp1/Kars/Rbms3/Lsm1/Mrpl54/Trim71/Mrps6/Rpl5/Zfp36l1/Eif3a/Dhx29/Rps6/Rack1/Ctif/Cnbp/Farsb/Farsa/Sars/Mrpl18/Eif2s2/Unk/Mief1/Ppp1ca/Pum2/Dph5/Rock2/Shmt2/Pld1/Tars/Pum3/Eif5a/Mlh1/Eif2a/Tyms/Trnau1ap/Tent4b/Dph7/Exosc3/Akt2/Fech/Fastkd3/Cdkal1/Mapk3/Pan2/Wars1/Mknk1/Rps17/Nsun3/Ago2/Srp9/Rpl21/Eif2b4/Rmnd1/Mettl18/Eif2s3x/Abce1/Iars/Eif4e2/Upf1/Aars/Rpl…	200
GO:0032210	GO:0032210	regulation of telomere maintenance via telomerase	24/2900	37/8495	0.000128194214963153	0.017252683443371	0.0163953039339805	Dkc1/Pml/Pif1/Aurkb/Exosc10/Cct8/Tent4b/Xrcc5/Mapk3/Nat10/Cct7/Gnl3l/Dcp2/Cct4/Cct3/Atr/Tcp1/Cct2/Atm/Cct6a/Nek2/Mapk15/Cct5/Pinx1	24
GO:0033120	GO:0033120	positive regulation of RNA splicing	24/2900	37/8495	0.000128194214963153	0.017252683443371	0.0163953039339805	Smn1/Prdx6/Hspa8/Prpf19/Wdr77/Clns1a/Rbm22/Zpr1/Setx/Dazap1/Nup98/Prmt5/Dazap1/Prmt5/Srsf1/Snw1/Celf4/U2af2/Eif4a3/U2af2/Zfp64/Tra2b/Nup98/Snrnp70	24
GO:0042274	GO:0042274	ribosomal small subunit biogenesis	37/2900	65/8495	0.000131898573608314	0.017252683443371	0.0163953039339805	Utp6/Rrs1/Snu13/Rrp7a/Tbl3/Rps6/Nop14/Wdr46/Fcf1/Utp3/Xrcc5/Tsr2/Tsr3/Dhx37/Rps17/Rpsa/Rpl38/Bysl/Nat10/Riok1/Dcaf13/Bms1/Ddx52/Tsr1/Surf6/Utp25/Tsr2/Nol10/Wdr3/Utp4/Pwp2/Prkdc/Abt1/Ercc2/Utp23/Mettl17/Lsm6	37
GO:0002181	GO:0002181	cytoplasmic translation	62/2900	123/8495	0.00013251016910497	0.017252683443371	0.0163953039339805	Rpl4/Rpl6/Rplp1/Rpl5/Eif3a/Dhx29/Rps6/Cnbp/Eif2s2/Unk/Dph5/Dph7/Rps17/Rpl21/Eif2s3x/Aars/Rpl7/Rpsa/Rpl38/Rps27a/Rps3/Mettl3/Dph6/Uba52/Zc3h15/Drg1/Rpl26/Rps13/Rplp2/Eif3i/Rpl35a/Eif3d/Rpl11/Rpl8/Rps9/Rpl24/Rpl30/Rps23/Rpl12/Drg2/Mettl3/Pkm/Ncbp2/Rpl19/Dph2/Zcchc13/Eif2b3/Rps20/Rps3a1/Rpl34/Slbp/Pabpc1/Rpl7a/Rpl15/Etf1/Rps4x/Denr/Eif4a1/Dph1/Rpl13a/Eef2/Rpl27	62
GO:0006413	GO:0006413	translational initiation	41/2900	74/8495	0.000132878702623798	0.017252683443371	0.0163953039339805	Pml/Eif3a/Dhx29/Ctif/Eif2s2/Eif2a/Fech/Mknk1/Ago2/Eif2b4/Eif2s3x/Abce1/Eif4e2/Eif3c/Mettl3/Eif3e/D1Pas1/Eif3i/Eif3d/Tmed2/Eif2ak3/Eif2b5/Impact/Eif3h/Eif2s1/Eif6/Mettl3/Ncbp2/Eif5b/Eif2b3/Mtif2/Eif3f/Eif3l/Slbp/Eif1a/Denr/Eif4a1/Eif1b/Eif2b1/Rpl13a/Gle1	41
GO:0006541	GO:0006541	glutamine metabolic process	13/2900	16/8495	0.000151000362889779	0.0190896248242762	0.018140957724459	Cps1/Ppat/Glud1/Ctps/Glul/Cad/Nr1h4/Gmps/Gfpt2/Asns/Phgdh/Nit2/Gls	13
GO:0070200	GO:0070200	establishment of protein localization to telomere	10/2900	11/8495	0.000161573870067975	0.0194050217951637	0.0184406809074949	Dkc1/Cct8/Wrap53/Cct7/Cct4/Cct3/Tcp1/Cct2/Cct6a/Cct5	10
GO:0070202	GO:0070202	regulation of establishment of protein localization to chromosome	10/2900	11/8495	0.000161573870067975	0.0194050217951637	0.0184406809074949	Dkc1/Cct8/Wrap53/Cct7/Cct4/Cct3/Tcp1/Cct2/Cct6a/Cct5	10
GO:0032259	GO:0032259	methylation	114/2900	254/8495	0.000203219853055252	0.0237132918028639	0.022534849587848	Prdm15/Fbl/Trmt13/Nop2/Chd5/Ash1l/Prmt1/Pld6/Thumpd3/Smarcb1/Tpmt/Wdr6/Tdrd1/Bhmt/Snrpb/Rrp8/Prdm9/Cmtr2/Dph5/Zmpste24/Trmt5/Bud23/Etfbkmt/Tyms/Ash2l/Trmt10a/Smarca4/Mettl24/Mthfr/Wdr77/Kmt5a/Smarca4/Kat8/Clns1a/Icmt/Nsun3/Nnmt/Trmt1/Mettl18/As3mt/Trmt61a/Trmt2a/Kpna7/Pwp1/Prdm8/Carnmt1/Ppm1d/Mettl1/Emg1/Gamt/Trmt11/Mtr/Mettl3/Nr1h4/Ehmt2/Zfp335/Prmt5/Prmt5/Rnf20/Lcmt2/Ndufaf5/Snw1/Spout1/Tarbp1/…	114
GO:0034655	GO:0034655	nucleobase-containing compound catabolic process	112/2900	249/8495	0.00020731853782687	0.0237132918028639	0.022534849587848	Dnase1l3/Dxo/Dkc1/Dnase1/Cnot7/Lin28b/Nt5e/Phax/Galt/Nlrp5/Lsm1/Xdh/Pam16/Trim71/Exosc6/Zfp36l1/Aifm1/Ssb/Ahcyl/Pde2a/Ctif/Cda/Exosc4/Gda/Tymp/Pum2/Meioc/Rock2/Exosc10/Mlh1/Dut/Tent4b/Zswim8/Exosc3/Fastkd3/Pan2/Ago2/Vcp/Mtrex/Acot7/Fastkd1/Zpr1/Dis3/Upf1/Lsm4/Hint1/Lsm3/Exosc9/Lsm5/Mettl3/Eif3e/Dcp2/Cnot6/Zc3h14/Rgn/Ada/Magohb/Entpd6/Srsf1/Cnot8/Hprt/Pde12/Rnps1/Cnot9/Igf2bp2/Nsun2/Nudt7/Dpyd/Cno…	112
GO:0008033	GO:0008033	tRNA processing	55/2900	108/8495	0.000221481969913297	0.024744171708453	0.0235144994740261	Trmt13/Thumpd3/Wdr6/Ssb/Trmu/Osgepl1/Polr3k/Ddx1/Pop4/Trmt5/Rtcb/Qtrt1/Tyw1/Trmt10a/Cdkal1/Nsun3/Trmt1/Trmt61a/Aars/Nat10/Mettl1/Ptcd1/Trmt11/Pus10/Osgep/Dus2/Lcmt2/Elp5/Pop5/Dus4l/Tarbp1/Nsun2/Trnt1/Pus3/Trmt6/Ctu1/Mettl2/Elp3/Pop1/Qtrt2/Trmo/Pus7/Trdmt1/Rpp21/Adat2/Thada/Dus1l/Thg1l/Dtwd1/Rpp30/Trmt112/Rtraf/Lsm6/Alkbh8/Pus1	55
GO:2000112	GO:2000112	regulation of cellular macromolecule biosynthetic process	123/2900	278/8495	0.000241618223568396	0.0263803169550586	0.0250693357802903	Pml/Ddx39b/Cnot7/Plcb1/Mrpl13/Ptcd3/Rplp1/Rbms3/Slc6a9/Prmt1/Lsm1/Trim71/Rpl5/Rab3gap2/Zfp36l1/Rack1/Ctif/Cnbp/Pomt2/Abca2/Unk/Mief1/Ppp1ca/Pum2/Dph5/Rock2/Shmt2/Pld1/Pum3/Eif5a/Mlh1/Eif2a/Irs1/Tyms/Trnau1ap/Tent4b/Dph7/Exosc3/Akt2/Fech/Fastkd3/Mapk3/Pan2/Mknk1/Nsun3/Ago2/Srp9/Rmnd1/Mettl18/Eif2s3x/Abce1/Eif4e2/Upf1/Aars/Rpl38/Exosc9/Nat10/Rps3/Arfgef1/Gcn1/Eprs/Mvk/Mettl3/Dph6/Eif3e/Dcp2/D1Pas1/…	123
GO:0001510	GO:0001510	RNA methylation	35/2900	62/8495	0.000248622672673692	0.026541851544987	0.0252228428394339	Fbl/Trmt13/Nop2/Thumpd3/Wdr6/Cmtr2/Trmt5/Bud23/Trmt10a/Nsun3/Trmt1/Trmt61a/Mettl1/Emg1/Mettl3/Lcmt2/Tarbp1/Nsun2/Trmt6/Tgs1/Mettl2/Mettl3/Trmo/Ftsj3/Trdmt1/Mepce/Zc3h13/Mettl16/Thada/Dimt1/Nsun5/Trmt112/Larp7/Alkbh8/Tfb1m	35
GO:0048026	GO:0048026	positive regulation of mRNA splicing, via spliceosome	17/2900	24/8495	0.000262681108910918	0.0274330445045228	0.0260697475823033	Prdx6/Hspa8/Prpf19/Wdr77/Clns1a/Dazap1/Nup98/Prmt5/Dazap1/Prmt5/Snw1/Celf4/Eif4a3/Zfp64/Tra2b/Nup98/Snrnp70	17
GO:0010833	GO:0010833	telomere maintenance via telomere lengthening	33/2900	58/8495	0.000304489234259703	0.0311226868379493	0.0295760315562001	Dkc1/Pml/Nop10/Pif1/Rad51/Rtel1/Aurkb/Exosc10/Rpa1/Cct8/Tent4b/Xrcc5/Mapk3/Wrap53/Rpa1/Nat10/Nhp2/Cct7/Gnl3l/Dcp2/Cct4/Cct3/Atr/Hsp90aa1/Tcp1/Cct2/Atm/Hnrnpa2b1/Cct6a/Nek2/Mapk15/Cct5/Pinx1	33
GO:0006281	GO:0006281	DNA repair	159/2900	376/8495	0.00047110144731945	0.0462302060449948	0.0439327761113857	Pml/Blm/Herc2/Rad52/Ddx11/Smarcb1/Sirt6/Mcm2/Kat2b/Tigar/Ube2t/Taf5/Spire2/Paxx/Mcm6/Tonsl/Rfc3/Pif1/Wdhd1/Mcm4/Ruvbl2/Psmd14/Rad51/Cep164/Msh4/Ddx1/Rrm1/Prdm9/Usp22/Fbxw7/Smarcc2/Meioc/Zmpste24/Rad23b/Smc3/Rtel1/Timeless/Rfc5/Prpf19/Chek2/Rfc4/Phf10/Mlh1/Rpa1/Supt16/Ppp4c/Pola1/Psme4/Polr2i/Cdc5l/Ankle1/Xrcc5/Smarca4/Kin/Gtf2h4/Smarca4/Cetn2/Vcp/Xrcc3/Usp7/Asf1a/Tada2b/Cetn1/Pcna/Cdk7/Upf1/Taf6l…	159
GO:0043043	GO:0043043	peptide biosynthetic process	203/2900	493/8495	0.000471540403040121	0.0462302060449948	0.0439327761113857	Pml/Rpl4/Rpl6/Ddx39b/Cnot7/Mrpl13/Ptcd3/Rplp1/Slc1a1/Kars/Rbms3/Lsm1/Mrpl54/Trim71/Mrps6/Rpl5/Zfp36l1/Eif3a/Dhx29/Rps6/Rack1/Ctif/Cnbp/Farsb/Farsa/Sars/Mrpl18/Eif2s2/Unk/Mief1/Ppp1ca/Pum2/Dph5/Rock2/Shmt2/Pld1/Tars/Pum3/Eif5a/Mlh1/Eif2a/Tyms/Trnau1ap/Tent4b/Dph7/Exosc3/Akt2/Fech/Fastkd3/Cdkal1/Mapk3/Pan2/Wars1/Mknk1/Rps17/Nsun3/Ago2/Srp9/Rpl21/Slc7a11/Eif2b4/Rmnd1/Mettl18/Eif2s3x/Abce1/Iars/Eif4e…	203
GO:0009129	GO:0009129	pyrimidine nucleoside monophosphate metabolic process	14/2900	19/8495	0.000496786706082533	0.0470197450286987	0.0446830786163868	Uprt/Cda/Tymp/Dut/Tyms/Cad/Dctd/Nme2/Dpyd/Nt5m/Umps/Nme1/Upb1/Uck2	14
GO:0009124	GO:0009124	nucleoside monophosphate biosynthetic process	21/2900	33/8495	0.000499168816915827	0.0470197450286987	0.0446830786163868	Uprt/Impdh1/Gart/Ppat/Cda/Adssl1/Gmpr/Prps1/Dut/Tyms/Adk/Cad/Gmps/Ada/Dctd/Hprt/Nme2/Rfk/Umps/Nme1/Uck2	21

## Sheet: 0dpavs2dpa
	ID	Description	GeneRatio	BgRatio	pvalue	p.adjust	qvalue	geneID	Count
GO:0006820	GO:0006820	anion transport	111/2274	278/8495	8.51844589863803e-07	0.00170185055088295	0.00148722503620093	Slc35b1/Slc6a5/Mfsd10/Folr2/Slco1a5/Slc1a3/Tg/Slc6a9/Slc51a/Trpc4/Slc25a5/Lrp2/Kcnq1/Myo6/Hrh2/Slc17a5/Slc16a14/Pla2r1/Slc3a1/Aqp8/Slc1a1/Slc23a2/Sstr4/Mpc2/Mif/Abcc1/Mfsd5/Ano1/Mgst1/Slc27a1/Gipc1/Car2/Atp5j/Slco1a1/Clca1/Glra2/Slc17a6/Abcg2/Trpa1/Pak1/Slc17a6/Fgfr1/Slc5a5/Grin2b/Glra3/Slc27a4/Clca3a1/Abcd3/Slc22a3/Ace2/Grin2b/Gabrg3/Slc34a2/Slc6a6/Cptp/Abcc4/Hk1/Slc22a8/Slc25a15/Slc13a2/Abcc3/S…	111
GO:0009410	GO:0009410	response to xenobiotic stimulus	73/2274	166/8495	1.06119891794832e-06	0.00170185055088295	0.00148722503620093	Adra1a/Slc1a3/Tpmt/Gsto1/Chrna7/Kcnq1/Dpep1/Mmp9/Mmp2/Myo6/Sult1b1/Kcnh2/Asic2/Xbp1/Gsta4/Cyp46a1/Slc1a1/Cyp2u1/Sod2/Abcc1/Mgst1/Dpyd/Nceh1/Fmo5/Gstm5/Ptprm/Bche/Trpa1/Cntnap2/Ppp1r12a/Aldh3a1/Acaa1a/Lct/Cbr1/As3mt/Gabrg3/Scnn1b/Nr1i2/Fzd1/Akr1c20/Mat2a/Atp1a1/Chrna3/Gclm/Ncam1/Cryz/Cyp1a1/Gas6/Rora/Abcb1a/Gpx1/Fos/Hadha/Lyst/Ugt2b1/Abat/Tpmt/Crot/Cyp2j6/Myc/Pnp2/Cyp2g1/Gsto2/Nos1/Kcnk3/Cyp26a1/U…	73
GO:0007600	GO:0007600	sensory perception	94/2274	229/8495	1.43946624244607e-06	0.00170185055088295	0.00148722503620093	Opn4/Oprk1/Or2at4/Chrna10/Casp3/Slc1a3/Reep2/Nlgn2/Chrna5/Rdh12/Chrna7/Cnga2/Lrp2/Kcnq1/Myo6/Kcna2/Sema5b/Asic2/Prx/Myo7a/Slc9a1/Alox5/Adrb2/Wdr1/Rorb/Ano1/Col11a1/Fyn/Aqp4/Lrig2/Dcdc2a/Nipbl/Ush2a/Get1/Cdkn1b/Lhfpl4/Ngb/Aqp4/Bace1/Trpa1/Ptges3/Cnga3/Tacr1/Fgfr1/Cacnb2/Dll4/Grin2b/Grin2b/Scnn1b/Rtp4/Rho/Fzd4/Kcnd2/Aloxe3/Grxcr1/Myo3a/Sema5a/Mmp24/Trpv1/Ncam1/Wdr47/Jag2/Ephx2/Glrb/Grm3/Lrig2/Npy1r…	94
GO:0098657	GO:0098657	import into cell	61/2274	133/8495	1.48421934461134e-06	0.00170185055088295	0.00148722503620093	Calm1/Slc6a5/Cacna1c/Gpm6b/Folr2/Slc31a1/Slc1a3/Atp1b1/Slc6a9/Lrp2/Kcnq1/Fabp3/Kcnh2/Hcn4/Slc1a1/Slc9a1/Slc22a1/Adrb2/Cubn/Abcc1/Slc27a1/Fyn/Slc17a6/Kcnk9/Actb/Cnga3/Slc17a6/Slc15a1/Slc27a4/Slc22a3/Ace2/Scnn1b/Smpd3/Slc6a6/Itgb3/Slc27a2/Atp1a1/Trpv1/Slc12a6/Septin2/Trpm2/Slc6a2/Slc5a1/Slc36a1/Arl6ip1/Calcr/Kcnk5/Ntsr1/Slc7a11/Cav1/Slc29a1/Abcc9/Nos1/Slc29a4/Itga4/Fev/Thbs1/Atp1a3/Scnn1a/Slc18a2/S…	61
GO:0044283	GO:0044283	small molecule biosynthetic process	134/2274	353/8495	1.78166933718901e-06	0.00170185055088295	0.00148722503620093	Pah/Uros/Nsdhl/Pgam2/Abcg4/Slc1a3/Shmt2/Coq7/Gsto1/Moxd1/Elovl6/Glul/Prxl2b/Bhmt/Lipg/Sptlc2/Ndufa9/Malrd1/Akr1a1/Aldh8a1/Lipi/Alox5/Shmt1/Egr1/Srr/Gamt/Mif/Mdh1/Clk2/Cth/Ido1/Erlin1/Scp2/Dhdds/Hpgds/Aldoa/Eno1/Nnmt/Msmo1/Rgn/Por/Akr1b3/Fads2b/Apip/Ptges3/Liph/Hsd17b7/Mpo/Sptlc1/Coq9/C1qtnf3/Gapdh/Acaca/Got2/Tpi1/Pecr/Abcd3/Nus1/Mdh2/Ggt1/Hmgcr/Sord/Got1/Rbp1/Fads1/Abca2/Asns/Aloxe3/Gls/Acsbg1/Fa…	134
GO:0034767	GO:0034767	positive regulation of ion transmembrane transport	45/2274	91/8495	2.93912573890176e-06	0.00205154984488783	0.00179282269571106	Oprk1/Calm1/Cacna1c/Ank3/Atp1b1/Trpc6/Gsto1/Kcnq1/Kcnh2/Asic2/Trpc6/Rgs7/Slc9a1/Alox5/Adrb2/Arf1/Npsr1/Chp1/Abcc8/Plcb1/Cfl1/Rgn/Pkd2/Cacnb2/Ank2/Ace2/Nipsnap2/Nlgn3/Galr2/Lhcgr/Kcnc1/Abcb1a/Reln/Tcaf1/Abl1/Arl6ip1/Calcr/Ntsr1/Htt/Cav1/Plcg1/Sumo1/Nos1/Kcnk3/Capn3	45
GO:0022600	GO:0022600	digestive system process	29/2274	50/8495	3.03056221380061e-06	0.00205154984488783	0.00179282269571106	Oprk1/Slco1a5/Ldlr/Kcnq1/Hrh2/Slc22a5/Mmp13/Pnlip/Tymp/Ghsr/Npsr1/Ugcg/Abcg2/Tacr1/Copa/Mogat2/Slc22a21/Sox9/Trpv1/Abcb1a/Slc5a1/Chrm1/Vdr/Abcg2/Fabp2/Cckar/Nr1h2/Dgat1/Pbld2	29
GO:0003013	GO:0003013	circulatory system process	103/2274	261/8495	3.947985721805e-06	0.00205154984488783	0.00179282269571106	Lrp5/Calm1/Met/Cacna1c/Adra1a/Atp1b1/Ccn2/Svep1/Cacna1g/Chrna7/Kcnq1/Mmp2/Hrh2/Cav3/Kcnh2/Slc22a5/Asic2/Hcn4/Slc1a1/Slc9a1/Alox5/Sod2/Slc22a1/Adrb2/Faah/Abcc1/Slc27a1/Ncald/Atp5j/Fyn/Cysltr1/Prkg1/Lrp1/Tmem161b/Abcc8/Anpep/Ptprm/Abcg2/Trpa1/Tacr1/Cacnb2/Ank2/Slc27a4/Rasl10b/Tacr2/Ace2/Hmgcr/Cps1/Myl1/Scnn1b/Ncf2/Postn/Ext1/Smpd3/Rock2/Cdc42/Gaa/Lrp1/Slit2/Dll1/Glrx3/Immp2l/F5/Dusp5/Atp1a1/Scpep1/…	103
GO:1904064	GO:1904064	positive regulation of cation transmembrane transport	39/2274	76/8495	4.23788908775857e-06	0.00205154984488783	0.00179282269571106	Oprk1/Calm1/Cacna1c/Ank3/Atp1b1/Gsto1/Kcnq1/Kcnh2/Asic2/Rgs7/Slc9a1/Adrb2/Arf1/Npsr1/Chp1/Abcc8/Plcb1/Cfl1/Rgn/Pkd2/Cacnb2/Ank2/Ace2/Nipsnap2/Nlgn3/Galr2/Lhcgr/Kcnc1/Reln/Abl1/Calcr/Ntsr1/Htt/Cav1/Plcg1/Sumo1/Nos1/Kcnk3/Capn3	39
GO:0006575	GO:0006575	cellular modified amino acid metabolic process	58/2274	128/8495	4.29553987623079e-06	0.00205154984488783	0.00179282269571106	Duoxa1/Shmt2/Tg/Gsto1/Gstk1/Ggact/Dpep1/Bhmt/Sult1b1/Gpx3/Slc22a5/Idh1/Gsta4/Slc1a1/Shmt1/Sod2/Gamt/Mgst1/Slc27a1/Cth/Ahcyl/Iyd/Dio3/Eef1g/Ckb/Hpgds/Gstm5/Tyms/Glo1/Slc5a5/Ckmt2/Ggt1/Fpgs/Mthfs/Icmt/Mgst2/Ctsb/Bhmt2/Hoga1/Pipox/Gclm/Acadl/Gpx1/Gsr/Mthfr/Reln/Ass1/Gart/Bbox1/Crot/Slc7a11/Sardh/Gsto2/Duoxa2/Acadl/Gstm1/Nfe2l1/Chdh	58
GO:0006869	GO:0006869	lipid transport	90/2274	223/8495	5.52686250490735e-06	0.00239966321122159	0.00209703443368016	Lrp6/Slco1a5/Abcg4/Sar1b/Pmp2/Msr1/Nfkbia/Plscr2/Slc51a/Gm2a/Ldlr/Kcnq1/Fabp3/Gltp/Hrh2/Lipg/Npc2/Pla2r1/Egf/Aqp8/Osbpl8/Lrp6/Pnlip/Pcsk9/Sstr4/Lbp/Apod/Mif/Abcc1/Slc27a1/Tmem30a/Atp5j/Slco1a1/Prelid1/Selenom/Scp2/Lrp1/Ugcg/Abcg2/Slc27a6/Got2/Slc27a4/Abcd3/Nus1/Gps2/Rbp1/Abca2/Fzd4/Ptch1/Cptp/Abcc4/Lrp1/Surf4/Abcc3/Itgb3/Slc27a2/Lhcgr/Slco2a1/Crabp1/Abca1/Abca3/Ano4/Crabp2/Abcb1a/Slc10a2/Lrp10/Tr…	90
GO:0010876	GO:0010876	lipid localization	97/2274	246/8495	7.83429166790431e-06	0.00311804808382591	0.00272482161958251	Lrp6/Slco1a5/Abcg4/Sar1b/Pmp2/Msr1/Nfkbia/Plscr2/Slc51a/Gm2a/Ldlr/Kcnq1/Fabp3/Gltp/Hrh2/Lipg/Npc2/Pla2r1/Egf/Aqp8/Osbpl8/Lrp6/Pnlip/Pcsk9/Sstr4/Lbp/Apod/Mif/Abcc1/Slc27a1/Tmem30a/Atp5j/Slco1a1/Prelid1/Selenom/Scp2/Alkbh7/Lrp1/Ugcg/Abcg2/Slc27a6/Got2/Slc27a4/Abcd3/Nus1/Gps2/Rbp1/Abca2/Fzd4/Ptch1/Cptp/Abcc4/Lrp1/Surf4/Abcc3/Itgb3/Slc27a2/Lhcgr/Slco2a1/Crabp1/Mest/Abca1/Abca3/Ano4/Zc3h12a/Crabp2/Abc…	97
GO:0042391	GO:0042391	regulation of membrane potential	91/2274	229/8495	1.03369833610795e-05	0.00328087006464725	0.00286710962847711	Bco2/Met/Cacna1c/Ppp2r3c/Adra1a/Chrna10/Hebp2/Chrnb3/Ank3/Atp1b1/Nlgn2/Gria1/Chrna5/Cacna1g/Trpc4/Chrna7/Chchd10/Kcnq1/Kcna2/Cav3/Kcnh2/Asic2/Hcn4/Rgs7/Slc9a1/Rims2/Sod2/Adrb2/Mul1/Wdr1/Ano1/Kcnh8/Dcdc2a/Prelid1/Tmem161b/Glra2/Kcnk9/Trpa1/Cntnap2/Kcnh8/Tacr1/Cacnb2/Chrna2/Ank2/Grin2b/Mtch2/Glra3/Kcnk16/Grin2b/Kcnk10/Gabrg3/Ppid/Got1/Kcnd2/Nrxn1/Nlgn3/Slc4a8/Atp1a1/Chrna3/Gclm/Trpv1/Kcnb1/Eif4a3/R…	91
GO:0030001	GO:0030001	metal ion transport	149/2274	412/8495	1.12006797249488e-05	0.00328087006464725	0.00286710962847711	Scara5/Oprk1/Calm1/Slc6a5/Cacna1c/Adra1a/Commd3/Slc31a1/Ftmt/Slc1a3/Ank3/Atp1b1/Ccn2/Slc6a9/Plcb4/Trpc6/Gsto1/Cacna1g/Trpc4/Chrna7/Cnga2/Lrp2/Kcnq1/Fth1/Prss30/Kcna2/Cav3/Kcnh2/Slc22a5/Asic2/Trpc6/Hcn4/Egf/Rgs7/Slc1a1/Slc9a1/Meltf/Pcsk9/Adrb2/Slc23a2/Arf1/Kcnh8/Fyn/Slc5a12/Slc5a9/Selenok/Cysltr1/Cdkn1b/Npsr1/Chp1/Clca1/Abcc8/Plcb1/Slc17a6/Rgn/Abcb6/Kcnk9/Trpa1/Pkd2/Kcnh8/Slc17a6/Cacnb2/Maip1/Slc5…	149
GO:0007586	GO:0007586	digestion	30/2274	55/8495	1.12859333482761e-05	0.00328087006464725	0.00286710962847711	Oprk1/Slco1a5/Ldlr/Kcnq1/Hrh2/Slc22a5/Mmp13/Pnlip/Tymp/Ghsr/Npsr1/Ugcg/Abcg2/Tacr1/Copa/Mogat2/Ctrb1/Slc22a21/Sox9/Trpv1/Abcb1a/Slc5a1/Chrm1/Vdr/Abcg2/Fabp2/Cckar/Nr1h2/Dgat1/Pbld2	30
GO:0043269	GO:0043269	regulation of ion transport	122/2274	326/8495	1.15406268372715e-05	0.00328087006464725	0.00286710962847711	Oprk1/Calm1/Cacna1c/Gpm6b/Ank3/Atp1b1/Slc6a9/Nlgn2/Plcb4/Trpc6/Gsto1/Cacna1g/Trpc4/Chrna7/Kcnq1/Mmp9/Hrh2/Kcna2/Dapk1/Cav3/Kcnh2/Asic2/Trpc6/Hcn4/Pla2r1/Egf/Rgs7/Slc9a1/Alox5/Pcsk9/Adrb2/Sstr4/Mif/Arf1/Ghsr/Kcnh8/Car2/Atp5j/Fyn/Prrt1/Npsr1/Chp1/Abcc8/Plcb1/Cfl1/Rgn/Actb/Trpa1/Pkd2/Kcnh8/Pm20d1/Fgfr1/Cacnb2/Ank2/Grin2b/Cask/Tacr2/Ace2/Nipsnap2/Grin2b/Scnn1b/Ubqln1/Rem1/Kcnd2/Ahnak/Hk1/Nrxn1/Nlgn3/…	122
GO:1901605	GO:1901605	alpha-amino acid metabolic process	62/2274	143/8495	1.17610395657352e-05	0.00328087006464725	0.00286710962847711	Aldh5a1/Gfpt2/Pah/Shmt2/Glul/Dpep1/Bhmt/Cdo1/Aadat/Shmt1/Srr/Gamt/Cth/Ahcyl/Tdo2/Ido1/Iyd/Apip/Got2/Ggt1/Cps1/Got1/Fpgs/Gcat/Hpd/Aldh6a1/Asns/Gls/Icmt/Adi1/Aldh18a1/Kyat3/Bhmt2/Hoga1/Pipox/Gclm/Gldc/Tat/Psph/Amt/Ilvbl/Agxt2/Mthfr/Ass1/Nit2/Gart/Tyrp1/Odc1/Glyat/Slc7a11/Htt/Sardh/Cbs/Nos1/Agxt/Pfas/Prodh/Hmgcl/Nags/Mccc2/Amdhd1/Tst	62
GO:0006979	GO:0006979	response to oxidative stress	93/2274	236/8495	1.23650881833439e-05	0.00328087006464725	0.00286710962847711	Met/Hspb1/Pxdn/Casp3/Aif1/Trpc6/Coq7/Prdx6/Mmp9/Mmp2/COX1/Dapk1/Gpx3/Cryab/Trpc6/Idh1/Chd6/Xbp1/Pla2r1/Mgat3/Slc1a1/Alox5/Sod2/Hmox2/ND3/Apod/Abcc1/Pdcd10/Fer/Mgst1/Fyn/Als2/Selenok/ND1/Kpna4/Oser1/Ercc6/Brf2/Ngb/Axl/Psip1/Endog/Cfl1/Aifm1/Akr1b3/Trpa1/Tacr1/Mpo/Pax2/Aldh2/Ankzf1/Fbln5/Atp13a2/Ppid/Sesn1/Ubqln1/Smpd3/Fzd1/Ndufs2/Prdx6/Hgf/Gclm/Tat/Gpx6/Fancd2/Rack1/Mcl1/Pml/Trpm2/Zc3h12a/Gpx1/Gsr…	93
GO:0098655	GO:0098655	cation transmembrane transport	144/2274	397/8495	1.32021612476899e-05	0.00331860642731405	0.00290008694443715	Scara5/Oprk1/Calm1/Slc6a5/Cacna1c/Adra1a/Atp6v1a/Slc31a1/Slc1a3/Ank3/Atp1b1/Ccn2/Slc6a9/Nlgn2/Trpc6/ND5/Gsto1/Cacna1g/Trpc4/Rhag/Cnga2/Atp5g3/Kcnq1/Mmp9/COX1/Kcna2/Dapk1/Ank1/Cav3/Kcnh2/Slc22a5/Asic2/Trpc6/Atp6v0a1/Otop2/Hcn4/ND4/Rgs7/Slc1a1/Slc9a1/Alox5/Pcsk9/Slc22a1/Adrb2/CYTB/Arf1/Kcnh8/Fyn/Atp5a1/Prrt1/Npsr1/Chp1/Abcc8/Plcb1/Cfl1/Rgn/Abcb6/Kcnk9/Trpm3/Trpa1/Pkd2/Rnasek/Kcnh8/Cnga3/Pm20d1/Cacn…	144
GO:0098609	GO:0098609	cell-cell adhesion	120/2274	321/8495	1.44194519089594e-05	0.0034433651158595	0.00300911193784337	Lrp6/Notch1/Hspb1/Olr1/Dpp4/Kirrel/Casp3/Ank3/Smarcb1/Aif1/Nlgn2/Pear1/Hsp90aa1/Has2/Lrrc4/Svep1/Fut7/Swap70/Vcl/Gtpbp4/Peli1/Xbp1/Ptprf/Lrp6/Fat4/Alox5/Adamts18/Adrb2/Cyrib/Hmcn1/Fer/Il1rap/Ctnna2/Aqp4/Selenok/Prkg1/Selp/Il1rapl1/Ido1/Mia3/Aqp4/Foxf1/Tek/Ptprm/Lpp/Phf10/Actb/Nphs1/Dusp3/Ptprt/Mdga1/Sftpd/Crisp2/Gp1ba/Pnn/Ext1/Tenm3/Fat1/Cdc42/Slit2/Nrxn1/Tmem47/Jag1/Nlgn3/Itgb3/Glmn/Sart1/Mmp24/…	120
GO:1901615	GO:1901615	organic hydroxy compound metabolic process	121/2274	326/8495	1.95538304970175e-05	0.00417894462113969	0.0036519252893456	Lrp5/Nsdhl/Cyp24a1/Abcg4/Duoxa1/Tg/Ugt1a5/Moxd1/Rdh12/Ldlr/Lrp2/Sult1b1/Sptlc2/Npc2/Malrd1/Akr1a1/Idh1/Cyp46a1/Slc1a1/Pcsk9/Cubn/Gipc1/Sdr16c5/Iyd/Dio3/Erlin1/Scp2/Lrp1/Fmo5/Dhdds/Disp3/Plcb1/Glo1/Msmo1/Por/Akr1b3/Hsd17b7/Gdpd1/Ddc/Acaa1a/Fgfr1/Sptlc1/Slc5a5/Lct/Tyr/Mtch2/Aldh2/Tpi1/Pecr/Abcd3/Nus1/Hmgcr/Scnn1b/Sord/Got1/Smpd1/Rbp1/Impa2/Cebpa/Napepld/Mogat2/Abca2/Lrp1/Adh1/Hao1/Ctsb/Akr1c20/Slc2…	121
GO:0032101	GO:0032101	regulation of response to external stimulus	135/2274	371/8495	2.05493876127784e-05	0.00417894462113969	0.0036519252893456	Dnase1l3/Mospd2/Dnase1/Met/Notch1/Hspb1/Ppp2r3c/Dpp4/Tlr2/Zc3hav1/Duoxa1/Clec4n/Aif1/Hsp90aa1/Nfkbia/Chrna7/Ldlr/Trim56/Fut7/Swap70/Sema5b/Ptprf/Alox5/Cgas/Adamts18/Adrb2/Cyrib/Lbp/Parp14/Mif/Mul1/Abcc1/Ghsr/Otulin/Fbn1/Sting1/Ctnna2/Lrig2/Selenok/Prkg1/Lamp1/Ido1/Tlr2/Ercc6/Lrp1/Bst1/Abcc8/Plg/Ash1l/Foxf1/Ppm1b/Bace1/Serpinb9f/Traf3ip1/Dusp3/Wasl/Fgfr1/C1qtnf3/Smpdl3b/Aldh2/Cdc37/Cask/Megf8/Tfpi…	135
GO:0002685	GO:0002685	regulation of leukocyte migration	36/2274	72/8495	2.0789395432115e-05	0.00417894462113969	0.0036519252893456	Mospd2/Dpp4/Tlr2/Aif1/Mmp9/Fut7/Swap70/Lbp/Apod/Mif/Selenok/Selp/Tlr2/Mia3/Bst1/Plcb1/Tacr1/Wasl/Gp1ba/Stap1/Smpd3/Slit2/Itgb3/Gas6/Rac1/Fut9/Mstn/Gcnt1/Adam10/Thbs4/Chst4/Adora3/Itga4/Myo1f/Thbs1/Adam17	36
GO:0032787	GO:0032787	monocarboxylic acid metabolic process	139/2274	384/8495	2.09997217142698e-05	0.00417894462113969	0.0036519252893456	Aldh5a1/Bco2/Acsf2/Cyp24a1/Pgam2/Slc1a3/Ugt1a5/Dcxr/Elovl6/Fabp3/Gale/Prxl2b/Lipg/Malrd1/Akr1a1/Idh1/Aldh8a1/Lipi/Alox5/Cyp2u1/Srr/Gamt/Mpc2/Faah/Mif/Etfbkmt/Ghsr/Slc27a1/Ido1/Erlin1/Scp2/Alkbh7/Xylb/Hpgds/Aldoa/Eno1/Glo1/Rgn/Por/Fads2b/Ptges3/Echs1/Liph/Slc27a6/Phyh/Acaa1a/Pdhb/Gapdh/Sgpl1/Dlat/Mtch2/Acaca/Cyb5a/Slc27a4/Tpi1/Gcdh/Pecr/Abcd3/Gcdh/Sord/Me3/Rbp1/Fads1/Hk1/Aloxe3/Adh1/Acsbg1/Fa2h/El…	139
GO:0034097	GO:0034097	response to cytokine	123/2274	335/8495	2.98757943677702e-05	0.00570747175601882	0.00498768524918774	Gfpt2/Mrc1/Notch1/Tlr2/Irak4/Calm4/Hells/Abcg4/Shmt2/Ddost/Nfkbia/Slc25a5/Trim56/Dapk1/Kif16b/Trim2/Xbp1/Setd2/Slc1a1/Ptprf/Lrba/Shmt1/Egr1/Rps2/Parp14/Mul1/Actg1/Pdcd10/Fer/Slc27a1/Gipc1/Otulin/Il1rap/Sting1/Rab20/Aqp4/Cth/Selp/Tlr2/Csnk2b/Axl/Ugcg/Aqp4/Plcb1/Endog/Foxf1/Cfl1/Eno1/Jagn1/Cntnap2/Stip1/Ptprt/Sdad1/Gapdh/Cdc37/Mapkapk2/Sstr1/Smarca5/Stap1/Gps2/Smpd1/Map2k7/Cebpa/Cib1/Ext1/Smpd3/Osm…	123
GO:0010035	GO:0010035	response to inorganic substance	103/2274	273/8495	3.74957413135008e-05	0.00637930950863277	0.00557479551303204	Calm1/Met/Pgam2/Casp3/Slc1a3/Ank3/Daxx/Trpc6/Gria1/Cacna1g/Mmp9/Mmp2/Cryab/Trpc6/Slc1a1/Sod2/Pdcd10/CYTB/Selenow/Fyn/Kpna4/Selenom/Cdkn1b/Atrx/Oser1/Ercc6/Glra2/Ngb/Axl/Abcc8/Plcb1/Endog/Cfl1/Abcb6/Akr1b3/Trpa1/Pkd2/Cnga3/Tacr1/Mpo/Anxa7/Fgfr1/Pax2/Gapdh/Lct/Glra3/Xdh/Ankzf1/Adcy10/Fbln5/Atp13a2/Cps1/Sord/Rnf4/Smpd1/Impa2/Cebpa/Smpd3/Ptch1/Fgfr3/Nrxn1/Fgfr3/Hgf/Ncam1/Tat/Kcnb1/Junb/Rack1/Trpm2/Zc…	103
GO:0003018	GO:0003018	vascular process in circulatory system	49/2274	110/8495	4.0606884987277e-05	0.00637930950863277	0.00557479551303204	Cacna1c/Adra1a/Cacna1g/Mmp2/Hrh2/Slc22a5/Asic2/Alox5/Sod2/Slc22a1/Adrb2/Faah/Abcc1/Slc27a1/Cysltr1/Prkg1/Lrp1/Abcc8/Ptprm/Abcg2/Tacr1/Slc27a4/Tacr2/Hmgcr/Cps1/Scnn1b/Ext1/Smpd3/Rock2/Lrp1/Slit2/Dusp5/Scpep1/Gclm/Npy1r/Abcb1a/Gpx1/Abl1/Slc5a1/Abcg2/Itga1/Cav1/Tgfbr3/Cbs/Ace/Nos1/Ece1/Agtr2/Wdr35	49
GO:0015849	GO:0015849	organic acid transport	74/2274	184/8495	4.24808831567376e-05	0.00637930950863277	0.00557479551303204	Slc6a5/Folr2/Slco1a5/Slc1a3/Pmp2/Slc6a9/Slc51a/Trpc4/Lrp2/Fabp3/Myo6/Hrh2/Slc17a5/Pla2r1/Slc3a1/Aqp8/Slc1a1/Slc23a2/Sstr4/Mpc2/Mif/Abcc1/Slc27a1/Gipc1/Atp5j/Slco1a1/Abcg2/Pak1/Slc27a6/Slc15a1/Grin2b/Slc27a4/Abcd3/Ace2/Grin2b/Rbp1/Slc6a6/Abcc4/Slc25a15/Slc13a2/Abcc3/Slc27a2/Trpv1/Lhcgr/Mpc1/Septin2/Crabp1/Crabp2/Abcb1a/Slc10a2/Slc25a11/Slc36a1/Arl6ip1/Abcg2/Slc5a8/Fabp2/Abat/Ntsr1/Crot/Slc7a11/Slc…	74
GO:0030198	GO:0030198	extracellular matrix organization	63/2274	151/8495	4.2542867799635e-05	0.00637930950863277	0.00557479551303204	Col6a4/Kazald1/Notch1/Col6a6/Dpp4/Gpm6b/Pxdn/Col4a1/Col23a1/Ccn2/Col22a1/Has2/Matn1/Mmp9/Mmp2/Hspg2/Vit/Mmp13/Nid1/Meltf/Col6a5/Adamts18/Hmcn1/Col11a1/Reck/Mia3/Papln/Foxf1/Lama1/Acan/Fbln5/Col24a1/Postn/Ext1/Smpd3/Colgalt1/Lama2/Itgb3/Sema5a/Mmp24/Mmp10/Lamb1/Sox9/Papln/Col1a2/Loxl3/Lamc1/Tgfbr1/Vps33b/Abl1/Mmp25/Ddr2/Ddr1/Col4a6/Loxl2/Cyp2j6/Cav1/Col14a1/Prdm5/Col28a1/Lcp1/Eln/Hspg2	63
GO:0043062	GO:0043062	extracellular structure organization	63/2274	151/8495	4.2542867799635e-05	0.00637930950863277	0.00557479551303204	Col6a4/Kazald1/Notch1/Col6a6/Dpp4/Gpm6b/Pxdn/Col4a1/Col23a1/Ccn2/Col22a1/Has2/Matn1/Mmp9/Mmp2/Hspg2/Vit/Mmp13/Nid1/Meltf/Col6a5/Adamts18/Hmcn1/Col11a1/Reck/Mia3/Papln/Foxf1/Lama1/Acan/Fbln5/Col24a1/Postn/Ext1/Smpd3/Colgalt1/Lama2/Itgb3/Sema5a/Mmp24/Mmp10/Lamb1/Sox9/Papln/Col1a2/Loxl3/Lamc1/Tgfbr1/Vps33b/Abl1/Mmp25/Ddr2/Ddr1/Col4a6/Loxl2/Cyp2j6/Cav1/Col14a1/Prdm5/Col28a1/Lcp1/Eln/Hspg2	63
GO:0045229	GO:0045229	external encapsulating structure organization	63/2274	151/8495	4.2542867799635e-05	0.00637930950863277	0.00557479551303204	Col6a4/Kazald1/Notch1/Col6a6/Dpp4/Gpm6b/Pxdn/Col4a1/Col23a1/Ccn2/Col22a1/Has2/Matn1/Mmp9/Mmp2/Hspg2/Vit/Mmp13/Nid1/Meltf/Col6a5/Adamts18/Hmcn1/Col11a1/Reck/Mia3/Papln/Foxf1/Lama1/Acan/Fbln5/Col24a1/Postn/Ext1/Smpd3/Colgalt1/Lama2/Itgb3/Sema5a/Mmp24/Mmp10/Lamb1/Sox9/Papln/Col1a2/Loxl3/Lamc1/Tgfbr1/Vps33b/Abl1/Mmp25/Ddr2/Ddr1/Col4a6/Loxl2/Cyp2j6/Cav1/Col14a1/Prdm5/Col28a1/Lcp1/Eln/Hspg2	63
GO:0046394	GO:0046394	carboxylic acid biosynthetic process	73/2274	181/8495	4.27424422688963e-05	0.00637930950863277	0.00557479551303204	Pah/Uros/Slc1a3/Shmt2/Gsto1/Elovl6/Glul/Prxl2b/Bhmt/Lipg/Malrd1/Akr1a1/Aldh8a1/Lipi/Alox5/Shmt1/Srr/Gamt/Mif/Cth/Ido1/Erlin1/Hpgds/Rgn/Fads2b/Apip/Ptges3/Liph/Acaca/Got2/Pecr/Abcd3/Ggt1/Got1/Rbp1/Fads1/Asns/Aloxe3/Gls/Acsbg1/Fa2h/Elovl4/Mgst2/Adi1/Aldh18a1/Hao1/Bhmt2/Slc27a2/Insig2/Hoga1/Degs1/Acadl/Cyp1a1/Psph/Hacd2/Ilvbl/Eif6/Agxt2/Mthfr/Ass1/Amacr/Cbr4/Fads2/Abat/Htt/Nr1h2/Cbs/Elovl7/Agxt/Acad…	73
GO:0050900	GO:0050900	leukocyte migration	53/2274	122/8495	4.65053859715273e-05	0.00673059767878831	0.00588178167072107	Ppib/Mospd2/Dpp4/Tlr2/Irak4/Aif1/Dpep1/Mmp9/Fut7/Swap70/Alox5/Lbp/Apod/Mif/Wdr1/Fer/Selenok/Selp/Tlr2/Mia3/Bst1/Plg/Plcb1/Jagn1/Tacr1/Wasl/Gp1ba/Stap1/Ext1/Smpd3/Cdc42/Slit2/Itgb3/Nlrp12/Trpm2/Gas6/Rac1/Rpl13a/Fut9/Mstn/Ch25h/Gcnt1/Lyst/Adam10/Thbs4/Chst4/Adora3/Itga1/Foxj1/Itga4/Myo1f/Thbs1/Adam17	53
GO:0008652	GO:0008652	cellular amino acid biosynthetic process	28/2274	53/8495	4.79885459175908e-05	0.00674097927360041	0.00589085401124606	Pah/Slc1a3/Shmt2/Glul/Bhmt/Shmt1/Srr/Cth/Apip/Got2/Ggt1/Got1/Asns/Gls/Adi1/Aldh18a1/Hao1/Bhmt2/Psph/Ilvbl/Agxt2/Mthfr/Ass1/Abat/Cbs/Agxt/Nags/Aldh1a1	28
GO:0016101	GO:0016101	diterpenoid metabolic process	22/2274	38/8495	4.95724473047426e-05	0.00676451452364145	0.00591142115979864	Bco2/Rdh12/Aldh8a1/Sdr16c5/Dhrs4/Rdh13/Akr1b3/Pecr/Rbp1/Bco1/Adh1/Dhrs3/Crabp1/Cyp1a1/Crabp2/Retsat/Cyp2j6/Cyp26a1/Dgat1/Rdh1/Adh6b/Aldh1a1	22
GO:0016053	GO:0016053	organic acid biosynthetic process	73/2274	182/8495	5.29832936771956e-05	0.00702911696117461	0.00614265378450528	Pah/Uros/Slc1a3/Shmt2/Gsto1/Elovl6/Glul/Prxl2b/Bhmt/Lipg/Malrd1/Akr1a1/Aldh8a1/Lipi/Alox5/Shmt1/Srr/Gamt/Mif/Cth/Ido1/Erlin1/Hpgds/Rgn/Fads2b/Apip/Ptges3/Liph/Acaca/Got2/Pecr/Abcd3/Ggt1/Got1/Rbp1/Fads1/Asns/Aloxe3/Gls/Acsbg1/Fa2h/Elovl4/Mgst2/Adi1/Aldh18a1/Hao1/Bhmt2/Slc27a2/Insig2/Hoga1/Degs1/Acadl/Cyp1a1/Psph/Hacd2/Ilvbl/Eif6/Agxt2/Mthfr/Ass1/Amacr/Cbr4/Fads2/Abat/Htt/Nr1h2/Cbs/Elovl7/Agxt/Acad…	73
GO:0000904	GO:0000904	cell morphogenesis involved in differentiation	144/2274	407/8495	5.5668911580502e-05	0.00718580328941831	0.00627957992650613	Rpl4/Lrp6/Met/Notch1/Slc1a3/Ank3/Ust/Dclk1/Col22a1/Hsp90aa1/Trpc6/Has2/Matn1/Igfals/Coro1c/Chrna7/Lrp2/Map3k13/Igfals/Hrh2/Sema5b/Vcl/Trpc6/Myo7a/Ptprf/Lrp6/Meltf/Arpc2/Trio/Plxna1/Wdr1/Fer/Clec1b/Ctnna2/Fyn/Als2/Dcdc2a/Ush2a/Il1rapl1/Lrp1/Axl/Tmem106b/Cfl1/Tek/Ptprm/Prdm8/Notch3/Lama1/Ist1/Actb/Pak1/Cntnap2/Wasl/Lrp4/Cask/Kank1/Megf8/Islr2/Btbd3/Col24a1/Cib1/Postn/Ext1/Rab1a/Fzd4/Foxg1/Ptch1/Roc…	144
GO:0032722	GO:0032722	positive regulation of chemokine production	15/2274	22/8495	5.7790825965758e-05	0.00725985332722004	0.00634429129031725	Tlr2/Aif1/Chia1/Tlr7/Egr1/Lbp/Mif/Selenok/Tlr2/Lrp1/Postn/Lrp1/Tlr3/Oas3/Adam17	15
GO:0006814	GO:0006814	sodium ion transport	52/2274	120/8495	5.92827218931284e-05	0.00725985332722004	0.00634429129031725	Slc6a5/Commd3/Ank3/Atp1b1/Slc6a9/Kcnq1/Prss30/Cav3/Slc22a5/Asic2/Hcn4/Slc9a1/Pcsk9/Adrb2/Slc23a2/Arf1/Slc5a12/Slc5a9/Chp1/Plcb1/Slc17a6/Pkd2/Slc17a6/Slc5a5/Mfsd4b1/Scnn1b/Slc34a2/Slc6a6/Slc13a2/Slc4a8/Atp1a1/Slc20a1/Asic5/Trpm2/Stom/Asic1/Slc10a2/Slc6a2/Slc5a1/Nalcn/Slc9b2/Slc5a8/Slc5a7/Slc24a3/Nos1/Slc13a3/Rangrf/Slc17a8/Osr1/Atp1a3/Scnn1a/Scnn1g	52
GO:0006066	GO:0006066	alcohol metabolic process	87/2274	226/8495	6.44229499997373e-05	0.00769210022996863	0.00672202623023574	Lrp5/Nsdhl/Abcg4/Ugt1a5/Moxd1/Rdh12/Ldlr/Lrp2/Sult1b1/Sptlc2/Npc2/Akr1a1/Idh1/Cyp46a1/Pcsk9/Cubn/Sdr16c5/Erlin1/Scp2/Lrp1/Fmo5/Dhdds/Disp3/Plcb1/Msmo1/Por/Akr1b3/Hsd17b7/Gdpd1/Fgfr1/Sptlc1/Tpi1/Pecr/Nus1/Hmgcr/Scnn1b/Sord/Got1/Smpd1/Rbp1/Impa2/Cebpa/Napepld/Mogat2/Abca2/Lrp1/Adh1/Hao1/Akr1c20/Insig2/Pck2/Lhcgr/Acadl/Ipmk/Ephx2/Dhrs3/Aco2/Cyp1a1/Abca1/Dgkq/Bmp5/Ch25h/Ephx1/Pck2/Sec14l2/Sptssa/Cbr4…	87
GO:1903053	GO:1903053	regulation of extracellular matrix organization	18/2274	29/8495	6.82925366915911e-05	0.00788688705060256	0.00689224789642051	Notch1/Dpp4/Has2/Nid1/Meltf/Lama1/Colgalt1/Lama2/Itgb3/Sema5a/Lamb1/Sox9/Lamc1/Abl1/Ddr2/Ddr1/Cyp2j6/Prdm5	18
GO:0051281	GO:0051281	positive regulation of release of sequestered calcium ion into cytosol	10/2274	12/8495	7.05593757558957e-05	0.00788688705060256	0.00689224789642051	Calm1/Gsto1/Npsr1/Pkd2/Lhcgr/Abl1/Ntsr1/Htt/Plcg1/Capn3	10
GO:0071345	GO:0071345	cellular response to cytokine stimulus	110/2274	299/8495	7.10084051875858e-05	0.00788688705060256	0.00689224789642051	Gfpt2/Mrc1/Notch1/Tlr2/Irak4/Calm4/Hells/Abcg4/Nfkbia/Slc25a5/Trim56/Dapk1/Kif16b/Trim2/Xbp1/Slc1a1/Ptprf/Lrba/Shmt1/Egr1/Rps2/Parp14/Mul1/Actg1/Pdcd10/Fer/Slc27a1/Gipc1/Otulin/Il1rap/Sting1/Rab20/Aqp4/Cth/Selp/Tlr2/Csnk2b/Axl/Ugcg/Aqp4/Plcb1/Foxf1/Cfl1/Eno1/Jagn1/Stip1/Ptprt/Sdad1/Gapdh/Cdc37/Sstr1/Smarca5/Stap1/Gps2/Map2k7/Cebpa/Cib1/Ext1/Smpd3/Osmr/Fzd4/Mettl3/Cdc42/Trim2/Slit2/Nlrp12/Mynn/Mat…	110
GO:0040017	GO:0040017	positive regulation of locomotion	96/2274	255/8495	7.5137488492634e-05	0.00801680477530533	0.00700578130434754	Oprk1/Mospd2/Met/Notch1/Hspb1/Tlr2/Aif1/Ccar1/Has2/Mmp9/Mmp2/Fut7/Swap70/Sema5b/Xbp1/Egf/Egr1/Sod2/Lbp/Arpc2/Abcc1/Actg1/Pdcd10/Fer/Selenok/Nipbl/Sun2/Atp5a1/Selp/Tlr2/Lrp1/Mia3/Aldoa/Foxf1/Cfl1/Tek/Pak1/Pld1/Tacr1/Wasl/Tmsb4x/Fgfr1/Megf8/Nus1/Tacr2/Pcsk5/Sparc/Bcas3/Cib1/Postn/Sash1/Fzd4/Rock2/Lrrc15/Lrp1/Emc10/Slit2/Itgb3/Elp6/Sema5a/Hgf/Lamb1/Sox9/Srpx2/Rack1/Gas6/Bmp7/Rac1/Tgfbr1/Zc3h12a/Mstn…	96
GO:0034764	GO:0034764	positive regulation of transmembrane transport	51/2274	118/8495	7.55352208728517e-05	0.00801680477530533	0.00700578130434754	Oprk1/Calm1/Met/Cacna1c/Ank3/Atp1b1/Trpc6/Gsto1/Kcnq1/Kcnh2/Asic2/Trpc6/Rgs7/Osbpl8/Slc9a1/Alox5/Adrb2/Arf1/Car2/Rhoq/C2cd5/Klf15/Npsr1/Chp1/Abcc8/Plcb1/Cfl1/Rgn/Pkd2/Cacnb2/Ank2/Ace2/Nipsnap2/Nlgn3/Galr2/Lhcgr/Kcnc1/Abcb1a/Reln/Tcaf1/Abl1/Arl6ip1/Calcr/Ntsr1/Htt/Cav1/Plcg1/Sumo1/Nos1/Kcnk3/Capn3	51
GO:0050678	GO:0050678	regulation of epithelial cell proliferation	75/2274	190/8495	7.86392085486669e-05	0.00816480130496594	0.00713511354451863	Lrp6/Notch1/Ift52/Reg2/Has2/Notch2/Glul/Mydgf/Xbp1/Egf/Ccnd2/Lrp6/Alox5/Tgm1/Pdcd10/Ghsr/Atp5a1/Cdkn1b/Tek/Ptprm/Rgn/Tacr1/Fgfr1/Pax2/Dll4/Cask/Xdh/Pdcl3/Ovol2/Sparc/Ptch1/Fgfr3/Cdc42/Emc10/Fgfr3/Mtss1/Fa2h/Jag1/Itgb3/Sema5a/Sox9/Kif3a/Cd109/Cyba/Hes1/Tgfbr1/Zeb1/Itpr1/Bmp5/Fmc1/Plxnb3/Gpx1/Ovol1/Vdr/Thbs4/Cdk6/Cav1/Myc/Tgfbr3/Saal1/Plcg1/Phox2b/Bcl11b/Itga4/Zfp36l1/Cdc25a/Nlrc3/Fut1/Thbs1/Osr1/R…	75
GO:0098660	GO:0098660	inorganic ion transmembrane transport	138/2274	391/8495	9.04803515825624e-05	0.00919434381187911	0.00803481733538321	Scara5/Oprk1/Calm1/Slc6a5/Cacna1c/Adra1a/Atp6v1a/Slc31a1/Slc1a3/Ank3/Atp1b1/Ccn2/Slc6a9/Trpc6/ND5/Gsto1/Cacna1g/Trpc4/Rhag/Atp5g3/Kcnq1/COX1/Kcna2/Ank1/Cav3/Kcnh2/Asic2/Trpc6/Atp6v0a1/Otop2/Hcn4/ND4/Rgs7/Slc1a1/Slc9a1/Alox5/Pcsk9/Adrb2/CYTB/Arf1/Ano1/Kcnh8/Fyn/Atp5a1/Npsr1/Chp1/Glra2/Abcc8/Plcb1/Rgn/Abcb6/Kcnk9/Trpa1/Pkd2/Rnasek/Kcnh8/Cnga3/Pm20d1/Cacnb2/Maip1/Slc5a5/Ank2/Grin2b/Glra3/Kcnk16/Nips…	138
GO:0048514	GO:0048514	blood vessel morphogenesis	103/2274	279/8495	0.00010238190660834	0.0101869997075298	0.00890228639697516	Lrp5/Notch1/Hspb1/Pxdn/Col4a1/Ccn2/Col22a1/Has2/Notch2/Rtl1/Ldlr/Glul/Lrp2/Mmp9/Mmp2/Mydgf/Hspg2/Xbp1/Egf/Setd2/Slc1a1/Alox5/Adrb2/Actg1/Pdcd10/Ghsr/Otulin/Reck/Cysltr1/Lrp1/Vav2/Mia3/Abcc8/Anpep/Plg/Foxf1/Tek/Ptprm/Notch3/Lama1/Fgfr1/Dll4/Sgpl1/Xdh/Nus1/Fbln5/Pdcl3/Ptprb/Ovol2/Sparc/Col24a1/Bcas3/Cib1/Sash1/Fzd4/Rock2/Casp8/Cdc42/Lrp1/Emc10/Slit2/Nrxn1/Jag1/T/Dll1/Itgb3/Glmn/Sema5a/Tlr3/Hgf/Junb…	103
GO:0042330	GO:0042330	taxis	81/2274	210/8495	0.000105353517592442	0.0102633883797672	0.00896904146296764	Opn4/Ppib/Mospd2/Met/Notch1/Hspb1/Dpp4/Ank3/Aif1/Igfals/Lrp2/Igfals/Dpep1/Swap70/Sema5b/Alox5/Cyrib/Lbp/Tymp/Trio/Plxna1/Mif/Abcc1/Fer/Cysltr1/Lrp1/Bst1/Ptprm/Notch3/Lama1/Dusp3/Wasl/Fgfr1/Megf8/Stap1/Rho/Ext1/Foxg1/Ptch1/Tbr1/Chl1/Lrp1/Slit2/Lama2/Itgb3/Sema5a/Rpl24/Hgf/Mnx1/Ncam1/Trpm2/Gas6/Bmp7/Rac1/Wnt7b/Rpl13a/Mstn/Plxnb3/Ch25h/Slit3/Reln/Kalrn/Lyst/Neo1/Mypn/Epha5/Adam10/Thbs4/Itga1/Cntn5/L…	81
GO:0001523	GO:0001523	retinoid metabolic process	21/2274	37/8495	0.000109282935848265	0.0102633883797672	0.00896904146296764	Bco2/Rdh12/Aldh8a1/Sdr16c5/Dhrs4/Rdh13/Akr1b3/Rbp1/Bco1/Adh1/Dhrs3/Crabp1/Cyp1a1/Crabp2/Retsat/Cyp2j6/Cyp26a1/Dgat1/Rdh1/Adh6b/Aldh1a1	21
GO:2001057	GO:2001057	reactive nitrogen species metabolic process	23/2274	42/8495	0.0001095964839548	0.0102633883797672	0.00896904146296764	Tlr2/Aif1/Hsp90aa1/Sod2/Tlr2/Rgn/Por/Pkd2/Cps1/Smpd3/Rock2/Trpv1/Rac1/Rora/Zc3h12a/Agxt2/Ass1/Chrna9/Prdx5/Cav1/Nos1/Tlr6/Wdr35	23
GO:0042445	GO:0042445	hormone metabolic process	51/2274	120/8495	0.000127131526543182	0.0113781563240866	0.0099432226538401	Bco2/Duoxa1/Tg/Pcsk6/Rdh12/Myt1/Sult1b1/Cyp46a1/Aldh8a1/Egr1/Safb/Sdr16c5/Selenom/Iyd/Dio3/Scp2/Por/Pcsk1/Hsd17b7/Slc5a5/Sgpl1/Hsd11b1/Scnn1b/Pcsk5/Rbp1/Adh1/Ctsb/Akr1c20/Atp1a1/Lhcgr/Dhrs3/Crabp1/Cyp1a1/Dgkq/Bmp5/Crabp2/Reln/Ugt2b1/Disp1/Adam10/Retsat/Htt/Fdx1/Ace/Cyp26a1/Duoxa2/Ece1/Chst10/Rdh1/Adh6b/Aldh1a1	51
GO:0051606	GO:0051606	detection of stimulus	42/2274	94/8495	0.000129670688574201	0.0113781563240866	0.0099432226538401	Opn4/Calm1/Tlr2/Chrna10/Clec4n/Chrna5/Kcnq1/Tlr1/Pkd1l2/Cav3/Sema5b/Asic2/Sod2/Lbp/Ano1/Col11a1/Fyn/Tlr2/Foxf1/Bace1/Trpa1/Pkd2/Pak1/Grin2b/Grin2b/Rtp4/Rho/Dmbt1/Sema5a/Mmp24/Trpv1/Wdr47/Pglyrp2/Chrna9/Ntsr1/Pkd1l2/Gnat3/Myc/Whrn/Kcnmb4/Pde6d/Tlr6	42
GO:0052547	GO:0052547	regulation of peptidase activity	67/2274	168/8495	0.00012978101275575	0.0113781563240866	0.0099432226538401	Cstb/Col7a1/Bcap31/Simc1/Ccn2/Dpep1/Mmp9/Dapk1/Cryab/Fam162a/Mug1/Slc1a1/Mul1/Dap/Fyn/Serpinb3a/Reck/Prelid1/Ints1/Wfikkn2/Papln/Por/Serpinb9f/Dele1/Pax2/Gapdh/Grin2b/Mtch2/Xdh/Tfpi/Atp13a2/Casp2/Grin2b/Ctsd/Rock2/Casp8/Wfdc18/Hspa1b/Serpinb3b/Nlrp12/Psenen/Ctsb/Hgf/Papln/Spint4/Cd109/Ttbk1/A2m/Eppin/Rack1/Pml/Gas6/Igbp1/Gpx1/Arl6ip1/Hip1/Htt/Pebp1/Cav1/Myc/Spink5/Serpinb1a/Col28a1/Thbs1/Ift57/Wd…	67
GO:0043270	GO:0043270	positive regulation of ion transport	60/2274	147/8495	0.00013492847336061	0.0113781563240866	0.0099432226538401	Oprk1/Calm1/Cacna1c/Ank3/Atp1b1/Trpc6/Gsto1/Trpc4/Kcnq1/Kcnh2/Asic2/Trpc6/Pla2r1/Rgs7/Slc9a1/Alox5/Adrb2/Sstr4/Mif/Arf1/Npsr1/Chp1/Abcc8/Plcb1/Cfl1/Rgn/Trpa1/Pkd2/Cacnb2/Ank2/Grin2b/Cask/Tacr2/Ace2/Nipsnap2/Grin2b/Nlgn3/Galr2/Lhcgr/Kcnb1/Kcnc1/Itpr1/Abcb1a/Reln/Tcaf1/Abl1/Chrm1/Arl6ip1/Calcr/Wfs1/Abat/Ntsr1/Htt/Cav1/Plcg1/Sumo1/Nos1/Kcnk3/Stxbp1/Capn3	60
GO:0032602	GO:0032602	chemokine production	20/2274	35/8495	0.000140138746744836	0.0113781563240866	0.0099432226538401	Tlr2/Aif1/Chia1/Tlr7/Egr1/Lbp/Apod/Mif/Mul1/Selenok/Tlr2/Lrp1/C1qtnf3/Postn/Ext1/Lrp1/Tlr3/Oas3/Tusc2/Adam17	20
GO:0010817	GO:0010817	regulation of hormone levels	103/2274	281/8495	0.000140718570622171	0.0113781563240866	0.0099432226538401	Oprk1/Lrp5/Bco2/Cacna1c/Duoxa1/Tg/Nlgn2/Pcsk6/Rdh12/Glul/Myt1/Lrp2/Kcnq1/Sult1b1/Cyp46a1/Aldh8a1/Rims2/Alox5/Egr1/Mpc2/Safb/Ano1/Ghsr/Fbn1/Sdr16c5/Selenom/Iyd/Dio3/Scp2/Lrp1/Abcc8/Por/Jagn1/Pcsk1/Trpa1/Hsd17b7/Tacr1/Fgfr1/C1qtnf3/Slc5a5/Sgpl1/Cask/Hsd11b1/Rasl10b/Tacr2/Hmgcr/Scnn1b/Pcsk5/Rbp1/Smpd3/Rab1a/Fzd4/Lrp1/Adh1/Ctsb/Akr1c20/Atp1a1/Lhcgr/Kcnb1/Adcy5/Dhrs3/Crabp1/Trpm2/Cyp1a1/Rac1/Dgkq/Bmp5…	103
GO:0046209	GO:0046209	nitric oxide metabolic process	22/2274	40/8495	0.000141653364817763	0.0113781563240866	0.0099432226538401	Tlr2/Aif1/Hsp90aa1/Sod2/Tlr2/Rgn/Por/Pkd2/Cps1/Smpd3/Rock2/Trpv1/Rac1/Rora/Zc3h12a/Agxt2/Ass1/Chrna9/Cav1/Nos1/Tlr6/Wdr35	22
GO:0098662	GO:0098662	inorganic cation transmembrane transport	125/2274	352/8495	0.00014290323695107	0.0113781563240866	0.0099432226538401	Scara5/Oprk1/Calm1/Slc6a5/Cacna1c/Adra1a/Atp6v1a/Slc31a1/Slc1a3/Ank3/Atp1b1/Ccn2/Slc6a9/Trpc6/ND5/Gsto1/Cacna1g/Trpc4/Rhag/Atp5g3/Kcnq1/COX1/Kcna2/Ank1/Cav3/Kcnh2/Asic2/Trpc6/Atp6v0a1/Otop2/Hcn4/ND4/Rgs7/Slc1a1/Slc9a1/Alox5/Pcsk9/Adrb2/CYTB/Arf1/Kcnh8/Fyn/Atp5a1/Npsr1/Chp1/Abcc8/Plcb1/Rgn/Abcb6/Kcnk9/Trpa1/Pkd2/Rnasek/Kcnh8/Cnga3/Pm20d1/Cacnb2/Maip1/Ank2/Grin2b/Kcnk16/Nipsnap2/Grin2b/Kcnk10/Gp1ba…	125
GO:0030334	GO:0030334	regulation of cell migration	147/2274	424/8495	0.000142941662362897	0.0113781563240866	0.0099432226538401	Mospd2/Met/Notch1/Hspb1/Dpp4/Tlr2/Aif1/Ccar1/Has2/Coro1c/Glul/Dpep1/Mmp9/Arhgdia/Mmp2/Fut7/Swap70/Sema5b/Vcl/Gtpbp4/Xbp1/Mgat3/Egf/Osbpl8/Egr1/Sod2/Slk/Cyrib/Lbp/Arpc2/Plxna1/Apod/Mif/Abcc1/Actg1/Pdcd10/Fer/Fbn2/Ctnna2/Lrig2/Selenok/Reck/Nipbl/Sun2/Atp5a1/Prkg1/Selp/Tlr2/Lrp1/Mia3/Csnk2b/Bst1/Abcc8/Plcb1/Aldoa/Foxf1/Zswim6/Tek/Ptprm/Lama1/Pak1/Abhd6/Pld1/Tacr1/Dusp3/Wasl/Tmsb4x/Fgfr1/Frmd5/Ptprt/…	147
GO:0050954	GO:0050954	sensory perception of mechanical stimulus	46/2274	106/8495	0.000148711018965909	0.0116433414193636	0.0101749644555622	Chrna10/Casp3/Slc1a3/Chrna5/Lrp2/Kcnq1/Myo6/Asic2/Myo7a/Wdr1/Col11a1/Fyn/Aqp4/Lrig2/Dcdc2a/Nipbl/Ush2a/Get1/Cdkn1b/Lhfpl4/Aqp4/Bace1/Trpa1/Fgfr1/Grin2b/Grin2b/Fzd4/Grxcr1/Myo3a/Trpv1/Jag2/Lrig2/Gpx1/Fam107b/Slc26a5/Chrna9/Wfs1/Barhl1/Myo3b/Myc/Cntn5/Whrn/Hexa/Hexb/Slc17a8/Mcoln3	46
GO:0006790	GO:0006790	sulfur compound metabolic process	81/2274	212/8495	0.000152481624836118	0.0117460038744726	0.0102646798382888	Chst11/Gsto1/Gstk1/Dpep1/Bhmt/Ciao2a/Sult1b1/Gpx3/Cdo1/Cs/Idh1/Gsta4/Slc1a1/Sod2/Gamt/Mpc2/Mgst1/Cth/Ahcyl/Tdo2/Eef1g/Hpgds/Gstm5/Glo1/Apip/Suclg1/Nubp2/Pdhb/Dlat/Acaca/Xdh/Gcdh/Gcdh/Ggt1/Cps1/Ext1/Gusb/Far1/Suclg2/Icmt/Mgst2/Adi1/Sult4a1/Glrx3/Sult1c2/Bhmt2/Mat2a/Pipox/Gclm/Isca2/Mpc1/Chst14/Dip2a/Xylt1/Gpx1/Nfs1/Pdhx/Gsr/Mthfr/Nfu1/Chst1/Fxn/Sult1c1/Chst4/Glyat/Slc7a11/Cbs/Pmvk/Gsto2/Mcee/Hexb/…	81
GO:0046942	GO:0046942	carboxylic acid transport	65/2274	163/8495	0.000163083253838854	0.0122735587730966	0.0107257031947738	Slc6a5/Folr2/Slco1a5/Slc1a3/Slc6a9/Slc51a/Trpc4/Lrp2/Myo6/Hrh2/Slc17a5/Slc16a14/Pla2r1/Slc3a1/Aqp8/Slc1a1/Slc23a2/Sstr4/Mpc2/Mif/Abcc1/Slc27a1/Gipc1/Atp5j/Slco1a1/Abcg2/Pak1/Grin2b/Slc27a4/Abcd3/Slc22a3/Ace2/Grin2b/Slc6a6/Abcc4/Slc25a15/Slc13a2/Abcc3/Trpv1/Lhcgr/Slc16a8/Mpc1/Septin2/Slco2a1/Slc10a2/Slc25a11/Slc16a12/Slc36a1/Arl6ip1/Abcg2/Slc5a8/Abat/Ntsr1/Slc7a11/Myc/Ace/Slc13a3/Agxt/Stxbp1/Abcc3…	65
GO:2000147	GO:2000147	positive regulation of cell motility	92/2274	247/8495	0.000164469799304477	0.0122735587730966	0.0107257031947738	Mospd2/Met/Notch1/Hspb1/Tlr2/Aif1/Ccar1/Has2/Mmp9/Mmp2/Fut7/Swap70/Sema5b/Xbp1/Egf/Egr1/Sod2/Lbp/Arpc2/Abcc1/Actg1/Pdcd10/Fer/Selenok/Nipbl/Sun2/Atp5a1/Selp/Tlr2/Lrp1/Mia3/Aldoa/Foxf1/Cfl1/Tek/Pak1/Pld1/Tacr1/Tmsb4x/Fgfr1/Nus1/Tacr2/Pcsk5/Sparc/Bcas3/Cib1/Postn/Sash1/Fzd4/Rock2/Lrrc15/Lrp1/Emc10/Itgb3/Elp6/Sema5a/Hgf/Lamb1/Sox9/Srpx2/Rack1/Gas6/Bmp7/Rac1/Tgfbr1/Zc3h12a/Mstn/Slc26a5/Tacr3/Reln/Abl…	92
GO:2000145	GO:2000145	regulation of cell motility	155/2274	452/8495	0.000173427405953754	0.0124891730185973	0.0109141256763507	Mospd2/Met/Notch1/Hspb1/Dpp4/Tlr2/Aif1/Ccar1/Has2/Coro1c/Glul/Dpep1/Mmp9/Arhgdia/Mmp2/Fut7/Swap70/Sema5b/Vcl/Gtpbp4/Xbp1/Mgat3/Egf/Osbpl8/Egr1/Sod2/Slk/Cyrib/Lbp/Arpc2/Plxna1/Apod/Mif/Abcc1/Actg1/Pdcd10/Fer/Fbn2/Ctnna2/Lrig2/Selenok/Reck/Nipbl/Sun2/Atp5a1/Prkg1/Selp/Tlr2/Lrp1/Mia3/Csnk2b/Bst1/Abcc8/Plcb1/Aldoa/Foxf1/Cfl1/Zswim6/Tek/Ptprm/Rgn/Lama1/Pak1/Abhd6/Pld1/Tacr1/Dusp3/Wasl/Tmsb4x/Fgfr1/Frm…	155
GO:0050892	GO:0050892	intestinal absorption	13/2274	19/8495	0.000175478268055021	0.0124891730185973	0.0109141256763507	Slco1a5/Ldlr/Kcnq1/Pnlip/Ugcg/Abcg2/Mogat2/Abcb1a/Slc5a1/Vdr/Abcg2/Fabp2/Dgat1	13
GO:0035239	GO:0035239	tube morphogenesis	148/2274	429/8495	0.000176771776428485	0.0124891730185973	0.0109141256763507	Lrp6/Lrp5/Csmd1/Met/Notch1/Hspb1/Ift52/Pxdn/Casp3/Col4a1/Ccn2/Col22a1/Has2/Coq7/Notch2/Ccdc39/Rtl1/Ldlr/Glul/Lrp2/Mmp9/Mmp2/Mydgf/Hspg2/Cav3/Brd2/Xbp1/Egf/Setd2/Slc1a1/Lrp6/Fat4/Alox5/Adrb2/Wnt6/Trim71/Actg1/Pdcd10/Ghsr/Otulin/Reck/Cysltr1/Nipbl/Lrp1/Vav2/Mia3/Csnk2b/Abcc8/Anpep/Plg/Foxf1/Cfl1/Tek/Ptprm/Notch3/Lama1/Pkd2/Pak1/Cecr2/Fgfr1/Pax2/Dll4/Sgpl1/Sfrp5/Xdh/Megf8/Nus1/Fbln5/Pdcl3/Ptprb/Ovol…	148
GO:0008202	GO:0008202	steroid metabolic process	73/2274	188/8495	0.000178521119812877	0.0124891730185973	0.0109141256763507	Lrp5/Nsdhl/Armc5/Cyp24a1/Abcg4/Ugt1a5/Ldlr/Lrp2/Npc2/Malrd1/Cyp46a1/Egr1/Pcsk9/Cubn/Dhrs11/Hsd17b14/Cyp3a59/Erlin1/Scp2/Lrp1/Fmo5/Disp3/Msmo1/Por/Cyp3a11/Hsd17b7/Acaa1a/Fgfr1/Sgpl1/Cbr1/Hsd11b1/Abcd3/Hmgcr/Scnn1b/Smpd1/Cebpa/Abca2/Cyp3a25/Lrp1/Sult4a1/Akr1c20/Slc27a2/Insig2/Cyp3a16/Atp1a1/Lhcgr/Acadl/Sts/Ephx2/Cyp1a1/Abca1/Rora/Dgkq/Bmp5/Ch25h/Sec14l2/Amacr/Ugt2b1/Ebp/Cyp3a13/Fdx1/Abcg1/Pmvk/Tm7s…	73
GO:0030155	GO:0030155	regulation of cell adhesion	114/2274	318/8495	0.00018058999288255	0.0124891730185973	0.0109141256763507	Notch1/Hspb1/Dpp4/Gpm6b/Casp3/Ank3/Smarcb1/Aif1/Hsp90aa1/Has2/Coro1c/Zfhx3/Mmp2/Fut7/Swap70/Vcl/Vit/Gtpbp4/Ptpra/Peli1/Xbp1/Nid1/Meltf/Alox5/Adamts18/Adrb2/Slk/Cyrib/Arpc2/Plxna1/Apod/Actg1/Selenok/Prkg1/Selp/Ido1/Lrp1/Mia3/Bst1/Foxf1/Cfl1/Tek/Lama1/Phf10/Actb/Ppp1r12a/Dusp3/Frmd5/Mdga1/Cask/Kank1/Sftpd/Gp1ba/Pcsk5/Bcas3/Cib1/Postn/Fzd4/Tenm3/Dusp26/Cdc42/Lrp1/Lama2/Jag1/Dll1/Itgb3/Glmn/Sart1/Sem…	114
GO:0008015	GO:0008015	blood circulation	88/2274	235/8495	0.000183049018279273	0.0124891730185973	0.0109141256763507	Lrp5/Calm1/Met/Cacna1c/Adra1a/Atp1b1/Ccn2/Cacna1g/Chrna7/Kcnq1/Mmp2/Hrh2/Cav3/Kcnh2/Asic2/Hcn4/Slc1a1/Slc9a1/Alox5/Sod2/Adrb2/Faah/Ncald/Atp5j/Cysltr1/Prkg1/Tmem161b/Abcc8/Anpep/Ptprm/Trpa1/Tacr1/Cacnb2/Ank2/Rasl10b/Tacr2/Ace2/Hmgcr/Cps1/Myl1/Scnn1b/Ncf2/Postn/Ext1/Smpd3/Rock2/Cdc42/Gaa/Slit2/Dll1/Glrx3/Immp2l/F5/Dusp5/Atp1a1/Scpep1/Gclm/Trpv1/Col1a2/Ephx2/Gas6/Cyba/Zc3h12a/Npy1r/Gpx1/Tnnc1/Tacr3…	88
GO:0044057	GO:0044057	regulation of system process	103/2274	283/8495	0.000191846243740355	0.0129050374662526	0.0112775442020831	Oprk1/Calm1/Notch1/Cacna1c/Adra1a/Atp1b1/Ccn2/Aif1/Nlgn2/Chrna5/Cacna1g/Chrna7/Kcnq1/Mmp2/Hrh2/Cav3/Kcnh2/Slc22a5/Asic2/Hcn4/Slc1a1/Slc9a1/Rims2/Alox5/Mtg1/Adrb2/Faah/Tymp/Ghsr/Atp5j/Cysltr1/Prkg1/Npsr1/Tmem161b/Abcc8/Twf1/Anpep/Eno1/Abcg2/Trpa1/Pak1/Cntnap2/Tacr1/Fgfr1/Cacnb2/Ank2/Grin2b/Tacr2/Ace2/Grin2b/Hmgcr/Rock2/Gaa/Nrxn1/Gls/Nlgn3/Glrx3/Dusp5/Atp1a1/Slc22a21/Hgf/Chrna3/Trpv1/Ncam1/Eif4a3/G…	103
GO:0061564	GO:0061564	axon development	91/2274	245/8495	0.000199527352532989	0.0130474331877901	0.011401981968965	Rpl4/Notch1/Casp3/Ank3/Ust/Dclk1/Hsp90aa1/Igfals/Lrp2/Map3k13/Igfals/Mmp2/Sema5b/Vcl/Ptprf/Trio/Plxna1/Ctnna2/Als2/Lrig2/Lrp1/Ptprm/Prdm8/Notch3/Lama1/Ist1/Actb/Pak1/Cntnap2/Lrp4/Megf8/Islr2/Ext1/Foxg1/Ptch1/Fgfr3/Tbr1/Chl1/Lrp1/Szt2/Slit2/Fgfr3/Lama2/Zfyve27/Nlgn3/Sema5a/Rpl24/Mnx1/Ncam1/Wdr47/Xylt1/Bmp7/Rac1/Wnt7b/Lrig2/Bhlhe22/Crabp2/Plxnb3/Slit3/Trpc5/Reln/Abl1/Kalrn/Fxn/Neo1/Mypn/Ddr1/Epha5/…	91
GO:0042908	GO:0042908	xenobiotic transport	16/2274	26/8495	0.000201804305250113	0.0130474331877901	0.011401981968965	Slc22a1/Abcc1/Tmem30a/Abcg2/Slc22a3/Nr1i2/Abcc4/Abcc3/Abca3/Abcb1a/Abcg2/Abca3/Slc22a18/Slc29a4/Abcc3/Slc18a2	16
GO:0030326	GO:0030326	embryonic limb morphogenesis	34/2274	73/8495	0.000210673373947342	0.0130474331877901	0.011401981968965	Lrp6/Lrp5/Notch1/Cacna1c/Ift52/Chst11/Notch2/Cplane1/Lrp6/Fras1/Fbn2/Reck/Nipbl/Traf3ip1/Fgfr1/Lrp4/Megf8/Rpgrip1l/Rarb/Ptch1/Alx4/Msx2/Bmp7/Crabp2/Hand2/Sall4/Fbxw4/Pitx2/Pitx1/B9d1/Sp9/Ece1/Frem2/Osr1	34
GO:0035113	GO:0035113	embryonic appendage morphogenesis	34/2274	73/8495	0.000210673373947342	0.0130474331877901	0.011401981968965	Lrp6/Lrp5/Notch1/Cacna1c/Ift52/Chst11/Notch2/Cplane1/Lrp6/Fras1/Fbn2/Reck/Nipbl/Traf3ip1/Fgfr1/Lrp4/Megf8/Rpgrip1l/Rarb/Ptch1/Alx4/Msx2/Bmp7/Crabp2/Hand2/Sall4/Fbxw4/Pitx2/Pitx1/B9d1/Sp9/Ece1/Frem2/Osr1	34
GO:0032989	GO:0032989	cellular component morphogenesis	146/2274	424/8495	0.00021543550808294	0.0130474331877901	0.011401981968965	Rpl4/Met/Notch1/Tlr2/Ank3/Ust/Reg2/Dclk1/Hsp90aa1/Trpc6/Coq7/Igfals/Coro1c/Chrna7/Lrp2/Map3k13/Igfals/Ugt8a/Cav3/Sema5b/Vcl/Trpc6/Prx/Ptprf/Rims2/Slc23a2/Trio/Plxna1/Mul1/Actg1/Wdr1/Ctnna2/Fyn/Als2/Dcdc2a/Il1rapl1/Flnc/Pacsin2/Tlr2/Lrp1/Zfp335/Tmem106b/Cfl1/Zswim6/Ptprm/Prdm8/Notch3/Lama1/Ist1/Actb/Fhod3/Pak1/Cntnap2/Wasl/Lrp4/Cask/Kank1/Megf8/Islr2/Btbd3/Postn/Ext1/Abca2/Csrp1/Fzd4/Foxg1/Ptch1/R…	146
GO:0061437	GO:0061437	renal system vasculature development	9/2274	11/8495	0.000221699264253997	0.0130474331877901	0.011401981968965	Notch1/Notch2/Egr1/Tek/Notch3/Itgb3/Bmp7/Hes1/Osr1	9
GO:0061440	GO:0061440	kidney vasculature development	9/2274	11/8495	0.000221699264253997	0.0130474331877901	0.011401981968965	Notch1/Notch2/Egr1/Tek/Notch3/Itgb3/Bmp7/Hes1/Osr1	9
GO:0072012	GO:0072012	glomerulus vasculature development	9/2274	11/8495	0.000221699264253997	0.0130474331877901	0.011401981968965	Notch1/Notch2/Egr1/Tek/Notch3/Itgb3/Bmp7/Hes1/Osr1	9
GO:0042573	GO:0042573	retinoic acid metabolic process	11/2274	15/8495	0.000221876290680328	0.0130474331877901	0.011401981968965	Bco2/Aldh8a1/Rbp1/Adh1/Crabp1/Cyp1a1/Crabp2/Cyp26a1/Rdh1/Adh6b/Aldh1a1	11
GO:0006935	GO:0006935	chemotaxis	79/2274	208/8495	0.000228669542978468	0.0130474331877901	0.011401981968965	Ppib/Mospd2/Met/Notch1/Hspb1/Dpp4/Ank3/Aif1/Igfals/Lrp2/Igfals/Dpep1/Swap70/Sema5b/Alox5/Cyrib/Lbp/Tymp/Trio/Plxna1/Mif/Abcc1/Fer/Cysltr1/Lrp1/Bst1/Ptprm/Notch3/Lama1/Dusp3/Wasl/Fgfr1/Megf8/Stap1/Ext1/Foxg1/Ptch1/Tbr1/Chl1/Lrp1/Slit2/Lama2/Itgb3/Sema5a/Rpl24/Hgf/Mnx1/Ncam1/Trpm2/Gas6/Bmp7/Rac1/Wnt7b/Rpl13a/Mstn/Plxnb3/Ch25h/Slit3/Reln/Kalrn/Lyst/Neo1/Mypn/Epha5/Adam10/Thbs4/Itga1/Cntn5/Lhx3/Kalrn…	79
GO:0002011	GO:0002011	morphogenesis of an epithelial sheet	18/2274	31/8495	0.000229477468126962	0.0130474331877901	0.011401981968965	Lrp6/Notch1/Notch2/Lrp6/Pdcd10/Lama1/Dll4/Megf8/Scnn1b/Jag1/Lin7c/Msx2/Bmp7/Hoxb2/Bmp5/Ddr1/Rreb1/Scnn1g	18
GO:0032835	GO:0032835	glomerulus development	18/2274	31/8495	0.000229477468126962	0.0130474331877901	0.011401981968965	Notch1/Notch2/Nid1/Egr1/Klf15/Tek/Notch3/Pax2/Ext1/Mtss1/Jag1/Itgb3/Bmp7/Hes1/Prom1/Plce1/Osr1/Agtr2	18
GO:0072348	GO:0072348	sulfur compound transport	18/2274	31/8495	0.000229477468126962	0.0130474331877901	0.011401981968965	Slc3a1/Slc1a1/Abcc1/Mgst1/Slc27a1/Abcg2/Slc6a6/Slc22a8/Slc25a26/Slc26a5/Slc25a11/Slc36a1/Abcg2/Slc7a11/Slc26a11/Slc13a3/Slc26a2/Nfe2l1	18
GO:0040012	GO:0040012	regulation of locomotion	162/2274	478/8495	0.000238894913282193	0.0134230835980677	0.0117302579710699	Oprk1/Mospd2/Met/Notch1/Hspb1/Dpp4/Tlr2/Aif1/Ccar1/Has2/Coro1c/Glul/Dpep1/Mmp9/Arhgdia/Mmp2/Fut7/Swap70/Sema5b/Vcl/Gtpbp4/Xbp1/Mgat3/Egf/Osbpl8/Egr1/Sod2/Slk/Cyrib/Lbp/Arpc2/Plxna1/Apod/Mif/Abcc1/Actg1/Pdcd10/Fer/Ghsr/Fbn2/Ctnna2/Lrig2/Selenok/Reck/Nipbl/Sun2/Atp5a1/Prkg1/Selp/Tlr2/Lrp1/Mia3/Csnk2b/Bst1/Abcc8/Plcb1/Aldoa/Foxf1/Cfl1/Zswim6/Tek/Ptprm/Rgn/Lama1/Pak1/Abhd6/Pld1/Tacr1/Dusp3/Wasl/Tmsb4…	162
GO:0043648	GO:0043648	dicarboxylic acid metabolic process	33/2274	71/8495	0.000272584525928304	0.0151379499515533	0.0132288573476833	Dlst/Aldh5a1/Shmt2/Glul/Aadat/Cs/Idh1/Shmt1/Mdh1/Sdhb/Suclg1/Phyh/Got2/Mdh2/Me3/Got1/Fpgs/Sdha/Gls/Aldh18a1/Kyat3/Hoga1/Gclm/Tat/Ass1/Nit2/Slc7a11/Htt/Grhpr/Prodh/Pcx/Nags/Amdhd1	33
GO:0006720	GO:0006720	isoprenoid metabolic process	29/2274	60/8495	0.000276042259953503	0.0151537682015854	0.0132426807104131	Bco2/Rdh12/Aldh8a1/Sdr16c5/Dhrs4/Rdh13/Dhdds/Akr1b3/Phyh/Pecr/Nus1/Hmgcr/Rbp1/Bco1/Adh1/Dhrs3/Crabp1/Cyp1a1/Crabp2/Amacr/Retsat/Cyp2j6/Pmvk/Cyp26a1/Dgat1/Rdh1/Dpm1/Adh6b/Aldh1a1	29
GO:0032990	GO:0032990	cell part morphogenesis	131/2274	377/8495	0.000292624915348108	0.0158815522238928	0.0138786816908522	Rpl4/Met/Notch1/Ank3/Ust/Reg2/Dclk1/Hsp90aa1/Trpc6/Coq7/Igfals/Coro1c/Chrna7/Lrp2/Map3k13/Igfals/Ugt8a/Sema5b/Vcl/Trpc6/Ptprf/Rims2/Slc23a2/Trio/Plxna1/Mul1/Ctnna2/Fyn/Als2/Dcdc2a/Il1rapl1/Pacsin2/Lrp1/Zfp335/Tmem106b/Cfl1/Zswim6/Ptprm/Prdm8/Notch3/Lama1/Ist1/Actb/Pak1/Cntnap2/Wasl/Lrp4/Cask/Kank1/Megf8/Islr2/Btbd3/Postn/Ext1/Fzd4/Foxg1/Ptch1/Rock2/Fgfr3/Tbr1/Cdc42/Chl1/Lrp1/Szt2/Slit2/Nrxn1/Fgfr…	131
GO:0048858	GO:0048858	cell projection morphogenesis	127/2274	364/8495	0.000297804610373851	0.0159625517255654	0.0139494661006495	Rpl4/Met/Notch1/Ank3/Ust/Reg2/Dclk1/Hsp90aa1/Trpc6/Igfals/Coro1c/Chrna7/Lrp2/Map3k13/Igfals/Ugt8a/Sema5b/Vcl/Trpc6/Ptprf/Rims2/Slc23a2/Trio/Plxna1/Mul1/Ctnna2/Fyn/Als2/Dcdc2a/Il1rapl1/Pacsin2/Lrp1/Zfp335/Tmem106b/Cfl1/Zswim6/Ptprm/Prdm8/Notch3/Lama1/Ist1/Actb/Pak1/Cntnap2/Wasl/Lrp4/Cask/Kank1/Megf8/Islr2/Btbd3/Postn/Ext1/Fzd4/Foxg1/Ptch1/Rock2/Fgfr3/Tbr1/Cdc42/Chl1/Lrp1/Szt2/Slit2/Nrxn1/Fgfr3/Lam…	127
GO:0001525	GO:0001525	angiogenesis	82/2274	219/8495	0.000300801854124976	0.0159625517255654	0.0139494661006495	Notch1/Hspb1/Pxdn/Col4a1/Ccn2/Col22a1/Notch2/Rtl1/Glul/Mmp9/Mmp2/Mydgf/Hspg2/Xbp1/Egf/Setd2/Alox5/Adrb2/Actg1/Pdcd10/Ghsr/Otulin/Reck/Cysltr1/Vav2/Mia3/Abcc8/Anpep/Plg/Tek/Ptprm/Notch3/Fgfr1/Dll4/Nus1/Fbln5/Pdcl3/Ptprb/Ovol2/Sparc/Col24a1/Bcas3/Cib1/Sash1/Rock2/Casp8/Cdc42/Emc10/Slit2/Nrxn1/Dll1/Itgb3/Sema5a/Tlr3/Hgf/Srpx2/Pml/Ncl/Tgfbr1/Rora/Zc3h12a/Wnt7b/Calcrl/Gpx1/Hand2/Abl1/Pitx2/C1galt1/Lox…	82
GO:0006536	GO:0006536	glutamate metabolic process	14/2274	22/8495	0.000309930651281126	0.0160894433752028	0.0140603550609802	Aldh5a1/Glul/Aadat/Got2/Got1/Fpgs/Gls/Aldh18a1/Gclm/Tat/Slc7a11/Prodh/Nags/Amdhd1	14
GO:0044058	GO:0044058	regulation of digestive system process	14/2274	22/8495	0.000309930651281126	0.0160894433752028	0.0140603550609802	Oprk1/Kcnq1/Slc22a5/Tymp/Ghsr/Npsr1/Abcg2/Tacr1/Slc22a21/Trpv1/Abcb1a/Abcg2/Nr1h2/Dgat1	14
GO:0016042	GO:0016042	lipid catabolic process	77/2274	204/8495	0.000341436554666239	0.0175344191944727	0.0153231006140536	Bco2/Plcxd2/Cyp24a1/Prdx6/Gm2a/Ldlr/Lipg/Idh1/Cyp46a1/Pnlip/Lipi/Smpdl3a/Hsd17b14/Faah/Etfbkmt/Plaat1/Nceh1/Scp2/Lrp1/Plcb1/Echs1/Liph/Abhd6/Pld1/Phyh/Gdpd1/Acaa1a/Smpdl3b/Sgpl1/Lct/Cbr1/Hsd11b1/Slc27a4/Gcdh/Abcd3/Gcdh/Cps1/Smpd1/Napepld/Smpd3/Naga/Bco1/Lrp1/Prdx6/Mgst2/Hao1/Slc27a2/Pck2/Acadl/Acad10/Crabp1/Decr1/Fmc1/Ilvbl/Echdc1/Aoah/Pck2/Plcxd3/Hadha/Cidea/Amacr/Plce1/Crot/Abhd5/Lpin1/Acoxl/Pl…	77
GO:0010466	GO:0010466	negative regulation of peptidase activity	38/2274	86/8495	0.000351488201782069	0.0176709148427735	0.0154423823837602	Cstb/Col7a1/Simc1/Dpep1/Mmp9/Cryab/Mug1/Serpinb3a/Reck/Ints1/Wfikkn2/Papln/Por/Serpinb9f/Pax2/Gapdh/Tfpi/Wfdc18/Hspa1b/Serpinb3b/Ctsb/Hgf/Papln/Spint4/Cd109/A2m/Eppin/Gas6/Igbp1/Gpx1/Arl6ip1/Htt/Pebp1/Spink5/Serpinb1a/Col28a1/Thbs1/Nle1	38
GO:0007186	GO:0007186	G protein-coupled receptor signaling pathway	88/2274	239/8495	0.00035388192426953	0.0176709148427735	0.0154423823837602	Opn4/Oprk1/Met/Adra1a/Gpr139/Or2at4/Taar9/Igf2r/Gpr158/Kcnq1/Adrm1/Hrh2/Rgs7/Rims2/Adrb2/Sstr4/Ano1/Ghsr/Gipc1/Car2/Cysltr1/Trhr/Gkap1/Gpr142/Htr4/Npsr1/Lrp1/Glra2/Plcb1/Abhd6/Npbwr1/Tacr1/Glra3/Rpgrip1l/Sstr1/Tacr2/Trhr2/Rho/Fzd4/Cish/Rock2/Fzd1/Oxgr1/Cdc42/Lrp1/Gpsm1/Itgb3/Galr2/Entpd1/Lhcgr/Gpr12/Adcy5/Abca1/Glrb/Grm3/Rac1/Dgkq/Npy1r/Calcrl/Arrdc3/Gpr142/Tacr3/Adgrl3/Chrm1/Calcr/Ntsr1/Cckar/Pp…	88
GO:0015711	GO:0015711	organic anion transport	75/2274	198/8495	0.00035827394636893	0.0176709148427735	0.0154423823837602	Slc35b1/Slc6a5/Mfsd10/Folr2/Slco1a5/Slc1a3/Slc6a9/Slc51a/Trpc4/Slc25a5/Lrp2/Myo6/Hrh2/Slc17a5/Slc16a14/Pla2r1/Slc3a1/Aqp8/Slc1a1/Slc23a2/Sstr4/Mpc2/Mif/Abcc1/Mgst1/Slc27a1/Gipc1/Atp5j/Slco1a1/Abcg2/Pak1/Grin2b/Slc27a4/Abcd3/Slc22a3/Ace2/Grin2b/Slc6a6/Cptp/Abcc4/Slc22a8/Slc25a15/Slc13a2/Abcc3/Slc4a8/Slc2a8/Trpv1/Lhcgr/Slc16a8/Mpc1/Septin2/Slco2a1/Slc10a2/Slc25a11/Slc16a12/Slc36a1/Arl6ip1/Slco4c1/A…	75
GO:0019233	GO:0019233	sensory perception of pain	28/2274	58/8495	0.000358894208490165	0.0176709148427735	0.0154423823837602	Oprk1/Nlgn2/Chrna5/Kcna2/Prx/Slc9a1/Alox5/Adrb2/Ano1/Fyn/Bace1/Trpa1/Ptges3/Tacr1/Fgfr1/Grin2b/Grin2b/Kcnd2/Aloxe3/Mmp24/Trpv1/Ncam1/Ephx2/Grm3/Npy1r/Ntsr1/Ace/Nos1	28
GO:0035107	GO:0035107	appendage morphogenesis	40/2274	92/8495	0.000374378156293977	0.0179230610366585	0.0156627296593386	Lrp6/Lrp5/Notch1/Cacna1c/Ift52/Chst11/Evx2/Notch2/Cplane1/Lrp6/Fras1/Fbn2/Reck/Nipbl/Atrx/Pkdcc/Traf3ip1/Fgfr1/Lrp4/Megf8/Rpgrip1l/Pcsk5/Rarb/Ext1/Ptch1/Alx4/Sox9/Msx2/Bmp7/Crabp2/Hand2/Sall4/Fbxw4/Pitx2/Pitx1/B9d1/Sp9/Ece1/Frem2/Osr1	40
GO:0035108	GO:0035108	limb morphogenesis	40/2274	92/8495	0.000374378156293977	0.0179230610366585	0.0156627296593386	Lrp6/Lrp5/Notch1/Cacna1c/Ift52/Chst11/Evx2/Notch2/Cplane1/Lrp6/Fras1/Fbn2/Reck/Nipbl/Atrx/Pkdcc/Traf3ip1/Fgfr1/Lrp4/Megf8/Rpgrip1l/Pcsk5/Rarb/Ext1/Ptch1/Alx4/Sox9/Msx2/Bmp7/Crabp2/Hand2/Sall4/Fbxw4/Pitx2/Pitx1/B9d1/Sp9/Ece1/Frem2/Osr1	40
GO:0062197	GO:0062197	cellular response to chemical stress	72/2274	189/8495	0.000383893748579498	0.0179230610366585	0.0156627296593386	Met/Hspb1/Casp3/Aif1/Trpc6/Coq7/Mmp9/Mmp2/Dapk1/Trpc6/Chd6/Xbp1/Pla2r1/Mgat3/Slc1a1/Alox5/Sod2/Pdcd10/Fer/Mgst1/Fyn/Oser1/Brf2/Ngb/Axl/Endog/Cfl1/Akr1b3/Trpa1/Pkd2/Mpo/Pax2/Aldh2/Ankzf1/Fbln5/Atp13a2/Ubqln1/Smpd3/Dnaja1/Fzd1/Hgf/Slc12a6/Fancd2/Rack1/Mcl1/Pml/Trpm2/Zc3h12a/Gpx1/Gsr/Prdx1/Fos/Abl1/Fxn/Ddr2/Slc25a23/Prdx5/Slc7a11/Prkg2/Cav1/Meak7/P4hb/Atm/Wnt16/Zfp36l1/Vkorc1l1/Pnpt1/Capn3/Tlr6/Sigm…	72
GO:0098739	GO:0098739	import across plasma membrane	42/2274	98/8495	0.000392368237842668	0.0179230610366585	0.0156627296593386	Calm1/Slc6a5/Cacna1c/Folr2/Slc31a1/Slc1a3/Atp1b1/Slc6a9/Lrp2/Kcnq1/Kcnh2/Hcn4/Slc1a1/Slc9a1/Adrb2/Abcc1/Slc27a1/Fyn/Kcnk9/Cnga3/Slc15a1/Ace2/Scnn1b/Slc6a6/Atp1a1/Trpv1/Slc12a6/Septin2/Trpm2/Slc5a1/Slc36a1/Arl6ip1/Calcr/Kcnk5/Ntsr1/Slc7a11/Cav1/Abcc9/Thbs1/Atp1a3/Scnn1a/Scnn1g	42
GO:0015850	GO:0015850	organic hydroxy compound transport	60/2274	152/8495	0.000393793328644715	0.0179230610366585	0.0156627296593386	Lrp6/Oprk1/Gpm6b/Slco1a5/Abcg4/Msr1/Nfkbia/Slc51a/Chrna7/Ldlr/Kcnq1/Lipg/Kcna2/Npc2/Xbp1/Egf/Aqp8/Lrp6/Pnlip/Pcsk9/Slc22a1/Ghsr/Slco1a1/Selenom/Scp2/Lrp1/Actb/Abcd3/Nus1/Slc22a3/Gps2/Abca2/Smpd3/Ptch1/Abcc4/Lrp1/Abcc3/Itgb3/Entpd1/Kcnb1/Abca1/Abca3/Chrna6/Slc10a2/Slc6a2/Eepd1/Abca3/Abat/Nr1h2/Cav1/Myc/Abcg1/Syt2/Nos1/Slc29a4/Fev/Abcc3/Spg11/Agtr2/Slc18a2	60
GO:0044242	GO:0044242	cellular lipid catabolic process	60/2274	152/8495	0.000393793328644715	0.0179230610366585	0.0156627296593386	Bco2/Prdx6/Gm2a/Ldlr/Lipg/Idh1/Lipi/Smpdl3a/Faah/Etfbkmt/Scp2/Lrp1/Plcb1/Echs1/Liph/Abhd6/Pld1/Phyh/Gdpd1/Acaa1a/Smpdl3b/Sgpl1/Lct/Slc27a4/Gcdh/Abcd3/Gcdh/Cps1/Smpd1/Napepld/Smpd3/Naga/Bco1/Lrp1/Prdx6/Mgst2/Hao1/Slc27a2/Pck2/Acadl/Acad10/Crabp1/Decr1/Ilvbl/Echdc1/Aoah/Pck2/Hadha/Amacr/Crot/Abhd5/Lpin1/Acoxl/Plcg1/Hexa/Cyp26a1/Hexb/Nudt7/Tuba8/Acadl	60
GO:0032642	GO:0032642	regulation of chemokine production	18/2274	32/8495	0.000394037145906437	0.0179230610366585	0.0156627296593386	Tlr2/Aif1/Chia1/Tlr7/Egr1/Lbp/Apod/Mif/Mul1/Selenok/Tlr2/Lrp1/C1qtnf3/Postn/Lrp1/Tlr3/Oas3/Adam17	18
GO:0042491	GO:0042491	inner ear auditory receptor cell differentiation	18/2274	32/8495	0.000394037145906437	0.0179230610366585	0.0156627296593386	Notch1/Kcnq1/Myo6/Myo7a/Ush2a/Fgfr1/Fgfr3/Grxcr1/Fgfr3/Jag1/Dll1/Myo3a/Jag2/Rac1/Hes1/Myo3b/Whrn/Mcoln3	18
GO:0000302	GO:0000302	response to reactive oxygen species	43/2274	101/8495	0.000399606738785975	0.0179527261105357	0.0156886535811236	Met/Casp3/Trpc6/Prdx6/Mmp9/Mmp2/Cryab/Trpc6/Sod2/Apod/Pdcd10/Fer/Fyn/Kpna4/Oser1/Ercc6/Ngb/Axl/Endog/Cfl1/Akr1b3/Trpa1/Tacr1/Mpo/Pax2/Ankzf1/Fbln5/Sesn1/Smpd3/Prdx6/Hgf/Rack1/Trpm2/Gpx1/Ucp2/Prdx1/Fos/Abl1/Fxn/Ddr2/Prdx5/Sigmar1/Prdx3	43
GO:0044282	GO:0044282	small molecule catabolic process	94/2274	259/8495	0.000402207222325654	0.0179527261105357	0.0156886535811236	Aldh5a1/Lrp5/Pah/Cyp24a1/Pgam2/Cda/Shmt2/Upp1/Dcxr/Gale/Sult1b1/Cdo1/Akr1a1/Cyp46a1/Shmt1/Cubn/Faah/Etfbkmt/Ahcyl/Tdo2/Dpyd/Ido1/Scp2/Xylb/Aldoa/Eno1/Glo1/Echs1/Phyh/Acaa1a/Gapdh/Cbr1/Got2/Xdh/Slc27a4/Tpi1/Gcdh/Abcd3/Gcdh/Sord/Got1/Impa2/Gcat/Hpd/Aldh6a1/Hk1/Adh1/Gls/Hao1/Enpp4/Slc27a2/Hoga1/Pck2/Pipox/Gldc/Acadl/Tat/Npl/Acad10/Crabp1/Cyp1a1/Amt/Decr1/Ilvbl/Echdc1/Agxt2/Pck2/Cbr3/Hadha/Glyctk/Eno…	94
GO:0006805	GO:0006805	xenobiotic metabolic process	26/2274	53/8495	0.000420936836016697	0.0184749291511281	0.0161450000185628	Tpmt/Gsto1/Sult1b1/Gsta4/Cyp46a1/Cyp2u1/Nceh1/Fmo5/Gstm5/Acaa1a/Cbr1/As3mt/Nr1i2/Cryz/Cyp1a1/Rora/Ugt2b1/Tpmt/Cyp2j6/Cyp2g1/Gsto2/Nos1/Cyp26a1/Ugt1a6b/Cyp2j13/Gstm1	26
GO:0098656	GO:0098656	anion transmembrane transport	51/2274	125/8495	0.000421643064797523	0.0184749291511281	0.0161450000185628	Slc35b1/Slc6a5/Folr2/Slc1a3/Slc6a9/Slc25a5/Lrp2/Slc3a1/Slc1a1/Slc23a2/Mpc2/Abcc1/Ano1/Slc27a1/Glra2/Slc5a5/Glra3/Ace2/Gabrg3/Hk1/Slc25a15/Slc13a2/Abcc3/Slc4a8/Slc20a1/Slc12a6/Mpc1/Septin2/Glrb/Ano4/Abcb1a/Slc26a5/Tcaf1/Slc25a11/Slc16a12/Arl6ip1/Ntsr1/Tcaf2/Slc7a11/Slc35b4/Myc/Slc13a3/Slc25a3/Slc13a4/Abcc3/Slc17a8/Slc26a2/Gabra6/Sfxn3/Hk1/Slc25a13	51
GO:0001944	GO:0001944	vasculature development	119/2274	341/8495	0.000453130869978517	0.0196741185001581	0.0171929559757399	Lrp5/Notch1/Hspb1/Nsdhl/Pxdn/Col4a1/Ccn2/Col22a1/Has2/Svep1/Notch2/Rtl1/Ldlr/Glul/Lrp2/Cplane1/Mmp9/Mmp2/Mydgf/Hspg2/Xbp1/Egf/Setd2/Slc1a1/Alox5/Egr1/Sod2/Adrb2/Actg1/Pdcd10/Ghsr/Otulin/Reck/Cysltr1/Cth/Lrp1/Vav2/Mia3/Abcc8/Anpep/Plg/Foxf1/Tek/Ptprm/Notch3/Lama1/Pkd2/Fgfr1/Dll4/Sgpl1/Xdh/Megf8/Nus1/Fbln5/Pdcl3/Ptprb/Ovol2/Pcsk5/Sparc/Col24a1/Bcas3/Cib1/Sash1/Fzd4/Hectd1/Rock2/Casp8/Cdc42/Lrp1/Emc…	119
GO:0051928	GO:0051928	positive regulation of calcium ion transport	27/2274	56/8495	0.000466790321643068	0.0200845997852909	0.0175516702258394	Calm1/Cacna1c/Atp1b1/Trpc6/Gsto1/Trpc4/Trpc6/Slc9a1/Adrb2/Npsr1/Rgn/Pkd2/Cacnb2/Ank2/Cask/Nipsnap2/Lhcgr/Itpr1/Abl1/Calcr/Wfs1/Ntsr1/Htt/Cav1/Plcg1/Sumo1/Capn3	27
GO:0006687	GO:0006687	glycosphingolipid metabolic process	15/2274	25/8495	0.000472916023205393	0.0201664904181157	0.0176232333835468	A4galt/Gm2a/Ugt8a/Ugcg/Gal3st1/Lct/Abca2/Naga/Fa2h/Tm9sf2/Fut9/B3galt1/B3galt2/Hexa/Hexb	15
GO:1901607	GO:1901607	alpha-amino acid biosynthetic process	24/2274	48/8495	0.000486935962050484	0.020580585440293	0.0179851056313942	Pah/Shmt2/Glul/Bhmt/Shmt1/Srr/Cth/Apip/Got2/Ggt1/Got1/Asns/Gls/Adi1/Aldh18a1/Bhmt2/Psph/Ilvbl/Agxt2/Mthfr/Ass1/Cbs/Agxt/Nags	24
GO:0050673	GO:0050673	epithelial cell proliferation	82/2274	222/8495	0.000494843881086355	0.0206469012032197	0.0180430581131019	Lrp6/Notch1/Ift52/Reg2/Has2/Notch2/Glul/Mydgf/Xbp1/Egf/Ccnd2/Lrp6/Alox5/Tgm1/Pdcd10/Ghsr/Atp5a1/Sdr16c5/Cdkn1b/Tek/Ptprm/Rgn/Tacr1/Fgfr1/Pax2/Dll4/Cask/Xdh/Pdcl3/Ovol2/Sparc/Ptch1/Fgfr3/Cdc42/Emc10/Fgfr3/Mtss1/Fa2h/Jag1/Itgb3/Sema5a/Hgf/Sox9/Kif3a/Cd109/Cyba/Hes1/Tgfbr1/Zeb1/Itpr1/Bmp5/Fmc1/Plxnb3/Gpx1/Ovol1/Vdr/Loxl2/Thbs4/Cdk6/Cav1/Myc/Tgfbr3/Serpinb1a/Bmper/Saal1/Plcg1/Klk8/Phox2b/Wnt16/Bcl11b…	82
GO:0051289	GO:0051289	protein homotetramerization	19/2274	35/8495	0.000501474149826944	0.0206469012032197	0.0180430581131019	Shmt2/Shmt1/Sod2/Aqp4/Cth/Tdo2/Aqp4/Trpa1/Apip/Pkd2/Acaca/Gls/Trpv1/Cryz/Trpm2/Crtc1/Cbr4/Thg1l/Acot13	19
GO:0140115	GO:0140115	export across plasma membrane	19/2274	35/8495	0.000501474149826944	0.0206469012032197	0.0180430581131019	Calm1/Atp1b1/Kcnq1/Kcna2/Kcnh2/Abcc1/Slc27a1/Abcg2/Abcc4/Kcnt2/Atp1a1/Kcnb1/Abca1/Abcb1a/Kcnk5/Abcg2/Slc22a18/Slc29a4/Atp1a3	19
GO:0051346	GO:0051346	negative regulation of hydrolase activity	56/2274	141/8495	0.000507001516654425	0.0206960619106114	0.0180860190151579	Cstb/Col7a1/Simc1/Kdm5a/Dpep1/Mmp9/Cryab/Pla2r1/Mug1/Serpinb3a/Reck/Ints1/Chp1/Wfikkn2/Papln/Rgn/Por/Serpinb9f/Pax2/Gapdh/Slc27a4/Tfpi/Bcas3/Styxl1/Rock2/Gpsm1/Wfdc18/Hspa1b/Serpinb3b/Ctsb/Hgf/Papln/Spint4/Cd109/Tiprl/A2m/Eppin/Gas6/Plxnb3/Igbp1/Gpx1/Abl1/Ppp1r36/Arl6ip1/Gchfr/Htt/Pebp1/Lpin1/Spink5/Serpinb1a/Nos1/Ppp1r35/Col28a1/Gnai2/Thbs1/Nle1	56
GO:0007411	GO:0007411	axon guidance	45/2274	108/8495	0.000524414745438844	0.0210082700191223	0.0183588536158468	Notch1/Ank3/Igfals/Lrp2/Igfals/Sema5b/Trio/Plxna1/Lrp1/Ptprm/Notch3/Lama1/Megf8/Ext1/Foxg1/Ptch1/Tbr1/Chl1/Lrp1/Slit2/Lama2/Sema5a/Rpl24/Mnx1/Ncam1/Bmp7/Rac1/Wnt7b/Plxnb3/Slit3/Reln/Kalrn/Neo1/Mypn/Epha5/Cntn5/Lhx3/Kalrn/Gap43/Bcl11b/Usp33/Myot/Ece1/Slit1/Unc5b	45
GO:0097485	GO:0097485	neuron projection guidance	45/2274	108/8495	0.000524414745438844	0.0210082700191223	0.0183588536158468	Notch1/Ank3/Igfals/Lrp2/Igfals/Sema5b/Trio/Plxna1/Lrp1/Ptprm/Notch3/Lama1/Megf8/Ext1/Foxg1/Ptch1/Tbr1/Chl1/Lrp1/Slit2/Lama2/Sema5a/Rpl24/Mnx1/Ncam1/Bmp7/Rac1/Wnt7b/Plxnb3/Slit3/Reln/Kalrn/Neo1/Mypn/Epha5/Cntn5/Lhx3/Kalrn/Gap43/Bcl11b/Usp33/Myot/Ece1/Slit1/Unc5b	45
GO:1903522	GO:1903522	regulation of blood circulation	48/2274	117/8495	0.000530223042514385	0.0210082700191223	0.0183588536158468	Calm1/Cacna1c/Adra1a/Atp1b1/Ccn2/Cacna1g/Chrna7/Kcnq1/Mmp2/Hrh2/Cav3/Kcnh2/Asic2/Hcn4/Slc1a1/Slc9a1/Alox5/Adrb2/Faah/Atp5j/Cysltr1/Tmem161b/Trpa1/Tacr1/Cacnb2/Ank2/Ace2/Hmgcr/Gaa/Glrx3/Dusp5/Atp1a1/Trpv1/Zc3h12a/Npy1r/Tacr3/Abl1/Tnni3k/Pebp1/Myh7/Cav1/Ace/Sumo1/Abcc9/Nos1/Rangrf/Agtr2/Wdr35	48
GO:0120039	GO:0120039	plasma membrane bounded cell projection morphogenesis	125/2274	362/8495	0.000532244696883124	0.0210082700191223	0.0183588536158468	Rpl4/Met/Notch1/Ank3/Ust/Reg2/Dclk1/Hsp90aa1/Trpc6/Igfals/Coro1c/Chrna7/Lrp2/Map3k13/Igfals/Ugt8a/Sema5b/Vcl/Trpc6/Ptprf/Rims2/Slc23a2/Trio/Plxna1/Mul1/Ctnna2/Fyn/Als2/Dcdc2a/Il1rapl1/Lrp1/Zfp335/Tmem106b/Cfl1/Zswim6/Ptprm/Prdm8/Notch3/Lama1/Ist1/Actb/Pak1/Cntnap2/Wasl/Lrp4/Cask/Kank1/Megf8/Islr2/Btbd3/Postn/Ext1/Fzd4/Foxg1/Ptch1/Rock2/Fgfr3/Tbr1/Cdc42/Chl1/Lrp1/Szt2/Slit2/Nrxn1/Fgfr3/Lama2/Zfyve…	125
GO:0060561	GO:0060561	apoptotic process involved in morphogenesis	11/2274	16/8495	0.000538000170573095	0.0210613837266975	0.0184052689932901	Lrp5/Notch1/Cryab/Pax2/Jag2/Pml/Bmp7/Wnt7b/Hand2/Vdr/Tgfbr3	11
GO:0001936	GO:0001936	regulation of endothelial cell proliferation	29/2274	62/8495	0.000551993614041613	0.0212948610183232	0.0186093017582764	Mydgf/Egf/Alox5/Pdcd10/Ghsr/Atp5a1/Tek/Ptprm/Fgfr1/Dll4/Xdh/Pdcl3/Sparc/Fgfr3/Emc10/Fgfr3/Itgb3/Sema5a/Cyba/Tgfbr1/Plxnb3/Thbs4/Cav1/Plcg1/Itga4/Fut1/Thbs1/Vash1/Adam17	29
GO:0006721	GO:0006721	terpenoid metabolic process	22/2274	43/8495	0.000552881651229498	0.0212948610183232	0.0186093017582764	Bco2/Rdh12/Aldh8a1/Sdr16c5/Dhrs4/Rdh13/Akr1b3/Pecr/Rbp1/Bco1/Adh1/Dhrs3/Crabp1/Cyp1a1/Crabp2/Retsat/Cyp2j6/Cyp26a1/Dgat1/Rdh1/Adh6b/Aldh1a1	22
GO:0007409	GO:0007409	axonogenesis	82/2274	223/8495	0.000581131815184217	0.0222038843945586	0.0194036854501509	Rpl4/Notch1/Ank3/Ust/Dclk1/Hsp90aa1/Igfals/Lrp2/Map3k13/Igfals/Sema5b/Vcl/Trio/Plxna1/Ctnna2/Als2/Lrp1/Ptprm/Prdm8/Notch3/Lama1/Ist1/Actb/Pak1/Cntnap2/Lrp4/Megf8/Islr2/Ext1/Foxg1/Ptch1/Fgfr3/Tbr1/Chl1/Lrp1/Szt2/Slit2/Fgfr3/Lama2/Zfyve27/Nlgn3/Sema5a/Rpl24/Mnx1/Ncam1/Wdr47/Bmp7/Rac1/Wnt7b/Bhlhe22/Crabp2/Plxnb3/Slit3/Trpc5/Reln/Abl1/Kalrn/Fxn/Neo1/Mypn/Epha5/Cckar/Nefh/Islr2/Ache/Cntn5/Lhx3/Kalrn/P…	82
GO:0015718	GO:0015718	monocarboxylic acid transport	30/2274	65/8495	0.000590704775002506	0.0223905238524759	0.0195667872421465	Slco1a5/Slc51a/Hrh2/Slc16a14/Pla2r1/Aqp8/Sstr4/Mpc2/Mif/Slc27a1/Atp5j/Slco1a1/Abcg2/Slc27a4/Abcd3/Slc22a3/Abcc4/Abcc3/Lhcgr/Slc16a8/Mpc1/Slco2a1/Slc10a2/Slc16a12/Abcg2/Slc5a8/Ntsr1/Myc/Ace/Abcc3	30
GO:0022898	GO:0022898	regulation of transmembrane transporter activity	55/2274	139/8495	0.000630515816687247	0.0237113664606165	0.0207210543983832	Calm1/Ank3/Atp1b1/Slc6a9/Nlgn2/Trpc6/Gsto1/Kcnq1/Mmp9/Dapk1/Cav3/Asic2/Trpc6/Hcn4/Slc9a1/Alox5/Pcsk9/Adrb2/Prrt1/Chp1/Abcc8/Plcb1/Cfl1/Rgn/Actb/Pkd2/Pm20d1/Cacnb2/Ank2/Ace2/Nipsnap2/Ubqln1/Rem1/Ahnak/Hk1/Nrxn1/Nlgn3/Galr2/Crbn/Kcnc1/Abcb1a/Stom/Reln/Tcaf1/Ntsr1/Tcaf2/Htt/Cav1/Plcg1/Sumo1/Abcc9/Kcnk3/Rangrf/Osr1/Hk1	55
GO:0043616	GO:0043616	keratinocyte proliferation	18/2274	33/8495	0.000651514805044416	0.0239632013262219	0.0209411296082319	Ift52/Has2/Notch2/Tgm1/Sdr16c5/Cask/Ovol2/Ptch1/Kif3a/Cd109/Zeb1/Ovol1/Vdr/Klk8/Wnt16/Bcl11b/Zfp36l1/Ift57	18
GO:0080164	GO:0080164	regulation of nitric oxide metabolic process	18/2274	33/8495	0.000651514805044416	0.0239632013262219	0.0209411296082319	Tlr2/Aif1/Hsp90aa1/Sod2/Tlr2/Rgn/Pkd2/Smpd3/Rock2/Trpv1/Rac1/Zc3h12a/Agxt2/Ass1/Chrna9/Cav1/Tlr6/Wdr35	18
GO:1902652	GO:1902652	secondary alcohol metabolic process	42/2274	100/8495	0.00065226469271542	0.0239632013262219	0.0209411296082319	Lrp5/Nsdhl/Abcg4/Ugt1a5/Ldlr/Npc2/Idh1/Cyp46a1/Pcsk9/Cubn/Erlin1/Scp2/Lrp1/Fmo5/Disp3/Msmo1/Por/Hsd17b7/Fgfr1/Hmgcr/Smpd1/Cebpa/Abca2/Lrp1/Insig2/Acadl/Ephx2/Aco2/Abca1/Dgkq/Ch25h/Sec14l2/Ebp/Fdx1/Abcg1/Pmvk/Tm7sf2/Vldlr/Lbr/Acadl/Vldlr/Nfe2l1	42
GO:0001935	GO:0001935	endothelial cell proliferation	32/2274	71/8495	0.000659431305618786	0.0240415566079032	0.0210096032686098	Mydgf/Xbp1/Egf/Alox5/Pdcd10/Ghsr/Atp5a1/Tek/Ptprm/Fgfr1/Dll4/Xdh/Pdcl3/Sparc/Fgfr3/Emc10/Fgfr3/Itgb3/Sema5a/Cyba/Tgfbr1/Plxnb3/Loxl2/Thbs4/Cav1/Bmper/Plcg1/Itga4/Fut1/Thbs1/Vash1/Adam17	32
GO:0001775	GO:0001775	cell activation	138/2274	407/8495	0.000668140121800478	0.0240612553126351	0.0210268177101733	Dnase1l3/Dnase1/Hspb1/Ppp2r3c/Dpp4/Tlr2/Armc5/Casp3/Hells/Smarcb1/Ccn2/Ddost/Aif1/Pear1/Hsp90aa1/Notch2/Plscr2/Astl/Slc25a5/Chrna7/Ldlr/Supt6/Fut7/Adrm1/Tlr1/Swap70/Peli1/Xbp1/Cgas/Egr1/Adamts18/Adrb2/Cyrib/Lbp/Mif/Fer/Fyn/Selenok/Prkg1/Lamp1/Selp/Prelid1/Ido1/Clec4a2/Tlr2/Lrp1/Bst1/Zfp335/Axl/Plcb1/Foxf1/Phf10/Actb/Tacr1/Dusp3/Fgfr1/Dll4/Sftpd/Gp1ba/Scnn1b/Stap1/Gps2/Cebpa/Plcl2/Hectd1/Mettl3/Lr…	138
GO:0002920	GO:0002920	regulation of humoral immune response	9/2274	12/8495	0.000675118929748297	0.0240612553126351	0.0210268177101733	Ppp2r3c/Csmd3/Cd5l/Masp1/A2m/Spink5/Phb/Foxj1/C6	9
GO:0051610	GO:0051610	serotonin uptake	8/2274	10/8495	0.000684687201594963	0.0240612553126351	0.0210268177101733	Gpm6b/Slc22a1/Slc22a3/Itgb3/Nos1/Slc29a4/Fev/Slc18a2	8
GO:0032102	GO:0032102	negative regulation of response to external stimulus	62/2274	161/8495	0.000685161374061637	0.0240612553126351	0.0210268177101733	Notch1/Dpp4/Aif1/Chrna7/Ldlr/Sema5b/Alox5/Adamts18/Adrb2/Parp14/Mif/Mul1/Ghsr/Otulin/Ctnna2/Lrig2/Prkg1/Abcc8/Plg/Ash1l/Foxf1/Ppm1b/Bace1/Serpinb9f/Traf3ip1/Dusp3/C1qtnf3/Smpdl3b/Cask/Tfpi/Nenf/Hmgcr/Gp1ba/Stap1/Gps2/Mettl3/Slit2/Nrxn1/Nlgn3/Nlrp12/Sema5a/Hgf/Cd109/A2m/Oas3/Xylt1/Rora/Lrig2/Calcrl/Gpx1/Aoah/Cyld/Chd8/Neo1/Abat/Spink5/Nt5e/Klk8/Nlrc3/Thbs1/Slit1/Fem1a	62
GO:0034599	GO:0034599	cellular response to oxidative stress	62/2274	161/8495	0.000685161374061637	0.0240612553126351	0.0210268177101733	Met/Hspb1/Aif1/Trpc6/Coq7/Mmp9/Mmp2/Dapk1/Trpc6/Chd6/Xbp1/Pla2r1/Mgat3/Slc1a1/Alox5/Sod2/Pdcd10/Fer/Mgst1/Fyn/Oser1/Brf2/Ngb/Axl/Endog/Cfl1/Akr1b3/Trpa1/Mpo/Pax2/Aldh2/Ankzf1/Fbln5/Atp13a2/Ubqln1/Smpd3/Fzd1/Hgf/Fancd2/Rack1/Mcl1/Pml/Trpm2/Zc3h12a/Gpx1/Gsr/Prdx1/Fos/Abl1/Fxn/Ddr2/Prdx5/Slc7a11/Meak7/P4hb/Wnt16/Vkorc1l1/Pnpt1/Tlr6/Sigmar1/Nfe2l1/Prdx3	62
GO:0035150	GO:0035150	regulation of tube size	35/2274	80/8495	0.000740014135782453	0.0254079595595906	0.0222036850158196	Cacna1c/Adra1a/Cacna1g/Mmp2/Hrh2/Asic2/Alox5/Sod2/Adrb2/Faah/Cysltr1/Prkg1/Ptprm/Tacr1/Hmgcr/Cps1/Scnn1b/Ext1/Smpd3/Rock2/Dusp5/Scpep1/Gclm/Npy1r/Gpx1/Abl1/Itga1/Cav1/Tgfbr3/Cbs/Ace/Nos1/Ece1/Agtr2/Wdr35	35
GO:0035296	GO:0035296	regulation of tube diameter	35/2274	80/8495	0.000740014135782453	0.0254079595595906	0.0222036850158196	Cacna1c/Adra1a/Cacna1g/Mmp2/Hrh2/Asic2/Alox5/Sod2/Adrb2/Faah/Cysltr1/Prkg1/Ptprm/Tacr1/Hmgcr/Cps1/Scnn1b/Ext1/Smpd3/Rock2/Dusp5/Scpep1/Gclm/Npy1r/Gpx1/Abl1/Itga1/Cav1/Tgfbr3/Cbs/Ace/Nos1/Ece1/Agtr2/Wdr35	35
GO:0097746	GO:0097746	blood vessel diameter maintenance	35/2274	80/8495	0.000740014135782453	0.0254079595595906	0.0222036850158196	Cacna1c/Adra1a/Cacna1g/Mmp2/Hrh2/Asic2/Alox5/Sod2/Adrb2/Faah/Cysltr1/Prkg1/Ptprm/Tacr1/Hmgcr/Cps1/Scnn1b/Ext1/Smpd3/Rock2/Dusp5/Scpep1/Gclm/Npy1r/Gpx1/Abl1/Itga1/Cav1/Tgfbr3/Cbs/Ace/Nos1/Ece1/Agtr2/Wdr35	35
GO:1901652	GO:1901652	response to peptide	79/2274	215/8495	0.000744789434326358	0.0254079595595906	0.0222036850158196	Oprk1/Vwa2/Notch1/Reg2/Nfkbia/Chrna7/Kcnq1/Mmp9/Mmp2/Fut7/Adrm1/Cdo1/Ptpra/Xbp1/Ptprf/Osbpl8/Slc9a1/Egr1/Pcsk9/Adrb2/Abcc1/Fer/CYTB/Ano1/Ghsr/Slc27a1/Car2/Rhoq/Fyn/C2cd5/Gkap1/Klf15/Lrp1/Plcb1/Cfl1/Pak1/Cyc1/Pld1/Kank1/Slc27a4/Scnn1b/Smpd3/Rock2/Lrp1/Jag1/Slc2a8/Insig2/Pck2/Chmp5/Vps13c/Lhcgr/Sts/Pid1/Ncl/Rac1/Mstn/Eif6/Pck2/Hadha/Atp2a1/Calcr/Ache/Lpin1/Cav1/Tgfbr3/Meak7/Eif2b1/Echdc3/Nos1/Rab10…	79
GO:1902742	GO:1902742	apoptotic process involved in development	13/2274	21/8495	0.000750838260255061	0.0254326491558735	0.022225260932522	Lrp5/Notch1/Cryab/Pax2/Jag2/Pml/Bmp7/Wnt7b/Hand2/Vdr/Xkr4/Xkr6/Tgfbr3	13
GO:0048812	GO:0048812	neuron projection morphogenesis	122/2274	355/8495	0.000760709542274108	0.0255346470428734	0.0223143955578315	Rpl4/Met/Notch1/Ank3/Ust/Reg2/Dclk1/Hsp90aa1/Trpc6/Igfals/Chrna7/Lrp2/Map3k13/Igfals/Ugt8a/Sema5b/Vcl/Trpc6/Ptprf/Rims2/Slc23a2/Trio/Plxna1/Mul1/Ctnna2/Fyn/Als2/Dcdc2a/Il1rapl1/Lrp1/Zfp335/Tmem106b/Cfl1/Zswim6/Ptprm/Prdm8/Notch3/Lama1/Ist1/Actb/Pak1/Cntnap2/Wasl/Lrp4/Cask/Megf8/Islr2/Btbd3/Postn/Ext1/Fzd4/Foxg1/Ptch1/Rock2/Fgfr3/Tbr1/Cdc42/Chl1/Lrp1/Szt2/Slit2/Nrxn1/Fgfr3/Lama2/Zfyve27/Sult4a1/Nl…	122
GO:0032414	GO:0032414	positive regulation of ion transmembrane transporter activity	29/2274	63/8495	0.000764542405178161	0.0255346470428734	0.0223143955578315	Calm1/Ank3/Atp1b1/Trpc6/Gsto1/Asic2/Trpc6/Slc9a1/Alox5/Adrb2/Chp1/Abcc8/Plcb1/Cfl1/Rgn/Pkd2/Cacnb2/Ank2/Nipsnap2/Nlgn3/Galr2/Kcnc1/Abcb1a/Reln/Tcaf1/Ntsr1/Htt/Sumo1/Kcnk3	29
GO:0006809	GO:0006809	nitric oxide biosynthetic process	19/2274	36/8495	0.000797675216065052	0.0262737712546668	0.0229603065821991	Tlr2/Aif1/Hsp90aa1/Sod2/Tlr2/Rgn/Pkd2/Smpd3/Rock2/Trpv1/Rac1/Rora/Zc3h12a/Agxt2/Ass1/Cav1/Nos1/Tlr6/Wdr35	19
GO:0035315	GO:0035315	hair cell differentiation	19/2274	36/8495	0.000797675216065052	0.0262737712546668	0.0229603065821991	Notch1/Kcnq1/Myo6/Myo7a/Ush2a/Fgfr1/Fgfr3/Grxcr1/Fgfr3/Jag1/Dll1/Myo3a/Jag2/Lamc1/Rac1/Hes1/Myo3b/Whrn/Mcoln3	19
GO:0001568	GO:0001568	blood vessel development	113/2274	326/8495	0.000827893591959116	0.0267770547834512	0.0234001195046249	Lrp5/Notch1/Hspb1/Nsdhl/Pxdn/Col4a1/Ccn2/Col22a1/Has2/Notch2/Rtl1/Ldlr/Glul/Lrp2/Cplane1/Mmp9/Mmp2/Mydgf/Hspg2/Xbp1/Egf/Setd2/Slc1a1/Alox5/Egr1/Adrb2/Actg1/Pdcd10/Ghsr/Otulin/Reck/Cysltr1/Lrp1/Vav2/Mia3/Abcc8/Anpep/Plg/Foxf1/Tek/Ptprm/Notch3/Lama1/Pkd2/Fgfr1/Dll4/Sgpl1/Xdh/Megf8/Nus1/Fbln5/Pdcl3/Ptprb/Ovol2/Pcsk5/Sparc/Col24a1/Bcas3/Cib1/Sash1/Fzd4/Hectd1/Rock2/Casp8/Cdc42/Lrp1/Emc10/Slit2/Nrxn1/…	113
GO:0001501	GO:0001501	skeletal system development	94/2274	264/8495	0.00083594643878528	0.0267770547834512	0.0234001195046249	Lrp6/Ppib/Lrp5/Fam20c/Chst11/Ccn2/Has2/Notch2/Matn1/Notum/Mmp9/Mmp2/Hspg2/Trps1/Mmp13/Setd2/Lrp6/Fat4/Sox6/Vcan/Col11a1/Fbn1/Fbn2/Nipbl/Creb3l2/Maf/Mia3/Wfikkn2/Trim45/Ash1l/Pkdcc/Rgn/Por/Hsd17b7/Bmp1/Fgfr1/Acan/Sgpl1/Megf8/Fbln5/Gp1ba/Wwox/Pcsk5/Sparc/Rarb/Ext1/Smpd3/Fgfr3/Npr2/Fgfr3/T/Alx4/Mbtps2/Insig2/Sox9/Msx2/Jag2/Col1a2/Eif4a3/Hoxb5/Dhrs3/Xylt1/Bmp7/Tgfbr1/Zeb1/Hoxb2/Wnt7b/Nkx3-2/Bmp5/Vps3…	94
GO:0006813	GO:0006813	potassium ion transport	45/2274	110/8495	0.000838537009041996	0.0267770547834512	0.0234001195046249	Oprk1/Calm1/Slc1a3/Ank3/Atp1b1/Plcb4/Cnga2/Kcnq1/Kcna2/Cav3/Kcnh2/Hcn4/Rgs7/Slc9a1/Adrb2/Kcnh8/Cdkn1b/Abcc8/Kcnk9/Pkd2/Kcnh8/Ank2/Kcnk16/Kcnk10/Kcnd2/Kcnt2/Galr2/Atp1a1/Crbn/Slc12a6/Kcnb1/Kcnc1/Ccdc51/Nalcn/Kcna7/Kcnk5/Cckar/Cav1/Slc24a3/Sumo1/Abcc9/Nos1/Kcnk3/Kcnmb4/Atp1a3	45
GO:0030335	GO:0030335	positive regulation of cell migration	85/2274	235/8495	0.000842508991790562	0.0267770547834512	0.0234001195046249	Mospd2/Met/Notch1/Hspb1/Tlr2/Aif1/Ccar1/Has2/Mmp9/Mmp2/Fut7/Swap70/Sema5b/Xbp1/Egf/Egr1/Sod2/Lbp/Arpc2/Abcc1/Actg1/Pdcd10/Fer/Selenok/Nipbl/Sun2/Atp5a1/Selp/Tlr2/Lrp1/Mia3/Aldoa/Foxf1/Tek/Pak1/Pld1/Tacr1/Tmsb4x/Fgfr1/Nus1/Pcsk5/Sparc/Bcas3/Cib1/Postn/Sash1/Fzd4/Rock2/Lrrc15/Lrp1/Emc10/Itgb3/Elp6/Sema5a/Hgf/Lamb1/Sox9/Srpx2/Rack1/Gas6/Bmp7/Rac1/Tgfbr1/Zc3h12a/Mstn/Reln/Abl1/Ddr2/Adam10/Il6st/Thbs4…	85
GO:0000096	GO:0000096	sulfur amino acid metabolic process	15/2274	26/8495	0.000842613820417137	0.0267770547834512	0.0234001195046249	Dpep1/Bhmt/Cdo1/Cth/Apip/Ggt1/Cps1/Adi1/Bhmt2/Gclm/Mthfr/Slc7a11/Cbs/Agxt/Tst	15
GO:0045428	GO:0045428	regulation of nitric oxide biosynthetic process	17/2274	31/8495	0.000846594487500237	0.0267770547834512	0.0234001195046249	Tlr2/Aif1/Hsp90aa1/Sod2/Tlr2/Rgn/Pkd2/Smpd3/Rock2/Trpv1/Rac1/Zc3h12a/Agxt2/Ass1/Cav1/Tlr6/Wdr35	17
GO:0048667	GO:0048667	cell morphogenesis involved in neuron differentiation	114/2274	330/8495	0.000904659124144282	0.0284253419533756	0.0248405361996681	Rpl4/Met/Notch1/Slc1a3/Ank3/Ust/Dclk1/Hsp90aa1/Trpc6/Igfals/Chrna7/Lrp2/Map3k13/Igfals/Sema5b/Vcl/Trpc6/Myo7a/Ptprf/Trio/Plxna1/Ctnna2/Fyn/Als2/Dcdc2a/Il1rapl1/Lrp1/Tmem106b/Cfl1/Ptprm/Prdm8/Notch3/Lama1/Ist1/Actb/Pak1/Cntnap2/Wasl/Lrp4/Cask/Megf8/Islr2/Btbd3/Ext1/Foxg1/Ptch1/Rock2/Fgfr3/Tbr1/Cdc42/Chl1/Lrp1/Szt2/Slit2/Fgfr3/Lama2/Zfyve27/Sult4a1/Nlgn3/Myo3a/Sema5a/Rpl24/Chrna3/Mnx1/Ncam1/Wdr47/O…	114
GO:0002687	GO:0002687	positive regulation of leukocyte migration	23/2274	47/8495	0.000932219049842489	0.0290998573990048	0.0254299864645715	Mospd2/Tlr2/Aif1/Mmp9/Fut7/Swap70/Lbp/Selenok/Selp/Tlr2/Mia3/Tacr1/Itgb3/Gas6/Rac1/Mstn/Adam10/Thbs4/Adora3/Itga4/Myo1f/Thbs1/Adam17	23
GO:0002009	GO:0002009	morphogenesis of an epithelium	101/2274	288/8495	0.000986693190948016	0.0304233865108679	0.0265866013214297	Lrp6/Lrp5/Csmd1/Met/Notch1/Ift52/Casp3/Col4a1/Coq7/Notch2/Ccdc39/Lrp2/Cplane1/Mmp2/Cav3/Brd2/Vcl/Egf/Setd2/Lrp6/Fras1/Fat4/Wnt6/Trim71/Plxna1/Actg1/Pdcd10/Wdr1/Car2/Csnk2b/Foxf1/Cfl1/Tek/Lama1/Actb/Pkd2/Pak1/Cecr2/Traf3ip1/Fgfr1/Pax2/Dll4/Sfrp5/Megf8/Rpgrip1l/Ovol2/Scnn1b/Ext1/Ptch1/Hectd1/Rock2/Fzd1/Fgfr3/Fat1/Casp8/Cdc42/Slit2/Fgfr3/Mtss1/Jag1/T/Dll1/Glmn/Sema5a/Hgf/Lin7c/Sox9/Kif3a/Msx2/Gorab/…	101
GO:0034765	GO:0034765	regulation of ion transmembrane transport	80/2274	220/8495	0.000987358649326741	0.0304233865108679	0.0265866013214297	Oprk1/Calm1/Cacna1c/Ank3/Atp1b1/Slc6a9/Nlgn2/Trpc6/Gsto1/Kcnq1/Mmp9/Kcna2/Dapk1/Cav3/Kcnh2/Asic2/Trpc6/Hcn4/Rgs7/Slc9a1/Alox5/Pcsk9/Adrb2/Arf1/Kcnh8/Fyn/Prrt1/Npsr1/Chp1/Abcc8/Plcb1/Cfl1/Rgn/Pkd2/Kcnh8/Pm20d1/Cacnb2/Ank2/Ace2/Nipsnap2/Ubqln1/Rem1/Kcnd2/Ahnak/Hk1/Nrxn1/Nlgn3/Itgb3/Galr2/Crbn/Lhcgr/Kcnb1/Kcnc1/Septin2/Pml/Cyba/Abcb1a/Stom/Slc26a5/Reln/Tcaf1/Abl1/Nalcn/Arl6ip1/Calcr/Kcna7/Hvcn1/Ntsr…	80
GO:0070482	GO:0070482	response to oxygen levels	50/2274	126/8495	0.00101028908777097	0.030766068218729	0.0268860664037866	Notch1/Dpp4/Atp6v1a/Atp1b1/Mmp2/Cryab/Fam162a/Slc1a1/Slc9a1/Egr1/Sod2/Hmox2/Adrb2/Ngb/Eno1/Tek/Pak1/Aldh3a1/Lct/Grin2b/Grin2b/Hyou1/Ubqln1/Rock2/Kcnd2/Ndufs2/Slc2a8/Pml/Rora/Npepps/Itpr1/Ucp2/Fmn2/Loxl2/Abat/Tm9sf4/Cav1/Myc/Cbs/P4hb/Kcnk3/Atm/Vldlr/Zfp36l1/Atp6v0d1/Ece1/Vldlr/Gucy1b1/Atp6ap1/Adam17	50
GO:0008203	GO:0008203	cholesterol metabolic process	38/2274	90/8495	0.00102583070444176	0.030766068218729	0.0268860664037866	Lrp5/Nsdhl/Abcg4/Ldlr/Npc2/Cyp46a1/Pcsk9/Cubn/Erlin1/Scp2/Lrp1/Fmo5/Disp3/Msmo1/Por/Hsd17b7/Hmgcr/Smpd1/Cebpa/Abca2/Lrp1/Insig2/Acadl/Ephx2/Abca1/Dgkq/Ch25h/Sec14l2/Ebp/Fdx1/Abcg1/Pmvk/Tm7sf2/Vldlr/Lbr/Acadl/Vldlr/Nfe2l1	38
GO:0071805	GO:0071805	potassium ion transmembrane transport	38/2274	90/8495	0.00102583070444176	0.030766068218729	0.0268860664037866	Oprk1/Calm1/Slc1a3/Ank3/Atp1b1/Kcnq1/Kcna2/Cav3/Kcnh2/Hcn4/Rgs7/Slc9a1/Kcnh8/Abcc8/Kcnk9/Pkd2/Kcnh8/Ank2/Kcnk16/Kcnk10/Kcnd2/Kcnt2/Galr2/Atp1a1/Crbn/Slc12a6/Kcnb1/Kcnc1/Ccdc51/Nalcn/Kcna7/Kcnk5/Cav1/Slc24a3/Sumo1/Abcc9/Kcnk3/Atp1a3	38
GO:0015908	GO:0015908	fatty acid transport	24/2274	50/8495	0.00102975333687708	0.030766068218729	0.0268860664037866	Pmp2/Fabp3/Hrh2/Pla2r1/Sstr4/Mif/Abcc1/Slc27a1/Atp5j/Slc27a6/Slc27a4/Abcd3/Rbp1/Slc27a2/Lhcgr/Crabp1/Crabp2/Slc5a8/Fabp2/Ntsr1/Crot/Ace/Thbs1/Agtr2	24
GO:0007605	GO:0007605	sensory perception of sound	39/2274	93/8495	0.0010371308591322	0.030766068218729	0.0268860664037866	Chrna10/Casp3/Slc1a3/Lrp2/Kcnq1/Myo6/Asic2/Myo7a/Wdr1/Col11a1/Aqp4/Lrig2/Dcdc2a/Nipbl/Ush2a/Get1/Cdkn1b/Lhfpl4/Aqp4/Fgfr1/Fzd4/Grxcr1/Myo3a/Jag2/Lrig2/Gpx1/Fam107b/Slc26a5/Chrna9/Wfs1/Barhl1/Myo3b/Myc/Cntn5/Whrn/Hexa/Hexb/Slc17a8/Mcoln3	39
GO:0016125	GO:0016125	sterol metabolic process	39/2274	93/8495	0.0010371308591322	0.030766068218729	0.0268860664037866	Lrp5/Nsdhl/Abcg4/Ldlr/Npc2/Cyp46a1/Pcsk9/Cubn/Erlin1/Scp2/Lrp1/Fmo5/Disp3/Msmo1/Por/Hsd17b7/Hmgcr/Smpd1/Cebpa/Abca2/Lrp1/Insig2/Acadl/Ephx2/Abca1/Dgkq/Ch25h/Sec14l2/Ebp/Fdx1/Abcg1/Pmvk/Tm7sf2/Vldlr/Cyp26a1/Lbr/Acadl/Vldlr/Nfe2l1	39
GO:0042542	GO:0042542	response to hydrogen peroxide	29/2274	64/8495	0.00104526712853813	0.0308160234931982	0.0269297216676653	Met/Casp3/Trpc6/Mmp2/Cryab/Trpc6/Sod2/Pdcd10/Fyn/Kpna4/Oser1/Ngb/Axl/Endog/Cfl1/Akr1b3/Trpa1/Pax2/Ankzf1/Smpd3/Hgf/Rack1/Trpm2/Gpx1/Abl1/Fxn/Ddr2/Sigmar1/Prdx3	29
GO:0006954	GO:0006954	inflammatory response	91/2274	256/8495	0.00106628067042882	0.0312426778034848	0.0273025693138538	Dnase1l3/Dnase1/Notch1/Olr1/Tlr2/Duoxa1/Aif1/Notch2/Chia1/Nfkbia/Cd5l/Chrna7/Ldlr/Dpep1/Fut7/Tlr1/Tlr7/Tlr13/Alox5/Adrb2/Lbp/Apod/Mif/Abcc1/Ghsr/Otulin/Il1rap/Sting1/Cysltr1/Ahcyl/Cd163/Selp/Ido1/Tlr2/Lrp1/Bst1/Axl/Ash1l/Foxf1/Cntnap2/Cers6/Fgfr1/C1qtnf3/Smpdl3b/Aldh2/Mapkapk2/Ggt1/Scnn1b/Stap1/Gps2/Cebpa/Napepld/Ext1/Hk1/Lrp1/Slit2/Nlrp12/Tlr3/Kars/Hgf/Trpv1/Ddt/Loxl3/Fancd2/Ttbk1/Ephx2/Pglyrp2/…	91
GO:0055078	GO:0055078	sodium ion homeostasis	14/2274	24/8495	0.00108255750579332	0.0313474162387379	0.0273940988685965	Slc1a3/Atp1b1/Slc9a1/Anpep/Tacr1/Scnn1b/Ext1/Atp1a1/Ace/Gnai2/Atp1a3/Agtr2/Scnn1a/Scnn1g	14
GO:1904427	GO:1904427	positive regulation of calcium ion transmembrane transport	21/2274	42/8495	0.00108298234493127	0.0313474162387379	0.0273940988685965	Calm1/Cacna1c/Atp1b1/Gsto1/Slc9a1/Adrb2/Npsr1/Rgn/Pkd2/Cacnb2/Ank2/Nipsnap2/Lhcgr/Abl1/Calcr/Ntsr1/Htt/Cav1/Plcg1/Sumo1/Capn3	21
GO:0032409	GO:0032409	regulation of transporter activity	56/2274	145/8495	0.00112340902540487	0.0322870382016908	0.0282152222669717	Calm1/Ank3/Atp1b1/Slc6a9/Nlgn2/Trpc6/Gsto1/Kcnq1/Mmp9/Dapk1/Cav3/Asic2/Trpc6/Hcn4/Slc9a1/Alox5/Pcsk9/Adrb2/Prrt1/Chp1/Abcc8/Plcb1/Cfl1/Rgn/Actb/Pkd2/Pm20d1/Cacnb2/Ank2/Ace2/Nipsnap2/Ubqln1/Rem1/Ahnak/Hk1/Nrxn1/Nlgn3/Galr2/Crbn/Kcnc1/Abcb1a/Stom/Reln/Tcaf1/Slc5a1/Ntsr1/Tcaf2/Htt/Cav1/Plcg1/Sumo1/Abcc9/Kcnk3/Rangrf/Osr1/Hk1	56
GO:0007271	GO:0007271	synaptic transmission, cholinergic	11/2274	17/8495	0.00115600576475903	0.0322870382016908	0.0282152222669717	Chrna10/Chrnb3/Chrna5/Chrna7/Tacr1/Chrna2/Tacr2/Lama2/Chrna3/Nalcn/Slc5a7	11
GO:0010232	GO:0010232	vascular transport	11/2274	17/8495	0.00115600576475903	0.0322870382016908	0.0282152222669717	Slc22a5/Slc22a1/Abcc1/Slc27a1/Lrp1/Abcg2/Slc27a4/Lrp1/Abcb1a/Slc5a1/Abcg2	11
GO:0032692	GO:0032692	negative regulation of interleukin-1 production	11/2274	17/8495	0.00115600576475903	0.0322870382016908	0.0282152222669717	Chrna7/Ghsr/Aqp4/Aqp4/Cptp/Nlrp12/Pml/Gas6/Zc3h12a/Serpinb1a/Nlrc3	11
GO:0050922	GO:0050922	negative regulation of chemotaxis	11/2274	17/8495	0.00115600576475903	0.0322870382016908	0.0282152222669717	Notch1/Dpp4/Aif1/Sema5b/Mif/Dusp3/Stap1/Slit2/Sema5a/Thbs1/Slit1	11
GO:0150104	GO:0150104	transport across blood-brain barrier	11/2274	17/8495	0.00115600576475903	0.0322870382016908	0.0282152222669717	Slc22a5/Slc22a1/Abcc1/Slc27a1/Lrp1/Abcg2/Slc27a4/Lrp1/Abcb1a/Slc5a1/Abcg2	11
GO:0050679	GO:0050679	positive regulation of epithelial cell proliferation	37/2274	88/8495	0.0013022503337558	0.0361601604303356	0.0315998933497048	Notch1/Reg2/Has2/Notch2/Glul/Mydgf/Xbp1/Egf/Ccnd2/Tgm1/Ghsr/Tacr1/Fgfr1/Pax2/Pdcl3/Fgfr3/Cdc42/Emc10/Fgfr3/Itgb3/Sema5a/Sox9/Kif3a/Cyba/Itpr1/Bmp5/Plxnb3/Thbs4/Cav1/Myc/Saal1/Plcg1/Itga4/Cdc25a/Osr1/Rreb1/Adam17	37
GO:0001503	GO:0001503	ossification	70/2274	190/8495	0.00133761874395161	0.0369275556133694	0.0322705100077161	Kazald1/Lrp6/Lrp5/Notch1/Fam20c/Gpm6b/Ccn2/Matn1/Notum/Mmp9/Mmp2/Hspg2/Mmp13/Lrp6/Fat4/Alox5/Adrb2/Rorb/Fbn2/Nipbl/Mia3/Pkdcc/Bmp1/Tacr1/Fgfr1/Lrp4/Crim1/Gdpd2/Wwox/Cebpa/Ext1/Smpd3/Ptch1/Fzd1/Fgfr3/Npr2/Fgfr3/Mtss1/Icmt/Jag1/Clec3a/Erh/Sox9/Msx2/Col1a2/Junb/Dhrs3/Xylt1/Bmp7/Wnt7b/Bmp5/Hand2/Tapt1/Vdr/Ddr2/Calcr/Igsf10/Ebp/Il6st/Cdk6/Tgfbr3/Cbfb/Cbs/Slc24a3/Tnn/Slc26a2/Hspg2/Osr1/Wnt10b/Gdf10	70
GO:0009069	GO:0009069	serine family amino acid metabolic process	17/2274	32/8495	0.00135949280797321	0.0373157336257474	0.0326097337181716	Shmt2/Cdo1/Shmt1/Srr/Cth/Ggt1/Gclm/Gldc/Psph/Amt/Agxt2/Gart/Glyat/Slc7a11/Cbs/Agxt/Tst	17
GO:0032635	GO:0032635	interleukin-6 production	29/2274	65/8495	0.00141144235777516	0.0385202782899095	0.0336623696155099	Met/Tlr2/Aif1/Chrna7/Tlr1/Xbp1/Tlr7/Lbp/Ghsr/Il1rap/Aqp4/Selenok/Tlr2/Aqp4/Ash1l/C1qtnf3/Mapkapk2/Zbtb20/Nlrp12/Tlr3/Hgf/Ncl/Gas6/Cyba/Zc3h12a/Capn2/Foxj1/Nlrc3/Tlr6	29
GO:0009636	GO:0009636	response to toxic substance	33/2274	77/8495	0.00158611125698287	0.0430412918372171	0.0376132244852697	Gria1/Prdx6/Rdh12/Akr1a1/Sod2/Abcc1/Ercc6/Gstm5/Abcb6/Abcg2/Ddc/Mpo/Aldh2/Fbln5/Sesn1/Prdx6/Slc22a8/Trpm6/Ephx2/Cyp1a1/Abcb1a/Gpx1/Ephx1/Prdx1/Ass1/Abcg2/Slc22a18/Glyat/Slc7a11/Inmt/Ephx1/Slc18a2/Aldh1a1	33
GO:1903035	GO:1903035	negative regulation of response to wounding	18/2274	35/8495	0.00161222814821986	0.0431694255015481	0.0377251988260685	Alox5/Adamts18/Adrb2/Lrig2/Prkg1/Abcc8/Plg/Cask/Tfpi/Hmgcr/Gp1ba/Cd109/Xylt1/Lrig2/Neo1/Abat/Klk8/Thbs1	18
GO:0051260	GO:0051260	protein homooligomerization	36/2274	86/8495	0.00165191416178558	0.0431694255015481	0.0377251988260685	Scara5/Pxdn/Shmt2/Kctd6/Kcna2/Clybl/Shmt1/Sod2/Mif/Als2/Aqp4/Cth/Tdo2/Aqp4/Trpa1/Apip/Pkd2/Acaca/Glra3/Kcnd2/Gls/Kctd1/Trpv1/Kcnb1/Kcnc1/Cryz/Trpm2/Abca3/Crtc1/Cbr4/Thg1l/Kcna7/Abca3/Pnpt1/Acot13/Sigmar1	36
GO:0008217	GO:0008217	regulation of blood pressure	37/2274	89/8495	0.00166345085114524	0.0431694255015481	0.0377251988260685	Lrp5/Cacna1c/Adra1a/Chrna7/Kcnq1/Asic2/Sod2/Adrb2/Ncald/Atp5j/Anpep/Tacr1/Rasl10b/Ace2/Scnn1b/Ncf2/Postn/Ext1/Dll1/Atp1a1/Scpep1/Trpv1/Col1a2/Ephx2/Gas6/Cyba/Npy1r/Tacr3/Abat/Ntsr1/Ace/Abcc9/Nos1/Ece1/Agtr2/Scnn1a/Scnn1g	37
GO:0006688	GO:0006688	glycosphingolipid biosynthetic process	9/2274	13/8495	0.00167218252047454	0.0431694255015481	0.0377251988260685	A4galt/Ugt8a/Ugcg/Gal3st1/Fa2h/Tm9sf2/Fut9/B3galt1/B3galt2	9
GO:0006883	GO:0006883	cellular sodium ion homeostasis	9/2274	13/8495	0.00167218252047454	0.0431694255015481	0.0377251988260685	Slc1a3/Atp1b1/Slc9a1/Scnn1b/Atp1a1/Atp1a3/Agtr2/Scnn1a/Scnn1g	9
GO:0032691	GO:0032691	negative regulation of interleukin-1 beta production	9/2274	13/8495	0.00167218252047454	0.0431694255015481	0.0377251988260685	Chrna7/Ghsr/Aqp4/Aqp4/Cptp/Pml/Zc3h12a/Serpinb1a/Nlrc3	9
GO:0042744	GO:0042744	hydrogen peroxide catabolic process	9/2274	13/8495	0.00167218252047454	0.0431694255015481	0.0377251988260685	Pxdn/Prdx6/Gpx3/Mpo/Prdx6/Gpx1/Prdx1/Prdx5/Prdx3	9
GO:0050909	GO:0050909	sensory perception of taste	9/2274	13/8495	0.00167218252047454	0.0431694255015481	0.0377251988260685	Reep2/Asic2/Scnn1b/Rtp4/Asic1/Gnat3/Wnt10b/Scnn1a/Scnn1g	9
GO:0070633	GO:0070633	transepithelial transport	9/2274	13/8495	0.00167218252047454	0.0431694255015481	0.0377251988260685	Abcc1/Actg1/Abcg2/Actb/Scnn1b/Itpr1/Abcb1a/Slc5a1/Abcg2	9
GO:0010959	GO:0010959	regulation of metal ion transport	67/2274	182/8495	0.00171618838559368	0.0440672888687925	0.0385098299314032	Oprk1/Calm1/Cacna1c/Ank3/Atp1b1/Plcb4/Trpc6/Gsto1/Cacna1g/Trpc4/Kcnq1/Cav3/Kcnh2/Trpc6/Egf/Rgs7/Slc9a1/Pcsk9/Adrb2/Arf1/Fyn/Npsr1/Chp1/Abcc8/Plcb1/Rgn/Pkd2/Cacnb2/Ank2/Cask/Nipsnap2/Scnn1b/Ubqln1/Rem1/Ahnak/Itgb3/Galr2/Atp1a1/Crbn/Lhcgr/Kcnc1/Pml/Cyba/Hes1/Itpr1/Stom/Abl1/Vdr/Usp2/Calcr/Wfs1/Ntsr1/Cckar/Htt/Cav1/Plcg1/Ace/Sumo1/Abcc9/Nos1/Kcnk3/Gnai2/Rangrf/Saraf/Capn3/Spg11/Osr1	67
GO:0043277	GO:0043277	apoptotic cell clearance	12/2274	20/8495	0.00177334813394009	0.0450851348939696	0.0393993123191814	Pear1/Lrp1/Axl/Lrp1/Itgb3/Rhobtb2/Gas6/Rac1/Xkr4/Xkr6/Spg11/Thbs1	12
GO:0032412	GO:0032412	regulation of ion transmembrane transporter activity	52/2274	135/8495	0.00177470798996363	0.0450851348939696	0.0393993123191814	Calm1/Ank3/Atp1b1/Slc6a9/Nlgn2/Trpc6/Gsto1/Kcnq1/Mmp9/Dapk1/Cav3/Asic2/Trpc6/Hcn4/Slc9a1/Alox5/Pcsk9/Adrb2/Prrt1/Chp1/Abcc8/Plcb1/Cfl1/Rgn/Pkd2/Cacnb2/Ank2/Nipsnap2/Ubqln1/Rem1/Ahnak/Hk1/Nrxn1/Nlgn3/Galr2/Crbn/Kcnc1/Abcb1a/Stom/Reln/Tcaf1/Ntsr1/Tcaf2/Htt/Cav1/Plcg1/Sumo1/Abcc9/Kcnk3/Rangrf/Osr1/Hk1	52
GO:0007204	GO:0007204	positive regulation of cytosolic calcium ion concentration	28/2274	63/8495	0.0018184475108644	0.0457100279573071	0.0399453982303453	Lrp6/Cacna1c/Adra1a/Bcap31/Chrna10/Trpc6/Cacna1g/Cav3/Swap70/Trpc6/Lrp6/Trhr/Lrp1/Pkd2/Tacr1/Lrp1/Galr2/Trpv1/Lhcgr/Adcy5/Pml/Itpr1/Trpc5/Abl1/Chrna9/Calcr/Cckar/Cav1	28
GO:0032675	GO:0032675	regulation of interleukin-6 production	28/2274	63/8495	0.0018184475108644	0.0457100279573071	0.0399453982303453	Met/Tlr2/Aif1/Chrna7/Tlr1/Xbp1/Tlr7/Lbp/Ghsr/Il1rap/Aqp4/Selenok/Tlr2/Aqp4/C1qtnf3/Mapkapk2/Zbtb20/Nlrp12/Tlr3/Hgf/Ncl/Gas6/Cyba/Zc3h12a/Capn2/Foxj1/Nlrc3/Tlr6	28
GO:0006534	GO:0006534	cysteine metabolic process	8/2274	11/8495	0.00191932170117088	0.0477431273166256	0.0417220972869657	Cdo1/Cth/Ggt1/Gclm/Slc7a11/Cbs/Agxt/Tst	8
GO:0061307	GO:0061307	cardiac neural crest cell differentiation involved in heart development	8/2274	11/8495	0.00191932170117088	0.0477431273166256	0.0417220972869657	Lrp6/Lrp6/Cdc42/Jag1/Bmp7/Hes1/Hand2/Pitx2	8
GO:0051924	GO:0051924	regulation of calcium ion transport	46/2274	117/8495	0.00196833909614359	0.048708743643429	0.0425659368214309	Calm1/Cacna1c/Atp1b1/Trpc6/Gsto1/Cacna1g/Trpc4/Cav3/Trpc6/Egf/Slc9a1/Adrb2/Fyn/Npsr1/Rgn/Pkd2/Cacnb2/Ank2/Cask/Nipsnap2/Ubqln1/Rem1/Ahnak/Itgb3/Lhcgr/Pml/Cyba/Hes1/Itpr1/Abl1/Vdr/Usp2/Calcr/Wfs1/Ntsr1/Cckar/Htt/Cav1/Plcg1/Ace/Sumo1/Nos1/Gnai2/Saraf/Capn3/Spg11	46
GO:0050906	GO:0050906	detection of stimulus involved in sensory perception	24/2274	52/8495	0.00202936340728445	0.0499599981092295	0.043659391806201	Opn4/Chrna10/Chrna5/Kcnq1/Sema5b/Asic2/Ano1/Col11a1/Fyn/Bace1/Trpa1/Grin2b/Grin2b/Rtp4/Rho/Sema5a/Mmp24/Trpv1/Wdr47/Chrna9/Ntsr1/Gnat3/Myc/Whrn	24

## Sheet: 0dpavs3dpa
	ID	Description	GeneRatio	BgRatio	pvalue	p.adjust	qvalue	geneID	Count
GO:0022613	GO:0022613	ribonucleoprotein complex biogenesis	226/3824	348/8495	1.79151616098604e-14	8.6243587989868e-11	7.88078530185333e-11	Rpl35/Ddx17/Eif6/Nhp2/Snrpd3/Prpf19/Rpl27/Srsf1/Eif2s2/Dimt1/Imp4/Celf6/Pdcd11/Eif3d/Rpl6/Isy1/Pa2g4/Abce1/Snrpd2/Dkc1/Snrnp200/Nmd3/Eif3a/Fbl/Ddx39b/Nsa2/Tsr2/Celf4/Prpf8/Ago3/Prmt5/Rps17/Wdr46/Rpl7a/Exosc9/Mrto4/Rrs1/Rpl7l1/Utp18/Snrpd1/Cdc73/Eif2s3x/Rpsa/Ran/Pop5/Emg1/Nufip1/Ppan/Exosc2/Rpl24/Rpl7/Ddx17/Luc7l2/Rrp12/Rrp9/Nle1/Ddx47/Rsl24d1/Ddx10/Bysl/Sf3a2/Xrcc5/Nvl/Sf3b1/Gtpbp4/Utp15/Utp4/Fcf…	226
GO:0002181	GO:0002181	cytoplasmic translation	95/3824	123/8495	2.16158771374644e-13	5.20294162698768e-10	4.75435529249809e-10	Dph5/Unk/Rpl4/Rpl27/Rpl15/Eif2s2/Rpl12/Aars/Eif3d/Rpl6/Pabpc1/Drg1/Eif3i/Rps20/Eif3a/Rpl8/Rps9/Rps17/Rpl7a/Rps3/Zc3h15/Pkm/Eif2s3x/Rps13/Rpsa/Dph6/Rplp1/Rpl24/Etf1/Rpl7/Rpl30/Ncbp2/Uba52/Rpl11/Rpl21/Rpl23a/Rps4x/Rps11/Dph7/Rps3a1/Rps23/Eif4a1/Rpl5/Dph2/Rps25/Eef2/Zcchc13/Rps12/Drg2/Mettl3/Rps16/Rpl18a/Rpl26/Rpl38/Rpl31/Rps29/Rpl19/Rpl34/Rpl13/Rpl37a/Rps27a/Rps26/Rpl13a/Rpl35a/Rps15a/Rps19/Rpl17/R…	95
GO:0042254	GO:0042254	ribosome biogenesis	166/3824	258/8495	1.79874603895283e-10	2.88638781050631e-07	2.63752971816978e-07	Rpl35/Ddx17/Eif6/Nhp2/Rpl27/Dimt1/Imp4/Pdcd11/Rpl6/Pa2g4/Abce1/Dkc1/Nmd3/Fbl/Nsa2/Tsr2/Rps17/Wdr46/Rpl7a/Exosc9/Mrto4/Rrs1/Rpl7l1/Utp18/Rpsa/Ran/Pop5/Emg1/Ppan/Exosc2/Rpl24/Rpl7/Ddx17/Rrp12/Rrp9/Nle1/Ddx47/Rsl24d1/Ddx10/Bysl/Xrcc5/Nvl/Gtpbp4/Utp15/Utp4/Fcf1/Zfp622/Mtrex/Pwp2/Nip7/Ddx27/Ddx49/Rpl11/Ftsj3/Grwd1/Mettl18/Wdr3/Ddx56/Nop56/Eif2a/Tsr1/Tsr3/Ddx18/Rpl23a/Nsun3/Dcaf13/Exosc3/Nol6/Ddx54/Ddx…	166
GO:0006364	GO:0006364	rRNA processing	128/3824	191/8495	4.77447344795022e-10	5.74607879460809e-07	5.2506643523642e-07	Rpl35/Ddx17/Eif6/Nhp2/Rpl27/Dimt1/Imp4/Pdcd11/Pa2g4/Dkc1/Fbl/Nsa2/Tsr2/Rps17/Wdr46/Rpl7a/Exosc9/Mrto4/Rrs1/Rpl7l1/Utp18/Pop5/Emg1/Ppan/Exosc2/Rpl7/Ddx17/Rrp12/Rrp9/Ddx47/Ddx10/Bysl/Nvl/Gtpbp4/Utp15/Utp4/Fcf1/Mtrex/Pwp2/Ddx27/Ddx49/Rpl11/Ftsj3/Mettl18/Wdr3/Ddx56/Tsr1/Tsr3/Ddx18/Nsun3/Dcaf13/Exosc3/Nol6/Ddx54/Ddx52/Pes1/Sart1/Sbds/Bud23/Nol10/Utp14a/Imp3/Dhx37/Rrp8/Rpl5/Nop10/Wdr36/Pwp1/Brix1/Nat10…	128
GO:0016072	GO:0016072	rRNA metabolic process	139/3824	213/8495	1.37765232561253e-09	1.32640365909975e-06	1.21204401447048e-06	Rpl35/Ddx17/Eif6/Nhp2/Rpl27/Dimt1/Imp4/Pdcd11/Pa2g4/Dkc1/Fbl/Nsa2/Tsr2/Rps17/Wdr46/Rpl7a/Exosc9/Mrto4/Rrs1/Rpl7l1/Utp18/Pop5/Emg1/Ppan/Exosc2/Rpl7/Ddx17/Rrp12/Rrp9/Ddx47/Ddx10/Bysl/Smarca4/Nvl/Gtpbp4/Utp15/Utp4/Fcf1/Mtrex/Pwp2/Ddx27/Ddx49/Rpl11/Ftsj3/Mettl18/Wdr3/Ddx56/Tsr1/Tsr3/Ddx18/Nsun3/Smarca4/Dcaf13/Exosc3/Nol6/Ddx54/Ddx52/Pes1/Sart1/Sbds/Bud23/Nol10/Utp14a/Imp3/Dhx37/Rrp8/Rpl5/Nop10/Wdr36/…	139
GO:0000375	GO:0000375	RNA splicing, via transesterification reactions	129/3824	196/8495	2.41670055270978e-09	1.45424955759311e-06	1.32886731707555e-06	Ddx17/Srsf2/Nova2/Snrpd3/Prpf19/Snrpn/Srsf1/Dazap1/U2af2/Celf6/Tra2b/Isy1/Snrpd2/Hnrnpa2b1/Snrnp200/Rnps1/Cdc5l/Phf5a/Sf3b6/Ddx39b/Celf4/Prpf8/Smu1/Ppil1/Cwc15/Prmt5/Snrpa1/U2af2/U2af1/Snrpd1/Cactin/Txnl4a/Eif4a3/Mfap1a/Nup98/Ddx17/Luc7l2/Ptbp1/Snw1/Sf3b3/Ncbp2/Sf3a2/Cwf19l1/Sf3b1/Dazap1/Cdc40/Zmat2/Puf60/Setx/Prpf6/Sap18/Sf3a1/Sart1/Ctnnbl1/Magohb/Lsm5/Xab2/Sf3a3/Ddx46/Ppie/Dhx8/Eftud2/Lsm4/Ubl5…	129
GO:0000377	GO:0000377	RNA splicing, via transesterification reactions with bulged adenosine as nucleophile	129/3824	196/8495	2.41670055270978e-09	1.45424955759311e-06	1.32886731707555e-06	Ddx17/Srsf2/Nova2/Snrpd3/Prpf19/Snrpn/Srsf1/Dazap1/U2af2/Celf6/Tra2b/Isy1/Snrpd2/Hnrnpa2b1/Snrnp200/Rnps1/Cdc5l/Phf5a/Sf3b6/Ddx39b/Celf4/Prpf8/Smu1/Ppil1/Cwc15/Prmt5/Snrpa1/U2af2/U2af1/Snrpd1/Cactin/Txnl4a/Eif4a3/Mfap1a/Nup98/Ddx17/Luc7l2/Ptbp1/Snw1/Sf3b3/Ncbp2/Sf3a2/Cwf19l1/Sf3b1/Dazap1/Cdc40/Zmat2/Puf60/Setx/Prpf6/Sap18/Sf3a1/Sart1/Ctnnbl1/Magohb/Lsm5/Xab2/Sf3a3/Ddx46/Ppie/Dhx8/Eftud2/Lsm4/Ubl5…	129
GO:0000398	GO:0000398	mRNA splicing, via spliceosome	129/3824	196/8495	2.41670055270978e-09	1.45424955759311e-06	1.32886731707555e-06	Ddx17/Srsf2/Nova2/Snrpd3/Prpf19/Snrpn/Srsf1/Dazap1/U2af2/Celf6/Tra2b/Isy1/Snrpd2/Hnrnpa2b1/Snrnp200/Rnps1/Cdc5l/Phf5a/Sf3b6/Ddx39b/Celf4/Prpf8/Smu1/Ppil1/Cwc15/Prmt5/Snrpa1/U2af2/U2af1/Snrpd1/Cactin/Txnl4a/Eif4a3/Mfap1a/Nup98/Ddx17/Luc7l2/Ptbp1/Snw1/Sf3b3/Ncbp2/Sf3a2/Cwf19l1/Sf3b1/Dazap1/Cdc40/Zmat2/Puf60/Setx/Prpf6/Sap18/Sf3a1/Sart1/Ctnnbl1/Magohb/Lsm5/Xab2/Sf3a3/Ddx46/Ppie/Dhx8/Eftud2/Lsm4/Ubl5…	129
GO:0008380	GO:0008380	RNA splicing	183/3824	297/8495	3.63916563409846e-09	1.94654926250556e-06	1.77872200992953e-06	Ddx17/Srsf2/Nova2/Snrpd3/Prpf19/Snrpn/Srsf1/Akt2/Dazap1/U2af2/Celf6/Tra2b/Isy1/Pabpc1/Prmt1/Snrpd2/Hnrnpa2b1/Snrnp200/Rnps1/Cdc5l/Phf5a/Sf3b6/Ddx39b/Celf4/Prpf8/Smu1/Ppil1/Cwc15/Prmt5/Dhx15/Taf15/Snrpa1/U2af2/U2af1/Snrpd1/Clk2/Cactin/Snrnp40/Ppp4r2/Txnl4a/Rps13/Eif4a3/Taf12/Mfap1a/Nup98/Ddx17/Luc7l2/Ptbp1/Snw1/Ddx47/Kat2a/Cdk12/Sf3b3/Cir1/Ncbp2/Sf3a2/Cwf19l1/Ivns1abp/Sf3b1/Dazap1/Ppwd1/Cdc40/Ddx1…	183
GO:0034470	GO:0034470	ncRNA processing	200/3824	338/8495	6.83963770268031e-08	3.2926015900703e-05	3.00872062731589e-05	Rpl35/Ddx17/Eif6/Nhp2/Zmpste24/Rpl27/Dimt1/Dus2/Thg1l/Imp4/Aars/Pdcd11/Pa2g4/Dkc1/Hnrnpa2b1/Cdkal1/Qtrt2/Fbl/Nsa2/Tsr2/Rpp21/Ago3/Rps17/Wdr46/Rpl7a/Exosc9/Mrto4/Rrs1/Rpl7l1/Utp18/Pop5/Emg1/Ppan/Exosc2/Rpl7/Ddx17/Rrp12/Trmt61a/Rrp9/Ddx47/Ddx10/Bysl/Trdmt1/Ncbp2/Nvl/Gtpbp4/Utp15/Utp4/Ddx1/Tyw1/Fcf1/Mtrex/Pwp2/Ddx27/Ddx49/Pus10/Rpl11/Ftsj3/Mettl18/Wdr3/Ddx56/Tsr1/Tsr3/Ddx18/Nsun3/Lcmt2/Trmt1/Dcaf13/…	200
GO:0006397	GO:0006397	mRNA processing	191/3824	321/8495	7.6749611198178e-08	3.35884207552754e-05	3.06925000188695e-05	Ddx17/Srsf2/Zfp36l1/Nova2/Snrpd3/Prpf19/Snrpn/Srsf1/Pcbp1/Dazap1/U2af2/Celf6/Pdcd11/Tra2b/Isy1/Pabpc1/Snrpd2/Hnrnpa2b1/Snrnp200/Rnps1/Cdc5l/Phf5a/Sf3b6/Ddx39b/Celf4/Prpf8/Smu1/Ppil1/Cwc15/Prmt5/Dhx15/Snrpa1/Zc3h14/U2af2/U2af1/Snrpd1/Prkaca/Cdc73/Cactin/Snrnp40/Pan2/Ppp4r2/Txnl4a/Eif4a3/Zc3h3/Mfap1a/Nup98/Ddx17/Luc7l2/Ptbp1/Snw1/Ddx47/Cdk12/Sf3b3/Cir1/Ncbp2/Sf3a2/Cwf19l1/Sf3b1/Dazap1/Ppwd1/Cdc40/D…	191
GO:0071826	GO:0071826	ribonucleoprotein complex subunit organization	97/3824	146/8495	1.17483309705132e-07	4.71303877433753e-05	4.30669080050654e-05	Vcp/Eif6/Snrpd3/Prpf19/Srsf1/Eif2s2/Celf6/Eif3d/Rpl6/Isy1/Snrpd2/Snrnp200/Eif3a/Ddx39b/Celf4/Prpf8/Ago3/Prmt5/Mrto4/Rrs1/Snrpd1/Cdc73/Eif2s3x/Rpsa/Nufip1/Ppan/Rpl24/Luc7l2/Dyrk3/Nle1/Sf3a2/Xrcc5/Sf3b1/Puf60/Pwp2/Rpl11/Setx/Prpf6/Rpl23a/Ruvbl2/Sf3a1/Xab2/Sf3a3/Dhx8/Lsm4/Rpl5/Brix1/Ago2/Snrpc/Rps25/Tfip11/Clns1a/Prpf31/Ruvbl1/Rpl38/Snrpe/Sart3/Znhit6/Snu13/Atr/Crnkl1/Rpl13a/Prpf18/Rps19/Atm/Snrpg/U…	97
GO:0022618	GO:0022618	ribonucleoprotein complex assembly	91/3824	138/8495	4.83060735864003e-07	0.000178881106342254	0.000163458365601269	Eif6/Snrpd3/Prpf19/Srsf1/Eif2s2/Celf6/Eif3d/Rpl6/Isy1/Snrpd2/Snrnp200/Eif3a/Ddx39b/Celf4/Prpf8/Ago3/Prmt5/Mrto4/Rrs1/Snrpd1/Cdc73/Eif2s3x/Rpsa/Nufip1/Ppan/Rpl24/Luc7l2/Nle1/Sf3a2/Xrcc5/Sf3b1/Puf60/Pwp2/Rpl11/Setx/Prpf6/Rpl23a/Ruvbl2/Sf3a1/Xab2/Sf3a3/Lsm4/Rpl5/Brix1/Ago2/Snrpc/Rps25/Clns1a/Prpf31/Ruvbl1/Rpl38/Snrpe/Sart3/Znhit6/Snu13/Atr/Crnkl1/Rpl13a/Prpf18/Rps19/Atm/Snrpg/Usp39/Denr/Prkdc/Hsp90a…	91
GO:0016071	GO:0016071	mRNA metabolic process	257/3824	459/8495	8.0333102935398e-07	0.000276231112522147	0.000252415065539119	Ddx17/Eif3e/Srsf2/Zfp36l1/Nova2/Snrpd3/Prpf19/Snd1/Snrpn/Srsf1/Pcbp1/Dazap1/U2af2/Celf6/Pdcd11/Tra2b/Isy1/Pabpc1/Snrpd2/Dkc1/Hnrnpa2b1/Snrnp200/Gspt1/Rnps1/Cdc5l/Phf5a/Sf3b6/Ddx39b/Celf4/Prpf8/Smu1/Ppil1/Ago3/Cwc15/Prmt5/Dhx15/Taf15/Exosc9/Snrpa1/Mrto4/Zc3h14/U2af2/U2af1/Snrpd1/Prkaca/Upf1/Cdc73/Cactin/Snrnp40/Pan2/Ppp4r2/Txnl4a/Eif4a3/Exosc2/Zc3h3/Taf12/Mfap1a/Etf1/Nup98/Ddx17/Luc7l2/Ptbp1/Snw1/…	257
GO:0071897	GO:0071897	DNA biosynthetic process	83/3824	126/8495	1.63298152677466e-06	0.000524078204659547	0.000478893319325705	Vcp/Rpa1/Nhp2/Tcp1/Cct3/Rfc4/Cct7/Cct2/Cct4/Rfc5/Cct8/Pcna/Dkc1/Hnrnpa2b1/Ddx39b/Cct6a/Gsk3b/Camk2d/Mapk15/Rrm1/Dnajc2/Xrcc5/Nvl/Cct5/Lig4/Dcp2/Camk2d/Pold4/Gnl3l/Poll/Nop10/Rfc2/Nat10/Rfc3/Mad2l2/Tent4b/Mapk3/Rpa1/Lig1/Dnajc2/Sprtn/Wrap53/Pola1/Atr/Poln/Aurkb/Atm/Nek2/Rev1/Pml/Pinx1/Hsp90aa1/Rev3l/Pnkp/Pold1/Ing5/Egf/Nox4/Fgfr4/Map3k4/Gins3/Ahr/Tk2/Pold2/Tnks/Pclaf/Chtf18/Pole/Ccn2/Dach1/Chek1/R…	83
GO:0043043	GO:0043043	peptide biosynthetic process	270/3824	493/8495	4.83017580013347e-06	0.0014126597386639	0.00129086328206687	Rpl35/Eif3e/Eif6/Ppp1ca/Dph5/Aco1/Vars/Zfp36l1/Tmed2/Unk/Rpl4/Rpl27/Eprs/Tars/Rpl15/Rack1/Eif2s2/Akt2/Sars/Wars1/Rpl12/Aars/Eif3d/Rpl6/Kars/Nars2/Pa2g4/Pabpc1/Abce1/Eif3c/Drg1/Eif3i/Eif5a/Rps20/Mknk1/Eif1a/Gspt1/Cdkal1/Eif3a/Hagh/Ddx39b/Eef1a1/Rpl8/Rps9/Ago3/Rps17/Rpl7a/Lars/Exosc9/Rps3/Hars/Mars2/Cars2/Upf1/Eif3h/Zc3h15/Eif2b4/Farsb/Pkm/Eif2s3x/Pan2/Rps13/Dapk3/Rpsa/Eif4a3/Dph6/Exosc2/Eef1g/Rplp…	270
GO:0006412	GO:0006412	translation	261/3824	475/8495	4.98861976678152e-06	0.0014126597386639	0.00129086328206687	Rpl35/Eif3e/Eif6/Ppp1ca/Dph5/Aco1/Vars/Zfp36l1/Tmed2/Unk/Rpl4/Rpl27/Eprs/Tars/Rpl15/Rack1/Eif2s2/Akt2/Sars/Wars1/Rpl12/Aars/Eif3d/Rpl6/Kars/Nars2/Pa2g4/Pabpc1/Abce1/Eif3c/Drg1/Eif3i/Eif5a/Rps20/Mknk1/Eif1a/Gspt1/Cdkal1/Eif3a/Ddx39b/Eef1a1/Rpl8/Rps9/Ago3/Rps17/Rpl7a/Lars/Exosc9/Rps3/Hars/Mars2/Cars2/Upf1/Eif3h/Zc3h15/Eif2b4/Farsb/Pkm/Eif2s3x/Pan2/Rps13/Dapk3/Rpsa/Eif4a3/Dph6/Exosc2/Eef1g/Rplp1/Rpl…	261
GO:0034660	GO:0034660	ncRNA metabolic process	250/3824	454/8495	6.40856701380988e-06	0.00171393564469338	0.00156616383337494	Rpl35/Ddx17/Eif6/Nhp2/Vars/Zmpste24/Rpl27/Eprs/Snd1/Tars/Dimt1/Dus2/Thg1l/Sars/Imp4/Wars1/Aars/Pdcd11/Kars/Nars2/Pa2g4/Dkc1/Hnrnpa2b1/Cdkal1/Qtrt2/Fbl/Nsa2/Tsr2/Rpp21/Ago3/Rps17/Wdr46/Rpl7a/Lars/Exosc9/Hars/Mrto4/Mars2/Rrs1/Rpl7l1/Cars2/Utp18/Dtd1/Farsb/Pop5/Emg1/Ppan/Exosc2/Rpl7/Ddx17/Gars/Rrp12/Trmt61a/Rrp9/Ddx47/Yars/Iars/Ddx10/Bysl/Trdmt1/Ncbp2/Smarca4/Aarsd1/Nvl/Gtpbp4/Utp15/Utp4/Ddx1/Tyw1/F…	250
GO:0042274	GO:0042274	ribosomal small subunit biogenesis	47/3824	65/8495	7.08721198103313e-06	0.00179567570929966	0.00164085644702146	Tsr2/Rps17/Wdr46/Rrs1/Rpsa/Bysl/Xrcc5/Utp4/Fcf1/Pwp2/Wdr3/Tsr1/Tsr3/Dcaf13/Ddx52/Nol10/Dhx37/Nat10/Rps25/Tbl3/Bms1/Utp25/Rps16/Riok1/Rpl38/Lsm6/Snu13/Ercc2/Nop14/Riok2/Rps19/Nom1/Utp23/Rps7/Rps8/Prkdc/Rps24/Rps5/Rps14/Rps6/Rps2/Rps15/Rps21/Mettl17/Rrp7a/Abt1/Surf6	47
GO:0006281	GO:0006281	DNA repair	208/3824	376/8495	2.63737461793595e-05	0.00634816070537183	0.00580083606755491	Vcp/Rpa1/Psmd14/Ascc1/Zmpste24/Prpf19/Xrcc3/Rfc4/Park7/Rfc5/Ppp4c/Rad51/Rad23b/Rbx1/Pcna/Cetn1/Cdc5l/Mcm2/Rps3/Herc2/Dmc1/Upf1/Supt16/Ppp4r2/H2ax/Taf12/Usp7/Ubqln4/Mcm4/Rrm1/Ube2d3/Smarcc2/Actb/Kat2a/Ube2a/Sf3b3/Ube2w/Smarca4/Xrcc5/Actl6a/Asf1a/Psme4/Chek2/Ddx1/Parg/Kin/Parp2/Ube2b/Gtf2h4/Setx/Nipbl/Mcm7/Ruvbl2/Fbxw7/Uchl5/Smarca4/Rfc1/Lig4/Taf6l/Pold4/Mlh1/Xab2/Huwe1/Ube2n/Fignl1/Xrn2/Poll/Xpc/T…	208
GO:0043388	GO:0043388	positive regulation of DNA binding	29/3824	37/8495	3.49020404475354e-05	0.00800087727211596	0.00731105899901004	Edf1/Park7/Txn1/Calm1/Smarca4/Smarca4/Nme1/Gtf2b/Ep300/Ercc2/Pinx1/Lamtor5/H1f0/Hmgb2/Egf/Isl1/Jak2/Hand2/Hes1/Sirt2/Hipk1/Rb1/Mmp9/Itga2/Tlr4/Pax6/Ngf/Ctnnb1/Ddrgk1	29
GO:2000573	GO:2000573	positive regulation of DNA biosynthetic process	40/3824	56/8495	5.43496611552173e-05	0.0118926940364189	0.0108673317687872	Tcp1/Cct3/Rfc4/Cct7/Cct2/Cct4/Rfc5/Cct8/Pcna/Dkc1/Ddx39b/Cct6a/Gsk3b/Camk2d/Mapk15/Xrcc5/Nvl/Cct5/Camk2d/Rfc2/Rfc3/Mapk3/Wrap53/Atr/Aurkb/Atm/Nek2/Hsp90aa1/Pnkp/Egf/Nox4/Fgfr4/Map3k4/Gins3/Tnks/Chtf18/Gins2/Dscc1/Crhr2/Ctnnb1	40
GO:1904816	GO:1904816	positive regulation of protein localization to chromosome, telomeric region	12/3824	12/8495	6.85687904318058e-05	0.0143517459625528	0.0131143695750351	Tcp1/Cct3/Cct7/Cct2/Cct4/Cct8/Dkc1/Cct6a/Cct5/Gnl3l/Wrap53/Pml	12
GO:0006278	GO:0006278	RNA-templated DNA biosynthetic process	33/3824	45/8495	0.000106429000822981	0.0204939683984732	0.0187270229237574	Rpa1/Nhp2/Tcp1/Cct3/Cct7/Cct2/Cct4/Cct8/Dkc1/Cct6a/Mapk15/Xrcc5/Cct5/Dcp2/Gnl3l/Nop10/Nat10/Tent4b/Mapk3/Rpa1/Wrap53/Atr/Aurkb/Atm/Nek2/Pml/Pinx1/Hsp90aa1/Pnkp/Map3k4/Tnks/Exosc10/Ctnnb1	33
GO:0007004	GO:0007004	telomere maintenance via telomerase	33/3824	45/8495	0.000106429000822981	0.0204939683984732	0.0187270229237574	Rpa1/Nhp2/Tcp1/Cct3/Cct7/Cct2/Cct4/Cct8/Dkc1/Cct6a/Mapk15/Xrcc5/Cct5/Dcp2/Gnl3l/Nop10/Nat10/Tent4b/Mapk3/Rpa1/Wrap53/Atr/Aurkb/Atm/Nek2/Pml/Pinx1/Hsp90aa1/Pnkp/Map3k4/Tnks/Exosc10/Ctnnb1	33
GO:2000278	GO:2000278	regulation of DNA biosynthetic process	56/3824	86/8495	0.000127838940754785	0.0232864758151284	0.0212787664118736	Tcp1/Cct3/Rfc4/Cct7/Cct2/Cct4/Rfc5/Cct8/Pcna/Dkc1/Hnrnpa2b1/Ddx39b/Cct6a/Gsk3b/Camk2d/Mapk15/Dnajc2/Xrcc5/Nvl/Cct5/Dcp2/Camk2d/Gnl3l/Rfc2/Nat10/Rfc3/Tent4b/Mapk3/Dnajc2/Wrap53/Atr/Aurkb/Atm/Nek2/Pml/Pinx1/Hsp90aa1/Pnkp/Ing5/Egf/Nox4/Fgfr4/Map3k4/Gins3/Ahr/Tnks/Chtf18/Dach1/Chek1/Rgn/Gins2/Exosc10/Dscc1/Bmpr2/Crhr2/Ctnnb1	56
GO:0048026	GO:0048026	positive regulation of mRNA splicing, via spliceosome	20/3824	24/8495	0.000130605493769935	0.0232864758151284	0.0212787664118736	Prpf19/Dazap1/Tra2b/Celf4/Prmt5/Eif4a3/Nup98/Snw1/Dazap1/Snrnp70/Clns1a/Hspa8/Rbm3/Sf3b4/Prdx6/Celf3/Ncbp1/Prdx6/Zfp64/Nup98	20
GO:0033120	GO:0033120	positive regulation of RNA splicing	28/3824	37/8495	0.000144220202376864	0.0247955733657936	0.022657752847102	Prpf19/Srsf1/Dazap1/U2af2/Tra2b/Celf4/Prmt5/U2af2/Eif4a3/Nup98/Snw1/Dazap1/Setx/Zpr1/Rbm22/Snrnp70/Clns1a/Hspa8/Rbm3/Sf3b4/Prdx6/Celf3/Ern1/Ncbp1/Prdx6/Rbm20/Zfp64/Nup98	28
GO:0070202	GO:0070202	regulation of establishment of protein localization to chromosome	11/3824	11/8495	0.000152566907428125	0.0253261066330688	0.0231425446875548	Tcp1/Cct3/Cct7/Cct2/Cct4/Cct8/Dkc1/Cct6a/Cct5/Wrap53/Spidr	11
GO:0034248	GO:0034248	regulation of cellular amide metabolic process	146/3824	260/8495	0.000163506961912124	0.0256574662495399	0.0234453351970846	Eif3e/Eif6/Ppp1ca/Dph5/Aco1/Zfp36l1/Tmed2/Unk/Eprs/Rack1/Akt2/Tmed10/Aars/Eif3d/Pa2g4/Pabpc1/Abce1/Eif5a/Mknk1/Gspt1/Ddx39b/Rps9/Ago3/Exosc9/Rps3/Sorl1/Upf1/Pkm/Eif2s3x/Pan2/Dapk3/Eif4a3/Dph6/Exosc2/Rplp1/Etf1/Eif5b/Ncbp2/Ddx6/Abcg1/Shmt2/Eif4e2/Eif2b5/Mettl18/Eif2a/Eefsec/Tyms/Nsun3/Exosc3/Dcp2/Dph7/Gcn1/D1Pas1/Cnot8/Rps3a1/Hbs1l/Rmnd1/Mlh1/Tut4/Pum3/Trnau1ap/Pde12/Cnot3/Rpl5/Dph2/Upf3a/Ago2/Nat…	146
GO:0000280	GO:0000280	nuclear division	150/3824	268/8495	0.000165222570364715	0.0256574662495399	0.0234453351970846	Nudc/Ubb/Xrcc3/Cul7/Rab11a/Kpnb1/Rad51/Drg1/Bub3/Psmd13/Rcc1/Siah1a/Dmc1/Rrs1/Ran/Rpl24/Mapk15/Ppp2r1a/Becn1/Ncapd2/Smarcc2/Actb/Psma8/Ranbp1/Smarca4/Actl6a/Seh1l/Chek2/Cul3/Naa50/Ube2b/Nipbl/Zw10/Ehmt2/Smarca4/Top2a/Tubg2/Mlh1/Mnd1/Fignl1/Cdc23/Vps4b/Cenpe/Togaram2/Smc3/Msh4/Kifc5b/Cks2/Cdc14a/Bub1/Ctdp1/Actr2/Ncapg2/Riok2/Mus81/Rad54l/Naa10/Aurkb/Mre11a/Cdk11b/Smc5/Atm/Nek2/Pinx1/Trip13/Ncapd3/…	150
GO:0043484	GO:0043484	regulation of RNA splicing	68/3824	109/8495	0.000180889058214443	0.0264403746887529	0.0241607429699119	Ddx17/Srsf2/Nova2/Prpf19/Srsf1/Akt2/Dazap1/U2af2/Celf6/Tra2b/Hnrnpa2b1/Rnps1/Celf4/Prmt5/U2af2/Clk2/Rps13/Eif4a3/Taf12/Nup98/Ddx17/Ptbp1/Snw1/Kat2a/Cdk12/Sf3b3/Dazap1/Puf60/Setx/Sap18/Zpr1/Taf6l/Rbm22/Tada2b/Fam50a/Wtap/Snrnp70/Larp7/Clns1a/Sf3b5/Rps26/Hspa8/Ccnl2/Rbm3/Tada3/Clk2/Sf3b4/C1qbp/Mbnl2/Clk4/Kat2b/Prdx6/Celf2/Supt20/Srsf4/Celf3/Qki/Ern1/Rbm24/Ncbp1/Prdx6/Rbm20/Zfp64/Nup98/Rbm5/Prx/Usp2…	68
GO:0009394	GO:0009394	2'-deoxyribonucleotide metabolic process	26/3824	34/8495	0.000186741325180224	0.0264403746887529	0.0241607429699119	Gda/Cmpk1/Rrm2/Adk/Ak2/Dut/Rrm1/Ada/Dpyd/Dtymk/Nme2/Tyms/Nt5m/Nme1/Dctpp1/Dctd/Xdh/Dnph1/Oga/Samhd1/Tymp/Guk1/Gda/Dpys/Nt5c3/Pnp	26
GO:0019692	GO:0019692	deoxyribose phosphate metabolic process	26/3824	34/8495	0.000186741325180224	0.0264403746887529	0.0241607429699119	Gda/Cmpk1/Rrm2/Adk/Ak2/Dut/Rrm1/Ada/Dpyd/Dtymk/Nme2/Tyms/Nt5m/Nme1/Dctpp1/Dctd/Xdh/Dnph1/Oga/Samhd1/Tymp/Guk1/Gda/Dpys/Nt5c3/Pnp	26
GO:0006417	GO:0006417	regulation of translation	133/3824	235/8495	0.00019852929252641	0.0273062861206326	0.0249519973975299	Eif3e/Eif6/Ppp1ca/Dph5/Aco1/Zfp36l1/Tmed2/Unk/Eprs/Rack1/Akt2/Aars/Eif3d/Pa2g4/Pabpc1/Abce1/Eif5a/Mknk1/Gspt1/Ddx39b/Rps9/Ago3/Exosc9/Rps3/Upf1/Pkm/Eif2s3x/Pan2/Dapk3/Eif4a3/Dph6/Exosc2/Rplp1/Etf1/Eif5b/Ncbp2/Ddx6/Shmt2/Eif4e2/Eif2b5/Mettl18/Eif2a/Eefsec/Tyms/Nsun3/Exosc3/Dcp2/Dph7/Gcn1/D1Pas1/Cnot8/Rps3a1/Hbs1l/Rmnd1/Mlh1/Tut4/Pum3/Trnau1ap/Pde12/Cnot3/Rpl5/Dph2/Upf3a/Ago2/Nat10/Eef2/Sepsecs/Srp…	133
GO:0009262	GO:0009262	deoxyribonucleotide metabolic process	27/3824	36/8495	0.000245793674930635	0.032868076419891	0.0300342622086294	Gda/Cmpk1/Rrm2/Adk/Ak2/Dut/Rrm1/Ada/Dpyd/Dtymk/Nme2/Tyms/Nt5m/Nme1/Dctpp1/Dctd/Xdh/Dnph1/Oga/Samhd1/Tymp/Guk1/Tk2/Gda/Dpys/Nt5c3/Pnp	27
GO:0009123	GO:0009123	nucleoside monophosphate metabolic process	34/3824	48/8495	0.000256277824348833	0.0333438228760887	0.0304689908379452	Gda/Adk/Adssl1/Gmpr/Ak2/Hprt/Dut/Cad/Ada/Impdh1/Dpyd/Nme2/Rfk/Tyms/Nt5m/Nme1/Gmps/Prps1/Dctd/Xdh/Dnph1/Ppat/Nt5e/Tymp/Guk1/Pfas/Uck2/Gda/Umps/Dpys/Dhodh/Nt5c3/Paics/Pnp	34
GO:0042273	GO:0042273	ribosomal large subunit biogenesis	43/3824	64/8495	0.0002735553285203	0.0342418947256699	0.0312896328818522	Rpl35/Eif6/Nhp2/Rpl6/Nsa2/Rpl7a/Mrto4/Rrs1/Rpl7l1/Ppan/Rpl24/Rpl7/Nle1/Rsl24d1/Nvl/Gtpbp4/Zfp622/Nip7/Rpl11/Ftsj3/Ddx18/Rpl23a/Pes1/Rpl5/Brix1/Rsl1d1/Rpl26/Rpl38/Znhit6/Snu13/Rpl35a/Mak16/Rpl14/Mdn1/Rplp0/Rpf1/Mrpl1/Mdn1/LTO1/Nop2/Rpl10/Malsu1/Surf6	43
GO:0060047	GO:0060047	heart contraction	69/3824	112/8495	0.000279159785670726	0.0342418947256699	0.0312896328818522	Zmpste24/Atp2a2/Srsf1/Gpd1l/Glrx3/Slc9a1/Camk2d/Dnm1l/Calm1/Ada/Ank2/Pde4b/Pde4b/Rangrf/Camk2d/Ank2/Dnm1l/Cacna1c/Cav1/Gch1/Cacnb2/Sumo1/Adra1a/Kcnq1/Gpx1/Zc3h12a/Kcnh2/Cacna1g/Chrna7/Trpv1/Isl1/Tacr3/Jak2/Slc8a1/Atp5j/Ttn/Bves/Scn1a/Agrn/Dmd/Atp1a1/Tnni3k/Map2k6/Slc4a3/Ext1/Adrb2/Ace/Myl1/Pik3ca/Hey2/Kcnj5/Cdc42/Prkca/Ccn2/Met/Mtor/Ttn/Rnf207/Sgcz/Nos1ap/Chrm2/Cav3/Ryr2/Crhr2/Abcc9/Gaa/Tmem65/Ch…	69
GO:0030001	GO:0030001	metal ion transport	220/3824	412/8495	0.000284519274828998	0.0342418947256699	0.0312896328818522	Slc30a4/Slc6a3/Zmpste24/Atp2a2/Akt2/Pcsk9/Gpd1l/Ppp3cb/Slc6a13/Fkbp4/Slc9a1/Ubqln1/Camk2d/Tspo/Ppp2ca/Ywhae/Itgb1/Cask/Dnm1l/Calm1/Cdk5/Slc9a4/Slc9a8/Glrx/Slc35g1/Ank2/Mrs2/Pde4b/Tmem165/Slc39a10/Cabp2/Atp2c1/Pde4b/Opa1/Vmp1/Rangrf/Afg3l2/Camk2d/Itgb3/Nsf/Cnnm2/Vps4b/Stoml2/Ap3d1/G6pd2/Lrp2/Atp2b3/Slc6a19/Arf1/Ank2/Ank3/G6pdx/Serpine2/Dnm1l/Cacna1c/Ppp3r1/Ank3/Slc30a2/Cav1/Slc38a7/Slc20a1/Iscu/Ep…	220
GO:0000725	GO:0000725	recombinational repair	72/3824	118/8495	0.000315003071883568	0.0369859704401829	0.0337971203440676	Rpa1/Psmd14/Xrcc3/Ppp4c/Rad51/Mcm2/Dmc1/Ppp4r2/H2ax/Ubqln4/Mcm4/Actb/Xrcc5/Actl6a/Nipbl/Mcm7/Ruvbl2/Ube2n/Fignl1/Poll/Mad2l2/Xrcc6/Ruvbl1/Rpa1/Mcm3/Ercc6/Recql/Dmap1/Actr2/Wrap53/Mus81/Poln/Rad54l/Mre11a/Smc5/Mcm6/Atm/Rtel1/Rev3l/Setd2/Mcm8/Nbn/Ankle1/Zswim7/Yeats4/Samhd1/Cdc45/Rmi2/Meiob/Ino80/Rpa2/Helq/Slx1b/Rpa3/Tonsl/Mcm9/Timeless/Arid2/Rad51b/Wdr48/Sirt6/Chek1/Gins2/Hus1/Rad54b/Cgas/Recql/Yy…	72
GO:0070203	GO:0070203	regulation of establishment of protein localization to telomere	10/3824	10/8495	0.000339415366944846	0.0379987343365695	0.0347225659354348	Tcp1/Cct3/Cct7/Cct2/Cct4/Cct8/Dkc1/Cct6a/Cct5/Wrap53	10
GO:1904851	GO:1904851	positive regulation of establishment of protein localization to telomere	10/3824	10/8495	0.000339415366944846	0.0379987343365695	0.0347225659354348	Tcp1/Cct3/Cct7/Cct2/Cct4/Cct8/Dkc1/Cct6a/Cct5/Wrap53	10
GO:0006260	GO:0006260	DNA replication	111/3824	194/8495	0.000371616377132488	0.0406582099889954	0.0371527473692982	Rpa1/Cdk1/Zmpste24/Rfc4/Rrm2/Rfc5/Orc1/Rad51/Pcna/Cacybp/Mcm2/Dtd1/Upf1/Supt16/Mapk15/Mcm4/Rrm1/Dnajc2/Dnaja3/Rbbp4/Actl6a/Gtpbp4/Grwd1/Kin/Mcm7/Ehmt2/Ruvbl2/Uchl5/Rfc1/Zpr1/Lig4/Pold4/Stoml2/Poll/Endog/Rfc2/Ddx23/Wdhd1/Smc3/Rfc3/Top1/Mcmbp/Ruvbl1/Rpa1/Lig1/Dnajc2/Mcm3/Ilkap/Rtf2/Recql/Pola1/Atr/Mus81/Poln/Mre11a/Mcm6/Atg7/Rtel1/Ddx11/Rev3l/Cdt1/Mcm8/Fen1/Nbn/Chaf1b/Pold1/Eme1/Ing5/Samhd1/Egf/Cdc…	111
GO:0009162	GO:0009162	deoxyribonucleoside monophosphate metabolic process	18/3824	22/8495	0.000453483024513077	0.0485126062223545	0.0443299546067871	Gda/Adk/Dut/Ada/Dpyd/Nme2/Tyms/Nt5m/Nme1/Dctd/Xdh/Dnph1/Tymp/Guk1/Gda/Dpys/Nt5c3/Pnp	18

## Sheet: 0dpavs5dpa
	ID	Description	GeneRatio	BgRatio	pvalue	p.adjust	qvalue	geneID	Count
GO:0006260	GO:0006260	DNA replication	64/1422	194/8495	1.6545365972108e-08	7.69194064043299e-05	7.06922531376697e-05	Cdt1/Ddx11/Mcm7/Mcm3/Rfc4/Ccna2/Cdc45/Rpa2/Rrm1/Rmi2/Fen1/Rrm2/Met/Orc1/Chaf1a/Pcna/Mcm2/Ruvbl2/Gins4/Prim2/Cdk1/Mcm4/Pold1/Gins3/Alyref2/Dscc1/Gins2/Ssbp1/Top1/Smarca5/Pola1/Nasp/Pclaf/Orc4/Rfc5/Dbf4/Chaf1b/Rfc3/Sde2/Ccne1/Pole/Timeless/Zpr1/Rpa3/Pif1/Tonsl/Cenpx/Mcm6/Cdk2/Chtf18/Pole4/Usp37/Smarcal1/Pold2/Rad51/Mcmbp/E2f8/Stn1/Dtl/Rac1/Atrx/Atr/Wdhd1/Atg7	64
GO:0006261	GO:0006261	DNA-templated DNA replication	42/1422	113/8495	1.23909188037817e-07	0.000288026907593906	0.000264709154866052	Cdt1/Mcm7/Mcm3/Rfc4/Cdc45/Rrm1/Orc1/Pcna/Mcm2/Gins4/Prim2/Mcm4/Pold1/Gins3/Alyref2/Dscc1/Gins2/Ssbp1/Pola1/Orc4/Rfc5/Dbf4/Rfc3/Ccne1/Pole/Timeless/Zpr1/Tonsl/Cenpx/Mcm6/Cdk2/Chtf18/Pole4/Smarcal1/Pold2/Rad51/Mcmbp/E2f8/Atrx/Atr/Wdhd1/Atg7	42
GO:0090329	GO:0090329	regulation of DNA-templated DNA replication	23/1422	46/8495	1.91052184560939e-07	0.000296067202007935	0.000272098532327316	Cdt1/Mcm7/Mcm3/Rfc4/Pcna/Mcm2/Gins4/Mcm4/Gins3/Dscc1/Gins2/Ssbp1/Rfc5/Dbf4/Rfc3/Timeless/Mcm6/Cdk2/Chtf18/Smarcal1/E2f8/Atrx/Atg7	23
GO:0008652	GO:0008652	cellular amino acid biosynthetic process	24/1422	53/8495	1.06166785050073e-06	0.000997756357829436	0.000916981140580245	Ass1/Dhfr/Apip/Psph/Aldh1a1/Adi1/Phgdh/Shmt2/Ggt1/Bhmt/Mthfr/Srr/Asl/Otc/Psat1/Glul/Nags/Agxt2/Aldh18a1/Cad/Sdsl/Cbs/Hao1/Gls	24
GO:0006270	GO:0006270	DNA replication initiation	14/1422	22/8495	1.07308707015427e-06	0.000997756357829436	0.000916981140580245	Cdt1/Mcm7/Mcm3/Cdc45/Orc1/Mcm2/Prim2/Mcm4/Gins3/Pola1/Orc4/Ccne1/Mcm6/Cdk2	14
GO:0140014	GO:0140014	mitotic nuclear division	58/1422	190/8495	1.46298559822615e-06	0.00113357000769223	0.00104179974442104	Cdt1/Smarcb1/Smc1a/Lrp5/Cdc20/Ncaph/Haspin/Ndc80/Bmp7/Met/Zw10/Cdc16/Mad2l1/Rcc1/Smc2/Hspa1b/Actb/Dpf3/Dscc1/Plk1/Rpl24/Tpx2/Fbxo43/Chek1/Chmp4b/Numa1/Incenp/Smarca5/Mki67/Prc1/Ncapd2/Bub1/Nusap1/Mis12/Kpnb1/Tnks/Seh1l/Cdkn1b/Kif11/Pibf1/Racgap1/Kifc5b/Tubg1/Trip13/Smpd3/Ncapg/Dmrt1/Cit/Cdk11b/Xrcc3/Kif18a/Prc1/Cenpk/Ncapg2/Atrx/Ncapd3/Chek2/Ncapd3	58
GO:1901607	GO:1901607	alpha-amino acid biosynthetic process	22/1422	48/8495	2.32179133574671e-06	0.00154200113141235	0.00141716556869111	Ass1/Dhfr/Apip/Psph/Adi1/Phgdh/Shmt2/Ggt1/Bhmt/Mthfr/Srr/Asl/Otc/Psat1/Glul/Nags/Agxt2/Aldh18a1/Cad/Sdsl/Cbs/Gls	22
GO:1901605	GO:1901605	alpha-amino acid metabolic process	46/1422	143/8495	3.74226829106276e-06	0.00217472566064385	0.00199866670966102	Aadat/Ass1/Ppat/Dhfr/Oat/Apip/Psph/Cps1/Adi1/Ido1/Phgdh/Odc1/Shmt2/Nox4/Aldh6a1/Ggt1/Bhmt/Gfpt2/Mthfr/Ahcyl/Pfas/Srr/Asl/Slc39a8/Aldh5a1/Cdo1/Otc/Psat1/Glul/Nags/Agxt2/Sardh/Aldh18a1/Gart/Tdh/Cad/Sdsl/Cbs/Kyat3/Gls/Slc7a11/Asrgl1/Pipox/Adssl1/Arg2/Tat	46
GO:0000819	GO:0000819	sister chromatid segregation	48/1422	153/8495	5.0686827492096e-06	0.00261825623345283	0.00240629044199319	Cdt1/Ddx11/Smarcb1/Smc1a/Cdc20/Ncaph/Haspin/Rmi2/Ndc80/Fen1/Zw10/Cdc16/Mad2l1/Smc2/Actb/Dpf3/Rad51c/Dscc1/Plk1/Chmp4b/Numa1/Incenp/Smarca5/Prc1/Ncapd2/Bub1/Nusap1/Mis12/Kpnb1/Tnks/Seh1l/Kif11/Pibf1/Racgap1/Kifc5b/Tubg1/Trip13/Ncapg/Mcmbp/Cit/Xrcc3/Kif18a/Prc1/Cenpk/Ncapg2/Atrx/Ncapd3/Ncapd3	48
GO:0000070	GO:0000070	mitotic sister chromatid segregation	43/1422	133/8495	6.66370644207121e-06	0.00267076574078899	0.00245454894473345	Cdt1/Smarcb1/Smc1a/Cdc20/Ncaph/Haspin/Ndc80/Zw10/Cdc16/Mad2l1/Smc2/Actb/Dpf3/Dscc1/Plk1/Chmp4b/Numa1/Incenp/Smarca5/Prc1/Ncapd2/Bub1/Nusap1/Mis12/Kpnb1/Tnks/Seh1l/Kif11/Pibf1/Racgap1/Kifc5b/Tubg1/Trip13/Ncapg/Cit/Xrcc3/Kif18a/Prc1/Cenpk/Ncapg2/Atrx/Ncapd3/Ncapd3	43
GO:0000280	GO:0000280	nuclear division	73/1422	268/8495	7.65923802660206e-06	0.00267076574078899	0.00245454894473345	Cdt1/Msx2/Smarcb1/Smc1a/Fancd2/Lrp5/Ccnb2/Cdc20/Ncaph/Haspin/Ndc80/Nanos2/Bmp7/Met/Aspm/Ankle1/Zw10/Wnt4/Cdc16/Mad2l1/Rcc1/Smc2/Hspa1b/Actb/Dpf3/Rad51c/Dscc1/Plk1/Rpl24/Tpx2/Fbxo43/Chek1/Chmp4b/Numa1/Incenp/Smarca5/Mki67/Prc1/Ncapd2/Bub1/Nusap1/Rad1/Ccne1/Mis12/Kpnb1/Tnks/Seh1l/Cenpx/Cdkn1b/Kif11/Pibf1/Racgap1/Chtf18/Kifc5b/Tubg1/Trip13/Smpd3/Ncapg/Rad51/Dmrt1/Cit/Cdk11b/Xrcc3/Kif18a/Prc1/Mnd1/Ce…	73
GO:0030198	GO:0030198	extracellular matrix organization	47/1422	151/8495	8.04274475608644e-06	0.00267076574078899	0.00245454894473345	Col6a4/Kazald1/Reck/Col22a1/Loxl2/Tfap2a/Hmcn1/Itih1/Adamts6/Notch1/Col6a6/Tcf15/Hspg2/Cav1/Mmp2/Col6a5/Mmp19/Vit/Mmp9/Sh3pxd2b/Col4a1/Slc39a8/Col23a1/Ddr2/Matn1/Col9a1/Adamts18/Col11a1/Pxdn/Col2a1/Papln/Col6a5/Mmp16/Lamb1/Col24a1/Lama1/Ddr1/Smpd3/Serac1/Scx/Lama2/Matn3/Csgalnact1/Foxf1/Bcl3/Meltf/Adamts9	47
GO:0043062	GO:0043062	extracellular structure organization	47/1422	151/8495	8.04274475608644e-06	0.00267076574078899	0.00245454894473345	Col6a4/Kazald1/Reck/Col22a1/Loxl2/Tfap2a/Hmcn1/Itih1/Adamts6/Notch1/Col6a6/Tcf15/Hspg2/Cav1/Mmp2/Col6a5/Mmp19/Vit/Mmp9/Sh3pxd2b/Col4a1/Slc39a8/Col23a1/Ddr2/Matn1/Col9a1/Adamts18/Col11a1/Pxdn/Col2a1/Papln/Col6a5/Mmp16/Lamb1/Col24a1/Lama1/Ddr1/Smpd3/Serac1/Scx/Lama2/Matn3/Csgalnact1/Foxf1/Bcl3/Meltf/Adamts9	47
GO:0045229	GO:0045229	external encapsulating structure organization	47/1422	151/8495	8.04274475608644e-06	0.00267076574078899	0.00245454894473345	Col6a4/Kazald1/Reck/Col22a1/Loxl2/Tfap2a/Hmcn1/Itih1/Adamts6/Notch1/Col6a6/Tcf15/Hspg2/Cav1/Mmp2/Col6a5/Mmp19/Vit/Mmp9/Sh3pxd2b/Col4a1/Slc39a8/Col23a1/Ddr2/Matn1/Col9a1/Adamts18/Col11a1/Pxdn/Col2a1/Papln/Col6a5/Mmp16/Lamb1/Col24a1/Lama1/Ddr1/Smpd3/Serac1/Scx/Lama2/Matn3/Csgalnact1/Foxf1/Bcl3/Meltf/Adamts9	47
GO:0009064	GO:0009064	glutamine family amino acid metabolic process	21/1422	48/8495	9.74649950662447e-06	0.00302076508041981	0.00277621343841324	Aadat/Ass1/Ppat/Oat/Cps1/Phgdh/Gfpt2/Pfas/Asl/Slc39a8/Aldh5a1/Otc/Glul/Nags/Aldh18a1/Cad/Gls/Slc7a11/Asrgl1/Arg2/Tat	21
GO:0006275	GO:0006275	regulation of DNA replication	32/1422	92/8495	1.91357967691834e-05	0.00541771153955447	0.00497911064950054	Cdt1/Mcm7/Mcm3/Rfc4/Ccna2/Met/Pcna/Mcm2/Ruvbl2/Gins4/Cdk1/Mcm4/Gins3/Dscc1/Gins2/Ssbp1/Smarca5/Rfc5/Dbf4/Rfc3/Timeless/Mcm6/Cdk2/Chtf18/Usp37/Smarcal1/E2f8/Stn1/Rac1/Atrx/Atr/Atg7	32
GO:0000727	GO:0000727	double-strand break repair via break-induced replication	8/1422	10/8495	1.98109477677836e-05	0.00541771153955447	0.00497911064950054	Mcm7/Mcm3/Cdc45/Mcm2/Gins4/Mcm4/Gins2/Mcm6	8
GO:0015718	GO:0015718	monocarboxylic acid transport	25/1422	65/8495	2.21399791035529e-05	0.00571826460291207	0.0052553318819486	Hrh2/Slc22a3/Slc16a12/Slc10a2/Slc5a8/Slc16a9/Abcc4/Sstr4/Abcc3/Abcg2/Pla2r1/Slc16a7/Map2k6/Mip/Slc16a4/Ace/Nmur2/Slco1a1/Slc10a5/Slc16a14/Slc51a/Slc16a5/Slco2b1/Abcg2/Abcc4	25
GO:0010564	GO:0010564	regulation of cell cycle process	101/1422	413/8495	2.57200675192067e-05	0.00612479844474796	0.00562895402230972	Cdt1/Msx2/Calm1/Smarcb1/Apex1/Fancd2/Lrp5/Sox2/Cradd/Dync1h1/Cdc20/Ncaph/Rpa2/Cenpf/Rrm1/Haspin/Rmi2/Pml/Ndc80/Nanos2/Fen1/Rrm2/Bmp7/Rnf4/Met/Pin1/Orc1/Zw10/Susd2/Wnt4/Cdc16/Mad2l1/Rcc1/Smc2/Insm2/Ankk1/Hspa1b/Cdk1/Actb/Dpf3/Rad51c/Plk1/Rpl24/Ccdc84/Clspn/Cdc25a/Tpx2/Stox1/Syf2/Fbxo43/Chek1/Chmp4b/Numa1/Cetn2/Incenp/Ddr2/Smarca5/Klhl9/Cdk10/Mki67/Prc1/Ncapd2/Fem1b/Bub1/Cyp1a1/Dbf4/Pik3r4/Nusap1/S…	101
GO:0046209	GO:0046209	nitric oxide metabolic process	18/1422	40/8495	2.63488855441943e-05	0.00612479844474796	0.00562895402230972	Ass1/Zc3h12a/Trpv1/Cps1/Cav1/Sod2/Tlr2/Tlr4/Mtarc2/Asl/Rora/Agxt2/Rgn/Dynll1/Smpd3/Rac1/Wdr35/Por	18
GO:1903047	GO:1903047	mitotic cell cycle process	108/1422	449/8495	2.88469266458562e-05	0.00638616009412312	0.00586915665441255	Cdt1/Calm1/Smarcb1/Mcm3/Apex1/Smc1a/Fancd2/Lrp5/Ccna2/Cradd/Ccnb2/Dync1h1/Cdc45/Cdc20/Ncaph/Rpa2/Cenpf/Rrm1/Ckap2/Haspin/Pml/Ndc80/Rrm2/Bmp7/Met/Orc1/Pcna/Mcm2/Ank3/Zw10/Cdc16/Mad2l1/Rcc1/Smc2/Hspa1b/Cdk1/Mcm4/Actb/Gins3/Dpf3/Rad51c/Dscc1/Plk1/Rpl24/Clspn/Cdc25a/Tpx2/Stox1/Syf2/Fbxo43/Chek1/Chmp4b/Numa1/Rhoc/Incenp/Ddr2/Insc/Smarca5/Pola1/Nasp/Mki67/Prc1/Ncapd2/Bub1/Cyp1a1/Dbf4/Nusap1/Sde2/Ccne1/…	108
GO:0007586	GO:0007586	digestion	22/1422	55/8495	3.35008264524243e-05	0.00707933373533276	0.00650621313733925	Oprk1/Pnlip/Hrh2/Vdr/Slc22a5/Ghsr/Tymp/Trpv1/Fabp2/Rbp4/Tlr4/Abcg2/Slc22a21/Ldlr/Capn9/Npsr1/Vil1/Pbld2/Nr1h2/Slc5a1/Ctrb1/Abcg2	22
GO:1900262	GO:1900262	regulation of DNA-directed DNA polymerase activity	9/1422	13/8495	3.78011156509298e-05	0.00716507132249353	0.0065850096790484	Rfc4/Pcna/Gins4/Gins3/Dscc1/Gins2/Rfc5/Rfc3/Chtf18	9
GO:1900264	GO:1900264	positive regulation of DNA-directed DNA polymerase activity	9/1422	13/8495	3.78011156509298e-05	0.00716507132249353	0.0065850096790484	Rfc4/Pcna/Gins4/Gins3/Dscc1/Gins2/Rfc5/Rfc3/Chtf18	9
GO:0098657	GO:0098657	import into cell	41/1422	133/8495	3.85301748897264e-05	0.00716507132249353	0.0065850096790484	Calm1/Slc22a3/Slc31a1/Slc22a1/Thbs1/Slc9a1/Slc17a6/Slc17a6/Cacna1c/Trpv1/Fabp3/Rbp4/Cav1/Slc6a5/Actb/Cubn/Kcnk9/Fyn/Slc39a8/Abcc1/Slc46a1/Lrp2/Trpm2/Slc27a2/Ace2/Slc47a1/Slc39a4/Slc22a4/Slc29a1/Slc2a1/Smpd3/Adrb2/Slc7a11/Nat8l/Cnga3/Slc22a2/Slc5a1/Slc39a12/Eprs/Arg2/Folr2	41
GO:0120254	GO:0120254	olefinic compound metabolic process	28/1422	80/8495	5.50227380167583e-05	0.00974297250894196	0.00895421209174478	Stat5b/Bco2/Cyp2u1/Aldh1a1/Rbp4/Srd5a1/Wnt4/Fads1/Adh6b/Adh1/Cyp2b10/Scp2/Cyp2g1/Cyp2j13/Cyp1a1/Cyp2j9/Ephx1/Cyp2b19/Rdh12/Alox5/Ephx2/Alox8/Ephx1/Sdr16c5/Cyp4f40/Dhrs4/Cyp11b1/Gpx4	28
GO:0072337	GO:0072337	modified amino acid transport	12/1422	22/8495	5.74083781375863e-05	0.00974297250894196	0.00895421209174478	Slc16a12/Slc22a5/Slc22a8/Abcc1/Slc3a1/Slc46a1/Lrp2/Slc22a21/Mgst1/Slc22a4/Slc7a11/Folr2	12
GO:2001057	GO:2001057	reactive nitrogen species metabolic process	18/1422	42/8495	5.86799806948537e-05	0.00974297250894196	0.00895421209174478	Ass1/Zc3h12a/Trpv1/Cps1/Cav1/Sod2/Tlr2/Tlr4/Mtarc2/Asl/Rora/Agxt2/Rgn/Dynll1/Smpd3/Rac1/Wdr35/Por	18
GO:0015697	GO:0015697	quaternary ammonium group transport	8/1422	11/8495	6.1927607550402e-05	0.00992763612075237	0.00912392591822438	Slc22a3/Slc22a1/Slc22a5/Slc25a29/Slc22a8/Slc22a21/Slc22a4/Slc22a2	8
GO:0048705	GO:0048705	skeletal system morphogenesis	38/1422	123/8495	6.939956503906e-05	0.0105906460622402	0.00973326065970787	Msx2/Chst11/Thbs1/Vdr/Lrp5/Tfap2a/Tcf15/Hspg2/Bmp7/Mmp2/Alpl/T/Sox6/Ryk/Sh3pxd2b/Hoxa3/Matn1/Col9a1/Twist2/Col11a1/Col2a1/Rarb/Tiparp/Alx4/Satb2/Lrp6/Mmp16/Hoxb2/Cbs/Scube2/Gli3/Smpd3/Megf8/Scx/Csgalnact1/Osr1/Por/Nkx3-2	38
GO:0007059	GO:0007059	chromosome segregation	63/1422	237/8495	7.0619494069573e-05	0.0105906460622402	0.00973326065970787	Cdt1/Ddx11/Smarcb1/Smc1a/Fancd2/Dync1h1/Cdc20/Ncaph/Cenpf/Haspin/Rmi2/Ndc80/Fen1/Ankle1/Nup43/Zw10/Cdc16/Mad2l1/Rcc1/Smc2/Actb/Dpf3/Rad51c/Dscc1/Plk1/Top1/Chmp4b/Numa1/Incenp/Smarca5/Mki67/Prc1/Ncapd2/Bub1/Nusap1/Nup37/Ccne1/Mis12/Kpnb1/Tnks/Cenph/Seh1l/Ctcf/Cenpx/Kif11/Pibf1/Racgap1/Chtf18/Kifc5b/Tubg1/Trip13/Ncapg/Naa60/Mcmbp/Cit/Xrcc3/Kif18a/Prc1/Cenpk/Ncapg2/Atrx/Ncapd3/Ncapd3	63
GO:0022600	GO:0022600	digestive system process	20/1422	50/8495	7.57566601588035e-05	0.0110060222836962	0.0101150093284402	Oprk1/Pnlip/Hrh2/Vdr/Slc22a5/Ghsr/Tymp/Trpv1/Fabp2/Rbp4/Tlr4/Abcg2/Slc22a21/Ldlr/Npsr1/Vil1/Pbld2/Nr1h2/Slc5a1/Abcg2	20
GO:0048732	GO:0048732	gland development	58/1422	215/8495	8.72310582232562e-05	0.0121420839211768	0.011159098988137	Csmd1/Msx2/Hrh2/Smarcb1/Ascl1/Armc5/Vdr/Lrp5/Sox2/Adrm1/Xbp1/Otp/Ccnb2/Ahr/Xdh/Stat5b/Pml/Notch1/Gata2/Bmp7/Met/Foxn1/Cebpa/Cav1/Nr0b1/Igf2r/Notch2/Mmp2/Acer1/Wnt4/Sod2/Hlx/Hes1/Snai2/Itpr1/Gfer/Tbx3/Pcsk9/Hoxa3/Asl/Cdo1/Isl1/Fa2h/Mki67/Fem1b/Slit2/Hhex/Lrp6/Wdr77/Cdkn1b/Lama1/Ddr1/Gli3/Hgf/E2f8/Kalrn/Foxf1/Atg7	58
GO:0006809	GO:0006809	nitric oxide biosynthetic process	16/1422	36/8495	8.87999254291267e-05	0.0121420839211768	0.011159098988137	Ass1/Zc3h12a/Trpv1/Cav1/Sod2/Tlr2/Tlr4/Mtarc2/Asl/Rora/Agxt2/Rgn/Dynll1/Smpd3/Rac1/Wdr35	16
GO:0042908	GO:0042908	xenobiotic transport	13/1422	26/8495	9.23536079422294e-05	0.0122671978092407	0.0112740840492484	Slc22a3/Slc22a1/Abcc4/Abcc3/Abcg2/Abcc1/Nr1i2/Slc47a1/Slc22a4/Slc2a1/Slc22a2/Abcg2/Abcc4	13
GO:0098813	GO:0098813	nuclear chromosome segregation	54/1422	197/8495	9.59517312125057e-05	0.0123910999557483	0.0113879554675895	Cdt1/Ddx11/Smarcb1/Smc1a/Fancd2/Dync1h1/Cdc20/Ncaph/Cenpf/Haspin/Rmi2/Ndc80/Fen1/Ankle1/Zw10/Cdc16/Mad2l1/Smc2/Actb/Dpf3/Rad51c/Dscc1/Plk1/Chmp4b/Numa1/Incenp/Smarca5/Prc1/Ncapd2/Bub1/Nusap1/Ccne1/Mis12/Kpnb1/Tnks/Seh1l/Cenpx/Kif11/Pibf1/Racgap1/Kifc5b/Tubg1/Trip13/Ncapg/Mcmbp/Cit/Xrcc3/Kif18a/Prc1/Cenpk/Ncapg2/Atrx/Ncapd3/Ncapd3	54
GO:0007411	GO:0007411	axon guidance	34/1422	108/8495	0.000108947704981697	0.0133288915910502	0.0122498264410168	Ptprm/Igfals/Tbr1/Notch1/Bmp7/Ank3/Neo1/Rpl24/Ryk/Lrp1/Ptprm/Slit1/Chl1/Isl1/Lrp2/Unc5c/Plxnb3/Mypn/Slit2/Igfals/Lama1/Ncam1/Gli3/Megf8/Mnx1/Kalrn/Lama2/Rac1/Cntn5/Tubb2b/Notch3/Myot/Usp33/Mycbp2	34
GO:0097485	GO:0097485	neuron projection guidance	34/1422	108/8495	0.000108947704981697	0.0133288915910502	0.0122498264410168	Ptprm/Igfals/Tbr1/Notch1/Bmp7/Ank3/Neo1/Rpl24/Ryk/Lrp1/Ptprm/Slit1/Chl1/Isl1/Lrp2/Unc5c/Plxnb3/Mypn/Slit2/Igfals/Lama1/Ncam1/Gli3/Megf8/Mnx1/Kalrn/Lama2/Rac1/Cntn5/Tubb2b/Notch3/Myot/Usp33/Mycbp2	34
GO:0060349	GO:0060349	bone morphogenesis	21/1422	55/8495	0.000112157523815197	0.0133697520055603	0.0122873789248552	Msx2/Thbs1/Lrp5/Tfap2a/Hspg2/Alpl/T/Matn1/Col9a1/Col2a1/Rarb/Lrp6/Mmp16/Cbs/Scube2/Gli3/Smpd3/Megf8/Scx/Csgalnact1/Por	21
GO:0022612	GO:0022612	gland morphogenesis	24/1422	67/8495	0.000121640850401259	0.0141377078378863	0.0129931634678607	Csmd1/Msx2/Vdr/Lrp5/Xbp1/Pml/Notch1/Bmp7/Met/Cav1/Notch2/Mmp2/Wnt4/Snai2/Itpr1/Tbx3/Mki67/Fem1b/Slit2/Lrp6/Lama1/Ddr1/Gli3/Hgf	24
GO:0044786	GO:0044786	cell cycle DNA replication	14/1422	30/8495	0.000128650984484162	0.014587766508948	0.0134067868041389	Cdt1/Mcm3/Cdc45/Pcna/Mcm2/Mcm4/Gins3/Pola1/Dbf4/Zpr1/Mcm6/Rad51/E2f8/Atrx	14
GO:0046942	GO:0046942	carboxylic acid transport	46/1422	163/8495	0.000148119287907547	0.0163167821958074	0.0149958268179421	Hrh2/Slc22a3/Slc17a5/Slc16a12/Slc10a2/Slc5a8/Trpv1/Slc25a29/Slc16a9/Abcc4/Slc6a5/Sstr4/Abcc3/Abcg2/Abcc1/Slc3a1/Pla2r1/Slc46a1/Slc16a7/Map2k6/Lrp2/Mip/Ace2/Slc47a1/Slc16a4/Ace/Nmur2/Slco1a1/Pak1/Slc10a5/Slc7a11/Slc22a2/Myo6/Grm2/Slc16a14/Slc51a/Slc16a5/Sfxn3/Slco2b1/Arg2/Agtr2/Folr2/Abcg2/Grm7/Abcc4/Mfsd12	46
GO:0048285	GO:0048285	organelle fission	75/1422	301/8495	0.000150918828655564	0.0163167821958074	0.0149958268179421	Cdt1/Msx2/Smarcb1/Smc1a/Fancd2/Lrp5/Ccnb2/Cdc20/Ncaph/Haspin/Ndc80/Nanos2/Bmp7/Met/Acox1/Aspm/Ankle1/Zw10/Wnt4/Cdc16/Mad2l1/Rcc1/Smc2/Hspa1b/Actb/Dpf3/Rad51c/Dscc1/Plk1/Rpl24/Tpx2/Fbxo43/Chek1/Chmp4b/Numa1/Incenp/Smarca5/Mki67/Prc1/Ncapd2/Bub1/Nusap1/Rad1/Ccne1/Mis12/Kpnb1/Tnks/Seh1l/Cenpx/Cdkn1b/Kif11/Pibf1/Racgap1/Chtf18/Kifc5b/Tubg1/Trip13/Smpd3/Ncapg/Inf2/Rad51/Dmrt1/Cit/Cdk11b/Xrcc3/Kif18a/P…	75
GO:0003018	GO:0003018	vascular process in circulatory system	34/1422	110/8495	0.000162547517500647	0.0171746229286479	0.0157842194625628	Hrh2/Slc22a1/Ptprm/Cacna1c/Slc22a5/Ahr/Asic2/Npy1r/Cps1/Faah/Cav1/Mmp2/Sod2/Tacr2/Adra1a/Lrp1/Ptprm/Abcg2/Abcc1/Cysltr1/Slit2/Alox5/Ace/Slc2a1/Cbs/Smpd3/Adrb2/Slc22a2/Slc5a1/Abcc8/Wdr35/Prkg1/Agtr2/Abcg2	34
GO:0009070	GO:0009070	serine family amino acid biosynthetic process	9/1422	15/8495	0.000191777204999394	0.0189167316860454	0.0173852925730849	Dhfr/Psph/Phgdh/Shmt2/Ggt1/Srr/Psat1/Agxt2/Cbs	9
GO:0008202	GO:0008202	steroid metabolic process	51/1422	188/8495	0.000196702554358778	0.0189167316860454	0.0173852925730849	Armc5/Acaa1a/Nsdhl/Lrp5/Ldlrap1/Stat5b/Dhrs11/Lbr/Cebpa/Nr0b1/Soat1/Srd5a1/Wnt4/Ugt1a5/Smpd1/Snai2/Cyp3a25/Cubn/Lrp1/Cyp24a1/Pcsk9/Cyp2b10/Malrd1/Scp2/Rora/Pmvk/Hsd17b14/Lrp2/Cyp1a1/Slc27a2/Ldlr/Cyp2b19/Tiparp/Akr1c19/Cyp3a11/Ephx2/Amacr/Abcg1/Acadl/Fdx1/Hsd11b1/Fdps/Tm7sf2/Npc2/Cyp11b1/Fech/Por/Hsd17b7/Msmo1/Mvk/Cyp3a59	51
GO:0044283	GO:0044283	small molecule biosynthetic process	85/1422	353/8495	0.000197130897589987	0.0189167316860454	0.0173852925730849	Ass1/Sord/Nsdhl/Moxd1/Hpgds/Akr1b3/Dhfr/Apip/Akr1a1/Fads2/Psph/Aldh1a1/Adi1/Rbp4/Lbr/Ido1/Phgdh/Acer1/Shmt2/Nt5e/Wnt4/Fads1/Ggt1/Eif6/Pgam2/Acer2/Bhmt/Snai2/Mthfr/Srr/Asl/Malrd1/Acaca/Scp2/Otc/Fa2h/Psat1/Coq7/Pmvk/Glul/Cyp1a1/Nags/Agxt2/Slc27a2/Ephx1/Rgn/Aldh18a1/Acsm3/Elovl7/Plcg1/Nnmt/Pibf1/Mlycd/Alox5/Cad/G6pc2/Sdsl/Ep300/Cbs/Hao1/Amacr/Abcg1/Acadl/Alox8/Pgd/Hprt/Nr1h2/Ephx1/Gls/Fdps/Pecr/Eno1…	85
GO:0045428	GO:0045428	regulation of nitric oxide biosynthetic process	14/1422	31/8495	0.000198742578769905	0.0189167316860454	0.0173852925730849	Ass1/Zc3h12a/Trpv1/Cav1/Sod2/Tlr2/Tlr4/Asl/Agxt2/Rgn/Dynll1/Smpd3/Rac1/Wdr35	14
GO:0048514	GO:0048514	blood vessel morphogenesis	70/1422	279/8495	0.000199380480235798	0.0189167316860454	0.0173852925730849	Rtl1/Reck/Otulin/Col22a1/Ptprm/Thbs1/Loxl2/Lrp5/Xbp1/Casp8/Zc3h12a/Ghsr/Ahr/Actg1/Xdh/Pml/Notch1/Gata2/Hspg2/Foxn1/Hspb1/Cav1/Hpgd/Notch2/Dll4/Mmp2/Wnt4/Mmp19/Hes1/T/Mmp9/Lrp1/Col4a1/Bmper/Ptprm/Isl1/Ptprb/Cysltr1/Rora/Enpep/Lrp2/Glul/Junb/Ldlr/Pxdn/Ppp1r15a/Slit2/C1galt1/Hhex/Tiparp/Plcg1/Fut1/Col24a1/Alox5/Lama1/Ace/Klf5/Vav2/Hgf/Adrb2/Sash1/E2f8/Slc39a12/Foxf1/Abcc8/Nrxn1/Jag1/Notch3/Sirt6/Ada…	70
GO:0015849	GO:0015849	organic acid transport	50/1422	184/8495	0.000216421106985698	0.0201228345275302	0.0184937531211568	Hrh2/Slc17a5/Thbs1/Slc27a6/Slc10a2/Slc5a8/Trpv1/Fabp3/Slc25a29/Fabp2/Crot/Crabp2/Abcc4/Slc6a5/Sstr4/Abcc3/Abcg2/Abcc1/Slc3a1/Pla2r1/Slc46a1/Slc16a7/Map2k6/Lrp2/Mip/Slc27a2/Ace2/Slc47a1/Slc22a4/Ace/Slc2a1/Nmur2/Slco1a1/Pak1/Slc10a5/Slc7a11/Slc22a2/Myo6/Grm2/Slc51a/Eprs/Sfxn3/Slco2b1/Arg2/Agtr2/Folr2/Abcg2/Grm7/Abcc4/Mfsd12	50
GO:1990748	GO:1990748	cellular detoxification	13/1422	28/8495	0.000238946953518064	0.0217816546452055	0.0200182803783245	Dhfr/Akr1a1/Aldh1a1/Sod2/Aldh2/Mtarc2/Abcg2/Prdx1/Abcb6/Rdh12/Aldh2/Prdx6/Abcg2	13
GO:0000050	GO:0000050	urea cycle	7/1422	10/8495	0.000272362084344121	0.022798625095129	0.0209529200985223	Ass1/Cps1/Cebpa/Asl/Otc/Nags/Arg2	7
GO:0009084	GO:0009084	glutamine family amino acid biosynthetic process	7/1422	10/8495	0.000272362084344121	0.022798625095129	0.0209529200985223	Ass1/Asl/Otc/Glul/Nags/Aldh18a1/Gls	7
GO:0030174	GO:0030174	regulation of DNA-templated DNA replication initiation	7/1422	10/8495	0.000272362084344121	0.022798625095129	0.0209529200985223	Cdt1/Mcm7/Mcm3/Mcm2/Mcm4/Mcm6/Cdk2	7
GO:0061101	GO:0061101	neuroendocrine cell differentiation	7/1422	10/8495	0.000272362084344121	0.022798625095129	0.0209529200985223	Ascl1/Otp/Notch1/Gata2/Wnt4/Hes1/Jag1	7
GO:0046394	GO:0046394	carboxylic acid biosynthetic process	49/1422	181/8495	0.000274623145908201	0.022798625095129	0.0209529200985223	Ass1/Hpgds/Dhfr/Apip/Akr1a1/Fads2/Psph/Aldh1a1/Adi1/Ido1/Phgdh/Shmt2/Fads1/Ggt1/Eif6/Bhmt/Mthfr/Srr/Asl/Malrd1/Acaca/Otc/Fa2h/Psat1/Glul/Cyp1a1/Nags/Agxt2/Slc27a2/Rgn/Aldh18a1/Acsm3/Elovl7/Pibf1/Mlycd/Alox5/Cad/Sdsl/Cbs/Hao1/Amacr/Acadl/Alox8/Nr1h2/Gls/Pecr/Acsbg2/Abhd2/Acsbg1	49
GO:0090068	GO:0090068	positive regulation of cell cycle process	42/1422	149/8495	0.000290615625053716	0.0237030182609601	0.0217840964375445	Cdt1/Msx2/Apex1/Lrp5/Dync1h1/Ncaph/Rrm1/Ndc80/Fen1/Rrm2/Met/Orc1/Wnt4/Cdc16/Mad2l1/Smc2/Cdk1/Rad51c/Cdc25a/Stox1/Numa1/Incenp/Ddr2/Ncapd2/Cyp1a1/Dbf4/Nusap1/Racgap1/Smpd3/Ncapg/Dmrt1/E2f8/Cit/Chmp3/Dtl/Xrcc3/Ncapg2/Atrx/Ncapd3/Chek2/Ppp1r35/Ncapd3	42
GO:0051783	GO:0051783	regulation of nuclear division	27/1422	83/8495	0.000299294360219019	0.0239899910458313	0.0220478368081488	Cdt1/Msx2/Lrp5/Cdc20/Ndc80/Nanos2/Bmp7/Met/Zw10/Wnt4/Cdc16/Mad2l1/Rcc1/Plk1/Fbxo43/Chek1/Incenp/Mki67/Bub1/Nusap1/Rad1/Tubg1/Trip13/Smpd3/Dmrt1/Cdk11b/Xrcc3	27
GO:0016053	GO:0016053	organic acid biosynthetic process	49/1422	182/8495	0.000316156804441808	0.0243835719316008	0.0224095546230355	Ass1/Hpgds/Dhfr/Apip/Akr1a1/Fads2/Psph/Aldh1a1/Adi1/Ido1/Phgdh/Shmt2/Fads1/Ggt1/Eif6/Bhmt/Mthfr/Srr/Asl/Malrd1/Acaca/Otc/Fa2h/Psat1/Glul/Cyp1a1/Nags/Agxt2/Slc27a2/Rgn/Aldh18a1/Acsm3/Elovl7/Pibf1/Mlycd/Alox5/Cad/Sdsl/Cbs/Hao1/Amacr/Acadl/Alox8/Nr1h2/Gls/Pecr/Acsbg2/Abhd2/Acsbg1	49
GO:0006268	GO:0006268	DNA unwinding involved in DNA replication	11/1422	22/8495	0.000324093118967047	0.0243835719316008	0.0224095546230355	Mcm7/Mcm3/Cdc45/Mcm2/Gins4/Mcm4/Gins3/Gins2/Ssbp1/Mcm6/Rad51	11
GO:0099054	GO:0099054	presynapse assembly	11/1422	22/8495	0.000324093118967047	0.0243835719316008	0.0224095546230355	Nlgn1/Il1rap/Ptprs/Il1rapl1/Nlgn2/Mdga1/Fzd1/Nlgn3/Cntn5/Nrxn1/Lrp4	11
GO:0098742	GO:0098742	cell-cell adhesion via plasma-membrane adhesion molecules	25/1422	75/8495	0.000325184224512636	0.0243835719316008	0.0224095546230355	Ptprm/Hmcn1/Cadm3/Ptprt/Ptprf/Cplane2/Nlgn1/Ptprm/Pcdh1/Il1rap/Ptprs/Il1rapl1/Lrrc4/Plxnb3/Mypn/Tenm3/Magi2/Mdga1/Adgrl1/Fat4/Adgrl1/Cntn5/Nrxn1/Myot/Celsr1	25
GO:0045787	GO:0045787	positive regulation of cell cycle	54/1422	206/8495	0.000332162500525922	0.0245114835705557	0.0225271109379234	Cdt1/Msx2/Ascl1/Apex1/Lrp5/Dync1h1/Ncaph/Rrm1/Stat5b/Ndc80/Fen1/Rrm2/Met/Orc1/Wnt4/Cdc16/Mad2l1/Smc2/Hes1/Cdk1/Tgm1/Rad51c/Psmd10/Tbx3/Cdc25a/Stox1/Chek1/Numa1/Incenp/Ddr2/Ncapd2/Cyp1a1/Dbf4/Nusap1/Zpr1/Lrp6/Cdkn1b/Racgap1/Lgmn/Smpd3/Ncapg/Dmrt1/E2f8/Cit/Chmp3/Dtl/Gdpd5/Xrcc3/Ncapg2/Atrx/Ncapd3/Chek2/Ppp1r35/Ncapd3	54
GO:0098754	GO:0098754	detoxification	15/1422	36/8495	0.000350707965721102	0.0247576924977447	0.02275338756458	Dhfr/Akr1a1/Aldh1a1/Sod2/Aldh2/Mtarc2/Abcg2/Prdx1/Abcc1/Abcb6/Rdh12/Aldh2/Prdx6/Gsta3/Abcg2	15
GO:0007076	GO:0007076	mitotic chromosome condensation	8/1422	13/8495	0.000351475092460992	0.0247576924977447	0.02275338756458	Ncaph/Smc2/Smarca5/Ncapd2/Nusap1/Ncapg/Ncapd3/Ncapd3	8
GO:0099560	GO:0099560	synaptic membrane adhesion	8/1422	13/8495	0.000351475092460992	0.0247576924977447	0.02275338756458	Ptprf/Nlgn1/Il1rap/Ptprs/Lrrc4/Magi2/Mdga1/Nrxn1	8
GO:1903046	GO:1903046	meiotic cell cycle process	33/1422	110/8495	0.000372688450391591	0.0247968169184804	0.022789344595241	Msx2/Fancd2/Ccnb2/Cdc20/Ncaph/Haspin/Ndc80/Nanos2/Aspm/Ankle1/Wnt4/Smc2/Rad51c/Plk1/Cdc25a/Fbxo43/Incenp/Ncapd2/Bub1/Rad1/Ccne1/Cenpx/Chtf18/Tubg1/Trip13/Rad51/Dmrt1/Kif18a/Mnd1/Atrx/Ncapd3/Rad54b/Ncapd3	33
GO:0006541	GO:0006541	glutamine metabolic process	9/1422	16/8495	0.00037336570967813	0.0247968169184804	0.022789344595241	Ppat/Cps1/Phgdh/Gfpt2/Pfas/Asl/Glul/Cad/Gls	9
GO:0015721	GO:0015721	bile acid and bile salt transport	9/1422	16/8495	0.00037336570967813	0.0247968169184804	0.022789344595241	Slc10a2/Abcc4/Abcc3/Mip/Slco1a1/Slc10a5/Slc51a/Slco2b1/Abcc4	9
GO:0060444	GO:0060444	branching involved in mammary gland duct morphogenesis	9/1422	16/8495	0.00037336570967813	0.0247968169184804	0.022789344595241	Csmd1/Msx2/Vdr/Lrp5/Pml/Wnt4/Tbx3/Lrp6/Ddr1	9
GO:0051784	GO:0051784	negative regulation of nuclear division	16/1422	40/8495	0.000391599910460661	0.0254956801130475	0.0234316300231764	Cdt1/Cdc20/Ndc80/Nanos2/Bmp7/Zw10/Mad2l1/Plk1/Fbxo43/Chek1/Incenp/Bub1/Rad1/Trip13/Dmrt1/Xrcc3	16
GO:0051276	GO:0051276	chromosome organization	83/1422	350/8495	0.000394856736532462	0.0254956801130475	0.0234316300231764	Cdt1/Ddx11/Smarcb1/Mcm7/Mcm3/Apex1/Smc1a/Fancd2/Cdc45/Cdc20/Ncaph/Rpa2/Haspin/Rmi2/Pml/Ndc80/Fen1/Rnf4/Pcna/Mcm2/Xrcc6/Zw10/Cdc16/Mad2l1/Ruvbl2/Smc2/Gins4/Cdk1/Mcm4/Actb/Gins3/Dpf3/Rad51c/Dscc1/Gins2/Plk1/Ssbp1/Top1/Chmp4b/Numa1/Incenp/Smarca5/Nasp/Prc1/Ncapd2/Bub1/Nusap1/Ccne1/Mis12/Kpnb1/Tnks/Pif1/Cenph/Seh1l/Hhex/Cenpx/Mcm6/Kif11/Cdk2/Pibf1/Racgap1/Gnl3l/Zbtb48/Kifc5b/Tubg1/Trip13/Ncapg/Rad51/…	83
GO:0015711	GO:0015711	organic anion transport	52/1422	198/8495	0.000404865312064448	0.0257838196683235	0.0236964427061225	Hrh2/Slc22a3/Slc17a5/Slc35b1/Slc16a12/Slc10a2/Slc5a8/Trpv1/Slc25a29/Slc22a8/Slc16a9/Abcc4/Slc6a5/Sstr4/Abcc3/Slc39a8/Abcg2/Abcc1/Slc3a1/Pla2r1/Slc46a1/Slc16a7/Map2k6/Lrp2/Mip/Ace2/Slc47a1/Slc16a4/Mgst1/Ace/Slc2a1/Nmur2/Slco1a1/Pak1/Slc10a5/Slc7a11/Slc22a2/Myo6/Grm2/Slc16a14/Slc51a/Slc16a5/Sfxn3/Slco2b1/Arg2/Agtr2/Folr2/Abcg2/Grm7/Abcc4/Slco4a1/Mfsd12	52
GO:0098609	GO:0098609	cell-cell adhesion	77/1422	321/8495	0.000440383407604148	0.0273152689902739	0.0251039107066651	Casp3/Smarcb1/Ass1/Svep1/Olr1/Ptprm/Thbs1/Sftpd/Cbfb/Sox2/Xbp1/Hmcn1/Zc3h12a/Fer/Stat5b/Cadm3/Notch1/Bmp7/Ptprt/Hspb1/Cav1/Fat1/Ido1/Ptprf/Ank3/Nt5e/Wnt4/Cplane2/Nlgn1/Hlx/Hes1/Actb/Megf10/Neo1/Sash3/Slc39a8/Ptprm/Dhps/Pcdh1/Il1rap/Adamts18/Ptprs/Aqp4/Swap70/Fgl2/Il1rapl1/Lrrc4/Plxnb3/Mypn/Slit2/Tenm3/Il6st/Nlgn2/Lrp6/Lamb1/Fut9/Magi2/Alox5/Mdga1/Ncam1/Gli3/Adrb2/Dusp10/Slc7a11/Adgrl1/Fat4/Megf11…	77
GO:0080164	GO:0080164	regulation of nitric oxide metabolic process	14/1422	33/8495	0.000440663621051956	0.0273152689902739	0.0251039107066651	Ass1/Zc3h12a/Trpv1/Cav1/Sod2/Tlr2/Tlr4/Asl/Agxt2/Rgn/Dynll1/Smpd3/Rac1/Wdr35	14
GO:0035239	GO:0035239	tube morphogenesis	98/1422	429/8495	0.000502464570143454	0.0307362866657489	0.0282479735486465	Csmd1/Msx2/Casp3/Rtl1/Reck/Otulin/Ift52/Col22a1/Ptprm/Thbs1/Vdr/Loxl2/Lrp5/Sox2/Tfap2a/Xbp1/Casp8/Zc3h12a/Ghsr/Ahr/Actg1/Xdh/Pml/Notch1/Gata2/Hspg2/Bmp7/Met/Foxn1/Hspb1/Cav1/Hpgd/Notch2/Dll4/Mmp2/Wnt4/Mmp19/Hlx/Hes1/T/Mmp9/Mthfr/Nup50/Lrp1/Tbx3/Col4a1/Stox1/Bmper/Ptprm/Isl1/Ptprb/Cysltr1/Rora/Enpep/Coq7/Lrp2/Glul/Junb/Timeless/Ldlr/Pxdn/Ppp1r15a/Slit2/Ift57/C1galt1/Hhex/Tiparp/Plcg1/Lrp6/Fut1/Col…	98
GO:0000122	GO:0000122	negative regulation of transcription by RNA polymerase II	96/1422	419/8495	0.000514218101249282	0.0310467526325703	0.0285333051670654	Msx2/Neurog3/Ascl1/Hmgb2/Vdr/Loxl2/Olig3/Cbfb/Sox2/Tfap2a/Ppid/Xbp1/Dlx1/Otp/Cbx5/Ahr/Trpv1/Notch1/Gata2/Ferd3l/Met/Cebpa/Cav1/Nr0b1/Notch2/Hdac1/Pcna/Dll4/Gabpa/Insm2/Hes1/T/Snai2/Sox6/Plk1/Psmd10/Tbx3/Nsmce3/Skor2/Isl1/Dusp26/Chd5/Coq7/Uxt/Rpl10/Cnbp/Nr1i2/Dnajb1/Twist2/Jdp2/Zfp366/Ccne1/Timeless/Chd5/Cbx8/Ppp1r15a/Rarb/Lin37/Ctcf/Hhex/H3c14/Satb2/Cdk2/Tagln3/Batf3/Klf5/Gfi1b/Ep300/Bag3/Zfp169/…	96
GO:0030326	GO:0030326	embryonic limb morphogenesis	24/1422	73/8495	0.000534626783734454	0.0314617711086263	0.0289147250523404	Msx2/Reck/Chst11/Ift52/Lrp5/Tfap2a/Cacna1c/Notch1/Bmp7/Crabp2/Notch2/Hdac1/Fras1/Tbx3/Sp9/Rarb/Alx4/Lrp6/Gli3/Megf8/Fbxw4/Frem2/Osr1/Lrp4	24
GO:0035113	GO:0035113	embryonic appendage morphogenesis	24/1422	73/8495	0.000534626783734454	0.0314617711086263	0.0289147250523404	Msx2/Reck/Chst11/Ift52/Lrp5/Tfap2a/Cacna1c/Notch1/Bmp7/Crabp2/Notch2/Hdac1/Fras1/Tbx3/Sp9/Rarb/Alx4/Lrp6/Gli3/Megf8/Fbxw4/Frem2/Osr1/Lrp4	24
GO:0042330	GO:0042330	taxis	54/1422	210/8495	0.000551500608001571	0.0319225949963144	0.0293382420871586	Ptprm/Igfals/Thbs1/Hmgb2/Rho/Tbr1/Ppib/Tymp/Fer/Notch1/Bmp7/Met/Hspb1/Ank3/Snai2/Neo1/Rpl24/Ryk/Lrp1/Ptprm/Slit1/Chl1/Isl1/Abcc1/Cysltr1/Gpr183/Lrp2/Trpm2/Swap70/Unc5c/Plxnb3/Mypn/Slit2/Igfals/Lbp/Alox5/Lama1/Lgmn/Ncam1/Gli3/Hgf/Megf8/Mnx1/Kalrn/Mospd2/Lama2/Rac1/Cntn5/Tubb2b/Notch3/Myot/Usp33/Gas6/Mycbp2	54
GO:0007088	GO:0007088	regulation of mitotic nuclear division	23/1422	69/8495	0.000556190620499347	0.0319225949963144	0.0293382420871586	Cdt1/Lrp5/Cdc20/Ndc80/Bmp7/Met/Zw10/Cdc16/Mad2l1/Rcc1/Plk1/Fbxo43/Chek1/Incenp/Mki67/Bub1/Nusap1/Tubg1/Trip13/Smpd3/Dmrt1/Cdk11b/Xrcc3	23
GO:0051983	GO:0051983	regulation of chromosome segregation	26/1422	82/8495	0.000600039732473349	0.0340193258081537	0.0312652281657166	Cdt1/Smarcb1/Cdc20/Ncaph/Rmi2/Ndc80/Zw10/Cdc16/Mad2l1/Smc2/Actb/Dpf3/Plk1/Numa1/Incenp/Mki67/Ncapd2/Bub1/Chtf18/Trip13/Ncapg/Cit/Xrcc3/Ncapg2/Ncapd3/Ncapd3	26
GO:0060350	GO:0060350	endochondral bone morphogenesis	14/1422	34/8495	0.00063499971873689	0.0346308561010502	0.0318272508890792	Thbs1/Hspg2/Alpl/Matn1/Col9a1/Col2a1/Rarb/Mmp16/Cbs/Scube2/Smpd3/Scx/Csgalnact1/Por	14
GO:0006271	GO:0006271	DNA strand elongation involved in DNA replication	7/1422	11/8495	0.000640622418733128	0.0346308561010502	0.0318272508890792	Mcm7/Mcm3/Pcna/Mcm4/Pola1/Pole/Pold2	7
GO:0019627	GO:0019627	urea metabolic process	7/1422	11/8495	0.000640622418733128	0.0346308561010502	0.0318272508890792	Ass1/Cps1/Cebpa/Asl/Otc/Nags/Arg2	7
GO:0071941	GO:0071941	nitrogen cycle metabolic process	7/1422	11/8495	0.000640622418733128	0.0346308561010502	0.0318272508890792	Ass1/Cps1/Cebpa/Asl/Otc/Nags/Arg2	7
GO:0010232	GO:0010232	vascular transport	9/1422	17/8495	0.000676020356230776	0.0357138481376918	0.0328225672959416	Slc22a1/Slc22a5/Lrp1/Abcg2/Abcc1/Slc2a1/Slc22a2/Slc5a1/Abcg2	9
GO:0150104	GO:0150104	transport across blood-brain barrier	9/1422	17/8495	0.000676020356230776	0.0357138481376918	0.0328225672959416	Slc22a1/Slc22a5/Lrp1/Abcg2/Abcc1/Slc2a1/Slc22a2/Slc5a1/Abcg2	9
GO:0001568	GO:0001568	blood vessel development	77/1422	326/8495	0.000717790879172858	0.0374944921042092	0.0344590559262287	Rtl1/Reck/Otulin/Col22a1/Ptprm/Thbs1/Nsdhl/Loxl2/Lrp5/Xbp1/Casp8/Zc3h12a/Ghsr/Ahr/Actg1/Adamts6/Xdh/Pml/Notch1/Gata2/Hspg2/Bmp7/Foxn1/Hspb1/Cav1/Hpgd/Notch2/Dll4/Mmp2/Wnt4/Mmp19/Hes1/T/Mmp9/Lrp1/Tbx3/Col4a1/Bmper/Ptprm/Isl1/Ptprb/Cysltr1/Rora/Enpep/Lrp2/Glul/Junb/Ldlr/Pxdn/Ppp1r15a/Slit2/C1galt1/Hhex/Tiparp/Plcg1/Fut1/Col24a1/Alox5/Lama1/Ace/Klf5/Gli3/Vav2/Hgf/Megf8/Adrb2/Sash1/E2f8/Slc39a12/Foxf…	77
GO:0048706	GO:0048706	embryonic skeletal system development	22/1422	66/8495	0.000728010104381088	0.0376057663918631	0.0345613217974601	Chst11/Tfap2a/Dlx1/Hspg2/Bmp7/Rbp4/T/Hoxa3/Pax7/Twist2/Col11a1/Col2a1/Alx4/Satb2/Mmp16/Hoxb2/Gli3/Megf8/Scx/Osr1/Hsd17b7/Nkx3-2	22
GO:0006935	GO:0006935	chemotaxis	53/1422	208/8495	0.000778238311858378	0.0387678124096276	0.0356292922237218	Ptprm/Igfals/Thbs1/Hmgb2/Tbr1/Ppib/Tymp/Fer/Notch1/Bmp7/Met/Hspb1/Ank3/Snai2/Neo1/Rpl24/Ryk/Lrp1/Ptprm/Slit1/Chl1/Isl1/Abcc1/Cysltr1/Gpr183/Lrp2/Trpm2/Swap70/Unc5c/Plxnb3/Mypn/Slit2/Igfals/Lbp/Alox5/Lama1/Lgmn/Ncam1/Gli3/Hgf/Megf8/Mnx1/Kalrn/Mospd2/Lama2/Rac1/Cntn5/Tubb2b/Notch3/Myot/Usp33/Gas6/Mycbp2	53
GO:0015908	GO:0015908	fatty acid transport	18/1422	50/8495	0.000782021930491713	0.0387678124096276	0.0356292922237218	Hrh2/Thbs1/Slc27a6/Slc5a8/Fabp3/Fabp2/Crot/Crabp2/Sstr4/Abcc1/Pla2r1/Map2k6/Slc27a2/Ace/Slc2a1/Nmur2/Eprs/Agtr2	18
GO:0035107	GO:0035107	appendage morphogenesis	28/1422	92/8495	0.000783861984621423	0.0387678124096276	0.0356292922237218	Msx2/Evx2/Reck/Chst11/Ift52/Pkdcc/Lrp5/Tfap2a/Cacna1c/Notch1/Bmp7/Crabp2/Notch2/Hdac1/Fras1/Tbx3/Sp9/Col2a1/Rarb/Alx4/Lrp6/Gli3/Megf8/Fbxw4/Frem2/Osr1/Lrp4/Atrx	28
GO:0035108	GO:0035108	limb morphogenesis	28/1422	92/8495	0.000783861984621423	0.0387678124096276	0.0356292922237218	Msx2/Evx2/Reck/Chst11/Ift52/Pkdcc/Lrp5/Tfap2a/Cacna1c/Notch1/Bmp7/Crabp2/Notch2/Hdac1/Fras1/Tbx3/Sp9/Col2a1/Rarb/Alx4/Lrp6/Gli3/Megf8/Fbxw4/Frem2/Osr1/Lrp4/Atrx	28
GO:0097237	GO:0097237	cellular response to toxic substance	13/1422	31/8495	0.000803251488464975	0.0388991267695174	0.0357499757859576	Dhfr/Akr1a1/Aldh1a1/Sod2/Aldh2/Mtarc2/Abcg2/Prdx1/Abcb6/Rdh12/Aldh2/Prdx6/Abcg2	13
GO:2000242	GO:2000242	negative regulation of reproductive process	13/1422	31/8495	0.000803251488464975	0.0388991267695174	0.0357499757859576	Hpgds/Nanos2/Bmp7/Wnt4/Fbxo43/Rad1/Rgn/Wdr77/Cdkn1b/Trip13/Dmrt1/Nlrp5/Astl	13
GO:0001525	GO:0001525	angiogenesis	55/1422	219/8495	0.0009061732646748	0.0431819970026453	0.0396861183126507	Rtl1/Reck/Otulin/Col22a1/Ptprm/Thbs1/Loxl2/Xbp1/Casp8/Zc3h12a/Ghsr/Ahr/Actg1/Pml/Notch1/Gata2/Hspg2/Hspb1/Cav1/Notch2/Dll4/Mmp2/Mmp19/Mmp9/Col4a1/Bmper/Ptprm/Isl1/Ptprb/Cysltr1/Rora/Enpep/Glul/Pxdn/Ppp1r15a/Slit2/C1galt1/Hhex/Plcg1/Fut1/Col24a1/Alox5/Ace/Klf5/Vav2/Hgf/Adrb2/Sash1/E2f8/Slc39a12/Abcc8/Nrxn1/Notch3/Sirt6/Adamts9	55
GO:0001503	GO:0001503	ossification	49/1422	190/8495	0.000910267951443158	0.0431819970026453	0.0396861183126507	Kazald1/Msx2/Vdr/Pkdcc/Cbfb/Lrp5/Sox2/Tfap2a/Tob2/Ahr/Clec3b/Notch1/Hspg2/Bmp7/Cebpa/Mmp2/Wnt4/Alpl/Clec3a/Snai2/Mmp9/Slc26a2/Sh3pxd2b/Asf1a/Ddr2/Matn1/Map2k6/Twist2/Junb/Col2a1/Il6st/Satb2/Lrp6/Mmp16/Bambi/Alox5/Cbs/Scube2/Fzd1/Gli3/Smpd3/Adrb2/Fat4/Scx/Csgalnact1/Bmp1/Jag1/Osr1/Lrp4	49
GO:0010948	GO:0010948	negative regulation of cell cycle process	45/1422	171/8495	0.000922979534222642	0.0433427460060713	0.0398338535822403	Cdt1/Fancd2/Sox2/Cradd/Cdc20/Rpa2/Haspin/Pml/Ndc80/Nanos2/Bmp7/Orc1/Zw10/Susd2/Mad2l1/Cdk1/Plk1/Rpl24/Ccdc84/Clspn/Syf2/Fbxo43/Chek1/Incenp/Smarca5/Fem1b/Bub1/Sde2/Rad1/Timeless/Tnks/Cdkn1b/Kifc5b/Trip13/Rad51/Dmrt1/E2f8/Cry1/Dtl/Xrcc3/Tiprl/Atrx/Atr/Chek2/Rint1	45
GO:0048736	GO:0048736	appendage development	32/1422	111/8495	0.000971366773848003	0.0447117240754393	0.0410920034919129	Msx2/Evx2/Reck/Chst11/Ift52/Pkdcc/Lrp5/Tfap2a/Cacna1c/Notch1/Bmp7/Foxn1/Crabp2/Notch2/Hdac1/Cplane2/Fras1/Tbx3/Sp9/Col2a1/Rarb/Alx4/Lrp6/Gli3/Megf8/Fbxw4/Slc7a11/Frem2/Scx/Osr1/Lrp4/Atrx	32
GO:0060173	GO:0060173	limb development	32/1422	111/8495	0.000971366773848003	0.0447117240754393	0.0410920034919129	Msx2/Evx2/Reck/Chst11/Ift52/Pkdcc/Lrp5/Tfap2a/Cacna1c/Notch1/Bmp7/Foxn1/Crabp2/Notch2/Hdac1/Cplane2/Fras1/Tbx3/Sp9/Col2a1/Rarb/Alx4/Lrp6/Gli3/Megf8/Fbxw4/Slc7a11/Frem2/Scx/Osr1/Lrp4/Atrx	32
GO:0006520	GO:0006520	cellular amino acid metabolic process	53/1422	210/8495	0.000987108587529165	0.0449908610139518	0.0413485423816396	Aadat/Ass1/Ppat/Dhfr/Oat/Apip/Psph/Cps1/Aldh1a1/Adi1/Ido1/Phgdh/Odc1/Shmt2/Nox4/Aldh6a1/Ggt1/Bhmt/Gfpt2/Acy1/Mthfr/Ahcyl/Pfas/Srr/Asl/Slc39a8/Aldh5a1/Cdo1/Sars2/Otc/Psat1/Glul/Nags/Agxt2/Sardh/Aldh18a1/Gart/Tdh/Cad/Sdsl/Cbs/Hao1/Kyat3/Gls/Slc7a11/Asrgl1/Eprs/Gatb/Pipox/Adssl1/Arg2/Tat/Aars	53
GO:0033260	GO:0033260	nuclear DNA replication	12/1422	28/8495	0.00100953722646109	0.0451282554405538	0.0414748137875056	Cdt1/Mcm3/Cdc45/Pcna/Mcm2/Mcm4/Gins3/Pola1/Dbf4/Mcm6/Rad51/Atrx	12
GO:0060443	GO:0060443	mammary gland morphogenesis	12/1422	28/8495	0.00100953722646109	0.0451282554405538	0.0414748137875056	Csmd1/Msx2/Vdr/Lrp5/Pml/Cav1/Wnt4/Tbx3/Slit2/Lrp6/Ddr1/Gli3	12
GO:1905818	GO:1905818	regulation of chromosome separation	23/1422	72/8495	0.00108417620260517	0.0480031920562992	0.0441170045751816	Cdt1/Smarcb1/Cdc20/Ncaph/Ndc80/Zw10/Cdc16/Mad2l1/Smc2/Actb/Dpf3/Plk1/Numa1/Incenp/Ncapd2/Bub1/Trip13/Ncapg/Cit/Xrcc3/Ncapg2/Ncapd3/Ncapd3	23
GO:0001944	GO:0001944	vasculature development	79/1422	341/8495	0.00112466729776314	0.0493262100688758	0.0453329152097376	Rtl1/Reck/Svep1/Otulin/Col22a1/Ptprm/Thbs1/Nsdhl/Loxl2/Lrp5/Xbp1/Casp8/Zc3h12a/Ghsr/Ahr/Actg1/Adamts6/Xdh/Pml/Notch1/Gata2/Hspg2/Bmp7/Foxn1/Hspb1/Cav1/Hpgd/Notch2/Dll4/Mmp2/Wnt4/Sod2/Mmp19/Hes1/T/Mmp9/Lrp1/Tbx3/Col4a1/Bmper/Ptprm/Isl1/Ptprb/Cysltr1/Rora/Enpep/Lrp2/Glul/Junb/Ldlr/Pxdn/Ppp1r15a/Slit2/C1galt1/Hhex/Tiparp/Plcg1/Fut1/Col24a1/Alox5/Lama1/Ace/Klf5/Gli3/Vav2/Hgf/Megf8/Adrb2/Sash1/E2f8/Sl…	79
GO:0009069	GO:0009069	serine family amino acid metabolic process	13/1422	32/8495	0.00114800906639679	0.0496074639498093	0.0455913996608838	Dhfr/Psph/Phgdh/Shmt2/Ggt1/Srr/Cdo1/Psat1/Agxt2/Gart/Sdsl/Cbs/Slc7a11	13
GO:0099174	GO:0099174	regulation of presynapse organization	9/1422	18/8495	0.00115242118876735	0.0496074639498093	0.0455913996608838	Nlgn1/Il1rap/Ptprs/Il1rapl1/Nlgn2/Mdga1/Fzd1/Nlgn3/Nrxn1	9

## Sheet: 0dpavsNA
	ID	Description	GeneRatio	BgRatio	pvalue	p.adjust	qvalue	geneID	Count
GO:0045165	GO:0045165	cell fate commitment	58/1343	125/8495	4.9164817303326e-16	2.28763894912376e-12	1.75182006917641e-12	Wnt6/Wnt4/Tbx3/Ptch1/Sox2/Tbr1/Isl1/Gli3/Sox6/Fgfr3/Onecut2/Shh/Notch1/T/Gata4/Rbpj/Men1/Onecut1/Dlx1/Ascl1/Tcf3/Acvr1/Olig3/Foxn1/Lhx3/Notch2/Sh3pxd2b/Hes1/Bmp2/Ext1/Tgfbr1/Pax6/Wnt5a/Cyld/Sostdc1/Tlx3/Prox1/Dll4/Wnt1/Lbx1/Prdm14/Erbb4/Wnt16/Smo/Notch3/Vsx2/Fgfr3/Pitx1/Cdc42/Pml/Fev/Rab10/Wnt10b/Ctnnb1/Ctsl/Smarca4/Nkx6-2/Pax7	58
GO:0048729	GO:0048729	tissue morphogenesis	108/1343	330/8495	5.63094450327041e-15	1.05492398744908e-11	8.07835962653441e-12	Wnt6/Wnt4/Msx2/Tbx3/Lamc1/Ptch1/Sox2/Col4a1/Isl1/Gli3/Vcl/Fzd1/Ahr/Trim71/Fgfr3/Hand2/Sema5a/Ddr1/Mtss1/Ift52/Car2/Scrib/Tgfbr3/Ptk7/Shh/Fat4/Notch1/T/Matn1/Gata4/Csmd1/Rbpj/Hgf/Frzb/Pak1/Tfap2a/Septin4/Bmp7/Brsk2/Acvr1/Rac1/Foxf1/Foxn1/Mllt3/Celsr1/Osr1/Fat1/Ryk/Lrp6/Ski/Ankrd6/Greb1l/Notch2/Col11a1/Hes1/Bmp2/Btbd7/Ext1/Snai2/Tgfbr1/Hoxb2/Plod3/Pitx2/Slit2/Timeless/Hs3st3a1/Bmpr2/Dchs1/Stox1/Fst…	108
GO:0002009	GO:0002009	morphogenesis of an epithelium	98/1343	288/8495	6.80157309767299e-15	1.05492398744908e-11	8.07835962653441e-12	Wnt6/Wnt4/Msx2/Tbx3/Lamc1/Ptch1/Sox2/Col4a1/Gli3/Vcl/Fzd1/Ahr/Trim71/Fgfr3/Hand2/Sema5a/Ddr1/Mtss1/Ift52/Car2/Scrib/Ptk7/Shh/Fat4/Notch1/T/Gata4/Csmd1/Rbpj/Hgf/Frzb/Pak1/Tfap2a/Bmp7/Brsk2/Acvr1/Rac1/Foxf1/Foxn1/Mllt3/Celsr1/Osr1/Fat1/Ryk/Lrp6/Ski/Ankrd6/Greb1l/Notch2/Hes1/Bmp2/Btbd7/Ext1/Snai2/Hoxb2/Plod3/Pitx2/Slit2/Timeless/Hs3st3a1/Dchs1/Stox1/Fst/Wnt5a/Sostdc1/Yap1/Prox1/Dll4/Wnt1/Lbx1/Erbb4/…	98
GO:0035239	GO:0035239	tube morphogenesis	129/1343	429/8495	1.82986727961789e-14	1.64087605731328e-11	1.25654426776283e-11	Gpx1/Mmp9/Wnt6/Wnt4/Unc5b/Msx2/Tbx3/Fzd4/Mfge8/Rtl1/Hspg2/Col4a2/Ptch1/Sox2/Col4a1/Isl1/Gli3/Fzd1/Ahr/Trim71/Fgfr3/Hand2/Sema5a/Ddr1/Mtss1/Ift52/Zeb1/Nkx2-3/Nrxn1/Scrib/Tgfbr3/Reck/Ptk7/Shh/Fat4/Ptprm/Notch1/T/Gata4/Csmd1/Rbpj/Fgf18/Hgf/Plcd3/Pak1/Adgrb2/Tfap2a/Bmp7/Cav1/Acvr1/Foxf1/Emx2/Foxn1/Smad6/Lrp1/Celsr1/Osr1/Ago2/Sirt1/Lrp6/Ski/Greb1l/Notch2/Hes1/Bmp2/Ghsr/Ext1/Tgfbr1/Sgpl1/Pitx2/Slit2/Ti…	129
GO:0001503	GO:0001503	ossification	73/1343	190/8495	2.00758090385771e-14	1.64087605731328e-11	1.25654426776283e-11	Mmp9/Osr2/Bmp1/Wnt4/Msx2/Hspg2/Ptch1/Sox2/P3h1/Gli3/Fzd1/Ahr/Bmp3/Fgfr3/Hand2/Kazald1/Mtss1/Tgfbr3/Twist2/Shh/Fat4/Notch1/Zmpste24/Matn1/Rbpj/Fgf18/Tfap2a/Bmp7/Acvr2a/Clec3b/Men1/Acvr1/Satb2/Alpl/Smad6/Fbn2/Osr1/Lrp6/Ski/Bambi/Sh3pxd2b/Bmp2/Ext1/Scube3/Snai2/Col2a1/Crim1/Notum/Bmpr2/Dchs1/Wnt5a/Ddr2/Yap1/Rorb/Hspg2/Nell1/Alox5/Mapk8/Twsg1/Lrp4/Gsk3b/Slc24a3/Smo/Slc8a1/Ccn2/Fgfr3/Erh/Slc26a2/Wnt10…	73
GO:0000904	GO:0000904	cell morphogenesis involved in differentiation	124/1343	407/8495	2.11589433567154e-14	1.64087605731328e-11	1.25654426776283e-11	Crabp2/Neo1/Unc5b/Lamb1/Unc5c/Fzd4/Ache/Lamc1/Ptch1/Tbr1/Isl1/Igfals/Gli3/Vcl/Fgfr3/Sema5a/Neurog3/Scrib/Chl1/Shh/Ptprm/Notch1/Matn1/Pak1/Bmp7/Tanc2/Brsk2/Sema6d/Ablim1/Rac1/Map3k13/Agrn/Unk/Lrp1/Lhx3/Flot1/Vamp3/Fat1/Skor2/Kndc1/Dock1/Chn1/Phox2b/Ryk/Dclk1/Lrp6/Prdm8/Tubb2b/Stxbp5/Bcar1/Il1rapl1/Cntnap2/Whrn/Baiap2/Itga4/Hes1/Wdr47/Ext1/Fer/Adcy1/Plod3/Ece1/Foxb1/Slit2/Bmpr2/Plxnb3/B4galt5/Pax6/…	124
GO:1905114	GO:1905114	cell surface receptor signaling pathway involved in cell-cell signaling	89/1343	270/8495	9.94819493504929e-13	5.95669354609748e-10	4.56149573077697e-10	Wnt6/Wnt4/Fzd4/Bcl9/Sox2/Isl1/Gli3/Rims2/Fzd1/Rnf220/Fgfr3/Sema5a/Nrxn1/Reck/Ptk7/Shh/Notch1/Slc29a1/Ror1/Rbpj/Zmynd8/Frzb/Cav1/Nlk/Rac1/Hic1/Tlr2/Shisa2/Lrp1/Mllt3/Celsr1/Stx1a/Tlr2/Daam1/Ryk/Lrp6/Hbp1/Mcc/Cntnap2/Ankrd6/Baiap2/Bambi/Bmp2/Lmbr1l/Ext1/Snai2/Arntl/Trabd2b/Pitx2/Notum/Ccne1/Kank1/Wnt5a/Cyld/Apcdd1/Siah1a/Prdm15/Sostdc1/Yap1/Bicc1/Lrp1/Wnt1/Klf15/Wnt16/Prickle1/Lrp4/Jup/Gsk3b/Nlgn1/…	89
GO:0061138	GO:0061138	morphogenesis of a branching epithelium	47/1343	104/8495	1.02414675196174e-12	5.95669354609748e-10	4.56149573077697e-10	Wnt6/Wnt4/Msx2/Tbx3/Ptch1/Sox2/Col4a1/Gli3/Ahr/Sema5a/Ddr1/Shh/Fat4/Notch1/Csmd1/Hgf/Pak1/Bmp7/Acvr1/Foxf1/Celsr1/Lrp6/Greb1l/Bmp2/Btbd7/Ext1/Snai2/Pitx2/Slit2/Timeless/Hs3st3a1/Dchs1/Wnt5a/Yap1/Prox1/Dll4/Wnt1/Tmtc3/Smo/Met/Maged1/Cav3/Ppp1ca/Pml/St14/Ctnnb1/Lama1	47
GO:0030855	GO:0030855	epithelial cell differentiation	96/1343	302/8495	1.41875910871102e-12	7.33498459203597e-10	5.61695857659275e-10	Gpx1/Mmp9/Wnt4/Msx2/Tbx3/Akr1b3/Lamc1/Otp/Ptch1/Hoxa7/Sox2/Vcl/Fzd1/Fgfr3/Mtss1/Neurog3/Zeb1/Scrib/Onecut2/Ptk7/Fat4/Notch1/Gata4/Rbpj/Frzb/Plcb1/Tfap2a/Bmp7/Cav1/Kcnq1/Men1/Onecut1/Ascl1/Acvr1/Ces1b/Rac1/Foxf1/Plaat3/Foxn1/Rarb/Lhx3/Osr1/Fat1/Nr5a2/Smarcb1/Tgm1/Pde2a/Whrn/Notch2/Foxj1/Hes1/Bmp2/Ext1/Arntl/Tgfbr1/Plod3/Foxb1/Bmpr2/Stat5b/Pax6/Fst/Wnt5a/Tagln2/Sostdc1/Yap1/Prox1/Tst/Add1/Wnt1/B4ga…	96
GO:0048667	GO:0048667	cell morphogenesis involved in neuron differentiation	102/1343	330/8495	1.90542565073998e-12	8.86594555289312e-10	6.78933245026824e-10	Crabp2/Neo1/Unc5b/Unc5c/Ache/Ptch1/Tbr1/Isl1/Igfals/Gli3/Vcl/Fgfr3/Sema5a/Neurog3/Scrib/Chl1/Shh/Ptprm/Notch1/Pak1/Bmp7/Tanc2/Brsk2/Sema6d/Ablim1/Rac1/Map3k13/Agrn/Unk/Lrp1/Lhx3/Flot1/Skor2/Kndc1/Chn1/Phox2b/Ryk/Dclk1/Prdm8/Tubb2b/Stxbp5/Il1rapl1/Cntnap2/Whrn/Baiap2/Itga4/Hes1/Wdr47/Ext1/Adcy1/Ece1/Foxb1/Slit2/Bmpr2/Plxnb3/B4galt5/Pax6/Wnt5a/Lrp1/Slit3/Ank3/Szt2/Cntn5/Rb1/Efnb2/Mapk8/Trio/Vldlr/N…	102
GO:0007409	GO:0007409	axonogenesis	77/1343	223/8495	2.58499968007742e-12	1.09345486467275e-09	8.37342001632734e-10	Crabp2/Neo1/Unc5b/Unc5c/Ache/Ptch1/Tbr1/Isl1/Igfals/Gli3/Vcl/Fgfr3/Sema5a/Chl1/Shh/Ptprm/Notch1/Pak1/Bmp7/Brsk2/Sema6d/Ablim1/Rac1/Map3k13/Agrn/Lrp1/Lhx3/Flot1/Chn1/Phox2b/Ryk/Dclk1/Prdm8/Tubb2b/Stxbp5/Cntnap2/Itga4/Wdr47/Ext1/Adcy1/Ece1/Foxb1/Slit2/Bmpr2/Plxnb3/B4galt5/Pax6/Wnt5a/Lrp1/Slit3/Ank3/Szt2/Cntn5/Efnb2/Trio/Nr4a2/Lrp4/Gsk3b/Pafah1b1/Smo/Myot/Ntrk2/Notch3/Actb/Fgfr3/Septin7/Bhlhe22/Lrp2…	77
GO:0070848	GO:0070848	response to growth factor	99/1343	319/8495	3.14084780169092e-12	1.21786373510565e-09	9.32611386730155e-10	Wnt4/Neo1/Kcp/Msx2/Fzd4/Col4a2/Sox2/Fzd1/Sox6/Trim71/Fgfr3/Zeb1/Zfhx3/Nrxn1/Tgfbr3/Onecut2/Fat4/Notch1/Gata4/Rbpj/Fgf18/Chst11/Hgf/Bmp7/Cav1/Sinhcaf/Acvr2a/Nlk/Men1/Onecut1/Dlx1/Ppara/Acvr1/Shisa2/Smad6/Lrp1/Fbn2/Arf6/Skor2/Insr/Sirt1/Phox2b/Bcar1/Ski/Bambi/Notch2/Magi2/Hes1/Bmp2/Ext1/Scube3/Snai2/Fer/Col2a1/Tgfbr1/Crim1/Slit2/Bmpr2/Stat5b/Fst/Wnt5a/Setx/Sostdc1/Zmiz1/Lrp1/Dll4/Wnt1/Bmper/Prdm14/…	99
GO:0001763	GO:0001763	morphogenesis of a branching structure	48/1343	111/8495	4.31261579536795e-12	1.52054446363448e-09	1.16439716524771e-09	Wnt6/Wnt4/Msx2/Tbx3/Ptch1/Sox2/Col4a1/Gli3/Ahr/Sema5a/Ddr1/Shh/Fat4/Notch1/Csmd1/Hgf/Pak1/Bmp7/Acvr1/Map3k13/Foxf1/Celsr1/Lrp6/Greb1l/Bmp2/Btbd7/Ext1/Snai2/Pitx2/Slit2/Timeless/Hs3st3a1/Dchs1/Wnt5a/Yap1/Prox1/Dll4/Wnt1/Tmtc3/Smo/Met/Maged1/Cav3/Ppp1ca/Pml/St14/Ctnnb1/Lama1	48
GO:0098609	GO:0098609	cell-cell adhesion	99/1343	321/8495	4.75524319769139e-12	1.52054446363448e-09	1.16439716524771e-09	Wnt4/Neo1/Lamb1/Adgrl3/Fat2/Sox2/Gli3/Vcl/Adamts18/Hmcn1/Nrxn1/Scrib/Kirrel/Shh/Fat4/Ptprm/Notch1/Olr1/Bmp7/Cav1/Ppara/Pcdh19/Acvr1/Foxf1/Lpp/Tenm3/Gpc6/Fga/Peli1/Prkg1/B4galnt2/Flot1/Celsr1/Megf11/Fat1/Nphs1/Smarcb1/Lrp6/Il1rapl1/Sftpd/Magi2/Foxj1/Negr1/Itga4/Hes1/Bmp2/Ext1/Fer/Svep1/Slit2/Plxnb3/Stat5b/Dchs1/Wnt5a/Cyld/Ptprt/Slc39a8/Flot2/Zmiz1/Parva/Socs6/Crisp2/Wnt1/Golph3/Dpp4/Ank3/Serpine2/…	99
GO:0120039	GO:0120039	plasma membrane bounded cell projection morphogenesis	108/1343	362/8495	5.02057927107848e-12	1.52054446363448e-09	1.16439716524771e-09	Crabp2/Neo1/Unc5b/Unc5c/Fzd4/Ache/Ptch1/Tbr1/Isl1/Igfals/Gli3/Vcl/Rims2/Fgfr3/Sema5a/Ddr1/Neurog3/Nrxn1/Chl1/Shh/Zswim6/Ptprm/Notch1/Pak1/Bmp7/Tanc2/Brsk2/Sema6d/Ablim1/Rac1/Map3k13/Agrn/Lrp1/Lhx3/Flot1/Skor2/Kndc1/Chn1/Phox2b/Ryk/Dclk1/Prdm8/Tubb2b/Stxbp5/Il1rapl1/Cntnap2/Baiap2/Itga4/Wdr47/Ext1/Adcy1/Ece1/Foxb1/Slit2/Bmpr2/Plxnb3/B4galt5/Pax6/Kank1/Wnt5a/Reg2/Impact/Lrp1/Slit3/Ank3/Szt2/Cntn5/E…	108
GO:0007507	GO:0007507	heart development	104/1343	344/8495	5.22860765487894e-12	1.52054446363448e-09	1.16439716524771e-09	Mmp9/Gaa/Msx2/Tbx3/Cacna1c/Hspg2/Ptch1/Adra1a/Isl1/Gli3/Fzd1/Ahr/Sox6/Hand2/Ift52/Tgfbr3/Ptk7/Shh/Fat4/Notch1/Zmpste24/T/Gata4/Rbpj/Pak1/Tfap2a/Bmp7/Slc22a5/Kcnq1/Col14a1/Ppara/Acvr1/Ank2/Rac1/Foxf1/Rarb/Smad6/Lrp1/Osr1/Insr/Sirt1/Lrp6/Pde2a/Slc9a1/Greb1l/Notch2/Col11a1/Foxj1/Itga4/Sh3pxd2b/Hes1/Bmp2/Ext1/Snai2/Col2a1/Tgfbr1/Nox4/Pitx2/Ece1/Slit2/Bmpr2/Dnah5/Dchs1/Wnt5a/Pskh1/Yap1/Bicc1/Zmiz1/Pro…	104
GO:0045596	GO:0045596	negative regulation of cell differentiation	99/1343	322/8495	5.8387985567506e-12	1.5981135108565e-09	1.22379771607435e-09	Mmp9/Wnt4/Msx2/Tbx3/Ptch1/Hoxa7/Sox2/Isl1/Gli3/Ahr/Sox6/Fgfr3/Hand2/Sema5a/Zeb1/Zfhx3/Tgfbr3/Twist2/Shh/Notch1/Rbpj/Frzb/Pak1/Bmp7/Cav1/Sinhcaf/Sema6d/Men1/Dlx1/Ppara/Ascl1/Kdm4a/Rarb/Smad6/Osr1/Sirt1/Phox2b/Ryk/Lrp6/Hbp1/Pglyrp3/Klf13/Bcar1/Ski/Bambi/Foxj1/Hes1/Bmp2/Snai2/Arntl/Tgfbr1/Crim1/Slit2/Bmpr2/Stat5b/Pax6/Kank1/Fst/Wnt5a/Sostdc1/Tlx3/Yap1/Prox1/Wnt1/Lbx1/Rorb/Rb1/Twsg1/Prickle1/Sorl1/Tr…	99
GO:0007423	GO:0007423	sensory organ development	94/1343	300/8495	6.21574350348794e-12	1.60676969565163e-09	1.23042641867291e-09	Chrna10/Osr2/Slc17a6/Tbx3/Cacna1c/Fzd4/Ache/Sox2/Col4a1/Gli3/Adamts18/Ahr/Fgfr3/Hand2/Ddr1/Zeb1/Scrib/Hipk1/Twist2/Mab21l2/Ptk7/Shh/Fat4/Ptprm/Notch1/Ror1/Rbpj/Frzb/Tfap2a/Bmp7/Fjx1/Kcnq1/Dlx1/Ascl1/Rac1/Tenm3/Plaat3/Cnga3/Rarb/Mcm2/Slc17a6/Celsr1/Osr1/Megf11/Fat1/Pbx3/Phox2b/Lrp6/Ski/Whrn/Notch2/Col11a1/Sh3pxd2b/Hes1/Bmp2/Col2a1/Tgfbr1/Pitx2/Ece1/Bmpr2/Dchs1/Pax6/Stox1/Wnt5a/Prox1/Dll4/Wnt1/Bmpe…	94
GO:0048754	GO:0048754	branching morphogenesis of an epithelial tube	42/1343	91/8495	7.063851269375e-12	1.67703115925502e-09	1.28423099394352e-09	Wnt6/Wnt4/Msx2/Tbx3/Ptch1/Sox2/Col4a1/Gli3/Ahr/Sema5a/Ddr1/Shh/Fat4/Notch1/Csmd1/Pak1/Bmp7/Acvr1/Foxf1/Celsr1/Lrp6/Greb1l/Bmp2/Ext1/Pitx2/Slit2/Timeless/Hs3st3a1/Dchs1/Wnt5a/Yap1/Dll4/Wnt1/Tmtc3/Smo/Met/Maged1/Cav3/Ppp1ca/Pml/Ctnnb1/Lama1	42
GO:0048858	GO:0048858	cell projection morphogenesis	108/1343	364/8495	7.35170044254250e-12	1.67703115925502e-09	1.28423099394352e-09	Crabp2/Neo1/Unc5b/Unc5c/Fzd4/Ache/Ptch1/Tbr1/Isl1/Igfals/Gli3/Vcl/Rims2/Fgfr3/Sema5a/Ddr1/Neurog3/Nrxn1/Chl1/Shh/Zswim6/Ptprm/Notch1/Pak1/Bmp7/Tanc2/Brsk2/Sema6d/Ablim1/Rac1/Map3k13/Agrn/Lrp1/Lhx3/Flot1/Skor2/Kndc1/Chn1/Phox2b/Ryk/Dclk1/Prdm8/Tubb2b/Stxbp5/Il1rapl1/Cntnap2/Baiap2/Itga4/Wdr47/Ext1/Adcy1/Ece1/Foxb1/Slit2/Bmpr2/Plxnb3/B4galt5/Pax6/Kank1/Wnt5a/Reg2/Impact/Lrp1/Slit3/Ank3/Szt2/Cntn5/E…	108
GO:0048812	GO:0048812	neuron projection morphogenesis	106/1343	355/8495	7.56880600566416e-12	1.67703115925502e-09	1.28423099394352e-09	Crabp2/Neo1/Unc5b/Unc5c/Fzd4/Ache/Ptch1/Tbr1/Isl1/Igfals/Gli3/Vcl/Rims2/Fgfr3/Sema5a/Ddr1/Neurog3/Nrxn1/Chl1/Shh/Zswim6/Ptprm/Notch1/Pak1/Bmp7/Tanc2/Brsk2/Sema6d/Ablim1/Rac1/Map3k13/Agrn/Lrp1/Lhx3/Flot1/Skor2/Kndc1/Chn1/Phox2b/Ryk/Dclk1/Prdm8/Tubb2b/Stxbp5/Il1rapl1/Cntnap2/Baiap2/Itga4/Wdr47/Ext1/Adcy1/Ece1/Foxb1/Slit2/Bmpr2/Plxnb3/B4galt5/Pax6/Wnt5a/Reg2/Impact/Lrp1/Slit3/Ank3/Szt2/Cntn5/Efnb2/M…	106
GO:0071772	GO:0071772	response to BMP	38/1343	78/8495	9.1108688485964e-12	1.76973742975629e-09	1.35522327411292e-09	Neo1/Kcp/Msx2/Fzd1/Tgfbr3/Notch1/Gata4/Rbpj/Bmp7/Cav1/Acvr2a/Dlx1/Acvr1/Smad6/Skor2/Phox2b/Ski/Bambi/Notch2/Hes1/Bmp2/Ext1/Scube3/Col2a1/Crim1/Bmpr2/Fst/Wnt5a/Sostdc1/Wnt1/Bmper/Twsg1/Sorl1/Hivep1/Fbn1/Lrp2/Zfp423/Comp	38
GO:0071773	GO:0071773	cellular response to BMP stimulus	38/1343	78/8495	9.1108688485964e-12	1.76973742975629e-09	1.35522327411292e-09	Neo1/Kcp/Msx2/Fzd1/Tgfbr3/Notch1/Gata4/Rbpj/Bmp7/Cav1/Acvr2a/Dlx1/Acvr1/Smad6/Skor2/Phox2b/Ski/Bambi/Notch2/Hes1/Bmp2/Ext1/Scube3/Col2a1/Crim1/Bmpr2/Fst/Wnt5a/Sostdc1/Wnt1/Bmper/Twsg1/Sorl1/Hivep1/Fbn1/Lrp2/Zfp423/Comp	38
GO:0061564	GO:0061564	axon development	81/1343	245/8495	9.12823948294671e-12	1.76973742975629e-09	1.35522327411292e-09	Crabp2/Neo1/Unc5b/Unc5c/Ache/Ptch1/Tbr1/Isl1/Igfals/Gli3/Vcl/Fgfr3/Sema5a/Ddr1/Chl1/Shh/Ptprm/Notch1/Pak1/Bmp7/Brsk2/Sema6d/Ablim1/Rac1/Map3k13/Agrn/Lrp1/Lhx3/Flot1/Chn1/Phox2b/Ryk/Dclk1/Prdm8/Tubb2b/Stxbp5/Cntnap2/Grm7/Itga4/Wdr47/Ext1/Adcy1/Ece1/Foxb1/Slit2/Bmpr2/Plxnb3/B4galt5/Pax6/Wnt5a/Lrp1/Slit3/Ank3/Szt2/Cntn5/Efnb2/Trio/Nr4a2/Lrp4/Gsk3b/Pafah1b1/Smo/Myot/Ntrk2/Notch3/Actb/Tbc1d24/Fgfr3/Se…	81
GO:0071363	GO:0071363	cellular response to growth factor stimulus	96/1343	312/8495	1.18352222870038e-11	2.19098292887048e-09	1.67780316360166e-09	Wnt4/Neo1/Kcp/Msx2/Fzd4/Col4a2/Fzd1/Sox6/Trim71/Fgfr3/Zeb1/Nrxn1/Tgfbr3/Onecut2/Fat4/Notch1/Gata4/Rbpj/Fgf18/Chst11/Hgf/Bmp7/Cav1/Sinhcaf/Acvr2a/Nlk/Men1/Onecut1/Dlx1/Ppara/Acvr1/Shisa2/Smad6/Lrp1/Fbn2/Arf6/Skor2/Insr/Sirt1/Phox2b/Bcar1/Ski/Bambi/Notch2/Magi2/Hes1/Bmp2/Ext1/Scube3/Snai2/Col2a1/Tgfbr1/Crim1/Slit2/Bmpr2/Stat5b/Fst/Wnt5a/Setx/Sostdc1/Zmiz1/Lrp1/Dll4/Wnt1/Bmper/Prdm14/Erbb4/Nos1/Twsg…	96
GO:0030509	GO:0030509	BMP signaling pathway	36/1343	72/8495	1.22427586827063e-11	2.19098292887048e-09	1.67780316360166e-09	Neo1/Kcp/Msx2/Fzd1/Tgfbr3/Notch1/Gata4/Rbpj/Bmp7/Cav1/Acvr2a/Dlx1/Acvr1/Smad6/Skor2/Ski/Bambi/Notch2/Hes1/Bmp2/Ext1/Scube3/Crim1/Bmpr2/Fst/Wnt5a/Sostdc1/Wnt1/Bmper/Twsg1/Sorl1/Hivep1/Fbn1/Lrp2/Zfp423/Comp	36
GO:0008285	GO:0008285	negative regulation of cell population proliferation	97/1343	317/8495	1.31311243581854e-11	2.25345896542085e-09	1.72564584205992e-09	Mmp9/Bche/Msx2/Tbx3/Ptch1/Sox2/Isl1/Gli3/Ahr/Fgfr3/Ddr1/Mtss1/Hpgds/Ift52/Zeb1/Scrib/Cbfa2t3/Tgfbr3/Twist2/Shh/Ptprm/Notch1/Rbpj/Frzb/Pak1/Tfap2a/Septin4/Bmp7/Cav1/Men1/Nlrc3/Tlr2/Tial1/Rarb/Peli1/Prkg1/Smad6/Fth1/Tlr2/Smarcb1/Phox2b/Dach1/Lrp6/Ctcf/Klf13/Ski/Sftpd/Mcc/Magi2/Foxj1/Hes1/Bmp2/Snai2/Tgfbr1/Nox4/Slit2/Bmpr2/Pax6/Wnt5a/Reg2/Prox1/Slit3/Agbl4/Dll4/Lbx1/B4galt1/Serpine2/Erbb4/Nell1/Alox…	97
GO:0001501	GO:0001501	skeletal system development	85/1343	264/8495	1.35604665875314e-11	2.25345896542085e-09	1.72564584205992e-09	Mmp9/Osr2/Bmp1/Hoxc4/Msx2/Tbx3/Hspg2/Hoxa3/Hoxa7/P3h1/Gli3/Sox6/Bmp3/Fgfr3/Hand2/Zeb1/Twist2/Shh/Fat4/Zmpste24/T/Matn1/Col9a1/Fgf18/Chst11/Ncan/Frzb/Tfap2a/Bmp7/Acvr2a/Clec3b/Men1/Dlx1/Satb2/Alpl/Pum2/Rarb/Fbn2/Mbtd1/Osr1/Trim45/Ryk/Lrp6/Ski/Notch2/Col11a1/Sh3pxd2b/Bmp2/Ext1/Snai2/Col2a1/Tgfbr1/Sgpl1/Hoxb2/Pitx2/Notum/Bmpr2/Bbx/Rab33b/Dchs1/Fst/Wnt5a/Ddr2/Wnt1/Foxn3/Ppib/Hspg2/Rb1/Twsg1/Pafah1b1/…	85
GO:0030510	GO:0030510	regulation of BMP signaling pathway	29/1343	51/8495	1.99029841356572e-11	3.19339948907631e-09	2.44543017419963e-09	Neo1/Kcp/Msx2/Fzd1/Tgfbr3/Notch1/Gata4/Rbpj/Cav1/Dlx1/Smad6/Skor2/Ski/Bambi/Notch2/Hes1/Scube3/Crim1/Bmpr2/Fst/Wnt5a/Sostdc1/Wnt1/Bmper/Twsg1/Sorl1/Fbn1/Lrp2/Zfp423	29
GO:0007389	GO:0007389	pattern specification process	79/1343	240/8495	2.13159699049421e-11	3.30610693225652e-09	2.53173888169225e-09	Wnt6/Bmp1/Hoxc4/Msx2/Tbx3/Ptch1/Hoxa3/Hoxa7/Tbr1/Isl1/Gli3/Rnf220/Hand2/Ift52/Zeb1/Hipk1/Shh/Notch1/T/Gata4/Rbpj/Tfap2a/Bmp7/Acvr2a/Nr2f1/Dlx1/Ascl1/Acvr1/Satb2/Foxf1/Emx2/Smad6/Mllt3/Lhx3/Celsr1/Osr1/Disp1/Rfng/Tll2/Lrp6/Ski/Notch2/Foxj1/Hes1/Bmp2/Ext1/Pcsk6/Tgfbr1/Hoxb2/Pitx2/Foxb1/Bmpr2/Dnah5/Dchs1/Pax6/Fst/Wnt5a/Pskh1/Sostdc1/Bicc1/Dll4/Wnt1/Lbx1/Erbb4/Tdrd1/Mapk8/Lrp4/Asph/Smo/Nkx3-2/Gpr161/…	79
GO:0048732	GO:0048732	gland development	73/1343	215/8495	2.42795037357731e-11	3.64427518975975e-09	2.79070017472299e-09	Gpx1/Wnt4/Itpr1/Pcsk9/Msx2/Tbx3/Otp/Ptch1/Hoxa3/Sox2/Isl1/Gli3/Ahr/Hand2/Ddr1/Nkx2-3/Scrib/Tgfbr3/Onecut2/Shh/Notch1/Zmpste24/Csmd1/Rbpj/Fgf18/Hgf/Frzb/Bmp7/Cav1/Onecut1/Ascl1/Foxf1/Foxn1/Mki67/Lhx3/Arf6/Smarcb1/Insr/Lrp6/Notch2/Hes1/Bmp2/Btbd7/Tyr/Ext1/Snai2/Tgfbr1/Pitx2/Foxb1/Slit2/Stat5b/Pax6/Wnt5a/Sostdc1/Prox1/Wnt1/Serpine2/Erbb4/Twsg1/Rreb1/Smo/Met/Cav3/Pitx1/Pml/Sod2/Man2a1/Ctnnb1/Lama1/De…	73
GO:0003205	GO:0003205	cardiac chamber development	44/1343	101/8495	2.51194431780537e-11	3.65252403460887e-09	2.79701694597736e-09	Msx2/Tbx3/Isl1/Fzd1/Ahr/Hand2/Tgfbr3/Ptk7/Notch1/Zmpste24/Gata4/Rbpj/Bmp7/Acvr1/Ank2/Foxf1/Smad6/Lrp1/Lrp6/Pde2a/Greb1l/Notch2/Col11a1/Hes1/Bmp2/Tgfbr1/Pitx2/Slit2/Bmpr2/Wnt5a/Prox1/Parva/Lrp1/Slit3/Dll4/Sall4/Smo/Fuz/Cav3/Lrp2/Sav1/Ctnnb1/Smarca4/Hectd1	44
GO:0060562	GO:0060562	epithelial tube morphogenesis	69/1343	200/8495	3.81224742064769e-11	5.37526886311324e-09	4.1162543919912e-09	Wnt6/Wnt4/Msx2/Tbx3/Ptch1/Sox2/Col4a1/Gli3/Fzd1/Ahr/Trim71/Hand2/Sema5a/Ddr1/Mtss1/Ift52/Scrib/Ptk7/Shh/Fat4/Notch1/T/Gata4/Csmd1/Rbpj/Pak1/Tfap2a/Bmp7/Acvr1/Foxf1/Celsr1/Osr1/Lrp6/Ski/Greb1l/Notch2/Hes1/Bmp2/Ext1/Pitx2/Slit2/Timeless/Hs3st3a1/Dchs1/Stox1/Wnt5a/Sostdc1/Yap1/Dll4/Wnt1/Lbx1/Tmtc3/Efnb2/Prickle1/Sall4/Smo/Met/Maged1/Fuz/Cav3/Lrp2/Ppp1ca/Pml/Mthfr/St14/Ctnnb1/Lama1/Deaf1/Hectd1	69
GO:0032990	GO:0032990	cell part morphogenesis	108/1343	377/8495	7.84657188508382e-11	1.07382644062632e-08	8.22311016439899e-09	Crabp2/Neo1/Unc5b/Unc5c/Fzd4/Ache/Ptch1/Tbr1/Isl1/Igfals/Gli3/Vcl/Rims2/Fgfr3/Sema5a/Ddr1/Neurog3/Nrxn1/Chl1/Shh/Zswim6/Ptprm/Notch1/Pak1/Bmp7/Tanc2/Brsk2/Sema6d/Ablim1/Rac1/Map3k13/Agrn/Lrp1/Lhx3/Flot1/Skor2/Kndc1/Chn1/Phox2b/Ryk/Dclk1/Prdm8/Tubb2b/Stxbp5/Il1rapl1/Cntnap2/Baiap2/Itga4/Wdr47/Ext1/Adcy1/Ece1/Foxb1/Slit2/Bmpr2/Plxnb3/B4galt5/Pax6/Kank1/Wnt5a/Reg2/Impact/Lrp1/Slit3/Ank3/Szt2/Cntn5/E…	108
GO:0198738	GO:0198738	cell-cell signaling by wnt	73/1343	220/8495	8.26483069786545e-11	1.09875020677623e-08	8.41397049993219e-09	Wnt6/Wnt4/Fzd4/Bcl9/Sox2/Isl1/Gli3/Fzd1/Rnf220/Fgfr3/Sema5a/Reck/Ptk7/Shh/Notch1/Ror1/Rbpj/Frzb/Cav1/Nlk/Rac1/Hic1/Tlr2/Shisa2/Lrp1/Mllt3/Celsr1/Tlr2/Daam1/Ryk/Lrp6/Hbp1/Mcc/Ankrd6/Bambi/Bmp2/Lmbr1l/Ext1/Snai2/Arntl/Trabd2b/Pitx2/Notum/Ccne1/Kank1/Wnt5a/Cyld/Apcdd1/Siah1a/Prdm15/Sostdc1/Yap1/Bicc1/Lrp1/Wnt1/Klf15/Wnt16/Prickle1/Lrp4/Jup/Gsk3b/Ccny/Fuz/Fgfr3/Ptpn23/Wnt10b/Rab5a/Ctnnb1/Smarca4/Vps3…	73
GO:0048706	GO:0048706	embryonic skeletal system development	33/1343	66/8495	8.83701465768431e-11	1.12769810577727e-08	8.63564669778652e-09	Osr2/Hoxc4/Hspg2/Hoxa3/Hoxa7/Gli3/Hand2/Zeb1/Twist2/Shh/T/Chst11/Tfap2a/Bmp7/Acvr2a/Men1/Dlx1/Satb2/Mbtd1/Osr1/Col11a1/Ext1/Col2a1/Tgfbr1/Hoxb2/Wnt5a/Hspg2/Nkx3-2/Fuz/Ctnnb1/Deaf1/Mmp16/Pax7	33
GO:0030856	GO:0030856	regulation of epithelial cell differentiation	36/1343	76/8495	8.96729634940018e-11	1.12769810577727e-08	8.63564669778652e-09	Mmp9/Msx2/Tbx3/Ptch1/Hoxa7/Sox2/Vcl/Fgfr3/Zeb1/Fat4/Notch1/Frzb/Plcb1/Bmp7/Cav1/Ascl1/Foxn1/Osr1/Foxj1/Hes1/Bmp2/Tgfbr1/Stat5b/Pax6/Fst/Yap1/Add1/Smo/Grhl1/Prom1/Cd109/Fgfr3/Wnt10b/Ctnnb1/Zfp36l1/Cul7	36
GO:0090092	GO:0090092	regulation of transmembrane receptor protein serine/threonine kinase signaling pathway	50/1343	127/8495	9.88153202569974e-11	1.18061867592143e-08	9.04089996944597e-09	Neo1/Kcp/Msx2/Fzd1/Bmp3/Zeb1/Tgfbr3/Onecut2/Notch1/Gata4/Rbpj/Chst11/Bmp7/Cav1/Sinhcaf/Acvr2a/Men1/Onecut1/Dlx1/Ppara/Acvr1/Smad6/Lrp1/Fbn2/Skor2/Sirt1/Ski/Bambi/Notch2/Magi2/Hes1/Bmp2/Scube3/Tgfbr1/Crim1/Bmpr2/Fst/Wnt5a/Sostdc1/Lrp1/Wnt1/Bmper/Twsg1/Sorl1/Fbn1/Cd109/Cav3/Lrp2/Got1/Zfp423	50
GO:0048568	GO:0048568	embryonic organ development	77/1343	238/8495	9.89557884395785e-11	1.18061867592143e-08	9.04089996944597e-09	Chrna10/Osr2/Hoxc4/Tbx3/Rtl1/Hspg2/Ptch1/Hoxa3/Hoxa7/Sox2/Gli3/Ahr/Hand2/En2/Ift52/Zeb1/Scrib/Hipk1/Twist2/Ptk7/Shh/Notch1/T/Gata4/Rbpj/Chst11/Frzb/Plcd3/Tfap2a/Bmp7/Kcnq1/Men1/Acvr1/Satb2/Rac1/Foxf1/Rarb/Celsr1/Osr1/Tpo/Pbx3/Lrp6/Tubb2b/Cntnap2/Whrn/Notch2/Col11a1/Itga4/Hes1/Col2a1/Tgfbr1/Hoxb2/Pitx2/Ece1/Pax6/Stox1/Wnt5a/Yap1/Prox1/Wnt1/Lbx1/Plg/Hspg2/Smo/Slc8a1/Nkx3-2/Fuz/Cdc42/Wdr48/Tra2b/St1…	77
GO:0003007	GO:0003007	heart morphogenesis	54/1343	143/8495	1.14480995594196e-10	1.33170018124948e-08	1.01978465812198e-08	Gaa/Msx2/Tbx3/Ptch1/Isl1/Fzd1/Ahr/Hand2/Ift52/Tgfbr3/Shh/Fat4/Notch1/Zmpste24/T/Gata4/Rbpj/Tfap2a/Bmp7/Acvr1/Rac1/Foxf1/Smad6/Insr/Lrp6/Notch2/Col11a1/Hes1/Bmp2/Ext1/Snai2/Col2a1/Tgfbr1/Pitx2/Slit2/Bmpr2/Dchs1/Wnt5a/Yap1/Zmiz1/Prox1/Parva/Slit3/Dll4/Lbx1/Wnt16/Smo/Slc8a1/Cav3/Lrp2/Cdc42/Sav1/Ctnnb1/Smarca4	54
GO:0045597	GO:0045597	positive regulation of cell differentiation	119/1343	432/8495	1.27746405722447e-10	1.44976591665011e-08	1.11019661969315e-08	Crabp2/Wnt4/Msx2/Lamb1/Ache/Lamc1/Otp/Ptch1/Sox2/Isl1/Gli3/Sox6/Fgfr3/Sema5a/Neurog3/Zeb1/Car2/Zfhx3/Shh/Notch1/Gata4/Fgf18/Frzb/Plcb1/Pak1/Bmp7/Acvr2a/Men1/Dlx1/Ascl1/Tcf3/Gfi1b/Acvr1/Kdm4a/Rac1/Map3k13/Tlr2/Glipr2/Foxn1/Lrp1/Fbn2/Tlr2/Smarcb1/Dock1/Sirt1/Phox2b/Il1rapl1/Pa2g4/Baiap2/Bambi/Notch2/Foxj1/Spen/Sh3pxd2b/Hes1/Bmp2/Scube3/Snai2/Arntl/Faim/Metrnl/Tgfbr1/Ccne1/Bmpr2/Plxnb3/Msr1/Stat5b/P…	119
GO:0022612	GO:0022612	gland morphogenesis	33/1343	67/8495	1.48033670833256e-10	1.64000159615985e-08	1.25587462599141e-08	Wnt4/Itpr1/Msx2/Tbx3/Ptch1/Gli3/Ddr1/Nkx2-3/Scrib/Shh/Notch1/Csmd1/Fgf18/Hgf/Bmp7/Cav1/Mki67/Lrp6/Notch2/Btbd7/Snai2/Slit2/Pax6/Wnt5a/Sostdc1/Prox1/Twsg1/Smo/Met/Cav3/Pml/Lama1/Cul3	33
GO:0007167	GO:0007167	enzyme-linked receptor protein signaling pathway	117/1343	424/8495	1.64374066452098e-10	1.77868030512003e-08	1.36207151760184e-08	Mmp9/Wnt4/Neo1/Kcp/Msx2/Fzd4/Vwa2/Col4a2/Col4a1/Tnk2/Fzd1/Trim71/Bmp3/Fgfr3/Ddr1/Zeb1/Nrxn1/Tgfbr3/Stxbp4/Onecut2/Fat4/Notch1/T/Gata4/Rbpj/Fgf18/Chst11/Hgf/Plcb1/Pak1/Alk/Tfap2a/Bmp7/Cav1/Sinhcaf/Acvr2a/Nlk/Men1/Onecut1/Dlx1/Ppara/Acvr1/Rac1/Shisa2/Smad6/Lrp1/Fbn2/Socs7/Skor2/Insr/Chn1/Sirt1/Ryk/Bcar1/Ski/Bambi/Notch2/Magi2/Hes1/Bmp2/Ghsr/Ext1/Scube3/Fer/Tgfbr1/Crim1/Svep1/Sgpl1/Bmpr2/Stat5b/Kank…	117
GO:0016055	GO:0016055	Wnt signaling pathway	72/1343	219/8495	1.79978743337556e-10	1.90327521079465e-08	1.45748336410915e-08	Wnt6/Wnt4/Fzd4/Bcl9/Sox2/Isl1/Gli3/Fzd1/Rnf220/Fgfr3/Sema5a/Reck/Ptk7/Shh/Notch1/Ror1/Rbpj/Frzb/Cav1/Nlk/Rac1/Hic1/Tlr2/Shisa2/Lrp1/Mllt3/Celsr1/Tlr2/Daam1/Ryk/Lrp6/Hbp1/Mcc/Ankrd6/Bambi/Bmp2/Lmbr1l/Ext1/Snai2/Arntl/Trabd2b/Pitx2/Notum/Ccne1/Kank1/Wnt5a/Cyld/Apcdd1/Siah1a/Prdm15/Sostdc1/Yap1/Bicc1/Lrp1/Wnt1/Klf15/Wnt16/Prickle1/Lrp4/Jup/Gsk3b/Ccny/Fuz/Fgfr3/Wnt10b/Rab5a/Ctnnb1/Smarca4/Vps35/Cul3/…	72
GO:0060322	GO:0060322	head development	113/1343	407/8495	2.30668114470073e-10	2.38510830362055e-08	1.82645980697356e-08	Osr2/Wnt4/Tbx3/Lamb1/Unc5c/Fzd4/Adgrl3/Hspg2/Otp/Ptch1/Sox2/Tbr1/Col4a1/Isl1/Gli3/Sox6/Fgfr3/En2/Sema5a/Zfhx3/Nrxn1/Scrib/Twist2/Shh/Zswim6/Fat4/Notch1/Rbpj/Plcb1/Pak1/Alk/Tfap2a/Septin4/Bmp7/Sema6d/Nr2f1/Dlx1/Ascl1/Pcdh19/Rac1/Emx2/Rarb/Prkg1/Lhx3/Socs7/Skor2/Kndc1/Pbx3/Phox2b/Ryk/Dclk1/Lrp6/Prdm8/Ski/Cntnap2/Whrn/Barhl1/Foxj1/Itga4/Hes1/Bmp2/Wdr47/Ext1/Col2a1/Sgpl1/Hoxb2/Pitx2/Foxb1/Slit2/Dnah5…	113
GO:0007420	GO:0007420	brain development	106/1343	374/8495	2.363524483746e-10	2.39075639627611e-08	1.83078498340508e-08	Wnt4/Tbx3/Lamb1/Unc5c/Fzd4/Adgrl3/Hspg2/Otp/Ptch1/Sox2/Tbr1/Col4a1/Isl1/Gli3/Sox6/Fgfr3/En2/Sema5a/Zfhx3/Nrxn1/Scrib/Shh/Zswim6/Fat4/Notch1/Rbpj/Plcb1/Pak1/Alk/Tfap2a/Septin4/Bmp7/Sema6d/Nr2f1/Dlx1/Ascl1/Pcdh19/Rac1/Emx2/Rarb/Prkg1/Lhx3/Socs7/Skor2/Kndc1/Pbx3/Phox2b/Ryk/Dclk1/Lrp6/Prdm8/Ski/Cntnap2/Whrn/Barhl1/Foxj1/Hes1/Bmp2/Wdr47/Ext1/Hoxb2/Pitx2/Foxb1/Slit2/Dnah5/Pax6/Ccin/Wnt5a/Gba/Zmiz1/Prox…	106
GO:0048880	GO:0048880	sensory system development	65/1343	193/8495	4.53728941372108e-10	4.49191651958387e-08	3.43980395642685e-08	Osr2/Slc17a6/Cacna1c/Fzd4/Ache/Sox2/Col4a1/Isl1/Gli3/Adamts18/Ahr/Fgfr3/Zeb1/Scrib/Hipk1/Twist2/Mab21l2/Shh/Ptprm/Notch1/Tfap2a/Bmp7/Fjx1/Dlx1/Tenm3/Plaat3/Cnga3/Rarb/Slc17a6/Megf11/Fat1/Pbx3/Phox2b/Lrp6/Ski/Notch2/Sh3pxd2b/Hes1/Tgfbr1/Pitx2/Bmpr2/Pax6/Prox1/Dll4/Rorb/Tmem231/Sdk1/Tgif2/Twsg1/Ntrk2/Vsx2/Rho/Prom1/Fgfr3/Fat1/Bhlhe22/Obsl1/Man2a1/Ctnnb1/Lama1/Smarca4/Zdhhc16/Celf4/Pxdn/Grcc10	65
GO:0090287	GO:0090287	regulation of cellular response to growth factor stimulus	55/1343	152/8495	5.0537293418877e-10	4.89895888079238e-08	3.75150741716883e-08	Wnt4/Neo1/Kcp/Msx2/Fzd4/Fzd1/Zeb1/Nrxn1/Tgfbr3/Onecut2/Notch1/Gata4/Rbpj/Fgf18/Chst11/Cav1/Sinhcaf/Men1/Onecut1/Dlx1/Ppara/Shisa2/Smad6/Lrp1/Fbn2/Skor2/Sirt1/Ski/Bambi/Notch2/Hes1/Bmp2/Scube3/Crim1/Slit2/Bmpr2/Fst/Wnt5a/Sostdc1/Lrp1/Wnt1/Bmper/Prdm14/Twsg1/Sorl1/Fbn1/Fuz/Cd109/Cd63/Cav3/Lrp2/Ptprf/Got1/Ctnnb1/Zfp423	55
GO:0003206	GO:0003206	cardiac chamber morphogenesis	34/1343	73/8495	5.29408936815947e-10	5.02722404694816e-08	3.84972986277547e-08	Msx2/Tbx3/Isl1/Fzd1/Ahr/Hand2/Tgfbr3/Notch1/Gata4/Rbpj/Bmp7/Acvr1/Foxf1/Smad6/Lrp6/Notch2/Col11a1/Hes1/Bmp2/Tgfbr1/Pitx2/Slit2/Bmpr2/Wnt5a/Prox1/Parva/Slit3/Dll4/Smo/Cav3/Lrp2/Sav1/Ctnnb1/Smarca4	34
GO:0021953	GO:0021953	central nervous system neuron differentiation	45/1343	113/8495	5.53129684686424e-10	5.14742484569187e-08	3.94177680560747e-08	Otp/Ptch1/Sox2/Tbr1/Isl1/Gli3/Nrxn1/Shh/Zswim6/Tfap2a/Dlx1/Ascl1/Olig3/Rac1/Lhx3/Skor2/Kndc1/Phox2b/Dclk1/Prdm8/Hes1/Wdr47/Slit2/B4galt5/Pax6/Zmiz1/Prox1/Agbl4/Dll4/Wnt1/Lbx1/Szt2/Nr4a2/Faim2/Pafah1b1/Smo/Chd5/Spock1/Ntrk2/Bhlhe22/Herc1/Spock1/Ndnf/Pax7/Grcc10	45
GO:0030900	GO:0030900	forebrain development	71/1343	220/8495	6.12288050974747e-10	5.58622804154019e-08	4.27780196604648e-08	Wnt4/Tbx3/Lamb1/Otp/Sox2/Tbr1/Isl1/Gli3/Fgfr3/Sema5a/Shh/Zswim6/Fat4/Notch1/Rbpj/Plcb1/Pak1/Alk/Tfap2a/Nr2f1/Dlx1/Ascl1/Rac1/Emx2/Rarb/Prkg1/Lhx3/Socs7/Ryk/Dclk1/Lrp6/Prdm8/Ski/Cntnap2/Hes1/Bmp2/Wdr47/Ext1/Pitx2/Foxb1/Slit2/Dnah5/Pax6/Wnt5a/Zmiz1/Prox1/Dmxl2/Wnt1/Erbb4/Szt2/Twsg1/Nr4a2/Gsk3b/Mdga1/Pafah1b1/Smo/Chd5/Ntrk2/Notch3/Fgfr3/Bhlhe22/Lrp2/Pitx1/Tra2b/Herc1/Ctnnb1/Smarca4/Ndnf/Fyn/Uchl5/Gr…	71
GO:0048562	GO:0048562	embryonic organ morphogenesis	57/1343	161/8495	6.41189770065801e-10	5.73741538483879e-08	4.39357767545089e-08	Chrna10/Osr2/Hoxc4/Tbx3/Hspg2/Hoxa3/Hoxa7/Sox2/Gli3/Hand2/Ift52/Zeb1/Scrib/Hipk1/Twist2/Ptk7/Shh/Notch1/T/Gata4/Rbpj/Chst11/Frzb/Tfap2a/Bmp7/Kcnq1/Men1/Acvr1/Satb2/Rac1/Foxf1/Rarb/Celsr1/Osr1/Lrp6/Whrn/Notch2/Col11a1/Hes1/Col2a1/Tgfbr1/Hoxb2/Pitx2/Pax6/Stox1/Wnt5a/Yap1/Prox1/Wnt1/Lbx1/Hspg2/Smo/Nkx3-2/Fuz/Ctnnb1/Smarca4/Mmp16	57
GO:0032989	GO:0032989	cellular component morphogenesis	115/1343	424/8495	7.44883020800719e-10	6.53951074676556e-08	5.00780342683304e-08	Crabp2/Neo1/Unc5b/Unc5c/Fzd4/Ache/Ptch1/Tbr1/Isl1/Igfals/Gli3/Vcl/Rims2/Fgfr3/Sema5a/Ddr1/Neurog3/Nrxn1/Chl1/Shh/Zswim6/Ptprm/Notch1/Pak1/Bmp7/Tanc2/Brsk2/Sema6d/Ablim1/Rac1/Map3k13/Tlr2/Agrn/Capn3/Lrp1/Lhx3/Flot1/Tlr2/Skor2/Kndc1/Chn1/Phox2b/Ryk/Dclk1/Prdm8/Tubb2b/Stxbp5/Il1rapl1/Cntnap2/Baiap2/Itga4/Wdr47/Ext1/Adcy1/Ece1/Foxb1/Slit2/Bmpr2/Plxnb3/B4galt5/Pax6/Kank1/Wnt5a/Reg2/Impact/Prox1/Lrp1/S…	115
GO:0003279	GO:0003279	cardiac septum development	34/1343	74/8495	8.32570074259459e-10	7.17397880653567e-08	5.4936641352208e-08	Msx2/Tbx3/Isl1/Fzd1/Tgfbr3/Ptk7/Notch1/Gata4/Rbpj/Bmp7/Acvr1/Ank2/Smad6/Lrp1/Lrp6/Pde2a/Notch2/Hes1/Tgfbr1/Pitx2/Slit2/Bmpr2/Wnt5a/Prox1/Parva/Lrp1/Slit3/Sall4/Smo/Fuz/Lrp2/Sav1/Smarca4/Hectd1	34
GO:0003231	GO:0003231	cardiac ventricle development	33/1343	71/8495	1.01773908061851e-09	8.61007262203257e-08	6.59339098161464e-08	Tbx3/Isl1/Fzd1/Ahr/Hand2/Tgfbr3/Ptk7/Notch1/Zmpste24/Gata4/Rbpj/Acvr1/Foxf1/Smad6/Lrp6/Pde2a/Greb1l/Col11a1/Hes1/Tgfbr1/Pitx2/Slit2/Bmpr2/Wnt5a/Prox1/Slit3/Dll4/Sall4/Lrp2/Sav1/Ctnnb1/Smarca4/Hectd1	33
GO:0048598	GO:0048598	embryonic morphogenesis	93/1343	322/8495	1.09149173253121e-09	9.06912684190661e-08	6.94492389965814e-08	Crabp2/Wnt6/Chrna10/Osr2/Wnt4/Hoxc4/Msx2/Tbx3/Cacna1c/Hspg2/Ptch1/Hoxa3/Hoxa7/Sox2/Gli3/Fzd1/Trim71/Hand2/Ift52/Zeb1/Scrib/Hipk1/Twist2/Mab21l2/Reck/Ptk7/Shh/Notch1/T/Gata4/Rbpj/Chst11/Frzb/Tfap2a/Bmp7/Kcnq1/Acvr2a/Men1/Tcf3/Acvr1/Satb2/Rac1/Foxf1/Rarb/Fbn2/Celsr1/Osr1/Lrp6/Ski/Whrn/Notch2/Col11a1/Itga4/Hes1/Ext1/Col2a1/Tgfbr1/Hoxb2/Pitx2/Ece1/Bmpr2/Pax6/Stox1/Wnt5a/Yap1/Prox1/Col12a1/Dll4/Wnt1/L…	93
GO:0048705	GO:0048705	skeletal system morphogenesis	47/1343	123/8495	1.17428624510375e-09	9.58588403239958e-08	7.34064439460056e-08	Osr2/Hoxc4/Msx2/Hspg2/Hoxa3/Hoxa7/Gli3/Sox6/Fgfr3/Zeb1/Twist2/Zmpste24/T/Matn1/Col9a1/Fgf18/Chst11/Tfap2a/Bmp7/Men1/Satb2/Alpl/Rarb/Fbn2/Osr1/Ryk/Lrp6/Ski/Col11a1/Sh3pxd2b/Ext1/Col2a1/Tgfbr1/Sgpl1/Hoxb2/Rab33b/Foxn3/Hspg2/Nkx3-2/Fuz/Ccn2/Fgfr3/Wdr48/Wnt10b/Ctnnb1/Mmp16/Comp	47
GO:0072073	GO:0072073	kidney epithelium development	32/1343	68/8495	1.23361595356785e-09	9.89657764129518e-08	7.57856624832518e-08	Wnt6/Wnt4/Ptch1/Gli3/Mtss1/Shh/Fat4/Notch1/Bmp7/Rarb/Smad6/Osr1/Greb1l/Notch2/Hes1/Bmp2/Ext1/Slit2/Timeless/Hs3st3a1/Dchs1/Yap1/Wnt1/Bmper/Klf15/Efnb2/Arg2/Smo/Maged1/Prom1/Vcan/Ctnnb1	32
GO:0000122	GO:0000122	negative regulation of transcription by RNA polymerase II	113/1343	419/8495	1.52051245923342e-09	1.19914313098527e-07	9.18275588671744e-08	Osr2/Msx2/Tbx3/Otp/Insm2/Ptch1/Hoxa7/Sox2/Isl1/Gli3/Ahr/Sox6/Fgfr3/Neurog3/Zeb1/Zfhx3/Cbfa2t3/Hipk1/Twist2/Shh/Notch1/T/Gata4/Rbpj/Mier1/Tfap2a/Cav1/Sinhcaf/Scrt1/H3c14/Men1/Nr2f1/Dlx1/Ppara/Ascl1/Tcf3/Gfi1b/Olig3/Zbtb20/Ldb2/Mxi1/Ascl3/Satb2/Hic1/Foxf1/Nr1i2/Rarb/Ncoa2/Osr1/Skor2/Sirt1/Dach1/Pde2a/Hbp1/Ctcf/Ski/Rbl1/Notch2/Aebp2/Foxj1/Spen/Hes1/Bmp2/Snai2/Pitx2/Timeless/Ccne1/Pax6/Fst/Impact/Yap…	113
GO:0003002	GO:0003002	regionalization	62/1343	186/8495	1.83351161642173e-09	1.42188825853505e-07	1.0888485651908e-07	Bmp1/Hoxc4/Msx2/Tbx3/Ptch1/Hoxa3/Hoxa7/Tbr1/Isl1/Gli3/Rnf220/Ift52/Hipk1/Shh/Notch1/T/Gata4/Rbpj/Acvr2a/Nr2f1/Dlx1/Ascl1/Acvr1/Foxf1/Emx2/Smad6/Mllt3/Lhx3/Celsr1/Osr1/Disp1/Tll2/Lrp6/Ski/Notch2/Foxj1/Hes1/Bmp2/Ext1/Pcsk6/Tgfbr1/Hoxb2/Pitx2/Foxb1/Bmpr2/Pax6/Wnt5a/Sostdc1/Dll4/Wnt1/Tdrd1/Mapk8/Lrp4/Smo/Gpr161/Mtf2/Fuz/Bhlhe22/Lrp2/Tra2b/Ctnnb1/Pax7	62
GO:0060284	GO:0060284	regulation of cell development	84/1343	284/8495	2.07277967129801e-09	1.58108914927044e-07	1.21076086062878e-07	Crabp2/Ache/Otp/Sox2/Gli3/Vcl/Fgfr3/Sema5a/Reck/Shh/Notch1/Frzb/Plcb1/Pak1/Bmp7/Sema6d/Dlx1/Ascl1/Kdm4a/Rac1/Map3k13/Tlr2/Lrp1/Tlr2/Dock1/Ryk/Lrp6/Bcar1/Il1rapl1/Ski/Baiap2/Notch2/Spen/Hes1/Bmp2/Arntl/Faim/Slit2/Bmpr2/Plxnb3/Pax6/Kank1/Wnt5a/Yap1/Prox1/Lrp1/Add1/Dll4/Serpine2/Zcchc24/Nos1/Rb1/Mapk8/Sorl1/Spen/Lrp4/Spen/Gsk3b/Rcc2/Rreb1/Pafah1b1/Smo/Ferd3l/Fbn1/Ntrk2/Met/Vsx2/Tbc1d24/Fgfr3/Prpf19/…	84
GO:0001654	GO:0001654	eye development	63/1343	191/8495	2.1825960416055e-09	1.61200307644292e-07	1.23443401851874e-07	Osr2/Slc17a6/Cacna1c/Fzd4/Ache/Sox2/Col4a1/Gli3/Adamts18/Ahr/Fgfr3/Zeb1/Scrib/Hipk1/Twist2/Mab21l2/Shh/Ptprm/Notch1/Tfap2a/Bmp7/Fjx1/Dlx1/Tenm3/Plaat3/Cnga3/Rarb/Slc17a6/Megf11/Fat1/Pbx3/Lrp6/Ski/Notch2/Sh3pxd2b/Hes1/Tgfbr1/Pitx2/Bmpr2/Pax6/Prox1/Dll4/Rorb/Tmem231/Sdk1/Tgif2/Twsg1/Ntrk2/Vsx2/Rho/Prom1/Fgfr3/Fat1/Bhlhe22/Obsl1/Man2a1/Ctnnb1/Lama1/Smarca4/Zdhhc16/Celf4/Pxdn/Grcc10	63
GO:0150063	GO:0150063	visual system development	63/1343	191/8495	2.1825960416055e-09	1.61200307644292e-07	1.23443401851874e-07	Osr2/Slc17a6/Cacna1c/Fzd4/Ache/Sox2/Col4a1/Gli3/Adamts18/Ahr/Fgfr3/Zeb1/Scrib/Hipk1/Twist2/Mab21l2/Shh/Ptprm/Notch1/Tfap2a/Bmp7/Fjx1/Dlx1/Tenm3/Plaat3/Cnga3/Rarb/Slc17a6/Megf11/Fat1/Pbx3/Lrp6/Ski/Notch2/Sh3pxd2b/Hes1/Tgfbr1/Pitx2/Bmpr2/Pax6/Prox1/Dll4/Rorb/Tmem231/Sdk1/Tgif2/Twsg1/Ntrk2/Vsx2/Rho/Prom1/Fgfr3/Fat1/Bhlhe22/Obsl1/Man2a1/Ctnnb1/Lama1/Smarca4/Zdhhc16/Celf4/Pxdn/Grcc10	63
GO:0051093	GO:0051093	negative regulation of developmental process	117/1343	442/8495	2.56430187774201e-09	1.86432759955212e-07	1.42765820002578e-07	Mmp9/Wnt4/Neo1/Msx2/Tbx3/Col4a2/Ptch1/Hoxa7/Sox2/Isl1/Gli3/Ahr/Sox6/Fgfr3/Hand2/Sema5a/Zeb1/Zfhx3/Tgfbr3/Twist2/Shh/Ptprm/Notch1/Rbpj/Frzb/Pak1/Adgrb2/Bmp7/Cav1/Sinhcaf/Sema6d/Men1/Dlx1/Ppara/Ascl1/Kdm4a/Tlr2/Rarb/Smad6/Arf6/Osr1/Tlr2/Tll2/Sirt1/Phox2b/Ryk/Lrp6/Hbp1/Pglyrp3/Klf13/Bcar1/Ski/Bambi/Foxj1/Hes1/Bmp2/Snai2/Arntl/Tgfbr1/Asap1/Crim1/Slit2/Bmpr2/Stat5b/Pax6/Kank1/Fst/Wnt5a/Sostdc1/Tlx3/Ya…	117
GO:0001649	GO:0001649	osteoblast differentiation	39/1343	95/8495	2.78925454938457e-09	1.99667714127483e-07	1.5290083643185e-07	Wnt4/Msx2/Ptch1/Sox2/Gli3/Fzd1/Ahr/Bmp3/Hand2/Tgfbr3/Twist2/Shh/Notch1/Bmp7/Acvr2a/Men1/Acvr1/Satb2/Smad6/Fbn2/Ski/Bambi/Sh3pxd2b/Bmp2/Scube3/Snai2/Crim1/Bmpr2/Ddr2/Yap1/Rorb/Nell1/Twsg1/Gsk3b/Smo/Erh/Wnt10b/Ctnnb1/Tmem64	39
GO:0048663	GO:0048663	neuron fate commitment	24/1343	44/8495	3.47143431253017e-09	2.44736119033377e-07	1.87413160253822e-07	Sox2/Tbr1/Isl1/Gli3/Shh/Notch1/Rbpj/Dlx1/Ascl1/Olig3/Lhx3/Tgfbr1/Pax6/Tlx3/Prox1/Dll4/Wnt1/Lbx1/Notch3/Cdc42/Fev/Ctnnb1/Nkx6-2/Pax7	24
GO:0051241	GO:0051241	negative regulation of multicellular organismal process	125/1343	485/8495	4.20491819255012e-09	2.92022154476652e-07	2.23623693350858e-07	Wnt4/Pcsk9/Msx2/Col4a2/Ptch1/Hoxa7/Adra1a/Klkb1/Gli3/Adamts18/Ahr/Sox6/Tfpi/Fgfr3/Sema5a/Hpgds/Ptprg/Tgfbr3/Twist2/Shh/Ptprm/Notch1/Gata4/Rbpj/Hgf/Epx/Frzb/Pak1/Adgrb2/Bmp7/Sinhcaf/Sema6d/Men1/Dlx1/Ppara/Avp/Nlrc3/Kdm4a/Rac1/Tlr2/Homer2/Rarb/Fga/Prkg1/Smad6/Osr1/Tlr2/Insr/Sirt1/Ryk/Lrp6/Pglyrp3/Ski/Sftpd/Mcc/Cntnap2/Foxj1/Hes1/Bmp2/Ghsr/Snai2/Arntl/Tgfbr1/Slit2/Bmpr2/Pax6/Wnt5a/Nlrp12/Sostdc1/Gba…	125
GO:0050678	GO:0050678	regulation of epithelial cell proliferation	62/1343	190/8495	4.71024085075644e-09	3.2230515703779e-07	2.46813704021835e-07	Gpx1/Osr2/Itpr1/Ptch1/Sox2/Isl1/Fgfr3/Sema5a/Mtss1/Ift52/Zeb1/Nkx2-3/Tgfbr3/Stxbp4/Twist2/Shh/Ptprm/Notch1/Rbpj/Fgf18/Cav1/Men1/Nlrc3/Osr1/Sirt1/Phox2b/Lrp6/Tgm1/Mcc/Notch2/Itga4/Hes1/Bmp2/Ghsr/Snai2/Tgfbr1/Bmpr2/Plxnb3/Pax6/Wnt5a/Reg2/Yap1/Prox1/Dll4/B4galt1/Erbb4/Alox5/Rb1/Efnb2/Rreb1/Smo/Maged1/Cd109/Fgfr3/Cdc42/Wdr48/Wnt10b/Sav1/Ctnnb1/Ctsl/Zfp36l1/Deaf1	62
GO:0007411	GO:0007411	axon guidance	42/1343	108/8495	4.85594603519077e-09	3.22781670024895e-07	2.47178606452944e-07	Neo1/Unc5b/Unc5c/Ptch1/Tbr1/Isl1/Igfals/Gli3/Sema5a/Chl1/Shh/Ptprm/Notch1/Bmp7/Sema6d/Ablim1/Rac1/Agrn/Lrp1/Lhx3/Flot1/Chn1/Ryk/Tubb2b/Ext1/Ece1/Slit2/Bmpr2/Plxnb3/Pax6/Wnt5a/Lrp1/Slit3/Ank3/Cntn5/Efnb2/Trio/Smo/Myot/Notch3/Lrp2/Lama1	42
GO:0097485	GO:0097485	neuron projection guidance	42/1343	108/8495	4.85594603519077e-09	3.22781670024895e-07	2.47178606452944e-07	Neo1/Unc5b/Unc5c/Ptch1/Tbr1/Isl1/Igfals/Gli3/Sema5a/Chl1/Shh/Ptprm/Notch1/Bmp7/Sema6d/Ablim1/Rac1/Agrn/Lrp1/Lhx3/Flot1/Chn1/Ryk/Tubb2b/Ext1/Ece1/Slit2/Bmpr2/Plxnb3/Pax6/Wnt5a/Lrp1/Slit3/Ank3/Cntn5/Efnb2/Trio/Smo/Myot/Notch3/Lrp2/Lama1	42
GO:0060411	GO:0060411	cardiac septum morphogenesis	25/1343	48/8495	5.83086249820588e-09	3.79570128959081e-07	2.90665871826097e-07	Msx2/Tbx3/Isl1/Fzd1/Tgfbr3/Notch1/Gata4/Rbpj/Bmp7/Acvr1/Smad6/Lrp6/Notch2/Hes1/Tgfbr1/Pitx2/Slit2/Bmpr2/Wnt5a/Prox1/Parva/Slit3/Smo/Lrp2/Sav1	25
GO:0045667	GO:0045667	regulation of osteoblast differentiation	31/1343	68/8495	5.87342559317726e-09	3.79570128959081e-07	2.90665871826097e-07	Wnt4/Msx2/Ptch1/Sox2/Gli3/Ahr/Hand2/Twist2/Notch1/Bmp7/Acvr2a/Men1/Acvr1/Smad6/Fbn2/Ski/Bambi/Bmp2/Scube3/Snai2/Crim1/Bmpr2/Ddr2/Yap1/Rorb/Nell1/Twsg1/Gsk3b/Wnt10b/Ctnnb1/Tmem64	31
GO:0040012	GO:0040012	regulation of locomotion	123/1343	478/8495	6.26650652540729e-09	3.99160721814742e-07	3.05667886783378e-07	Mospd2/Mmp9/Cygb/Wnt4/Lamb1/Unc5c/Fzd4/Hoxa7/Frmd5/Tbr1/Vcl/Sema5a/Ptprg/Tgfbr3/Twist2/Onecut2/Reck/Shh/Zswim6/Ptprm/Notch1/Fgf18/Hgf/Zmynd8/Plcb1/Pak1/Tfap2a/Bmp7/Cav1/Sinhcaf/Sema6d/Scrt1/Onecut1/Acvr1/Ldb2/Rac1/Foxf1/Tlr2/Lrrc15/Agrn/Prag1/Glipr2/Fga/Prkg1/Lrp1/Fbn2/Arf6/Mgat5/Ago2/Tlr2/Elp5/Dock1/Insr/Sirt1/Ryk/Dach1/Tubb2b/Bcar1/Mcc/Magi2/Stk26/Itga4/Bmp2/Ghsr/Snai2/Fer/Tgfbr1/Nox4/Pitx2/Sli…	123
GO:0050673	GO:0050673	epithelial cell proliferation	69/1343	222/8495	6.34813956894282e-09	3.99160721814742e-07	3.05667886783378e-07	Gpx1/Osr2/Itpr1/Ptch1/Sox2/Isl1/Fgfr3/Sema5a/Mtss1/Ift52/Zeb1/Nkx2-3/Tgfbr3/Stxbp4/Twist2/Shh/Ptprm/Notch1/Rbpj/Fgf18/Hgf/Cav1/Acvr2a/Men1/Nlrc3/Mki67/Osr1/Sirt1/Phox2b/Dach1/Lrp6/Tgm1/Mcc/Notch2/Itga4/Hes1/Bmp2/Ghsr/Snai2/Tgfbr1/Bmpr2/Plxnb3/Pax6/Fst/Wnt5a/Reg2/Yap1/Prox1/Dll4/B4galt1/Bmper/Erbb4/Alox5/Rb1/Efnb2/Wnt16/Rreb1/Smo/Maged1/Cd109/Fgfr3/Cdc42/Wdr48/Wnt10b/Sav1/Ctnnb1/Ctsl/Zfp36l1/Deaf1	69
GO:0030500	GO:0030500	regulation of bone mineralization	21/1343	36/8495	6.56331435969543e-09	4.07188022875505e-07	3.11815005018513e-07	Osr2/Wnt4/Fgfr3/Zmpste24/Matn1/Tfap2a/Bmp7/Acvr2a/Acvr1/Fbn2/Osr1/Bmp2/Notum/Bmpr2/Ddr2/Nell1/Alox5/Slc8a1/Fgfr3/Wnt10b/Comp	21
GO:0061005	GO:0061005	cell differentiation involved in kidney development	17/1343	25/8495	6.66777468892412e-09	4.08225731941631e-07	3.12609658199559e-07	Mmp9/Wnt4/Ptch1/Gli3/Mtss1/Shh/Fat4/Notch1/Osr1/Notch2/Hes1/Ext1/Yap1/Klf15/Smo/Prom1/Ctnnb1	17
GO:0007178	GO:0007178	transmembrane receptor protein serine/threonine kinase signaling pathway	59/1343	179/8495	7.31824228157445e-09	4.42230926443713e-07	3.38650035859597e-07	Neo1/Kcp/Msx2/Fzd1/Bmp3/Zeb1/Tgfbr3/Onecut2/Notch1/T/Gata4/Rbpj/Chst11/Bmp7/Cav1/Sinhcaf/Acvr2a/Nlk/Men1/Onecut1/Dlx1/Ppara/Acvr1/Smad6/Lrp1/Fbn2/Skor2/Sirt1/Ski/Bambi/Notch2/Magi2/Hes1/Bmp2/Ext1/Scube3/Tgfbr1/Crim1/Bmpr2/Fst/Wnt5a/Sostdc1/Zmiz1/Lrp1/Wnt1/Bmper/Tgif2/Twsg1/Sorl1/Hivep1/Fbn1/Cd109/Cav3/Lrp2/Pml/Ppm1l/Got1/Zfp423/Comp	59
GO:0043010	GO:0043010	camera-type eye development	57/1343	171/8495	8.3163985006323e-09	4.96105156710796e-07	3.79905653503918e-07	Osr2/Slc17a6/Cacna1c/Fzd4/Ache/Sox2/Col4a1/Gli3/Ahr/Fgfr3/Zeb1/Scrib/Hipk1/Twist2/Mab21l2/Shh/Ptprm/Notch1/Tfap2a/Bmp7/Fjx1/Dlx1/Tenm3/Plaat3/Cnga3/Slc17a6/Megf11/Fat1/Lrp6/Ski/Notch2/Hes1/Tgfbr1/Pitx2/Bmpr2/Pax6/Prox1/Dll4/Rorb/Tmem231/Sdk1/Tgif2/Twsg1/Ntrk2/Vsx2/Rho/Prom1/Fgfr3/Fat1/Bhlhe22/Obsl1/Man2a1/Ctnnb1/Lama1/Smarca4/Celf4/Grcc10	57
GO:0030278	GO:0030278	regulation of ossification	28/1343	59/8495	1.06115600342819e-08	6.25007453664727e-07	4.78615998881333e-07	Osr2/Wnt4/P3h1/Fgfr3/Notch1/Zmpste24/Matn1/Rbpj/Tfap2a/Bmp7/Acvr2a/Acvr1/Smad6/Fbn2/Osr1/Lrp6/Bmp2/Notum/Bmpr2/Wnt5a/Ddr2/Nell1/Alox5/Lrp4/Slc8a1/Fgfr3/Wnt10b/Comp	28
GO:0030326	GO:0030326	embryonic limb morphogenesis	32/1343	73/8495	1.09885723224598e-08	6.31232432301305e-07	4.83382941020488e-07	Crabp2/Osr2/Msx2/Tbx3/Cacna1c/Ptch1/Gli3/Hand2/Ift52/Reck/Shh/Notch1/Chst11/Tfap2a/Bmp7/Rarb/Fbn2/Osr1/Lrp6/Ski/Notch2/Pitx2/Ece1/Wnt5a/Tmem231/Sall4/Lrp4/Fuz/Sp9/Pitx1/Ctnnb1/Smarca4	32
GO:0035113	GO:0035113	embryonic appendage morphogenesis	32/1343	73/8495	1.09885723224598e-08	6.31232432301305e-07	4.83382941020488e-07	Crabp2/Osr2/Msx2/Tbx3/Cacna1c/Ptch1/Gli3/Hand2/Ift52/Reck/Shh/Notch1/Chst11/Tfap2a/Bmp7/Rarb/Fbn2/Osr1/Lrp6/Ski/Notch2/Pitx2/Ece1/Wnt5a/Tmem231/Sall4/Lrp4/Fuz/Sp9/Pitx1/Ctnnb1/Smarca4	32
GO:0001944	GO:0001944	vasculature development	94/1343	341/8495	1.20843511440562e-08	6.76381378861174e-07	5.1795694174558e-07	Gpx1/Mmp9/Wnt4/Unc5b/Tbx3/Fzd4/Mfge8/Rtl1/Hspg2/Col4a2/Col4a1/Isl1/Gli3/Ahr/Hand2/Sema5a/Nrxn1/Tgfbr3/Reck/Ptk7/Shh/Ptprm/Notch1/T/Gata4/Rbpj/Fgf18/Hgf/Plcd3/Adgrb2/Bmp7/Cav1/Acvr1/Foxf1/Foxn1/Smad6/Lrp1/Osr1/Ago2/Sirt1/Pde2a/Notch2/Hes1/Ghsr/Tgfbr1/Svep1/Sgpl1/Pitx2/Slit2/Bmpr2/Pax6/Wnt5a/Yap1/Zmiz1/Prox1/Parva/Lrp1/Add1/Dll4/B4galt1/Plg/Bmper/Hspg2/Tmem231/Ywhaz/Alox5/Efnb2/Prickle1/Jup/Sash1/S…	94
GO:0070167	GO:0070167	regulation of biomineral tissue development	23/1343	43/8495	1.22106245055531e-08	6.76381378861174e-07	5.1795694174558e-07	Wnt6/Osr2/Wnt4/Fgfr3/Notch1/Zmpste24/Matn1/Tfap2a/Bmp7/Acvr2a/Acvr1/Fbn2/Osr1/Bmp2/Notum/Bmpr2/Ddr2/Nell1/Alox5/Slc8a1/Fgfr3/Wnt10b/Comp	23
GO:0110149	GO:0110149	regulation of biomineralization	23/1343	43/8495	1.22106245055531e-08	6.76381378861174e-07	5.1795694174558e-07	Wnt6/Osr2/Wnt4/Fgfr3/Notch1/Zmpste24/Matn1/Tfap2a/Bmp7/Acvr2a/Acvr1/Fbn2/Osr1/Bmp2/Notum/Bmpr2/Ddr2/Nell1/Alox5/Slc8a1/Fgfr3/Wnt10b/Comp	23
GO:0030155	GO:0030155	regulation of cell adhesion	89/1343	318/8495	1.36457710602328e-08	7.4698556168545e-07	5.72023963329883e-07	Wnt4/Lamb1/Fzd4/Lamc1/Hoxa7/Frmd5/Sox2/Gli3/Vcl/Adamts18/Sema5a/Ddr1/Zfhx3/Scrib/Onecut2/Shh/Notch1/Rbpj/Bmp7/Cav1/Men1/Onecut1/Ppara/Rac1/Foxf1/Tenm3/Fga/Peli1/Prkg1/B4galnt2/Lrp1/Ppp1r12a/Flot1/Smarcb1/Dock1/Bcar1/Sftpd/Magi2/Foxj1/Itga4/Hes1/Bmp2/Snai2/Plxnb3/Stat5b/Kank1/Wnt5a/Acer2/Cyld/Flot2/Zmiz1/Vit/Lrp1/Socs6/Wnt1/Dpp4/Ank3/Serpine2/Alox5/Ass1/Efnb2/Twsg1/Arg2/Jup/Apod/Bcl6/Gsk3b/Mdga1/R…	89
GO:0090101	GO:0090101	negative regulation of transmembrane receptor protein serine/threonine kinase signaling pathway	32/1343	74/8495	1.64631766727782e-08	8.90734430912057e-07	6.821034643495e-07	Fzd1/Tgfbr3/Onecut2/Notch1/Chst11/Cav1/Sinhcaf/Onecut1/Dlx1/Ppara/Acvr1/Smad6/Lrp1/Fbn2/Skor2/Sirt1/Ski/Bambi/Magi2/Bmp2/Crim1/Fst/Wnt5a/Sostdc1/Lrp1/Wnt1/Bmper/Twsg1/Sorl1/Fbn1/Cd109/Lrp2	32
GO:0003281	GO:0003281	ventricular septum development	24/1343	47/8495	1.96007218389609e-08	1.04830067490443e-06	8.02763985782005e-07	Tbx3/Fzd1/Tgfbr3/Ptk7/Notch1/Gata4/Rbpj/Acvr1/Smad6/Lrp6/Pde2a/Hes1/Tgfbr1/Pitx2/Slit2/Bmpr2/Wnt5a/Prox1/Slit3/Sall4/Lrp2/Sav1/Smarca4/Hectd1	24
GO:0001568	GO:0001568	blood vessel development	90/1343	326/8495	2.31375300001752e-08	1.22257516987008e-06	9.36219292592267e-07	Gpx1/Mmp9/Wnt4/Unc5b/Tbx3/Fzd4/Mfge8/Rtl1/Hspg2/Col4a2/Col4a1/Isl1/Gli3/Ahr/Hand2/Sema5a/Nrxn1/Tgfbr3/Reck/Ptk7/Shh/Ptprm/Notch1/T/Gata4/Rbpj/Fgf18/Hgf/Plcd3/Adgrb2/Bmp7/Cav1/Acvr1/Foxf1/Foxn1/Smad6/Lrp1/Osr1/Ago2/Sirt1/Pde2a/Notch2/Hes1/Ghsr/Tgfbr1/Sgpl1/Pitx2/Slit2/Bmpr2/Pax6/Wnt5a/Yap1/Zmiz1/Prox1/Parva/Lrp1/Add1/Dll4/B4galt1/Plg/Bmper/Hspg2/Ywhaz/Alox5/Efnb2/Prickle1/Jup/Sash1/Smo/Ntrk2/Notch…	90
GO:0072091	GO:0072091	regulation of stem cell proliferation	22/1343	41/8495	2.35508276469141e-08	1.22257516987008e-06	9.36219292592267e-07	Osr2/Tbx3/Ptch1/Hoxa3/Gli3/Shh/Notch1/Rbpj/Septin4/Men1/Tial1/Rarb/Lrp6/Snai2/Ccne1/Wnt5a/Yap1/Wnt1/Cd109/Wnt10b/Ctnnb1/Zfp36l1	22
GO:0048514	GO:0048514	blood vessel morphogenesis	80/1343	279/8495	2.36474887789184e-08	1.22257516987008e-06	9.36219292592267e-07	Gpx1/Mmp9/Wnt4/Unc5b/Fzd4/Mfge8/Rtl1/Hspg2/Col4a2/Col4a1/Isl1/Ahr/Hand2/Sema5a/Nrxn1/Tgfbr3/Reck/Shh/Ptprm/Notch1/T/Gata4/Rbpj/Fgf18/Hgf/Plcd3/Adgrb2/Cav1/Acvr1/Foxf1/Foxn1/Smad6/Lrp1/Ago2/Sirt1/Notch2/Hes1/Ghsr/Tgfbr1/Sgpl1/Pitx2/Slit2/Bmpr2/Wnt5a/Yap1/Zmiz1/Prox1/Parva/Lrp1/Add1/Dll4/B4galt1/Plg/Bmper/Hspg2/Ywhaz/Alox5/Efnb2/Jup/Sash1/Smo/Ntrk2/Notch3/Ccn2/Hk2/Lrp2/Cdc42/Thsd7a/Pml/Vav2/Mylk/Ct…	80
GO:0060840	GO:0060840	artery development	26/1343	54/8495	2.44355471719291e-08	1.2448504443277e-06	9.53277173538132e-07	Gli3/Hand2/Shh/Notch1/Rbpj/Foxf1/Smad6/Lrp1/Pde2a/Hes1/Tgfbr1/Bmpr2/Zmiz1/Prox1/Lrp1/Dll4/Efnb2/Prickle1/Notch3/Fuz/Lrp2/Mylk/Ctnnb1/Smarca4/Hectd1/Comp	26
GO:0021536	GO:0021536	diencephalon development	21/1343	38/8495	2.46134194881042e-08	1.2448504443277e-06	9.53277173538132e-07	Wnt4/Otp/Sox2/Isl1/Sema5a/Shh/Rbpj/Lhx3/Lrp6/Hes1/Bmp2/Pitx2/Foxb1/Pax6/Wnt5a/Wnt1/Nr4a2/Smo/Pitx1/Ctnnb1/Ndnf	21
GO:0030334	GO:0030334	regulation of cell migration	110/1343	424/8495	2.61242255675854e-08	1.30705399533306e-06	1.0009111889788e-06	Mospd2/Mmp9/Cygb/Wnt4/Lamb1/Unc5c/Fzd4/Hoxa7/Frmd5/Vcl/Sema5a/Ptprg/Tgfbr3/Twist2/Onecut2/Reck/Shh/Zswim6/Ptprm/Notch1/Fgf18/Hgf/Zmynd8/Plcb1/Pak1/Tfap2a/Bmp7/Cav1/Sinhcaf/Sema6d/Scrt1/Onecut1/Acvr1/Ldb2/Rac1/Foxf1/Tlr2/Lrrc15/Glipr2/Fga/Prkg1/Lrp1/Fbn2/Arf6/Mgat5/Ago2/Tlr2/Elp5/Dock1/Insr/Sirt1/Dach1/Bcar1/Mcc/Magi2/Stk26/Itga4/Bmp2/Snai2/Fer/Tgfbr1/Nox4/Pitx2/Slit2/Bmpr2/Plxnb3/Pax6/Kank1/Wnt5a…	110
GO:0048593	GO:0048593	camera-type eye morphogenesis	33/1343	79/8495	2.77861244225462e-08	1.37541315891604e-06	1.05325902766315e-06	Sox2/Gli3/Fgfr3/Zeb1/Scrib/Hipk1/Ptprm/Notch1/Tfap2a/Bmp7/Fjx1/Tenm3/Cnga3/Megf11/Fat1/Lrp6/Ski/Notch2/Pitx2/Pax6/Prox1/Rorb/Sdk1/Ntrk2/Vsx2/Prom1/Fgfr3/Fat1/Bhlhe22/Obsl1/Man2a1/Ctnnb1/Grcc10	33
GO:0090596	GO:0090596	sensory organ morphogenesis	52/1343	155/8495	2.9508357910194e-08	1.44528830901193e-06	1.10676777314135e-06	Chrna10/Osr2/Tbx3/Sox2/Gli3/Fgfr3/Zeb1/Scrib/Hipk1/Ptk7/Shh/Ptprm/Notch1/Frzb/Tfap2a/Bmp7/Fjx1/Kcnq1/Rac1/Tenm3/Cnga3/Rarb/Celsr1/Osr1/Megf11/Fat1/Lrp6/Ski/Whrn/Notch2/Col11a1/Col2a1/Pitx2/Pax6/Stox1/Wnt5a/Prox1/Wnt1/Rorb/Sdk1/Ntrk2/Nkx3-2/Vsx2/Fuz/Prom1/Fgfr3/Fat1/Bhlhe22/Obsl1/Man2a1/Ctnnb1/Grcc10	52
GO:0061061	GO:0061061	muscle structure development	93/1343	342/8495	2.99277404562111e-08	1.45056017023698e-06	1.11080484039775e-06	Gpx1/Large1/Wnt4/Neo1/Hlf/Tbx3/Lamb1/Rtl1/Lamc1/Bcl9/Adra1a/Isl1/Fzd1/Sox6/Hand2/Mtss1/Zeb1/Zfhx3/Tgfbr3/Shh/Notch1/Zmpste24/T/Gata4/Rbpj/Plcb1/Pak1/Cav1/Col14a1/Ppara/Acvr1/Ank2/Foxf1/Rarb/Capn3/Smad6/Flot1/Disp1/Nphs1/Smarcb1/Tll2/Dock1/Capn2/Sirt1/Phox2b/Lrp6/Slc9a1/Ski/Cntnap2/Col11a1/Hes1/Bmp2/Arntl/Tgfbr1/Nox4/Pitx2/Bmpr2/Fxr1/Wnt5a/Sostdc1/Flot2/Prox1/Dll4/Wnt1/Lbx1/Nebl/Plg/Rb1/Tmtc3/Efnb…	93
GO:0110148	GO:0110148	biomineralization	31/1343	72/8495	3.12076141409947e-08	1.49700029482524e-06	1.14636759486996e-06	Wnt6/Osr2/Wnt4/Msx2/Fgfr3/Mtss1/Notch1/Zmpste24/Matn1/Tfap2a/Bmp7/Acvr2a/Clec3b/Ppara/Slc20a1/Acvr1/Alpl/Fbn2/Osr1/Bmp2/Notum/Bmpr2/Ddr2/Nell1/Alox5/Slc24a3/Slc8a1/Fgfr3/Wnt10b/Adora2a/Comp	31
GO:0022603	GO:0022603	regulation of anatomical structure morphogenesis	110/1343	426/8495	3.4333654539072e-08	1.63014790377859e-06	1.24832890026594e-06	Crabp2/Mmp9/Osr2/Wnt4/Fzd4/Myl12b/Ache/Col4a2/Isl1/Rims2/Fzd1/Sema5a/Neurog3/Anxa7/Reck/Ptk7/Shh/Ptprm/Notch1/Zmpste24/Gata4/Rbpj/Fgf18/Hgf/Pak1/Adgrb2/Bmp7/Tanc2/Brsk2/Sema6d/Rac1/Map3k13/Prag1/Lrp1/Mllt3/Celsr1/Osr1/Ago2/Skor2/Kndc1/Dock1/Chn1/Sirt1/Ryk/Lrp6/Bcar1/Il1rapl1/Ankrd6/Baiap2/Bambi/Foxj1/Hes1/Bmp2/Btbd7/Ghsr/Snai2/Slit2/Bmpr2/Plxnb3/Stox1/Kank1/Wnt5a/Reg2/Apcdd1/Parva/Lrp1/Add1/Mcu/P…	110
GO:0072001	GO:0072001	renal system development	56/1343	173/8495	3.6203544211106e-08	1.70156657792198e-06	1.30301964013391e-06	Mmp9/Wnt6/Osr2/Wnt4/Pcsk9/Akr1b3/Ptch1/Col4a1/Gli3/Ahr/Mtss1/Ptk7/Shh/Fat4/Notch1/Zmpste24/Tfap2a/Bmp7/Foxf1/Emx2/Rarb/Smad6/Osr1/Greb1l/Notch2/Hes1/Bmp2/Ext1/Tgfbr1/Sgpl1/Slit2/Timeless/Hs3st3a1/Dchs1/Wnt5a/Yap1/Bicc1/Wfs1/Wnt1/Bmper/Erbb4/Klf15/Efnb2/Arg2/Lrp4/Smo/Fbn1/Maged1/Notch3/Prom1/Vcan/Lrp2/Ap1b1/Odc1/Ctnnb1/Wfs1	56
GO:0030514	GO:0030514	negative regulation of BMP signaling pathway	17/1343	27/8495	3.78298761795905e-08	1.76022413863635e-06	1.34793821966225e-06	Fzd1/Notch1/Cav1/Dlx1/Smad6/Skor2/Ski/Bambi/Crim1/Wnt5a/Sostdc1/Wnt1/Bmper/Twsg1/Sorl1/Fbn1/Lrp2	17
GO:0031214	GO:0031214	biomineral tissue development	30/1343	69/8495	3.97039409442048e-08	1.81455476581102e-06	1.38954333531741e-06	Wnt6/Osr2/Wnt4/Msx2/Fgfr3/Mtss1/Notch1/Zmpste24/Matn1/Tfap2a/Bmp7/Acvr2a/Clec3b/Ppara/Slc20a1/Acvr1/Alpl/Fbn2/Osr1/Bmp2/Notum/Bmpr2/Ddr2/Nell1/Alox5/Slc24a3/Slc8a1/Fgfr3/Wnt10b/Comp	30
GO:2000145	GO:2000145	regulation of cell motility	115/1343	452/8495	3.97774739120405e-08	1.81455476581102e-06	1.38954333531741e-06	Mospd2/Mmp9/Cygb/Wnt4/Lamb1/Unc5c/Fzd4/Hoxa7/Frmd5/Vcl/Sema5a/Ptprg/Tgfbr3/Twist2/Onecut2/Reck/Shh/Zswim6/Ptprm/Notch1/Fgf18/Hgf/Zmynd8/Plcb1/Pak1/Tfap2a/Bmp7/Cav1/Sinhcaf/Sema6d/Scrt1/Onecut1/Acvr1/Ldb2/Rac1/Foxf1/Tlr2/Lrrc15/Prag1/Glipr2/Fga/Prkg1/Lrp1/Fbn2/Arf6/Mgat5/Ago2/Tlr2/Elp5/Dock1/Insr/Sirt1/Dach1/Bcar1/Mcc/Magi2/Stk26/Itga4/Bmp2/Snai2/Fer/Tgfbr1/Nox4/Pitx2/Slit2/Bmpr2/Plxnb3/Pax6/Kank1…	115
GO:0044057	GO:0044057	regulation of system process	80/1343	283/8495	4.69436868565376e-08	2.11138199300895e-06	1.61684664027403e-06	Calm1/Gaa/Fabp5/Cacna1c/Asic2/Adra1a/Isl1/Rims2/Ahr/Hand2/Sp4/Nrxn1/Notch1/Zmpste24/Gata4/Hgf/Zmynd8/Pak1/Slc22a5/Cav1/Kcnq1/Acvr2a/Tymp/Slc22a21/Ppara/Avp/Ank2/Slc4a3/Cacnb2/Myrf/Agrn/Fga/Prkg1/Smad6/Gls/Stx1a/Pbx3/Sirt1/Phox2b/Chrna5/Slc9a1/Cntnap2/Baiap2/Kcnj5/Ghsr/Ece1/Bmpr2/Nos1ap/Faah/Tlx3/Gba/Tacr3/Atp1b1/Galr1/Lpcat3/Alox5/Nos1/Pebp1/Arg2/Gch1/Jup/Gsk3b/Npsr1/Nlgn1/Slc8a1/Ccn2/Grk2/Tbc1d2…	80
GO:0001823	GO:0001823	mesonephros development	25/1343	52/8495	4.71918605787515e-08	2.11138199300895e-06	1.61684664027403e-06	Wnt6/Osr2/Wnt4/Ptch1/Gli3/Shh/Fat4/Bmp7/Rarb/Smad6/Osr1/Greb1l/Hes1/Bmp2/Slit2/Timeless/Hs3st3a1/Dchs1/Wnt1/Bmper/Arg2/Smo/Maged1/Vcan/Ctnnb1	25
GO:0035107	GO:0035107	appendage morphogenesis	36/1343	92/8495	5.04281276303215e-08	2.21360450814987e-06	1.69512623662997e-06	Crabp2/Evx2/Osr2/Msx2/Tbx3/Cacna1c/Ptch1/Gli3/Hand2/Ift52/Reck/Shh/Notch1/Chst11/Tfap2a/Bmp7/Rarb/Fbn2/Osr1/Lrp6/Ski/Notch2/Ext1/Col2a1/Pitx2/Ece1/Wnt5a/Tmem231/Sall4/Lrp4/Asph/Fuz/Sp9/Pitx1/Ctnnb1/Smarca4	36
GO:0035108	GO:0035108	limb morphogenesis	36/1343	92/8495	5.04281276303215e-08	2.21360450814987e-06	1.69512623662997e-06	Crabp2/Evx2/Osr2/Msx2/Tbx3/Cacna1c/Ptch1/Gli3/Hand2/Ift52/Reck/Shh/Notch1/Chst11/Tfap2a/Bmp7/Rarb/Fbn2/Osr1/Lrp6/Ski/Notch2/Ext1/Col2a1/Pitx2/Ece1/Wnt5a/Tmem231/Sall4/Lrp4/Asph/Fuz/Sp9/Pitx1/Ctnnb1/Smarca4	36
GO:0030111	GO:0030111	regulation of Wnt signaling pathway	54/1343	166/8495	5.26549631667307e-08	2.28975274406353e-06	1.75343876359452e-06	Fzd4/Sox2/Isl1/Gli3/Fzd1/Rnf220/Fgfr3/Sema5a/Reck/Ptk7/Shh/Notch1/Rbpj/Frzb/Cav1/Nlk/Hic1/Tlr2/Shisa2/Lrp1/Mllt3/Tlr2/Lrp6/Mcc/Ankrd6/Bambi/Bmp2/Lmbr1l/Snai2/Arntl/Trabd2b/Notum/Kank1/Wnt5a/Cyld/Apcdd1/Prdm15/Sostdc1/Yap1/Bicc1/Lrp1/Klf15/Prickle1/Lrp4/Gsk3b/Ccny/Fuz/Fgfr3/Wnt10b/Ctnnb1/Smarca4/Vps35/Vcp/Tmem64	54
GO:0072089	GO:0072089	stem cell proliferation	27/1343	60/8495	7.90406556906547e-08	3.40533491600571e-06	2.60772533638271e-06	Osr2/Tbx3/Ptch1/Hoxa3/Gli3/Trim71/Shh/Notch1/Rbpj/Septin4/Men1/Tial1/Rarb/Mki67/Lrp6/Snai2/Ccne1/Wnt5a/Gba/Yap1/Wnt1/Cd109/Prg4/Wnt10b/Ctnnb1/Zfp36l1/Bysl	27
GO:0030857	GO:0030857	negative regulation of epithelial cell differentiation	17/1343	28/8495	8.21367670214638e-08	3.50626033899882e-06	2.68501165009807e-06	Mmp9/Msx2/Tbx3/Hoxa7/Fgfr3/Zeb1/Notch1/Frzb/Cav1/Osr1/Hes1/Tgfbr1/Fst/Yap1/Smo/Fgfr3/Ctnnb1	17
GO:0051960	GO:0051960	regulation of nervous system development	79/1343	282/8495	8.71389020471687e-08	3.68597555659523e-06	2.82263333425518e-06	Crabp2/Adgrl3/Ache/Asic2/Otp/Sox2/Gli3/Fgfr3/Sema5a/Nrxn1/Shh/Notch1/Hgf/Pak1/Adgrb2/Bmp7/Sema6d/Tymp/Dlx1/Ascl1/Kdm4a/Map3k13/Tlr2/Myrf/Agrn/Rarb/Lrp1/Tlr2/Ryk/Lrp6/Il1rapl1/Ski/Baiap2/Spen/Hes1/Bmp2/Arntl/Faim/Slit2/Bmpr2/Plxnb3/Pax6/Wnt5a/Yap1/Prox1/Lrp1/Dll4/Serpine2/Zcchc24/Nos1/Rb1/Mapk8/Sorl1/Spen/Lrp4/Spen/Gsk3b/Mdga1/Nlgn1/Pafah1b1/Smo/Ferd3l/Ntrk2/Met/Vsx2/Tbc1d24/Fgfr3/Prpf19/Lrp2/Vamp…	79
GO:0030178	GO:0030178	negative regulation of Wnt signaling pathway	34/1343	86/8495	8.79704126802731e-08	3.68762459640821e-06	2.82389613013489e-06	Fzd4/Sox2/Isl1/Gli3/Fzd1/Shh/Notch1/Frzb/Cav1/Nlk/Hic1/Shisa2/Lrp1/Mllt3/Lrp6/Mcc/Ankrd6/Bmp2/Lmbr1l/Snai2/Trabd2b/Notum/Wnt5a/Cyld/Apcdd1/Sostdc1/Bicc1/Lrp1/Prickle1/Lrp4/Gsk3b/Fuz/Ctnnb1/Tmem64	34
GO:0001657	GO:0001657	ureteric bud development	24/1343	50/8495	9.11596370127342e-08	3.72075255280923e-06	2.84926473950236e-06	Wnt6/Wnt4/Ptch1/Gli3/Shh/Fat4/Bmp7/Rarb/Smad6/Osr1/Greb1l/Hes1/Bmp2/Slit2/Timeless/Hs3st3a1/Dchs1/Wnt1/Bmper/Arg2/Smo/Maged1/Vcan/Ctnnb1	24
GO:0072163	GO:0072163	mesonephric epithelium development	24/1343	50/8495	9.11596370127342e-08	3.72075255280923e-06	2.84926473950236e-06	Wnt6/Wnt4/Ptch1/Gli3/Shh/Fat4/Bmp7/Rarb/Smad6/Osr1/Greb1l/Hes1/Bmp2/Slit2/Timeless/Hs3st3a1/Dchs1/Wnt1/Bmper/Arg2/Smo/Maged1/Vcan/Ctnnb1	24
GO:0072164	GO:0072164	mesonephric tubule development	24/1343	50/8495	9.11596370127342e-08	3.72075255280923e-06	2.84926473950236e-06	Wnt6/Wnt4/Ptch1/Gli3/Shh/Fat4/Bmp7/Rarb/Smad6/Osr1/Greb1l/Hes1/Bmp2/Slit2/Timeless/Hs3st3a1/Dchs1/Wnt1/Bmper/Arg2/Smo/Maged1/Vcan/Ctnnb1	24
GO:0050767	GO:0050767	regulation of neurogenesis	66/1343	222/8495	9.23611999263669e-08	3.7370144631077e-06	2.86171772769567e-06	Crabp2/Ache/Otp/Sox2/Gli3/Fgfr3/Sema5a/Shh/Notch1/Pak1/Bmp7/Sema6d/Dlx1/Ascl1/Kdm4a/Map3k13/Tlr2/Lrp1/Tlr2/Ryk/Il1rapl1/Ski/Baiap2/Spen/Hes1/Bmp2/Arntl/Faim/Slit2/Bmpr2/Plxnb3/Pax6/Wnt5a/Yap1/Prox1/Lrp1/Dll4/Serpine2/Zcchc24/Nos1/Rb1/Mapk8/Sorl1/Spen/Lrp4/Spen/Gsk3b/Pafah1b1/Smo/Ferd3l/Ntrk2/Met/Vsx2/Tbc1d24/Fgfr3/Prpf19/Lrp2/Vamp7/Ptprf/Rnf6/Obsl1/Man2a1/Ulk2/Ctnnb1/Nkx6-2/Cul7	66
GO:0060485	GO:0060485	mesenchyme development	46/1343	135/8495	1.09494312307729e-07	4.39204340661949e-06	3.36332347696607e-06	Wnt4/Msx2/Tbx3/Isl1/Hand2/Sema5a/Tgfbr3/Ptk7/Shh/Notch1/Gata4/Rbpj/Frzb/Tfap2a/Bmp7/Sema6d/Acvr1/Foxf1/Glipr2/Osr1/Phox2b/Lrp6/Bambi/Itga4/Hes1/Bmp2/Ext1/Snai2/Tgfbr1/Pitx2/Bmpr2/Dchs1/Pax6/Wnt5a/Yap1/Erbb4/Wnt16/Gsk3b/Smo/Fuz/Cdc42/Ddx17/Ctnnb1/Ddx17/Zfp36l1/Cul7	46
GO:0030282	GO:0030282	bone mineralization	25/1343	54/8495	1.20513962273051e-07	4.75213107166529e-06	3.63907013643422e-06	Osr2/Wnt4/Fgfr3/Mtss1/Zmpste24/Matn1/Tfap2a/Bmp7/Acvr2a/Clec3b/Acvr1/Alpl/Fbn2/Osr1/Bmp2/Notum/Bmpr2/Ddr2/Nell1/Alox5/Slc24a3/Slc8a1/Fgfr3/Wnt10b/Comp	25
GO:2000027	GO:2000027	regulation of animal organ morphogenesis	25/1343	54/8495	1.20513962273051e-07	4.75213107166529e-06	3.63907013643422e-06	Wnt4/Fzd1/Ptk7/Shh/Rbpj/Hgf/Bmp7/Rac1/Mllt3/Celsr1/Ryk/Lrp6/Ankrd6/Bmp2/Btbd7/Snai2/Stox1/Wnt5a/Apcdd1/Smo/Met/Maged1/Cav3/Pax9/Ctnnb1	25
GO:0060070	GO:0060070	canonical Wnt signaling pathway	51/1343	157/8495	1.29936076789617e-07	5.08060979245451e-06	3.89061141028618e-06	Wnt6/Wnt4/Fzd4/Bcl9/Sox2/Isl1/Gli3/Fzd1/Rnf220/Fgfr3/Sema5a/Reck/Ptk7/Shh/Notch1/Rbpj/Frzb/Cav1/Mllt3/Lrp6/Mcc/Ankrd6/Bambi/Lmbr1l/Ext1/Snai2/Arntl/Notum/Kank1/Wnt5a/Cyld/Siah1a/Prdm15/Sostdc1/Yap1/Bicc1/Wnt1/Wnt16/Prickle1/Lrp4/Jup/Gsk3b/Ccny/Fuz/Fgfr3/Wnt10b/Rab5a/Ctnnb1/Vps35/Vcp/Tmem64	51
GO:0001667	GO:0001667	ameboidal-type cell migration	62/1343	206/8495	1.39455633878907e-07	5.40688665586815e-06	4.14046655357917e-06	Gpx1/Mmp9/Cygb/Fat2/Isl1/Hand2/Sema5a/Tns1/Ptprg/Tgfbr3/Shh/Ptprm/Notch1/T/Fgf18/Pak1/Tfap2a/Bmp7/Sema6d/Acvr1/Rac1/Glipr2/Fbn2/Arf6/Ago2/Dock1/Sirt1/Phox2b/Lrp6/Bcar1/Mcc/Itga4/Snai2/Fer/Tgfbr1/Sgpl1/Pitx2/Slit2/Bmpr2/Pax6/Kank1/Wnt5a/Ddr2/Prox1/Dll4/Dpp4/Bmper/Erbb4/Prss2/Efnb2/Jup/Rcc2/Sash1/Rreb1/Pafah1b1/Smo/Slc8a1/Met/Cd63/Ptpn23/Cdc42/Pml	62
GO:0001505	GO:0001505	regulation of neurotransmitter levels	46/1343	136/8495	1.40604617528486e-07	5.40688665586815e-06	4.14046655357917e-06	Bche/Slc17a6/Ache/Adra1a/Rims2/Syn3/Slc6a9/Nrxn1/Scrib/Slc29a1/Moxd1/Pak1/Slc22a1/Slc17a6/Unc13c/Slc6a5/Flot1/Stx1a/Prrt2/Chrna5/Stxbp5/Grm7/Slc6a1/Adcy1/Slc18a2/Pnkd/Asic1/Ncs1/Nos1/Pebp1/Slc22a3/Gsk3b/Nlgn1/Ntrk2/Chrna3/Naalad2/Fev/Pde1b/Kcnc4/Slc29a4/Rab5a/Chrna7/Htr1a/Tacr2/Adora2a/Fbxl20	46
GO:0072009	GO:0072009	nephron epithelium development	24/1343	51/8495	1.46600087121342e-07	5.59123119160333e-06	4.28163326061902e-06	Wnt6/Wnt4/Ptch1/Gli3/Mtss1/Shh/Fat4/Notch1/Osr1/Greb1l/Notch2/Hes1/Bmp2/Ext1/Timeless/Hs3st3a1/Dchs1/Yap1/Wnt1/Klf15/Smo/Maged1/Prom1/Ctnnb1	24
GO:0070169	GO:0070169	positive regulation of biomineral tissue development	17/1343	29/8495	1.69328946562141e-07	6.35393216414227e-06	4.86569171572875e-06	Wnt6/Osr2/Wnt4/Fgfr3/Tfap2a/Bmp7/Acvr2a/Acvr1/Fbn2/Osr1/Bmp2/Bmpr2/Nell1/Alox5/Slc8a1/Fgfr3/Wnt10b	17
GO:0110151	GO:0110151	positive regulation of biomineralization	17/1343	29/8495	1.69328946562141e-07	6.35393216414227e-06	4.86569171572875e-06	Wnt6/Osr2/Wnt4/Fgfr3/Tfap2a/Bmp7/Acvr2a/Acvr1/Fbn2/Osr1/Bmp2/Bmpr2/Nell1/Alox5/Slc8a1/Fgfr3/Wnt10b	17
GO:0051216	GO:0051216	cartilage development	41/1343	116/8495	1.72471367470479e-07	6.40283636393092e-06	4.90314140099905e-06	Osr2/Bmp1/Hoxc4/Msx2/Hspg2/Hoxa3/Gli3/Sox6/Bmp3/Fgfr3/Hand2/Zeb1/Zmpste24/Matn1/Col9a1/Fgf18/Chst11/Frzb/Bmp7/Satb2/Rarb/Osr1/Lrp6/Col11a1/Bmp2/Ext1/Snai2/Col2a1/Tgfbr1/Bmpr2/Wnt5a/Hspg2/Rb1/Twsg1/Nkx3-2/Ccn2/Fgfr3/Pitx1/Ctnnb1/Pax7/Comp	41
GO:0001822	GO:0001822	kidney development	53/1343	167/8495	1.7371485884113e-07	6.40283636393092e-06	4.90314140099905e-06	Mmp9/Wnt6/Osr2/Wnt4/Pcsk9/Akr1b3/Ptch1/Gli3/Ahr/Mtss1/Ptk7/Shh/Fat4/Notch1/Zmpste24/Tfap2a/Bmp7/Rarb/Smad6/Osr1/Greb1l/Notch2/Hes1/Bmp2/Ext1/Tgfbr1/Sgpl1/Slit2/Timeless/Hs3st3a1/Dchs1/Wnt5a/Yap1/Bicc1/Wfs1/Wnt1/Bmper/Erbb4/Klf15/Efnb2/Arg2/Lrp4/Smo/Fbn1/Maged1/Notch3/Prom1/Vcan/Lrp2/Ap1b1/Odc1/Ctnnb1/Wfs1	53
GO:0035051	GO:0035051	cardiocyte differentiation	35/1343	92/8495	1.758324466228e-07	6.40283636393092e-06	4.90314140099905e-06	Tbx3/Adra1a/Isl1/Sox6/Hand2/Tgfbr3/Notch1/Zmpste24/T/Gata4/Rbpj/Pak1/Bmp7/Col14a1/Ppara/Acvr1/Rarb/Smad6/Sirt1/Lrp6/Slc9a1/Hes1/Bmp2/Nox4/Pitx2/Prox1/Nebl/Efnb2/Prickle1/Gsk3b/Slc8a1/Met/Cav3/Cdc42/Ctnnb1	35
GO:0090288	GO:0090288	negative regulation of cellular response to growth factor stimulus	23/1343	48/8495	1.76136482824663e-07	6.40283636393092e-06	4.90314140099905e-06	Wnt4/Fzd1/Notch1/Cav1/Dlx1/Shisa2/Smad6/Skor2/Ski/Bambi/Crim1/Slit2/Wnt5a/Sostdc1/Wnt1/Bmper/Prdm14/Twsg1/Sorl1/Fbn1/Fuz/Lrp2/Ptprf	23
GO:0048704	GO:0048704	embryonic skeletal system morphogenesis	22/1343	45/8495	2.0851324723124e-07	7.52102433617799e-06	5.75942343433495e-06	Osr2/Hoxc4/Hspg2/Hoxa3/Hoxa7/Gli3/Zeb1/Twist2/Chst11/Tfap2a/Bmp7/Men1/Satb2/Osr1/Col11a1/Col2a1/Tgfbr1/Hoxb2/Hspg2/Fuz/Ctnnb1/Mmp16	22
GO:0030198	GO:0030198	extracellular matrix organization	49/1343	151/8495	2.3716492156915e-07	8.33804550228693e-06	6.38507901529093e-06	Mmp9/Col6a4/Lamb1/Col6a6/Lamc1/Hspg2/Col4a2/P3h1/Col4a1/Adamts18/Hmcn1/Sema5a/Ddr1/Kazald1/Reck/Col6a5/Notch1/Matn1/Col9a1/Tfap2a/Cav1/Col14a1/Foxf1/Flot1/Papln/Col11a1/Sh3pxd2b/Bmp2/Has3/Ext1/Col2a1/Tgfbr1/Plod3/Ddr2/Slc39a8/Vit/B4galt1/Dpp4/Hspg2/Rb1/Mmp10/Ccn2/Col24a1/Lama1/Smarca4/Mmp16/Ndnf/Comp/Pxdn	49
GO:0043062	GO:0043062	extracellular structure organization	49/1343	151/8495	2.3716492156915e-07	8.33804550228693e-06	6.38507901529093e-06	Mmp9/Col6a4/Lamb1/Col6a6/Lamc1/Hspg2/Col4a2/P3h1/Col4a1/Adamts18/Hmcn1/Sema5a/Ddr1/Kazald1/Reck/Col6a5/Notch1/Matn1/Col9a1/Tfap2a/Cav1/Col14a1/Foxf1/Flot1/Papln/Col11a1/Sh3pxd2b/Bmp2/Has3/Ext1/Col2a1/Tgfbr1/Plod3/Ddr2/Slc39a8/Vit/B4galt1/Dpp4/Hspg2/Rb1/Mmp10/Ccn2/Col24a1/Lama1/Smarca4/Mmp16/Ndnf/Comp/Pxdn	49
GO:0045229	GO:0045229	external encapsulating structure organization	49/1343	151/8495	2.3716492156915e-07	8.33804550228693e-06	6.38507901529093e-06	Mmp9/Col6a4/Lamb1/Col6a6/Lamc1/Hspg2/Col4a2/P3h1/Col4a1/Adamts18/Hmcn1/Sema5a/Ddr1/Kazald1/Reck/Col6a5/Notch1/Matn1/Col9a1/Tfap2a/Cav1/Col14a1/Foxf1/Flot1/Papln/Col11a1/Sh3pxd2b/Bmp2/Has3/Ext1/Col2a1/Tgfbr1/Plod3/Ddr2/Slc39a8/Vit/B4galt1/Dpp4/Hspg2/Rb1/Mmp10/Ccn2/Col24a1/Lama1/Smarca4/Mmp16/Ndnf/Comp/Pxdn	49
GO:0072006	GO:0072006	nephron development	29/1343	70/8495	2.38332269891288e-07	8.33804550228693e-06	6.38507901529093e-06	Wnt6/Wnt4/Ptch1/Gli3/Ahr/Mtss1/Shh/Fat4/Notch1/Tfap2a/Bmp7/Osr1/Greb1l/Notch2/Hes1/Bmp2/Ext1/Timeless/Hs3st3a1/Dchs1/Yap1/Wnt1/Erbb4/Klf15/Smo/Maged1/Notch3/Prom1/Ctnnb1	29
GO:0001655	GO:0001655	urogenital system development	58/1343	191/8495	2.52658798224854e-07	8.77329394134512e-06	6.71838202663889e-06	Mmp9/Wnt6/Osr2/Wnt4/Pcsk9/Akr1b3/Ptch1/Col4a1/Gli3/Ahr/Mtss1/Ptk7/Shh/Fat4/Notch1/Zmpste24/Tfap2a/Bmp7/Acvr1/Foxf1/Emx2/Rarb/Smad6/Osr1/Greb1l/Notch2/Hes1/Bmp2/Ext1/Tgfbr1/Sgpl1/Foxb1/Slit2/Timeless/Hs3st3a1/Dchs1/Wnt5a/Yap1/Bicc1/Wfs1/Wnt1/Bmper/Erbb4/Klf15/Efnb2/Arg2/Lrp4/Smo/Fbn1/Maged1/Notch3/Prom1/Vcan/Lrp2/Ap1b1/Odc1/Ctnnb1/Wfs1	58
GO:0061326	GO:0061326	renal tubule development	23/1343	49/8495	2.82693792035677e-07	9.74351269882967e-06	7.4613527176668e-06	Wnt6/Wnt4/Ptch1/Col4a1/Gli3/Mtss1/Shh/Fat4/Notch1/Osr1/Greb1l/Notch2/Hes1/Bmp2/Timeless/Hs3st3a1/Dchs1/Yap1/Wnt1/Smo/Maged1/Prom1/Ctnnb1	23
GO:0003013	GO:0003013	circulatory system process	73/1343	261/8495	2.90932567647569e-07	9.95374439164806e-06	7.62234320036393e-06	Gpx1/Calm1/Gaa/Fabp5/Cacna1c/Asic2/Adra1a/Isl1/Ahr/Sp4/Tgfbr3/Scpep1/Ncald/Ptprm/Zmpste24/Gata4/Slc22a5/Cav1/Kcnq1/Ppara/Avp/Ank2/Slc22a1/Slc4a3/Rac1/Cacnb2/Agrn/Fga/Prkg1/Smad6/Lrp1/Sirt1/Pde2a/Slc9a1/Kcnj5/Ext1/Svep1/Nox4/Plod3/Ece1/Slit2/Bmpr2/Pon1/Nos1ap/Faah/Yap1/Tacr3/Atp1b1/Lrp1/Cps1/Alox5/Nos1/Pebp1/Gch1/Jup/Drd5/Slc8a1/Scnn1g/Met/Ccn2/Grk2/Sgcz/Cav3/Cdc42/Sod2/Chrm3/Chrna7/Htr1a/Tacr2/Ad…	73
GO:0048863	GO:0048863	stem cell differentiation	40/1343	114/8495	3.04318111917883e-07	1.0335709304773e-05	7.91484294154462e-06	Msx2/Tbx3/Hoxa7/Sox2/Isl1/Fzd1/Sox6/Hand2/Sema5a/Shh/Notch1/Gata4/Frzb/Tfap2a/Bmp7/Sema6d/Men1/Acvr1/Zscan10/Mllt3/Osr1/Phox2b/Lrp6/Slc9a1/Hes1/Lmbr1l/Ext1/Snai2/Pitx2/Pax6/Yap1/Erbb4/Prickle1/Gsk3b/Smo/Mtf2/Cdc42/A2m/Ctnnb1/Smyd5	40
GO:0003018	GO:0003018	vascular process in circulatory system	39/1343	110/8495	3.13081001888588e-07	1.05562746506348e-05	8.08374669254667e-06	Gpx1/Fabp5/Cacna1c/Asic2/Adra1a/Ahr/Tgfbr3/Scpep1/Ptprm/Slc22a5/Cav1/Avp/Slc22a1/Fga/Prkg1/Smad6/Lrp1/Sirt1/Pde2a/Ext1/Plod3/Ece1/Slit2/Bmpr2/Faah/Lrp1/Cps1/Alox5/Nos1/Gch1/Drd5/Slc8a1/Grk2/Sod2/Chrm3/Htr1a/Tacr2/Adora2a/Comp	39
GO:0048592	GO:0048592	eye morphogenesis	34/1343	90/8495	3.19979038663318e-07	1.07112407690678e-05	8.20241609901803e-06	Sox2/Gli3/Fgfr3/Zeb1/Scrib/Hipk1/Ptprm/Notch1/Tfap2a/Bmp7/Fjx1/Tenm3/Cnga3/Rarb/Megf11/Fat1/Lrp6/Ski/Notch2/Pitx2/Pax6/Prox1/Rorb/Sdk1/Ntrk2/Vsx2/Prom1/Fgfr3/Fat1/Bhlhe22/Obsl1/Man2a1/Ctnnb1/Grcc10	34
GO:0003151	GO:0003151	outflow tract morphogenesis	22/1343	46/8495	3.40432079298028e-07	1.13145033212409e-05	8.6643803640889e-06	Msx2/Tbx3/Isl1/Fzd1/Hand2/Tgfbr3/Notch1/Gata4/Rbpj/Tfap2a/Bmp7/Smad6/Lrp6/Hes1/Pitx2/Bmpr2/Wnt5a/Parva/Lrp2/Cdc42/Ctnnb1/Smarca4	22
GO:0003209	GO:0003209	cardiac atrium morphogenesis	13/1343	19/8495	3.8803361591876e-07	1.28051093253191e-05	9.80585136159018e-06	Isl1/Notch1/Gata4/Acvr1/Lrp6/Notch2/Bmp2/Pitx2/Bmpr2/Wnt5a/Prox1/Dll4/Smo	13
GO:0048736	GO:0048736	appendage development	39/1343	111/8495	4.10312703894622e-07	1.33509441344173e-05	1.02238388125381e-05	Crabp2/Evx2/Osr2/Msx2/Tbx3/Cacna1c/Ptch1/Gli3/Hand2/Ift52/Reck/Shh/Notch1/Chst11/Tfap2a/Bmp7/Foxn1/Rarb/Fbn2/Osr1/Lrp6/Ski/Notch2/Ext1/Col2a1/Pitx2/Ece1/Bmpr2/Wnt5a/Tmem231/Sall4/Lrp4/Asph/Fuz/Sp9/Pitx1/Ctnnb1/Smarca4/Comp	39
GO:0060173	GO:0060173	limb development	39/1343	111/8495	4.10312703894622e-07	1.33509441344173e-05	1.02238388125381e-05	Crabp2/Evx2/Osr2/Msx2/Tbx3/Cacna1c/Ptch1/Gli3/Hand2/Ift52/Reck/Shh/Notch1/Chst11/Tfap2a/Bmp7/Foxn1/Rarb/Fbn2/Osr1/Lrp6/Ski/Notch2/Ext1/Col2a1/Pitx2/Ece1/Bmpr2/Wnt5a/Tmem231/Sall4/Lrp4/Asph/Fuz/Sp9/Pitx1/Ctnnb1/Smarca4/Comp	39
GO:0048762	GO:0048762	mesenchymal cell differentiation	38/1343	107/8495	4.21725029594549e-07	1.36269900187739e-05	1.04352282542218e-05	Wnt4/Msx2/Tbx3/Isl1/Hand2/Sema5a/Tgfbr3/Shh/Notch1/Rbpj/Frzb/Tfap2a/Bmp7/Sema6d/Acvr1/Glipr2/Osr1/Phox2b/Lrp6/Bambi/Hes1/Bmp2/Ext1/Snai2/Tgfbr1/Pitx2/Pax6/Wnt5a/Erbb4/Wnt16/Gsk3b/Smo/Fuz/Cdc42/Ddx17/Ctnnb1/Ddx17/Cul7	38
GO:0030901	GO:0030901	midbrain development	14/1343	22/8495	5.20943777549265e-07	1.67169061857706e-05	1.28014133357841e-05	Fgfr3/En2/Shh/Rac1/Ryk/Lrp6/Barhl1/Hes1/Foxb1/Wnt5a/Wnt1/Fgfr3/Ctnnb1/Uchl5	14
GO:0008544	GO:0008544	epidermis development	47/1343	146/8495	5.42345356201779e-07	1.70453223474121e-05	1.30529067033131e-05	Msx2/Lamc1/Ptch1/Hoxa7/Fgfr3/Scrib/Shh/Notch1/Zmpste24/Rbpj/Tfap2a/Kcnq1/Ppara/Ldb2/Rac1/Pum2/Foxn1/Celsr1/Insr/Tgm1/Mfsd12/Whrn/Hes1/Ext1/Svep1/Plod3/Pax6/Fst/Wnt5a/Apcdd1/Sostdc1/Yap1/Wnt16/Lrp4/Pafah1b1/Smo/Grhl1/Fuz/Cd109/Fgfr3/St14/Wnt10b/Sav1/Ctnnb1/Ctsl/Zfp36l1/Smarca4	47
GO:0072080	GO:0072080	nephron tubule development	22/1343	47/8495	5.45211826054873e-07	1.70453223474121e-05	1.30529067033131e-05	Wnt6/Wnt4/Ptch1/Gli3/Mtss1/Shh/Fat4/Notch1/Osr1/Greb1l/Notch2/Hes1/Bmp2/Timeless/Hs3st3a1/Dchs1/Yap1/Wnt1/Smo/Maged1/Prom1/Ctnnb1	22
GO:0035150	GO:0035150	regulation of tube size	31/1343	80/8495	5.49494595338882e-07	1.70453223474121e-05	1.30529067033131e-05	Gpx1/Cacna1c/Asic2/Adra1a/Ahr/Tgfbr3/Scpep1/Ptprm/Cav1/Avp/Fga/Prkg1/Smad6/Sirt1/Ext1/Plod3/Ece1/Bmpr2/Faah/Cps1/Alox5/Nos1/Gch1/Drd5/Slc8a1/Grk2/Sod2/Chrm3/Htr1a/Adora2a/Comp	31
GO:0035296	GO:0035296	regulation of tube diameter	31/1343	80/8495	5.49494595338882e-07	1.70453223474121e-05	1.30529067033131e-05	Gpx1/Cacna1c/Asic2/Adra1a/Ahr/Tgfbr3/Scpep1/Ptprm/Cav1/Avp/Fga/Prkg1/Smad6/Sirt1/Ext1/Plod3/Ece1/Bmpr2/Faah/Cps1/Alox5/Nos1/Gch1/Drd5/Slc8a1/Grk2/Sod2/Chrm3/Htr1a/Adora2a/Comp	31
GO:0097746	GO:0097746	blood vessel diameter maintenance	31/1343	80/8495	5.49494595338882e-07	1.70453223474121e-05	1.30529067033131e-05	Gpx1/Cacna1c/Asic2/Adra1a/Ahr/Tgfbr3/Scpep1/Ptprm/Cav1/Avp/Fga/Prkg1/Smad6/Sirt1/Ext1/Plod3/Ece1/Bmpr2/Faah/Cps1/Alox5/Nos1/Gch1/Drd5/Slc8a1/Grk2/Sod2/Chrm3/Htr1a/Adora2a/Comp	31
GO:0061448	GO:0061448	connective tissue development	49/1343	155/8495	5.75766684089433e-07	1.774200252363e-05	1.35864079863557e-05	Osr2/Bmp1/Hoxc4/Msx2/Hspg2/Hoxa3/Gli3/Sox6/Bmp3/Fgfr3/Hand2/Zeb1/Notch1/Zmpste24/Matn1/Col9a1/Fgf18/Chst11/Frzb/Bmp7/Satb2/Pum2/Plaat3/Rarb/Ncoa2/Osr1/Sirt1/Lrp6/Col11a1/Sh3pxd2b/Bmp2/Ext1/Snai2/Col2a1/Tgfbr1/Bmpr2/Wnt5a/Hspg2/Rb1/Twsg1/Sorl1/Nkx3-2/Ccn2/Fgfr3/Pitx1/Nr1h4/Ctnnb1/Pax7/Comp	49
GO:0030501	GO:0030501	positive regulation of bone mineralization	16/1343	28/8495	6.38471495108058e-07	1.95447885969592e-05	1.49669391339389e-05	Osr2/Wnt4/Fgfr3/Tfap2a/Bmp7/Acvr2a/Acvr1/Fbn2/Osr1/Bmp2/Bmpr2/Nell1/Alox5/Slc8a1/Fgfr3/Wnt10b	16
GO:0060537	GO:0060537	muscle tissue development	66/1343	233/8495	6.60267904396477e-07	2.00799121513517e-05	1.53767241581154e-05	Gpx1/Hlf/Tbx3/Rtl1/Hspg2/Bcl9/Adra1a/Isl1/Ahr/Sox6/Hand2/Tgfbr3/Shh/Notch1/Zmpste24/T/Gata4/Rbpj/Pak1/Bmp7/Cav1/Col14a1/Ppara/Acvr1/Rarb/Flot1/Osr1/Nphs1/Tll2/Sirt1/Phox2b/Lrp6/Slc9a1/Ski/Cntnap2/Col11a1/Bmp2/Arntl/Tgfbr1/Nox4/Pitx2/Wnt5a/Yap1/Prox1/Dll4/Nebl/Erbb4/Hspg2/Rb1/Efnb2/Gsk3b/Smo/Slc8a1/Met/Sgcz/Cav3/Lrp2/Pitx1/Cdc42/Ddx17/Wnt10b/Mylk/Sav1/Ctnnb1/Ddx17/Pax7	66
GO:1903522	GO:1903522	regulation of blood circulation	40/1343	117/8495	6.64746223124781e-07	2.00848323129844e-05	1.5380491902101e-05	Calm1/Gaa/Cacna1c/Asic2/Adra1a/Isl1/Ahr/Sp4/Zmpste24/Gata4/Cav1/Kcnq1/Avp/Ank2/Slc4a3/Cacnb2/Agrn/Fga/Smad6/Sirt1/Slc9a1/Kcnj5/Bmpr2/Nos1ap/Faah/Tacr3/Atp1b1/Alox5/Nos1/Pebp1/Gch1/Jup/Slc8a1/Ccn2/Grk2/Cav3/Chrm3/Chrna7/Htr1a/Glrx3	40
GO:0002065	GO:0002065	columnar/cuboidal epithelial cell differentiation	29/1343	73/8495	6.89398234719258e-07	2.05626281163379e-05	1.57463766837024e-05	Wnt4/Otp/Fgfr3/Notch1/Gata4/Bmp7/Cav1/Men1/Onecut1/Ascl1/Rarb/Lhx3/Nr5a2/Hes1/Bmp2/Ext1/Arntl/Pax6/Fst/Wnt5a/Yap1/Prox1/Tmem231/Smo/Nkx3-2/Fgfr3/Sav1/Ctnnb1/Nkx6-2	29
GO:0035637	GO:0035637	multicellular organismal signaling	29/1343	73/8495	6.89398234719258e-07	2.05626281163379e-05	1.57463766837024e-05	Cacna1c/Isl1/Kcna2/Zmpste24/Pak1/Cav1/Kcnq1/Tymp/Avp/Ank2/Slc4a3/Cacnb2/Kcnd2/Chrna5/Slc9a1/Cntnap2/Grm7/Kcnj5/Ghsr/Kcnmb3/Gba/Ank3/Jup/Drd5/Pafah1b1/Slc8a1/Ntrk2/Kcnc4/Chrna7	29
GO:0061180	GO:0061180	mammary gland epithelium development	20/1343	41/8495	7.82381231441761e-07	2.318738770636e-05	1.77563558057684e-05	Gpx1/Wnt4/Msx2/Tbx3/Ptch1/Ddr1/Scrib/Csmd1/Foxf1/Lrp6/Foxb1/Slit2/Wnt5a/Sostdc1/Erbb4/Rreb1/Smo/Cav3/Pml/Deaf1	20
GO:0099537	GO:0099537	trans-synaptic signaling	89/1343	347/8495	1.00818176876196e-06	2.96903150003126e-05	2.27361444854046e-05	Mmp9/Chrna10/Bche/Slc17a6/Fabp5/Cacna1c/Adra1a/Rims2/Syn3/Plcb4/Glra2/Slc6a9/Car2/Nrxn1/Scrib/Slc29a1/Zmynd8/Plcb1/Pak1/Calb2/Rac1/Cacnb2/Agrn/Fchsd2/Slc17a6/Unc13c/Gls/Slc6a5/Flot1/Stx1a/Crtc1/Prrt2/Slc12a6/Lrp6/Tprgl/Chrna5/Tubb2b/Stxbp5/Il1rapl1/Cntnap2/Baiap2/Grm7/Dnm1/Ghsr/Ext1/Grik4/Slc6a1/Adcy1/Ston2/Pnkd/Gabrg3/Dmxl2/Chrna2/Asic1/Serpine2/Ncs1/Plg/Gnai1/Erbb4/Nos1/Nalcn/Gsk3b/Drd5/Nlgn1/P…	89
GO:0050680	GO:0050680	negative regulation of epithelial cell proliferation	32/1343	86/8495	1.05105423925887e-06	3.07582099073682e-05	2.35539132730307e-05	Ptch1/Sox2/Isl1/Fgfr3/Mtss1/Ift52/Zeb1/Tgfbr3/Ptprm/Notch1/Cav1/Men1/Nlrc3/Phox2b/Lrp6/Mcc/Snai2/Tgfbr1/Pax6/Wnt5a/Dll4/B4galt1/Alox5/Rb1/Efnb2/Smo/Maged1/Cd109/Fgfr3/Wnt10b/Sav1/Ctsl	32
GO:0010975	GO:0010975	regulation of neuron projection development	76/1343	284/8495	1.1205689786343e-06	3.25875466099087e-05	2.49547762676125e-05	Crabp2/Neo1/Itpr1/Ache/Tbr1/P3h1/Fzd1/Sema5a/Neurog3/Nrxn1/Ptprg/Ptk7/Ror1/Hgf/Pak1/Alk/Csmd3/Bmp7/Tanc2/Brsk2/Sema6d/Map3k13/Tenm3/Agrn/Prag1/Lrp1/Arf6/Skor2/Kndc1/Chn1/Crtc1/Sirt1/Ryk/Lrp6/Tubb2b/Il1rapl1/Baiap2/Magi2/Negr1/Hes1/Slit2/Bmpr2/Plxnb3/Pax6/Kank1/Wnt5a/Setx/Lrp1/Serpine2/Ncs1/Efnb2/Vldlr/Lrp4/Gsk3b/Nlgn1/Pafah1b1/Spock1/Nme2/Ntrk2/Met/Tbc1d24/Chrna3/Sf3a2/Vamp7/Ptprf/Rnf6/Obsl1/Spoc…	76
GO:0003230	GO:0003230	cardiac atrium development	14/1343	23/8495	1.13769438489142e-06	3.28800743658372e-05	2.51787871386562e-05	Isl1/Notch1/Gata4/Acvr1/Ank2/Lrp6/Notch2/Bmp2/Pitx2/Bmpr2/Wnt5a/Prox1/Dll4/Smo	14
GO:0001764	GO:0001764	neuron migration	38/1343	111/8495	1.21241683418908e-06	3.47084599913816e-05	2.65789218208573e-05	Neo1/Unc5c/Adgrl3/Chl1/Zswim6/Septin4/Scrt1/Nr2f1/Ascl1/Olig3/Satb2/Rac1/Emx2/Unk/Prkg1/Celsr1/Phox2b/Dclk1/Tubb2b/Barhl1/Pitx2/Pax6/Tlx3/Zmiz1/Mapk8/Nr4a2/Sox14/Gsk3b/Mdga1/Pafah1b1/Spock1/Ntrk2/Met/Tbc1d24/Spock1/Ctnnb1/Ndnf/Fyn	38
GO:0060412	GO:0060412	ventricular septum morphogenesis	16/1343	29/8495	1.21587770870303e-06	3.47084599913816e-05	2.65789218208573e-05	Tbx3/Fzd1/Tgfbr3/Notch1/Rbpj/Acvr1/Lrp6/Hes1/Tgfbr1/Pitx2/Slit2/Bmpr2/Wnt5a/Prox1/Slit3/Sav1	16
GO:0042476	GO:0042476	odontogenesis	24/1343	56/8495	1.24490056976241e-06	3.53202582384419e-05	2.70474225201909e-05	Wnt6/Osr2/Msx2/Lamb1/Gli3/Hand2/Nkx2-3/Shh/Tfap2a/Bmp7/Acvr2a/Dlx1/Ppara/Osr1/Lrp6/Bmp2/Pitx2/Fst/Apcdd1/Sostdc1/Lrp4/Smo/Pax9/Ctnnb1	24
GO:0099536	GO:0099536	synaptic signaling	90/1343	354/8495	1.31538566379258e-06	3.70938757189508e-05	2.84056170458557e-05	Mmp9/Chrna10/Bche/Slc17a6/Fabp5/Cacna1c/Ache/Adra1a/Rims2/Syn3/Plcb4/Glra2/Slc6a9/Car2/Nrxn1/Scrib/Slc29a1/Zmynd8/Plcb1/Pak1/Calb2/Rac1/Cacnb2/Agrn/Fchsd2/Slc17a6/Unc13c/Gls/Slc6a5/Flot1/Stx1a/Crtc1/Prrt2/Slc12a6/Lrp6/Tprgl/Chrna5/Tubb2b/Stxbp5/Il1rapl1/Cntnap2/Baiap2/Grm7/Dnm1/Ghsr/Ext1/Grik4/Slc6a1/Adcy1/Ston2/Pnkd/Gabrg3/Dmxl2/Chrna2/Asic1/Serpine2/Ncs1/Plg/Gnai1/Erbb4/Nos1/Nalcn/Gsk3b/Drd5/Nl…	90
GO:0060041	GO:0060041	retina development in camera-type eye	30/1343	79/8495	1.38172939397902e-06	3.87300413866529e-05	2.96585542081102e-05	Fzd4/Ache/Sox2/Col4a1/Hipk1/Ptprm/Notch1/Fjx1/Dlx1/Cnga3/Megf11/Lrp6/Ski/Hes1/Bmpr2/Pax6/Prox1/Dll4/Rorb/Sdk1/Tgif2/Ntrk2/Vsx2/Rho/Prom1/Bhlhe22/Obsl1/Man2a1/Lama1/Celf4	30
GO:0003015	GO:0003015	heart process	40/1343	120/8495	1.39598009150748e-06	3.88951818310437e-05	2.97850148739541e-05	Gpx1/Calm1/Gaa/Cacna1c/Adra1a/Isl1/Sp4/Zmpste24/Gata4/Cav1/Kcnq1/Ank2/Slc4a3/Rac1/Cacnb2/Agrn/Sirt1/Slc9a1/Kcnj5/Ext1/Nox4/Nos1ap/Yap1/Tacr3/Atp1b1/Nos1/Pebp1/Gch1/Jup/Slc8a1/Met/Ccn2/Grk2/Sgcz/Cav3/Cdc42/Chrm3/Chrna7/Fyn/Glrx3	40
GO:0007268	GO:0007268	chemical synaptic transmission	87/1343	340/8495	1.4865395165422e-06	4.09282152098868e-05	3.13418639893825e-05	Mmp9/Chrna10/Bche/Slc17a6/Cacna1c/Adra1a/Rims2/Syn3/Plcb4/Glra2/Slc6a9/Car2/Nrxn1/Scrib/Slc29a1/Zmynd8/Plcb1/Pak1/Calb2/Rac1/Cacnb2/Agrn/Fchsd2/Slc17a6/Unc13c/Gls/Slc6a5/Flot1/Stx1a/Crtc1/Prrt2/Slc12a6/Lrp6/Tprgl/Chrna5/Tubb2b/Stxbp5/Cntnap2/Baiap2/Grm7/Dnm1/Ghsr/Ext1/Grik4/Slc6a1/Adcy1/Ston2/Pnkd/Gabrg3/Dmxl2/Chrna2/Asic1/Serpine2/Ncs1/Plg/Gnai1/Erbb4/Nos1/Nalcn/Gsk3b/Drd5/Nlgn1/Pafah1b1/Ntrk2/M…	87
GO:0098916	GO:0098916	anterograde trans-synaptic signaling	87/1343	340/8495	1.4865395165422e-06	4.09282152098868e-05	3.13418639893825e-05	Mmp9/Chrna10/Bche/Slc17a6/Cacna1c/Adra1a/Rims2/Syn3/Plcb4/Glra2/Slc6a9/Car2/Nrxn1/Scrib/Slc29a1/Zmynd8/Plcb1/Pak1/Calb2/Rac1/Cacnb2/Agrn/Fchsd2/Slc17a6/Unc13c/Gls/Slc6a5/Flot1/Stx1a/Crtc1/Prrt2/Slc12a6/Lrp6/Tprgl/Chrna5/Tubb2b/Stxbp5/Cntnap2/Baiap2/Grm7/Dnm1/Ghsr/Ext1/Grik4/Slc6a1/Adcy1/Ston2/Pnkd/Gabrg3/Dmxl2/Chrna2/Asic1/Serpine2/Ncs1/Plg/Gnai1/Erbb4/Nos1/Nalcn/Gsk3b/Drd5/Nlgn1/Pafah1b1/Ntrk2/M…	87
GO:0048844	GO:0048844	artery morphogenesis	19/1343	39/8495	1.5169648222331e-06	4.12774112155006e-05	3.16092700723855e-05	Hand2/Notch1/Rbpj/Foxf1/Lrp1/Hes1/Tgfbr1/Bmpr2/Zmiz1/Prox1/Lrp1/Dll4/Efnb2/Notch3/Lrp2/Mylk/Ctnnb1/Smarca4/Comp	19
GO:0072028	GO:0072028	nephron morphogenesis	19/1343	39/8495	1.5169648222331e-06	4.12774112155006e-05	3.16092700723855e-05	Wnt6/Wnt4/Ptch1/Gli3/Shh/Fat4/Bmp7/Osr1/Greb1l/Hes1/Bmp2/Timeless/Hs3st3a1/Dchs1/Wnt1/Erbb4/Smo/Maged1/Ctnnb1	19
GO:0001708	GO:0001708	cell fate specification	21/1343	46/8495	1.64919462116535e-06	4.46145498388511e-05	3.41647722928073e-05	Tbx3/Ptch1/Sox2/Tbr1/Isl1/Gli3/Sox6/Shh/Notch1/T/Rbpj/Ascl1/Olig3/Lhx3/Pax6/Wnt5a/Tlx3/Prdm14/Smo/Fev/Ctnnb1	21
GO:0035850	GO:0035850	epithelial cell differentiation involved in kidney development	12/1343	18/8495	1.70186867897336e-06	4.5773381290538e-05	3.5052178146181e-05	Mmp9/Mtss1/Fat4/Notch1/Osr1/Notch2/Ext1/Yap1/Klf15/Smo/Prom1/Ctnnb1	12
GO:0048738	GO:0048738	cardiac muscle tissue development	43/1343	134/8495	1.80214152146704e-06	4.80318334820438e-05	3.67816476832646e-05	Tbx3/Hspg2/Adra1a/Isl1/Sox6/Hand2/Tgfbr3/Notch1/Zmpste24/T/Gata4/Rbpj/Pak1/Bmp7/Col14a1/Ppara/Acvr1/Rarb/Sirt1/Lrp6/Slc9a1/Col11a1/Bmp2/Tgfbr1/Nox4/Pitx2/Wnt5a/Yap1/Prox1/Dll4/Nebl/Erbb4/Hspg2/Efnb2/Gsk3b/Slc8a1/Met/Sgcz/Cav3/Lrp2/Cdc42/Sav1/Ctnnb1	43
GO:0043009	GO:0043009	chordate embryonic development	109/1343	453/8495	1.80648417351336e-06	4.80318334820438e-05	3.67816476832646e-05	Osr2/Hoxc4/Tbx3/Rtl1/Hspg2/Ptch1/Hoxa3/Hoxa7/Sox2/Isl1/Gli3/Fzd1/Rnf220/Sox6/Trim71/Hand2/Mtss1/Ift52/Zeb1/Scrib/Tgfbr3/Twist2/Ptk7/Shh/Notch1/T/Gata4/Rbpj/Chst11/Plcd3/Tfap2a/Bmp7/Tanc2/Acvr2a/Men1/Dlx1/Acvr1/Mxi1/Satb2/Foxf1/Unk/Itpk1/Mbtd1/Celsr1/Osr1/Smarcb1/Capn2/Lrp6/Ski/Cntnap2/Notch2/Col11a1/Itga4/Hes1/Bmp2/Ext1/Col2a1/Tgfbr1/Hoxb2/Plod3/Pitx2/Ece1/Foxb1/Slit2/Bmpr2/Dchs1/Pax6/Wnt5a/Yap1/…	109
GO:1901214	GO:1901214	regulation of neuron death	57/1343	197/8495	1.83062997150898e-06	4.81415036951593e-05	3.68656305514528e-05	Neo1/Itpr1/Unc5b/Pcsk9/Isl1/Fzd1/Fgfr3/En2/Chl1/Shh/Tfap2a/Dlx1/Ppara/Ascl1/Trim2/Set/Agrn/Lrp1/Capn2/Sirt1/Sigmar1/Grm7/Barhl1/Foxb1/Wnt5a/Ddr2/Nos1ap/Gba/Inpp5a/Lrp1/Wfs1/Casp9/Wnt1/Nos1/Efnb2/Mapk8/Sorl1/Nr4a2/Gsk3b/Faim2/Smo/Ntrk2/Tbc1d24/Fgfr3/Cdc42/Ptprf/Sod2/Meak7/Ctnnb1/Chrna7/Wfs1/Vps35/Hyou1/Ndnf/Adora2a/Aars/Fyn	57
GO:0001942	GO:0001942	hair follicle development	24/1343	57/8495	1.83130155900348e-06	4.81415036951593e-05	3.68656305514528e-05	Msx2/Lamc1/Shh/Notch1/Zmpste24/Rbpj/Ldb2/Pum2/Foxn1/Celsr1/Mfsd12/Ext1/Fst/Wnt5a/Apcdd1/Sostdc1/Lrp4/Smo/Fuz/Cd109/Wnt10b/Sav1/Ctnnb1/Ctsl	24
GO:0050679	GO:0050679	positive regulation of epithelial cell proliferation	32/1343	88/8495	1.89057252272829e-06	4.94204154396334e-05	3.7844991067033e-05	Osr2/Itpr1/Fgfr3/Sema5a/Stxbp4/Twist2/Shh/Notch1/Rbpj/Fgf18/Cav1/Osr1/Sirt1/Tgm1/Notch2/Itga4/Bmp2/Ghsr/Bmpr2/Plxnb3/Wnt5a/Reg2/Yap1/Prox1/B4galt1/Erbb4/Rreb1/Smo/Fgfr3/Cdc42/Wdr48/Ctnnb1	32
GO:0006836	GO:0006836	neurotransmitter transport	42/1343	130/8495	1.94436677071808e-06	5.0542673654476e-05	3.87043899963581e-05	Slc17a6/Adra1a/Rims2/Syn3/Slc6a9/Nrxn1/Scrib/Slc29a1/Pak1/Slc22a1/Slc17a6/Unc13c/Slc6a5/Flot1/Stx1a/Prrt2/Chrna5/Stxbp5/Grm7/Slc6a1/Adcy1/Slc18a2/Pnkd/Asic1/Ncs1/Nos1/Slc28a2/Slc22a3/Gsk3b/Nlgn1/Ntrk2/Chrna3/Fev/Kcnc4/Slc29a4/Rab5a/Chrna7/Slc6a7/Htr1a/Tacr2/Adora2a/Fbxl20	42
GO:0043588	GO:0043588	skin development	41/1343	126/8495	2.09151562144846e-06	5.3766973406628e-05	4.11734828648039e-05	Msx2/Lamc1/Hoxa7/Shh/Notch1/Zmpste24/Rbpj/Tfap2a/Aloxe3/Ldb2/Pum2/Foxn1/Celsr1/Tgm1/Mfsd12/Ext1/Pax6/Fst/Wnt5a/Apcdd1/Sostdc1/Gba/Yap1/Wnt16/Lrp4/Jup/Smo/Met/Grhl1/Fuz/Cd109/Wdr48/St14/Wnt10b/Abcb6/Sav1/Ctnnb1/Ctsl/Zfp36l1/Smarca4/Comp	41
GO:1901215	GO:1901215	negative regulation of neuron death	41/1343	126/8495	2.09151562144846e-06	5.3766973406628e-05	4.11734828648039e-05	Neo1/Itpr1/Unc5b/Isl1/Fzd1/En2/Chl1/Shh/Tfap2a/Dlx1/Ppara/Set/Lrp1/Sirt1/Grm7/Barhl1/Foxb1/Nos1ap/Gba/Inpp5a/Lrp1/Wfs1/Wnt1/Nos1/Sorl1/Nr4a2/Gsk3b/Faim2/Smo/Ntrk2/Tbc1d24/Sod2/Meak7/Ctnnb1/Wfs1/Vps35/Hyou1/Ndnf/Adora2a/Aars/Fyn	41
GO:0048645	GO:0048645	animal organ formation	16/1343	30/8495	2.22445812960327e-06	5.68703498738682e-05	4.35499755275134e-05	Hoxa3/Tbr1/Isl1/Gli3/Hand2/Shh/Notch1/Rbpj/Bmp7/Hes1/Bmp2/Ext1/Wnt5a/Nkx3-2/Lrp2/Ctnnb1	16
GO:0071542	GO:0071542	dopaminergic neuron differentiation	14/1343	24/8495	2.33369698793245e-06	5.93371152177579e-05	4.54389663741809e-05	Otp/En2/Shh/Rac1/Phox2b/Ryk/Lrp6/Wnt5a/Wnt1/Nr4a2/Gsk3b/Smo/Ferd3l/Ctnnb1	14
GO:0021537	GO:0021537	telencephalon development	45/1343	144/8495	2.35463134821835e-06	5.95440199090217e-05	4.55974091173863e-05	Lamb1/Sox2/Tbr1/Gli3/Shh/Zswim6/Fat4/Plcb1/Alk/Nr2f1/Dlx1/Ascl1/Rac1/Emx2/Rarb/Socs7/Ryk/Lrp6/Prdm8/Ski/Hes1/Bmp2/Wdr47/Ext1/Foxb1/Slit2/Dnah5/Pax6/Wnt5a/Zmiz1/Prox1/Dmxl2/Erbb4/Szt2/Gsk3b/Mdga1/Pafah1b1/Smo/Ntrk2/Bhlhe22/Tra2b/Herc1/Ctnnb1/Uchl5/Grcc10	45
GO:0061333	GO:0061333	renal tubule morphogenesis	19/1343	40/8495	2.46409095845584e-06	6.1975217457811e-05	4.74591629836303e-05	Wnt6/Wnt4/Ptch1/Col4a1/Gli3/Mtss1/Shh/Fat4/Osr1/Greb1l/Hes1/Bmp2/Timeless/Hs3st3a1/Dchs1/Wnt1/Smo/Maged1/Ctnnb1	19
GO:0042692	GO:0042692	muscle cell differentiation	60/1343	213/8495	2.59224350482013e-06	6.48478979996131e-05	4.96589941359147e-05	Gpx1/Wnt4/Neo1/Tbx3/Lamb1/Lamc1/Bcl9/Adra1a/Isl1/Sox6/Hand2/Zeb1/Shh/Notch1/Zmpste24/T/Gata4/Rbpj/Pak1/Col14a1/Ppara/Acvr1/Ank2/Foxf1/Rarb/Capn3/Smad6/Flot1/Nphs1/Dock1/Capn2/Sirt1/Slc9a1/Ski/Cntnap2/Hes1/Bmp2/Nox4/Pitx2/Bmpr2/Prox1/Wnt1/Nebl/Rb1/Tmtc3/Efnb2/Gsk3b/Smo/Slc8a1/Met/Cd9/Cav3/Sod2/Wnt10b/Ctnnb1/Lama1/Smarca4/Smyd3/Camk1/Comp	60
GO:0098773	GO:0098773	skin epidermis development	24/1343	58/8495	2.66071315855036e-06	6.62048038862826e-05	5.06980807300478e-05	Msx2/Lamc1/Shh/Notch1/Zmpste24/Rbpj/Ldb2/Pum2/Foxn1/Celsr1/Mfsd12/Ext1/Fst/Wnt5a/Apcdd1/Sostdc1/Lrp4/Smo/Fuz/Cd109/Wnt10b/Sav1/Ctnnb1/Ctsl	24
GO:0045778	GO:0045778	positive regulation of ossification	18/1343	37/8495	2.94354621857604e-06	7.28527689097571e-05	5.57889358895851e-05	Osr2/Wnt4/Fgfr3/Tfap2a/Bmp7/Acvr2a/Acvr1/Fbn2/Osr1/Lrp6/Bmp2/Bmpr2/Wnt5a/Nell1/Alox5/Slc8a1/Fgfr3/Wnt10b	18
GO:0007162	GO:0007162	negative regulation of cell adhesion	39/1343	119/8495	3.02978641031921e-06	7.45904559111919e-05	5.7119615699975e-05	Lamb1/Fzd4/Hoxa7/Gli3/Adamts18/Sema5a/Scrib/Shh/Notch1/Men1/Ppara/Peli1/Prkg1/B4galnt2/Lrp1/Bcar1/Sftpd/Foxj1/Bmp2/Snai2/Plxnb3/Kank1/Acer2/Lrp1/Socs6/Wnt1/Serpine2/Ass1/Twsg1/Arg2/Apod/Bcl6/Rcc2/Ido1/Spock1/Cd9/Spock1/Adam10/Adora2a	39
GO:0009792	GO:0009792	embryo development ending in birth or egg hatching	110/1343	463/8495	3.07510071500785e-06	7.53075980364817e-05	5.76687862620586e-05	Osr2/Hoxc4/Tbx3/Rtl1/Hspg2/Ptch1/Hoxa3/Hoxa7/Sox2/Isl1/Gli3/Fzd1/Rnf220/Sox6/Trim71/Hand2/Mtss1/Ift52/Zeb1/Scrib/Tgfbr3/Twist2/Ptk7/Shh/Notch1/T/Gata4/Rbpj/Chst11/Plcd3/Tfap2a/Bmp7/Tanc2/Acvr2a/Men1/Dlx1/Acvr1/Mxi1/Satb2/Foxf1/Unk/Itpk1/Mbtd1/Celsr1/Osr1/Smarcb1/Capn2/Lrp6/Ski/Cntnap2/Notch2/Col11a1/Itga4/Hes1/Bmp2/Ext1/Col2a1/Tgfbr1/Hoxb2/Plod3/Pitx2/Ece1/Foxb1/Slit2/Bmpr2/Dchs1/Pax6/Wnt5a/Yap1/…	110
GO:0002067	GO:0002067	glandular epithelial cell differentiation	20/1343	44/8495	3.17176887957651e-06	7.72682753752329e-05	5.91702268248359e-05	Wnt4/Notch1/Cav1/Men1/Onecut1/Ascl1/Rarb/Lhx3/Nr5a2/Hes1/Bmp2/Ext1/Arntl/Pax6/Wnt5a/Yap1/Prox1/Smo/Ctnnb1/Nkx6-2	20
GO:0070997	GO:0070997	neuron death	62/1343	224/8495	3.34581571437562e-06	8.07057904661969e-05	6.18025949818627e-05	Gpx1/Neo1/Itpr1/Unc5b/Pcsk9/Ache/Isl1/Fzd1/Fgfr3/En2/Chl1/Shh/Tfap2a/Dlx1/Ppara/Ascl1/Trim2/Set/Agrn/Lrp1/Capn2/Sirt1/Sigmar1/Slc9a1/Grm7/Barhl1/Foxb1/Wnt5a/Siah1a/Ddr2/Nos1ap/Gba/Inpp5a/Lrp1/Wfs1/Casp9/Wnt1/Nos1/Rb1/Efnb2/Mapk8/Sorl1/Nr4a2/Gsk3b/Faim2/Smo/Ntrk2/Tbc1d24/Fgfr3/Cdc42/Ptprf/Sod2/Meak7/Ctnnb1/Chrna7/Wfs1/Vps35/Hyou1/Ndnf/Adora2a/Aars/Fyn	62
GO:0008284	GO:0008284	positive regulation of cell population proliferation	98/1343	402/8495	3.34756448742231e-06	8.07057904661969e-05	6.18025949818627e-05	Mmp9/Osr2/Itpr1/Tbx3/Akr1b3/Otp/Hoxa3/Sox2/Isl1/Gli3/Ftmt/Fgfr3/Sema5a/Tgfbr3/Stxbp4/Hipk1/Twist2/Mab21l2/Shh/Notch1/T/Gata4/Rbpj/Fgf18/Cdc6/Pak1/Cav1/Sinhcaf/Pla2g4a/Slc25a5/Ascl1/Tcf3/Avp/Foxf1/Tial1/Peli1/Osr1/Ldlrap1/Insr/Sirt1/Lrp6/Tgm1/Bambi/Notch2/Itga4/Hes1/Bmp2/Ghsr/Fer/Tgfbr1/Ccne1/Bmpr2/Plxnb3/Stat5b/Pax6/Wnt5a/Reg2/Acer2/Ddr2/Slc39a10/Yap1/Zmiz1/Prox1/Dll4/Wnt1/B4galt1/Dpp4/Erbb4/Efnb…	98
GO:0008016	GO:0008016	regulation of heart contraction	31/1343	86/8495	3.37902737818511e-06	8.1044404075749e-05	6.20618973150114e-05	Calm1/Gaa/Cacna1c/Adra1a/Isl1/Sp4/Zmpste24/Gata4/Cav1/Kcnq1/Ank2/Slc4a3/Cacnb2/Agrn/Sirt1/Slc9a1/Kcnj5/Nos1ap/Tacr3/Atp1b1/Nos1/Pebp1/Gch1/Jup/Slc8a1/Ccn2/Grk2/Cav3/Chrm3/Chrna7/Glrx3	31
GO:0042330	GO:0042330	taxis	59/1343	210/8495	3.43963392539457e-06	8.17728767439417e-05	6.26197445401931e-05	Mospd2/Neo1/Unc5b/Unc5c/Ptch1/Tbr1/Isl1/Igfals/Gli3/Sema5a/Scrib/Chl1/Shh/Ptprm/Notch1/Fgf18/Hgf/Bmp7/Sema6d/Tymp/Ablim1/Rac1/Agrn/Lrp1/Lhx3/Flot1/Chn1/Ryk/Tubb2b/Bcar1/Ext1/Snai2/Fer/Ece1/Slit2/Bmpr2/Plxnb3/Pax6/Wnt5a/Parva/Lrp1/Slit3/Mcu/Dpp4/Ank3/Ppib/Cntn5/Alox5/Efnb2/Trio/Smo/Myot/Met/Notch3/Rho/Lrp2/Lama1/Adam10/Lbp	59
GO:0072171	GO:0072171	mesonephric tubule morphogenesis	17/1343	34/8495	3.4445484293601e-06	8.17728767439417e-05	6.26197445401931e-05	Wnt6/Wnt4/Ptch1/Gli3/Shh/Fat4/Osr1/Greb1l/Hes1/Bmp2/Timeless/Hs3st3a1/Dchs1/Wnt1/Smo/Maged1/Ctnnb1	17
GO:0098657	GO:0098657	import into cell	42/1343	133/8495	3.76872276087231e-06	8.90145533316694e-05	6.81652500430284e-05	Calm1/Slc17a6/Cacna1c/Slc6a9/Slc29a1/Fabp3/Cav1/Kcnq1/Folr2/Slc22a1/Cnga3/Slc17a6/Slc6a5/Flot1/Slc12a6/Slc9a1/Slc7a8/Itga4/Kcnj5/Slc6a1/Slc9a9/Slc18a2/Lrsam1/Slc27a2/Slc39a8/Slc22a4/Slc39a10/Atp1b1/Slc36a1/Nos1/Arg2/Slc22a3/Slc8a1/Scnn1g/Actb/Lrrc8c/Lrp2/Fev/Slc29a4/Eprs/Cubn/Fyn	42
GO:0014706	GO:0014706	striated muscle tissue development	44/1343	142/8495	3.9078364892884e-06	9.18341574982773e-05	7.03244365563063e-05	Tbx3/Hspg2/Adra1a/Isl1/Sox6/Hand2/Tgfbr3/Shh/Notch1/Zmpste24/T/Gata4/Rbpj/Pak1/Bmp7/Col14a1/Ppara/Acvr1/Rarb/Sirt1/Lrp6/Slc9a1/Col11a1/Bmp2/Tgfbr1/Nox4/Pitx2/Wnt5a/Yap1/Prox1/Dll4/Nebl/Erbb4/Hspg2/Efnb2/Gsk3b/Slc8a1/Met/Sgcz/Cav3/Lrp2/Cdc42/Sav1/Ctnnb1	44
GO:0021983	GO:0021983	pituitary gland development	12/1343	19/8495	3.95415735849555e-06	9.24557496938684e-05	7.08004372309307e-05	Wnt4/Otp/Sox2/Isl1/Rbpj/Lhx3/Hes1/Bmp2/Pitx2/Pax6/Wnt5a/Pitx1	12
GO:0060443	GO:0060443	mammary gland morphogenesis	15/1343	28/8495	4.31987090061156e-06	0.000100501796502728	7.69619105187901e-05	Wnt4/Msx2/Tbx3/Ptch1/Gli3/Ddr1/Scrib/Csmd1/Cav1/Lrp6/Slit2/Wnt5a/Sostdc1/Cav3/Pml	15
GO:0030513	GO:0030513	positive regulation of BMP signaling pathway	13/1343	22/8495	4.45006249635388e-06	0.000102709272732905	7.86523438643734e-05	Neo1/Kcp/Msx2/Tgfbr3/Notch1/Gata4/Rbpj/Notch2/Hes1/Scube3/Bmpr2/Twsg1/Zfp423	13
GO:0045445	GO:0045445	myoblast differentiation	22/1343	52/8495	4.46515244888559e-06	0.000102709272732905	7.86523438643734e-05	Gpx1/Tbx3/Bcl9/Isl1/Zfhx3/Shh/Notch1/Plcb1/Capn3/Smarcb1/Sostdc1/Flot2/Plg/Rb1/Prickle1/Actb/Pitx1/Ddx17/Wnt10b/Ddx17/Zfp36l1/Smarca4	22
GO:0001889	GO:0001889	liver development	27/1343	71/8495	4.48097622281962e-06	0.000102709272732905	7.86523438643734e-05	Itpr1/Pcsk9/Tbx3/Ahr/Tgfbr3/Onecut2/Notch1/Zmpste24/Fgf18/Hgf/Frzb/Onecut1/Mki67/Arf6/Smarcb1/Notch2/Hes1/Stat5b/Prox1/Wnt1/Smo/Met/Sod2/Man2a1/Smarca4/Cul3/Sec63	27
GO:0022407	GO:0022407	regulation of cell-cell adhesion	50/1343	170/8495	4.69350093982542e-06	0.000107053234671606	8.19788476847733e-05	Wnt4/Sox2/Gli3/Adamts18/Scrib/Shh/Notch1/Bmp7/Cav1/Ppara/Tenm3/Fga/Peli1/Prkg1/B4galnt2/Flot1/Smarcb1/Sftpd/Magi2/Foxj1/Itga4/Hes1/Bmp2/Stat5b/Wnt5a/Cyld/Flot2/Zmiz1/Socs6/Wnt1/Dpp4/Ank3/Serpine2/Alox5/Ass1/Efnb2/Twsg1/Arg2/Bcl6/Mdga1/Ido1/Actb/Cd9/Mex3b/Ptpn23/Sart1/Chst4/Wnt10b/Smarca4/Adora2a	50
GO:0009952	GO:0009952	anterior/posterior pattern specification	34/1343	100/8495	5.19924631419423e-06	0.000118010210243638	9.03694417126957e-05	Hoxc4/Msx2/Tbx3/Hoxa3/Hoxa7/Gli3/Hipk1/Shh/Notch1/T/Gata4/Rbpj/Acvr2a/Foxf1/Emx2/Mllt3/Celsr1/Osr1/Lrp6/Ski/Hes1/Bmp2/Pcsk6/Tgfbr1/Hoxb2/Foxb1/Bmpr2/Pax6/Wnt5a/Wnt1/Tdrd1/Smo/Fuz/Ctnnb1	34
GO:0034330	GO:0034330	cell junction organization	89/1343	360/8495	5.22709458366721e-06	0.000118066364552444	9.04124433608253e-05	Wnt4/Adgrl3/Ache/Asic2/Lamc1/Col4a1/Vcl/Fzd1/Mtss1/Dok7/Tns1/Nrxn1/Kirrel/Hipk1/Ncan/Zmynd8/Pak1/Adgrb2/Tanc2/Cav1/Pard6b/Rac1/Cacnb2/Tlr2/Agrn/Gpc6/Mpp7/Lrp1/Unc13c/Flot1/Arf6/Tlr2/Nphs1/Insr/Frmpd4/Il1rapl1/Cntnap2/Whrn/Baiap2/Magi2/Negr1/Ghsr/Ext1/Snai2/Tgfbr1/Svep1/Slc6a1/Dchs1/Wnt5a/Ptprt/Nos1ap/Lrp1/Add1/Ank3/Erbb4/Cntn5/Ywhaz/Sdk1/Efnb2/Lrp4/Jup/Apod/Gsk3b/Mdga1/Rcc2/Nlgn1/Pafah1b1/Ntrk2/A…	89
GO:0006935	GO:0006935	chemotaxis	58/1343	208/8495	5.37405351619413e-06	0.000120745865000248	9.24643417434906e-05	Mospd2/Neo1/Unc5b/Unc5c/Ptch1/Tbr1/Isl1/Igfals/Gli3/Sema5a/Scrib/Chl1/Shh/Ptprm/Notch1/Fgf18/Hgf/Bmp7/Sema6d/Tymp/Ablim1/Rac1/Agrn/Lrp1/Lhx3/Flot1/Chn1/Ryk/Tubb2b/Bcar1/Ext1/Snai2/Fer/Ece1/Slit2/Bmpr2/Plxnb3/Pax6/Wnt5a/Parva/Lrp1/Slit3/Mcu/Dpp4/Ank3/Ppib/Cntn5/Alox5/Efnb2/Trio/Smo/Myot/Met/Notch3/Lrp2/Lama1/Adam10/Lbp	58
GO:0022404	GO:0022404	molting cycle process	24/1343	60/8495	5.42357313239884e-06	0.000120745865000248	9.24643417434906e-05	Msx2/Lamc1/Shh/Notch1/Zmpste24/Rbpj/Ldb2/Pum2/Foxn1/Celsr1/Mfsd12/Ext1/Fst/Wnt5a/Apcdd1/Sostdc1/Lrp4/Smo/Fuz/Cd109/Wnt10b/Sav1/Ctnnb1/Ctsl	24
GO:0022405	GO:0022405	hair cycle process	24/1343	60/8495	5.42357313239884e-06	0.000120745865000248	9.24643417434906e-05	Msx2/Lamc1/Shh/Notch1/Zmpste24/Rbpj/Ldb2/Pum2/Foxn1/Celsr1/Mfsd12/Ext1/Fst/Wnt5a/Apcdd1/Sostdc1/Lrp4/Smo/Fuz/Cd109/Wnt10b/Sav1/Ctnnb1/Ctsl	24
GO:0060993	GO:0060993	kidney morphogenesis	21/1343	49/8495	5.74337280682224e-06	0.00012725673176259	9.74502102811693e-05	Wnt6/Wnt4/Ptch1/Gli3/Ahr/Shh/Fat4/Zmpste24/Bmp7/Osr1/Greb1l/Hes1/Bmp2/Timeless/Hs3st3a1/Dchs1/Wnt1/Erbb4/Smo/Maged1/Ctnnb1	21
GO:0010721	GO:0010721	negative regulation of cell development	31/1343	88/8495	5.86768948802999e-06	0.000129395067240775	9.9087697266059e-05	Fgfr3/Sema5a/Notch1/Frzb/Bmp7/Sema6d/Dlx1/Kdm4a/Ryk/Bcar1/Ski/Hes1/Slit2/Pax6/Kank1/Wnt5a/Prox1/Rb1/Sorl1/Lrp4/Gsk3b/Rcc2/Fbn1/Vsx2/Fgfr3/Cav3/Rnf6/Ulk2/Ctnnb1/Nkx6-2/Ttpa	31
GO:0044344	GO:0044344	cellular response to fibroblast growth factor stimulus	19/1343	42/8495	6.10003730224144e-06	0.000133255744447556	0.000102044113012539	Wnt4/Trim71/Fgfr3/Nrxn1/Fat4/Fgf18/Shisa2/Ext1/Wnt5a/Setx/Dll4/Prdm14/Fuz/Ccn2/Fgfr3/Frs3/Ctnnb1/Zfp36l1/Ndnf	19
GO:0071774	GO:0071774	response to fibroblast growth factor	19/1343	42/8495	6.10003730224144e-06	0.000133255744447556	0.000102044113012539	Wnt4/Trim71/Fgfr3/Nrxn1/Fat4/Fgf18/Shisa2/Ext1/Wnt5a/Setx/Dll4/Prdm14/Fuz/Ccn2/Fgfr3/Frs3/Ctnnb1/Zfp36l1/Ndnf	19
GO:0010243	GO:0010243	response to organonitrogen compound	111/1343	475/8495	6.29553176534098e-06	0.000136883688337063	0.000104822307061875	Smpd1/Mmp9/Bche/Itpr1/Pcsk9/Adgrl3/Ache/Vwa2/Col4a1/Ahr/Glra2/Gpd1/Zeb1/Car2/Tgfbr3/Stxbp4/Notch1/Plcb1/Pak1/Alk/Cav1/Kcnq1/Brsk2/Ppara/Ces1b/Rac1/Alpl/Tlr2/Hadha/Homer2/Cnga3/Lrp1/Ncoa2/Socs7/Tlr2/Insr/Capn2/Sirt1/Lrp6/Ano1/Pde2a/Bcar1/Slc9a1/Cntnap2/Dgkq/Itga4/Ghsr/Ext1/Fer/Slc6a1/Slit2/Timeless/Stat5b/Kank1/Reg2/Slc18a2/Impact/Tacr3/Lrp1/Asic1/Wfs1/Golph3/Prss2/Sdk1/Nos1/Rb1/Klf15/Gatm/Fdx1/Os…	111
GO:0000768	GO:0000768	syncytium formation by plasma membrane fusion	11/1343	17/8495	7.27613285790924e-06	0.000156740028647462	0.000120027825165803	Neo1/Flot1/Nphs1/Dock1/Capn2/Wnt1/Gsk3b/Cd109/Cd9/Cav3/Camk1	11
GO:0140253	GO:0140253	cell-cell fusion	11/1343	17/8495	7.27613285790924e-06	0.000156740028647462	0.000120027825165803	Neo1/Flot1/Nphs1/Dock1/Capn2/Wnt1/Gsk3b/Cd109/Cd9/Cav3/Camk1	11
GO:0001656	GO:0001656	metanephros development	18/1343	39/8495	7.56141660178001e-06	0.000162134891465817	0.000124159084147588	Osr2/Wnt4/Akr1b3/Ptch1/Gli3/Mtss1/Shh/Fat4/Tfap2a/Bmp7/Osr1/Greb1l/Hes1/Slit2/Yap1/Smo/Fbn1/Ctnnb1	18
GO:0009953	GO:0009953	dorsal/ventral pattern formation	24/1343	61/8495	7.61693492008748e-06	0.000162442346717838	0.000124394526143831	Bmp1/Ptch1/Gli3/Rnf220/Ift52/Shh/Ascl1/Acvr1/Smad6/Lhx3/Disp1/Tll2/Lrp6/Hoxb2/Pax6/Sostdc1/Dll4/Mapk8/Lrp4/Smo/Gpr161/Fuz/Ctnnb1/Pax7	24
GO:0001658	GO:0001658	branching involved in ureteric bud morphogenesis	15/1343	29/8495	7.64557789194211e-06	0.000162442346717838	0.000124394526143831	Wnt6/Wnt4/Ptch1/Gli3/Shh/Fat4/Greb1l/Bmp2/Timeless/Hs3st3a1/Dchs1/Wnt1/Smo/Maged1/Ctnnb1	15
GO:0060828	GO:0060828	regulation of canonical Wnt signaling pathway	41/1343	132/8495	7.7572147142817e-06	0.000164065091207058	0.000125637185683462	Fzd4/Sox2/Isl1/Gli3/Fzd1/Rnf220/Fgfr3/Sema5a/Reck/Ptk7/Shh/Notch1/Rbpj/Frzb/Cav1/Mllt3/Mcc/Ankrd6/Bambi/Lmbr1l/Snai2/Arntl/Notum/Kank1/Wnt5a/Cyld/Prdm15/Sostdc1/Yap1/Bicc1/Prickle1/Lrp4/Gsk3b/Ccny/Fuz/Fgfr3/Wnt10b/Ctnnb1/Vps35/Vcp/Tmem64	41
GO:0048771	GO:0048771	tissue remodeling	30/1343	85/8495	7.91480011925167e-06	0.000166008085200777	0.00012712508475678	Mmp9/Hoxa3/Ahr/Fgfr3/Hand2/Car2/Tgfbr3/Gata4/Rbpj/Cav1/Rac1/Lrp1/Lrp6/Notch2/Itga4/Ext1/Nox4/Bmpr2/Ddr2/Lrp1/Dll4/Plg/Wnt16/Gsk3b/Fgfr3/Pml/Tmbim1/Ctnnb1/Rab7/Tmem64	30
GO:0042303	GO:0042303	molting cycle	25/1343	65/8495	7.9578123989203e-06	0.000166008085200777	0.00012712508475678	Msx2/Lamc1/Shh/Notch1/Zmpste24/Rbpj/Ldb2/Pum2/Foxn1/Celsr1/Mfsd12/Ext1/Arntl/Fst/Wnt5a/Apcdd1/Sostdc1/Lrp4/Smo/Fuz/Cd109/Wnt10b/Sav1/Ctnnb1/Ctsl	25
GO:0042633	GO:0042633	hair cycle	25/1343	65/8495	7.9578123989203e-06	0.000166008085200777	0.00012712508475678	Msx2/Lamc1/Shh/Notch1/Zmpste24/Rbpj/Ldb2/Pum2/Foxn1/Celsr1/Mfsd12/Ext1/Arntl/Fst/Wnt5a/Apcdd1/Sostdc1/Lrp4/Smo/Fuz/Cd109/Wnt10b/Sav1/Ctnnb1/Ctsl	25
GO:0045664	GO:0045664	regulation of neuron differentiation	35/1343	106/8495	7.99179262518249e-06	0.000166008085200777	0.00012712508475678	Sox2/Isl1/Gli3/Fgfr3/Neurog3/Zeb1/Zfhx3/Shh/Notch1/Alk/Tfap2a/Bmp7/Cav1/Dlx1/Ascl1/Tcf3/Kdm4a/Rac1/Map3k13/Phox2b/Hes1/Bmp2/Pax6/Impact/Tlx3/Prox1/Lbx1/Tgif2/Mapk8/Bcl6/Gsk3b/Nlgn1/Ferd3l/Notch3/Fgfr3	35
GO:0061008	GO:0061008	hepaticobiliary system development	27/1343	73/8495	8.2472491930947e-06	0.000170553113313198	0.000130605560321055	Itpr1/Pcsk9/Tbx3/Ahr/Tgfbr3/Onecut2/Notch1/Zmpste24/Fgf18/Hgf/Frzb/Onecut1/Mki67/Arf6/Smarcb1/Notch2/Hes1/Stat5b/Prox1/Wnt1/Smo/Met/Sod2/Man2a1/Smarca4/Cul3/Sec63	27
GO:0001709	GO:0001709	cell fate determination	12/1343	20/8495	8.46335169675255e-06	0.0001727191905482	0.000132264291290431	Ptch1/Isl1/Ascl1/Notch2/Hes1/Pax6/Prox1/Wnt1/Lbx1/Cdc42/Ctnnb1/Smarca4	12
GO:0035116	GO:0035116	embryonic hindlimb morphogenesis	12/1343	20/8495	8.46335169675255e-06	0.0001727191905482	0.000132264291290431	Osr2/Msx2/Tbx3/Shh/Notch1/Rarb/Osr1/Lrp6/Pitx2/Pitx1/Ctnnb1/Smarca4	12
GO:0048730	GO:0048730	epidermis morphogenesis	12/1343	20/8495	8.46335169675255e-06	0.0001727191905482	0.000132264291290431	Lamc1/Shh/Notch1/Tfap2a/Ext1/Plod3/Fst/Sostdc1/Smo/Ctnnb1/Ctsl/Smarca4	12
GO:0008015	GO:0008015	blood circulation	63/1343	235/8495	8.72052436740718e-06	0.000177140540282434	0.00013565005686338	Gpx1/Calm1/Gaa/Cacna1c/Asic2/Adra1a/Isl1/Ahr/Sp4/Tgfbr3/Scpep1/Ncald/Ptprm/Zmpste24/Gata4/Cav1/Kcnq1/Ppara/Avp/Ank2/Slc4a3/Cacnb2/Agrn/Fga/Prkg1/Smad6/Sirt1/Pde2a/Slc9a1/Kcnj5/Ext1/Plod3/Ece1/Slit2/Bmpr2/Pon1/Nos1ap/Faah/Tacr3/Atp1b1/Cps1/Alox5/Nos1/Pebp1/Gch1/Jup/Drd5/Slc8a1/Scnn1g/Met/Ccn2/Grk2/Sgcz/Cav3/Cdc42/Sod2/Chrm3/Chrna7/Htr1a/Tacr2/Adora2a/Comp/Glrx3	63
GO:0060603	GO:0060603	mammary gland duct morphogenesis	13/1343	23/8495	8.75614104125507e-06	0.000177140540282434	0.00013565005686338	Wnt4/Msx2/Tbx3/Ptch1/Ddr1/Scrib/Csmd1/Lrp6/Slit2/Wnt5a/Sostdc1/Cav3/Pml	13
GO:0051606	GO:0051606	detection of stimulus	32/1343	94/8495	9.49619193937328e-06	0.000191280437635947	0.000146478057483612	Calm1/Chrna10/Asic2/Sox2/Sema5a/Pak1/Kcnq1/Foxf1/Tlr2/Tlr2/Dach1/Ano1/Chrna5/Pglyrp3/Whrn/Col11a1/Wdr47/Kcnmb3/Pkd1l2/Yap1/Clec4n/Serpine2/Ano3/Jup/Smo/Cds2/Rho/Cav3/Sod2/Rtp4/Lbp/Fyn	32
GO:0060675	GO:0060675	ureteric bud morphogenesis	16/1343	33/8495	1.11149541162808e-05	0.000222921903030408	0.000170708347021827	Wnt6/Wnt4/Ptch1/Gli3/Shh/Fat4/Greb1l/Hes1/Bmp2/Timeless/Hs3st3a1/Dchs1/Wnt1/Smo/Maged1/Ctnnb1	16
GO:0042475	GO:0042475	odontogenesis of dentin-containing tooth	18/1343	40/8495	1.17319557644997e-05	0.000234286653099643	0.000179411205163006	Wnt6/Msx2/Gli3/Hand2/Nkx2-3/Shh/Bmp7/Acvr2a/Dlx1/Ppara/Lrp6/Bmp2/Fst/Apcdd1/Sostdc1/Lrp4/Smo/Ctnnb1	18
GO:0060047	GO:0060047	heart contraction	36/1343	112/8495	1.17946132596939e-05	0.000234531348279298	0.000179598586972847	Gpx1/Calm1/Gaa/Cacna1c/Adra1a/Isl1/Sp4/Zmpste24/Gata4/Cav1/Kcnq1/Ank2/Slc4a3/Cacnb2/Agrn/Sirt1/Slc9a1/Kcnj5/Ext1/Nos1ap/Tacr3/Atp1b1/Nos1/Pebp1/Gch1/Jup/Slc8a1/Met/Ccn2/Grk2/Sgcz/Cav3/Cdc42/Chrm3/Chrna7/Glrx3	36
GO:0040013	GO:0040013	negative regulation of locomotion	44/1343	148/8495	1.28013837864404e-05	0.000253467398971519	0.00019409936894558	Cygb/Wnt4/Hoxa7/Frmd5/Sema5a/Ptprg/Tgfbr3/Reck/Shh/Ptprm/Notch1/Zmynd8/Plcb1/Cav1/Sinhcaf/Sema6d/Rac1/Prkg1/Lrp1/Ryk/Dach1/Mcc/Magi2/Stk26/Ghsr/Slit2/Plxnb3/Kank1/Wnt5a/Scai/Ptprt/Lrp1/Dll4/Dpp4/Osbpl8/Jup/Apod/Gsk3b/Drd5/Fuz/Trp53inp1/Cd63/Ptpn23/Adora2a	44
GO:0060349	GO:0060349	bone morphogenesis	22/1343	55/8495	1.3291759876525e-05	0.000262061689429961	0.000200680674317739	Osr2/Msx2/Hspg2/Gli3/Fgfr3/Zmpste24/T/Matn1/Col9a1/Fgf18/Tfap2a/Alpl/Rarb/Lrp6/Ski/Ext1/Col2a1/Foxn3/Hspg2/Fgfr3/Mmp16/Comp	22
GO:0120035	GO:0120035	regulation of plasma membrane bounded cell projection organization	94/1343	394/8495	1.37362490254673e-05	0.000269682559981011	0.000206516557633608	Crabp2/Neo1/Itpr1/Ache/Tbr1/P3h1/Fzd1/Sema5a/Neurog3/Nrxn1/Ptprg/Ptk7/Ror1/Hgf/Zmynd8/Pak1/Alk/Csmd3/Bmp7/Tanc2/Cav1/Brsk2/Sema6d/Rac1/Map3k13/Tenm3/Agrn/Prag1/Lrp1/Arf6/Skor2/Kndc1/Chn1/Crtc1/Sirt1/Ryk/Lrp6/Tubb2b/Il1rapl1/Baiap2/Magi2/Negr1/Hes1/Fer/Tgfbr1/Slit2/Bmpr2/Plxnb3/Fxr1/Pax6/Kank1/Wnt5a/Setx/Cyld/Yap1/Lrp1/Wnt1/Serpine2/Ncs1/Plek2/Efnb2/Vldlr/Lrp4/Gsk3b/Rcc2/Nlgn1/Rreb1/Pafah1b1/Spock…	94
GO:0045216	GO:0045216	cell-cell junction organization	28/1343	79/8495	1.44017235308438e-05	0.000281559746172336	0.000215611827297241	Vcl/Mtss1/Kirrel/Hipk1/Cav1/Pard6b/Rac1/Mpp7/Nphs1/Cntnap2/Whrn/Ext1/Snai2/Tgfbr1/Svep1/Dchs1/Add1/Efnb2/Jup/Actb/Grhl1/Cd9/Ptpn23/Cdc42/Kifc3/Nr1h4/Ctnnb1/Adam10	28
GO:0007156	GO:0007156	homophilic cell adhesion via plasma membrane adhesion molecules	17/1343	37/8495	1.46043816522899e-05	0.000281967584348983	0.000215924140174716	Fat2/Hmcn1/Fat4/Ptprm/Pcdh19/Tenm3/Celsr1/Plxnb3/Dchs1/Ptprt/Cntn5/Sdk1/Myot/Pcdh1/Ptpn23/Ptprf/Obsl1	17
GO:0072078	GO:0072078	nephron tubule morphogenesis	17/1343	37/8495	1.46043816522899e-05	0.000281967584348983	0.000215924140174716	Wnt6/Wnt4/Ptch1/Gli3/Shh/Fat4/Osr1/Greb1l/Hes1/Bmp2/Timeless/Hs3st3a1/Dchs1/Wnt1/Smo/Maged1/Ctnnb1	17
GO:0072088	GO:0072088	nephron epithelium morphogenesis	17/1343	37/8495	1.46043816522899e-05	0.000281967584348983	0.000215924140174716	Wnt6/Wnt4/Ptch1/Gli3/Shh/Fat4/Osr1/Greb1l/Hes1/Bmp2/Timeless/Hs3st3a1/Dchs1/Wnt1/Smo/Maged1/Ctnnb1	17
GO:0098742	GO:0098742	cell-cell adhesion via plasma-membrane adhesion molecules	27/1343	75/8495	1.47096724531923e-05	0.000282826883986379	0.000216582171613988	Adgrl3/Fat2/Hmcn1/Nrxn1/Fat4/Ptprm/Pcdh19/Acvr1/Tenm3/Gpc6/Celsr1/Il1rapl1/Magi2/Itga4/Bmp2/Plxnb3/Dchs1/Ptprt/Cntn5/Sdk1/Mdga1/Nlgn1/Myot/Pcdh1/Ptpn23/Ptprf/Obsl1	27
GO:0006949	GO:0006949	syncytium formation	11/1343	18/8495	1.60356908533799e-05	0.000307053784118423	0.000235134561571112	Neo1/Flot1/Nphs1/Dock1/Capn2/Wnt1/Gsk3b/Cd109/Cd9/Cav3/Camk1	11
GO:0001738	GO:0001738	morphogenesis of a polarized epithelium	22/1343	56/8495	1.86609835709964e-05	0.000354584263854875	0.000271532284355029	Fzd1/Scrib/Ptk7/Fat4/Brsk2/Rac1/Foxf1/Mllt3/Celsr1/Fat1/Ryk/Lrp6/Ankrd6/Dchs1/Wnt5a/Erbb4/Pafah1b1/Actb/Fuz/Fat1/Cdc42/Lama1	22
GO:0040017	GO:0040017	positive regulation of locomotion	66/1343	255/8495	1.86703513097882e-05	0.000354584263854875	0.000271532284355029	Mospd2/Mmp9/Lamb1/Fzd4/Sema5a/Twist2/Onecut2/Shh/Notch1/Fgf18/Hgf/Pak1/Tfap2a/Bmp7/Cav1/Sema6d/Onecut1/Acvr1/Rac1/Foxf1/Tlr2/Lrrc15/Glipr2/Fga/Lrp1/Arf6/Mgat5/Ago2/Tlr2/Elp5/Dock1/Insr/Sirt1/Bcar1/Itga4/Bmp2/Snai2/Fer/Tgfbr1/Nox4/Slit2/Bmpr2/Pax6/Wnt5a/Ddr2/Tacr3/Prox1/Lrp1/Mcu/Prdm14/Erbb4/Mapk8/Trip6/Sash1/Rreb1/Smo/Slc8a1/Met/Arhgef39/Tbc1d24/Sod2/Mylk/Adam10/Vps35/Lbp/Tacr2	66
GO:1901699	GO:1901699	cellular response to nitrogen compound	77/1343	310/8495	1.89960942062904e-05	0.00035930417212142	0.000275146679025644	Itpr1/Pcsk9/Ache/Vwa2/Col4a1/Ahr/Glra2/Gpd1/Zeb1/Car2/Stxbp4/Plcb1/Pak1/Alk/Cav1/Kcnq1/Rac1/Tlr2/Lrp1/Flot1/Ncoa2/Socs7/Tlr2/Insr/Capn2/Sirt1/Ano1/Pde2a/Bcar1/Slc9a1/Itga4/Ghsr/Fer/Slit2/Timeless/Stat5b/Kank1/Impact/Lrp1/Golph3/Cps1/Nos1/Rb1/Fdx1/Mapk8/Osbpl8/Sorl1/Nr4a2/Jup/Pdk2/Cgas/Gsk3b/Drd5/Rnf4/Slc8a1/Scnn1g/Ntrk2/Actb/Grk2/Chrna3/Ptprf/Rab10/Chrm3/Wnt10b/Eprs/Epg5/Nr1h4/Ctnnb1/Chrna7/Zfp36…	77
GO:0035270	GO:0035270	endocrine system development	24/1343	64/8495	1.98631255138571e-05	0.000374182684275211	0.000286540293477121	Wnt4/Otp/Hoxa3/Sox2/Isl1/Neurog3/Onecut2/Shh/Rbpj/Men1/Onecut1/Ascl1/Lhx3/Insr/Hes1/Bmp2/Arntl/Tgfbr1/Pitx2/Pax6/Wnt5a/Smo/Pitx1/Nkx6-2	24
GO:0090090	GO:0090090	negative regulation of canonical Wnt signaling pathway	25/1343	68/8495	1.99722403788661e-05	0.000374721106785741	0.000286952604764268	Fzd4/Sox2/Isl1/Gli3/Fzd1/Shh/Notch1/Frzb/Cav1/Mllt3/Mcc/Ankrd6/Lmbr1l/Snai2/Notum/Wnt5a/Cyld/Sostdc1/Bicc1/Prickle1/Lrp4/Gsk3b/Fuz/Ctnnb1/Tmem64	25
GO:0060348	GO:0060348	bone development	37/1343	119/8495	2.07469626902756e-05	0.000387693242561656	0.000296886361050869	Osr2/Msx2/Hspg2/P3h1/Gli3/Fgfr3/Fat4/Zmpste24/T/Matn1/Col9a1/Fgf18/Tfap2a/Alpl/Rarb/Trim45/Lrp6/Ski/Notch2/Sh3pxd2b/Bmp2/Ext1/Col2a1/Pitx2/Notum/Bbx/Dchs1/Ddr2/Wnt1/Foxn3/Ppib/Hspg2/Pafah1b1/Fbn1/Fgfr3/Mmp16/Comp	37
GO:0033993	GO:0033993	response to lipid	77/1343	311/8495	2.14481148677819e-05	0.000399192313919158	0.00030569207927344	Bche/Msx2/Cyp24a1/Cyp7a1/Rbp1/Ptch1/Sox2/Isl1/Ahr/Tgfbr3/Ptk7/Gata4/Plcb1/Pak1/Tfap2a/Bmp7/Cav1/Plscr1/Clk2/Ppara/Tcf3/Ces1b/Nlrc3/Mrc1/Alpl/Tlr2/Litaf/Peli1/Smad6/Ncoa2/Osr1/Tlr2/Sirt1/Lrp6/Pde2a/Snai2/Arntl/Fer/Tgfbr1/Stat5b/Setx/Acer2/Gba/Yap1/Tacr3/Abcb4/Zmiz1/Add1/Casp9/Gnai1/Rorb/Cps1/Nos1/Ass1/Fdx1/Mapk8/Gch1/Gsk3b/Sash1/Rnf4/Ido1/Smo/Scnn1g/Ntrk2/Rnf6/Ddx17/Gbp10/Nr1h4/Ctnnb1/Ddx17/Zfp36l…	77
GO:0007169	GO:0007169	transmembrane receptor protein tyrosine kinase signaling pathway	68/1343	266/8495	2.16614021790735e-05	0.000401555794180196	0.000307501976834405	Mmp9/Wnt4/Fzd4/Vwa2/Col4a2/Col4a1/Tnk2/Trim71/Fgfr3/Ddr1/Nrxn1/Stxbp4/Fat4/Notch1/Rbpj/Fgf18/Hgf/Plcb1/Pak1/Alk/Tfap2a/Rac1/Shisa2/Lrp1/Socs7/Insr/Chn1/Sirt1/Ryk/Bcar1/Bmp2/Ghsr/Ext1/Fer/Svep1/Sgpl1/Stat5b/Kank1/Wnt5a/Setx/Ptprt/Ddr2/Lrp1/Wnt1/Angptl1/Prdm14/Erbb4/Efnb2/Osbpl8/Sorl1/Pdk2/Apod/Gsk3b/Ptpn12/Ntrk2/Met/Fuz/Ccn2/Fgfr3/Chrna3/Cd63/Ptprf/Frs3/Nr1h4/Ctnnb1/Rab7/Fyn/Cnot9	68
GO:0003407	GO:0003407	neural retina development	17/1343	38/8495	2.25641961492735e-05	0.000416631764613371	0.000319046800189184	Hipk1/Ptprm/Notch1/Fjx1/Dlx1/Cnga3/Megf11/Hes1/Dll4/Rorb/Sdk1/Tgif2/Ntrk2/Vsx2/Prom1/Bhlhe22/Obsl1	17
GO:0031344	GO:0031344	regulation of cell projection organization	95/1343	404/8495	2.2978570226393e-05	0.000422605878511489	0.000323621636015562	Crabp2/Neo1/Itpr1/Fzd4/Ache/Tbr1/P3h1/Fzd1/Sema5a/Neurog3/Nrxn1/Ptprg/Ptk7/Ror1/Hgf/Zmynd8/Pak1/Alk/Csmd3/Bmp7/Tanc2/Cav1/Brsk2/Sema6d/Rac1/Map3k13/Tenm3/Agrn/Prag1/Lrp1/Arf6/Skor2/Kndc1/Chn1/Crtc1/Sirt1/Ryk/Lrp6/Tubb2b/Il1rapl1/Baiap2/Magi2/Negr1/Hes1/Fer/Tgfbr1/Slit2/Bmpr2/Plxnb3/Fxr1/Pax6/Kank1/Wnt5a/Setx/Cyld/Yap1/Lrp1/Wnt1/Serpine2/Ncs1/Plek2/Efnb2/Vldlr/Lrp4/Gsk3b/Rcc2/Nlgn1/Rreb1/Pafah1b1/…	95
GO:2000147	GO:2000147	positive regulation of cell motility	64/1343	247/8495	2.40137068642809e-05	0.000439904637950784	0.000336868618879365	Mospd2/Mmp9/Lamb1/Fzd4/Sema5a/Twist2/Onecut2/Shh/Notch1/Fgf18/Hgf/Pak1/Tfap2a/Bmp7/Cav1/Sema6d/Onecut1/Acvr1/Rac1/Foxf1/Tlr2/Lrrc15/Glipr2/Fga/Lrp1/Arf6/Mgat5/Ago2/Tlr2/Elp5/Dock1/Insr/Sirt1/Bcar1/Itga4/Bmp2/Snai2/Fer/Tgfbr1/Nox4/Bmpr2/Pax6/Wnt5a/Ddr2/Tacr3/Prox1/Lrp1/Mcu/Prdm14/Erbb4/Mapk8/Trip6/Sash1/Rreb1/Smo/Slc8a1/Met/Arhgef39/Tbc1d24/Sod2/Mylk/Adam10/Lbp/Tacr2	64
GO:0090100	GO:0090100	positive regulation of transmembrane receptor protein serine/threonine kinase signaling pathway	21/1343	53/8495	2.47111352367785e-05	0.000450905538261688	0.000345292849438577	Neo1/Kcp/Msx2/Bmp3/Tgfbr3/Notch1/Gata4/Rbpj/Bmp7/Acvr2a/Men1/Acvr1/Notch2/Hes1/Bmp2/Scube3/Tgfbr1/Bmpr2/Twsg1/Got1/Zfp423	21
GO:0051961	GO:0051961	negative regulation of nervous system development	27/1343	77/8495	2.54784673871784e-05	0.000461820253044863	0.000353651081148973	Fgfr3/Sema5a/Notch1/Bmp7/Sema6d/Dlx1/Kdm4a/Tlr2/Tlr2/Ryk/Ski/Hes1/Slit2/Pax6/Wnt5a/Prox1/Rb1/Sorl1/Lrp4/Gsk3b/Mdga1/Vsx2/Fgfr3/Rnf6/Ulk2/Ctnnb1/Nkx6-2	27
GO:0003229	GO:0003229	ventricular cardiac muscle tissue development	14/1343	28/8495	2.55078025000064e-05	0.000461820253044863	0.000353651081148973	Tbx3/Isl1/Tgfbr3/Notch1/Zmpste24/Gata4/Rbpj/Col14a1/Col11a1/Tgfbr1/Prox1/Dll4/Lrp2/Ctnnb1	14
GO:0042063	GO:0042063	gliogenesis	50/1343	180/8495	2.64279269628833e-05	0.000476624589760837	0.000364987893795839	Lamb1/Gli3/Sox6/Fgfr3/Scrib/Anxa7/Shh/Notch1/Orc3/Dlx1/Ascl1/Kdm4a/Tlr2/Myrf/Lrp1/Socs7/Tlr2/Phox2b/Lrp6/Prdm8/Ski/Cntnap2/Hes1/Bmp2/Wdr47/B4galt5/Pax6/Apcdd1/Gba/Zmiz1/Lrp1/Serpine2/Zcchc24/Rb1/Klf15/Pafah1b1/Smo/Ntrk2/Grk2/Fgfr3/Cd9/Prpf19/Vcan/Lrp2/Hexb/Ctnnb1/Smarca4/Nkx6-2/Adora2a/Gpr157	50
GO:0002062	GO:0002062	chondrocyte differentiation	24/1343	65/8495	2.68320892884542e-05	0.000482045217989103	0.000369138883322161	Osr2/Msx2/Hspg2/Gli3/Sox6/Matn1/Fgf18/Chst11/Rarb/Osr1/Col11a1/Bmp2/Ext1/Snai2/Col2a1/Tgfbr1/Bmpr2/Hspg2/Rb1/Twsg1/Nkx3-2/Ccn2/Ctnnb1/Comp	24
GO:0045669	GO:0045669	positive regulation of osteoblast differentiation	16/1343	35/8495	2.82204193412889e-05	0.000505036966134681	0.00038674542295653	Wnt4/Msx2/Gli3/Bmp7/Acvr2a/Men1/Acvr1/Fbn2/Bmp2/Scube3/Bmpr2/Ddr2/Yap1/Nell1/Wnt10b/Ctnnb1	16
GO:0001755	GO:0001755	neural crest cell migration	13/1343	25/8495	2.91432189228859e-05	0.00051560227242657	0.000394836085867395	Isl1/Hand2/Sema5a/Shh/Bmp7/Sema6d/Acvr1/Phox2b/Pitx2/Pax6/Erbb4/Smo/Cdc42	13
GO:0035137	GO:0035137	hindlimb morphogenesis	13/1343	25/8495	2.91432189228859e-05	0.00051560227242657	0.000394836085867395	Osr2/Msx2/Tbx3/Ptch1/Shh/Notch1/Rarb/Osr1/Lrp6/Pitx2/Pitx1/Ctnnb1/Smarca4	13
GO:0060389	GO:0060389	pathway-restricted SMAD protein phosphorylation	13/1343	25/8495	2.91432189228859e-05	0.00051560227242657	0.000394836085867395	Bmp3/Tgfbr3/Bmp7/Acvr2a/Acvr1/Smad6/Lrp1/Bmp2/Tgfbr1/Bmpr2/Lrp1/Bmper/Twsg1	13
GO:0042391	GO:0042391	regulation of membrane potential	60/1343	229/8495	3.00768319352594e-05	0.00052657659682032	0.000403239965214697	Chrna10/Rgs7/Cacna1c/Asic2/Adra1a/Rims2/Glra2/Nrxn1/Kcna2/Slc29a1/Zmpste24/Zmynd8/Cav1/Kcnq1/Ank2/Cacnb2/Kcnd2/Agrn/Stx1a/Crtc1/Ano1/Chrna5/Slc9a1/Cntnap2/Baiap2/Kcnj5/Bco2/Stox1/Kcnmb3/Kcnh8/Nos1ap/Slc39a8/Kcnk16/Gba/Gabrg3/Atp1b1/Chrna2/Asic1/Ank3/Hebp2/Nalcn/Jup/Gsk3b/Nlgn1/Kcnk3/Slc8a1/Ntrk2/Met/Grk2/Tbc1d24/Chrna3/Cav3/Sod2/Kcnc4/Got1/Chrna7/Dld/Adora2a/Celf4/Vcp	60
GO:0060914	GO:0060914	heart formation	10/1343	16/8495	3.02161941437837e-05	0.00052657659682032	0.000403239965214697	Isl1/Hand2/Notch1/Rbpj/Hes1/Bmp2/Ext1/Wnt5a/Lrp2/Ctnnb1	10
GO:0061323	GO:0061323	cell proliferation involved in heart morphogenesis	10/1343	16/8495	3.02161941437837e-05	0.00052657659682032	0.000403239965214697	Tbx3/Isl1/Hand2/Notch1/Rbpj/Lrp6/Hes1/Pitx2/Bmpr2/Ctnnb1	10
GO:0071711	GO:0071711	basement membrane organization	10/1343	16/8495	3.02161941437837e-05	0.00052657659682032	0.000403239965214697	Lamb1/Lamc1/Col4a1/Hmcn1/Tfap2a/Cav1/Ext1/Plod3/Lama1/Pxdn	10
GO:0060541	GO:0060541	respiratory system development	39/1343	130/8495	3.12810932449127e-05	0.000543100473390219	0.00041589356101347	Sox2/Gli3/Fgfr3/Ptk7/Shh/Notch1/Gata4/Rbpj/Fgf18/Ascl1/Foxf1/Celsr1/Disp1/Phox2b/Lrp6/Ano1/Hsd11b1/Ski/Sftpd/Foxj1/Hes1/Ext1/Plod3/Pitx2/Timeless/Bmpr2/Wnt5a/Yap1/Ywhaz/Tmtc3/Fuz/Ccn2/Fgfr3/Cdc42/Ppp1ca/Man2a1/Sav1/Ctnnb1/Lama1	39
GO:0051146	GO:0051146	striated muscle cell differentiation	44/1343	153/8495	3.1830593466338e-05	0.000550586436427029	0.000421626135329894	Gpx1/Neo1/Tbx3/Bcl9/Adra1a/Isl1/Sox6/Hand2/Shh/Notch1/Zmpste24/T/Gata4/Rbpj/Pak1/Col14a1/Ppara/Acvr1/Rarb/Capn3/Flot1/Nphs1/Dock1/Capn2/Sirt1/Slc9a1/Ski/Cntnap2/Bmp2/Nox4/Pitx2/Prox1/Wnt1/Nebl/Rb1/Efnb2/Gsk3b/Smo/Slc8a1/Met/Cd9/Cav3/Wnt10b/Smyd3	44
GO:0043523	GO:0043523	regulation of neuron apoptotic process	40/1343	135/8495	3.41467045978221e-05	0.000588461542569133	0.000450630000248061	Unc5b/Pcsk9/Isl1/Fgfr3/En2/Chl1/Tfap2a/Dlx1/Ascl1/Trim2/Set/Agrn/Lrp1/Sirt1/Sigmar1/Grm7/Barhl1/Foxb1/Gba/Lrp1/Wfs1/Casp9/Nos1/Mapk8/Nr4a2/Gsk3b/Faim2/Smo/Ntrk2/Fgfr3/Cdc42/Ptprf/Sod2/Ctnnb1/Wfs1/Hyou1/Ndnf/Adora2a/Aars/Fyn	40
GO:0003170	GO:0003170	heart valve development	15/1343	32/8495	3.48122790241758e-05	0.000597717838743505	0.000457718254017615	Notch1/Gata4/Rbpj/Acvr1/Smad6/Pde2a/Notch2/Bmp2/Pitx2/Slit2/Bmpr2/Dchs1/Slit3/Rb1/Hectd1	15
GO:0030335	GO:0030335	positive regulation of cell migration	61/1343	235/8495	3.5008860398907e-05	0.000598883189103361	0.000458610651897446	Mospd2/Mmp9/Lamb1/Fzd4/Sema5a/Twist2/Onecut2/Shh/Notch1/Fgf18/Hgf/Pak1/Tfap2a/Bmp7/Cav1/Sema6d/Onecut1/Acvr1/Rac1/Foxf1/Tlr2/Lrrc15/Glipr2/Fga/Lrp1/Arf6/Mgat5/Ago2/Tlr2/Elp5/Dock1/Insr/Sirt1/Bcar1/Itga4/Bmp2/Snai2/Fer/Tgfbr1/Nox4/Bmpr2/Pax6/Wnt5a/Ddr2/Prox1/Lrp1/Mcu/Erbb4/Mapk8/Trip6/Sash1/Rreb1/Smo/Slc8a1/Met/Arhgef39/Tbc1d24/Sod2/Mylk/Adam10/Lbp	61
GO:0051050	GO:0051050	positive regulation of transport	111/1343	493/8495	3.62601459794681e-05	0.000618016334221484	0.000473262364143048	Calm1/Smpd1/Lipg/Itpr1/Pcsk9/Rgs7/Cacna1c/Mfge8/Asic2/Ptch1/Isl1/Gli3/Car2/Shh/Stom/Plcb1/Fabp3/Pak1/Cav1/Kcnq1/Acvr2a/Pla2g4a/Avp/Ces1b/Ank2/Kcnc1/Rac1/Cacnb2/Tlr2/Fga/Capn3/Lrp1/Clip3/Flot1/Arf6/Stx1a/Tlr2/Ldlrap1/Insr/Sirt1/Prrt2/Ano1/Hbp1/Stxbp5/Lamp1/Slc9a1/Sftpd/Magi2/Dnm1/Bmp2/Cfp/Slc6a1/Dync1h1/Pax6/Ergic3/Glud1/Wnt5a/Pon1/Abcb4/Atp1b1/Lrp1/Add1/Wfs1/Mcu/Golph3/Galr1/Ank3/Tardbp/Galr2/Ncs…	111
GO:0021915	GO:0021915	neural tube development	37/1343	122/8495	3.8167381660492e-05	0.000648149003161566	0.000496337252865023	Ptch1/Gli3/Fzd1/Rnf220/Trim71/Ift52/Scrib/Ptk7/Shh/Notch1/T/Tfap2a/Bmp7/Itpk1/Celsr1/Lrp6/Ski/Hes1/Plod3/Foxb1/Dchs1/Pax6/Wnt5a/Wnt1/Prickle1/Sall4/Smo/Ferd3l/Gpr161/Fuz/Lrp2/Mthfr/St14/Zfp36l1/Deaf1/Hectd1/Pax7	37
GO:0006954	GO:0006954	inflammatory response	65/1343	256/8495	4.11046439028318e-05	0.000693566198720196	0.000531116672360303	Chia1/Gpx1/Dnase1l3/Dnase1/Cers6/Cd163/Klkb1/Isl1/Cd5l/Notch1/Rbpj/Hgf/Olr1/Plscr1/Pla2g4a/Ppara/Acvr1/Nlrc3/Foxf1/Tlr2/Lrp1/Tlr2/Pde2a/Cntnap2/Tlr13/Notch2/Bmp2/Ghsr/Ext1/Metrnl/Adcy1/Slit2/Stat5b/Wnt5a/Cyld/Ddt/Nlrp12/Psma1/Lrp1/B4galt1/Spata2/Lpcat3/Ywhaz/Ahcyl/Alox5/Rb1/Mapk8/Cuedc2/Apod/Bcl6/Il17d/Ido1/Aoah/Smo/Vamp7/Psmb4/Chst4/Nr1h4/Chst1/Chrna7/Vps35/Lbp/C1qtnf3/Cul3/Adora2a	65
GO:0045444	GO:0045444	fat cell differentiation	40/1343	136/8495	4.11399679447183e-05	0.000693566198720196	0.000531116672360303	Gpx1/Msx2/Frzb/Plcb1/Fabp3/Bmp7/Aloxe3/Smad6/Clip3/Socs7/Sirt1/Lrp6/Cntnap2/Sh3pxd2b/Hes1/Bmp2/Snai2/Arntl/Metrnl/Wnt5a/Arl4a/Yap1/Bbs9/Wnt1/Alox5/Osbpl8/Trio/Nr4a2/Gsk3b/Rreb1/Runx1t1/Fbn1/Lrrc8c/Sod2/Wnt10b/Sav1/Zfp36l1/Lpin1/Syap1/Tmem64	40
GO:0003197	GO:0003197	endocardial cushion development	14/1343	29/8495	4.21792121342e-05	0.000705970770001556	0.000540615801114226	Msx2/Tbx3/Isl1/Notch1/Gata4/Rbpj/Bmp7/Acvr1/Foxf1/Bmp2/Snai2/Tgfbr1/Bmpr2/Dchs1	14
GO:0045668	GO:0045668	negative regulation of osteoblast differentiation	14/1343	29/8495	4.21792121342e-05	0.000705970770001556	0.000540615801114226	Ptch1/Sox2/Ahr/Hand2/Twist2/Notch1/Men1/Smad6/Ski/Bambi/Crim1/Rorb/Twsg1/Tmem64	14
GO:0014033	GO:0014033	neural crest cell differentiation	19/1343	47/8495	4.30376931363258e-05	0.000717757656499369	0.000549641921397709	Isl1/Hand2/Sema5a/Shh/Frzb/Tfap2a/Bmp7/Sema6d/Acvr1/Phox2b/Lrp6/Hes1/Ext1/Snai2/Pitx2/Pax6/Erbb4/Smo/Cdc42	19
GO:0008543	GO:0008543	fibroblast growth factor receptor signaling pathway	16/1343	36/8495	4.3399394408664e-05	0.000721204936369692	0.000552281767192961	Wnt4/Trim71/Fgfr3/Nrxn1/Fat4/Fgf18/Shisa2/Ext1/Wnt5a/Setx/Prdm14/Fuz/Ccn2/Fgfr3/Frs3/Ctnnb1	16
GO:0048638	GO:0048638	regulation of developmental growth	51/1343	188/8495	4.39802223733753e-05	0.000728256137734218	0.000557681411252577	Crabp2/Cacna1c/Ptch1/Rims2/Ahr/Fgfr3/Sema5a/Tgfbr3/Notch1/Zmpste24/Gata4/Rbpj/Plcb1/Pak1/Col14a1/Sema6d/Men1/Ppara/Map3k13/Agrn/Capn3/Lrp1/Tll2/Insr/Sirt1/Ryk/Sh3pxd2b/Ghsr/Tgfbr1/Sgpl1/Slit2/Bmpr2/Stat5b/Wnt5a/Reg2/Siah1a/Yap1/Prox1/Lrp1/Ppib/Erbb4/Gamt/Gsk3b/Pafah1b1/Smo/Fgfr3/Cav3/Rnf6/Ulk2/Sav1/Wdr36	51
GO:0043583	GO:0043583	ear development	39/1343	132/8495	4.57315794248304e-05	0.000754571060509701	0.00057783275980982	Chrna10/Osr2/Tbx3/Sox2/Gli3/Fgfr3/Ddr1/Zeb1/Scrib/Ptk7/Shh/Fat4/Notch1/Ror1/Rbpj/Frzb/Tfap2a/Kcnq1/Rac1/Mcm2/Celsr1/Osr1/Phox2b/Whrn/Col11a1/Hes1/Bmp2/Col2a1/Ece1/Dchs1/Stox1/Wnt5a/Prox1/Wnt1/Bmper/Pafah1b1/Nkx3-2/Fgfr3/Adam10	39
GO:0050728	GO:0050728	negative regulation of inflammatory response	22/1343	59/8495	4.83775931528134e-05	0.000795409685300497	0.000609106017564714	Gpx1/Isl1/Hgf/Ppara/Nlrc3/Foxf1/Ghsr/Metrnl/Slit2/Cyld/Nlrp12/Psma1/Lpcat3/Alox5/Rb1/Aoah/Psmb4/Nr1h4/Chrna7/Vps35/C1qtnf3/Adora2a	22
GO:0010463	GO:0010463	mesenchymal cell proliferation	13/1343	26/8495	4.98883795431309e-05	0.000814493438646275	0.000623719906753456	Hand2/Zeb1/Shh/Fat4/Bmp7/Foxf1/Osr1/Lrp6/Bmp2/Dchs1/Wnt5a/Smo/Ctnnb1	13
GO:0090497	GO:0090497	mesenchymal cell migration	13/1343	26/8495	4.98883795431309e-05	0.000814493438646275	0.000623719906753456	Isl1/Hand2/Sema5a/Shh/Bmp7/Sema6d/Acvr1/Phox2b/Pitx2/Pax6/Erbb4/Smo/Cdc42	13
GO:0043616	GO:0043616	keratinocyte proliferation	15/1343	33/8495	5.45600497807545e-05	0.00088455718337927	0.000677373073566308	Ptch1/Ift52/Zeb1/Stxbp4/Twist2/Tgm1/Notch2/Snai2/Fst/Yap1/Efnb2/Wnt16/Cd109/Ctsl/Zfp36l1	15
GO:0051145	GO:0051145	smooth muscle cell differentiation	15/1343	33/8495	5.45600497807545e-05	0.00088455718337927	0.000677373073566308	Wnt4/Tbx3/Zeb1/Shh/Notch1/Acvr1/Foxf1/Smad6/Sirt1/Hes1/Pitx2/Sod2/Ctnnb1/Smarca4/Comp	15
GO:0060037	GO:0060037	pharyngeal system development	9/1343	14/8495	5.64611444872225e-05	0.0009104788593309	0.000697223282960647	Ptch1/Isl1/Bmp7/Acvr1/Hes1/Tgfbr1/Ece1/Bmpr2/Smarca4	9
GO:0048644	GO:0048644	muscle organ morphogenesis	18/1343	44/8495	5.65502665692306e-05	0.0009104788593309	0.000697223282960647	Isl1/Fzd1/Tgfbr3/Notch1/Gata4/Rbpj/Lrp6/Col11a1/Bmp2/Tgfbr1/Pitx2/Wnt5a/Prox1/Dll4/Lrp2/Mylk/Ctnnb1/Pax7	18
GO:0034332	GO:0034332	adherens junction organization	12/1343	23/8495	5.70685717670755e-05	0.000912508812481794	0.000698777773310004	Vcl/Mtss1/Hipk1/Dchs1/Add1/Efnb2/Actb/Ptpn23/Cdc42/Kifc3/Ctnnb1/Adam10	12
GO:0060393	GO:0060393	regulation of pathway-restricted SMAD protein phosphorylation	12/1343	23/8495	5.70685717670755e-05	0.000912508812481794	0.000698777773310004	Bmp3/Bmp7/Acvr2a/Acvr1/Smad6/Lrp1/Bmp2/Tgfbr1/Bmpr2/Lrp1/Bmper/Twsg1	12
GO:0050769	GO:0050769	positive regulation of neurogenesis	43/1343	152/8495	5.97781918079363e-05	0.000952561392062766	0.000729449096142266	Crabp2/Ache/Otp/Sox2/Gli3/Sema5a/Shh/Notch1/Pak1/Ascl1/Map3k13/Tlr2/Lrp1/Tlr2/Il1rapl1/Baiap2/Spen/Hes1/Bmp2/Faim/Bmpr2/Plxnb3/Pax6/Lrp1/Serpine2/Mapk8/Spen/Spen/Gsk3b/Pafah1b1/Smo/Ntrk2/Met/Tbc1d24/Prpf19/Lrp2/Vamp7/Ptprf/Obsl1/Man2a1/Ctnnb1/Nkx6-2/Cul7	43
GO:0031016	GO:0031016	pancreas development	19/1343	48/8495	6.0792778969885e-05	0.000965422527463737	0.000739297850954054	Isl1/Neurog3/Onecut2/Shh/Men1/Onecut1/Foxf1/Nr5a2/Insr/Hes1/Arntl/Pax6/Wnt5a/Prox1/Smo/Nkx3-2/Met/Ctnnb1/Nkx6-2	19
GO:0035115	GO:0035115	embryonic forelimb morphogenesis	11/1343	20/8495	6.22065688347376e-05	0.000984514165945695	0.000753917778394511	Crabp2/Osr2/Msx2/Tbx3/Cacna1c/Reck/Shh/Tfap2a/Osr1/Lrp6/Ctnnb1	11
GO:0048565	GO:0048565	digestive tract development	23/1343	64/8495	6.43747418650912e-05	0.00101537516575685	0.000777550405756766	Gli3/Fgfr3/Nkx2-3/Shh/Fat4/Notch1/Gata4/Kcnq1/Ascl1/Foxf1/Rarb/Hes1/Ext1/Pitx2/Dchs1/Wnt5a/Yap1/Rb1/Smo/Nkx3-2/Fgfr3/Sav1/Ctnnb1	23
GO:0007405	GO:0007405	neuroblast proliferation	16/1343	37/8495	6.53384517468536e-05	0.00102363574403404	0.000783876162194221	Otp/Sox2/Gli3/Shh/Notch1/Ascl1/Skor2/Lrp6/Pax6/Prox1/Mapk8/Pafah1b1/Smo/Vsx2/Rab10/Ctnnb1	16
GO:0035904	GO:0035904	aorta development	16/1343	37/8495	6.53384517468536e-05	0.00102363574403404	0.000783876162194221	Notch1/Rbpj/Smad6/Lrp1/Pde2a/Hes1/Prox1/Lrp1/Dll4/Efnb2/Prickle1/Fuz/Lrp2/Mylk/Smarca4/Hectd1	16
GO:0060042	GO:0060042	retina morphogenesis in camera-type eye	17/1343	41/8495	7.40253452033439e-05	0.00115197301415103	0.000882153823317441	Sox2/Hipk1/Ptprm/Notch1/Fjx1/Cnga3/Megf11/Lrp6/Prox1/Rorb/Sdk1/Ntrk2/Vsx2/Prom1/Bhlhe22/Obsl1/Man2a1	17
GO:0060415	GO:0060415	muscle tissue morphogenesis	17/1343	41/8495	7.40253452033439e-05	0.00115197301415103	0.000882153823317441	Isl1/Fzd1/Tgfbr3/Notch1/Rbpj/Lrp6/Col11a1/Bmp2/Tgfbr1/Pitx2/Wnt5a/Prox1/Dll4/Lrp2/Mylk/Ctnnb1/Pax7	17
GO:0055007	GO:0055007	cardiac muscle cell differentiation	26/1343	77/8495	7.47407924891097e-05	0.00115922969150609	0.000887710816054864	Tbx3/Adra1a/Isl1/Sox6/Hand2/Zmpste24/T/Gata4/Rbpj/Pak1/Col14a1/Ppara/Acvr1/Rarb/Sirt1/Slc9a1/Bmp2/Nox4/Pitx2/Prox1/Nebl/Efnb2/Gsk3b/Slc8a1/Met/Cav3	26
GO:0014070	GO:0014070	response to organic cyclic compound	82/1343	348/8495	7.73902869602084e-05	0.00119633556553438	0.000916125621123642	Smpd1/Bche/Itpr1/Msx2/Cyp24a1/Adgrl3/Cyp7a1/Ptch1/Isl1/Ahr/Gpd1/Anxa7/Plcb1/Pak1/Alk/Bmp7/Cav1/Kcnq1/Ces1b/Alpl/Foxf1/Homer2/Cnga3/Peli1/Flot1/Ncoa2/Sirt1/Lrp6/Pde2a/Slc9a1/Dgkq/Bmp2/Snai2/Arntl/Tgfbr1/Slc6a1/Stat5b/Impact/Gba/Yap1/Tacr3/Abcb4/Zmiz1/Casp9/Golph3/Gnai1/Prss2/Sdk1/Nos1/Ass1/Fdx1/Cyp1a1/Jup/Cgas/Gsk3b/Asph/Drd5/Rnf4/Smo/Slc8a1/Scnn1g/Ntrk2/Actb/Grk2/Rnf6/Ddx17/Wnt10b/Epg5/Pygm/Nr1h4…	82
GO:0046903	GO:0046903	secretion	109/1343	491/8495	7.91606784931974e-05	0.00121965111598956	0.000933980120946229	Abcc3/Neo1/Tbx3/Cacna1c/Fzd4/Adra1a/P3h1/Isl1/Rims2/Syn3/Ddr1/Slc6a9/Car2/Nrxn1/Scrib/Stxbp4/Kcna2/Notch1/Pak1/Septin4/Cav1/Kcnq1/Acvr2a/Pla2g4a/Brsk2/Avp/Ces1b/Rac1/Foxf1/Tlr2/Fga/Lrp1/Unc13c/Arf6/Vamp3/Stx1a/Tlr2/Sirt1/Prrt2/Ano1/Chrna5/Stxbp5/Lamp1/Il1rapl1/Grm7/Bmp2/Ghsr/Pcsk6/Arntl/Fer/Slc6a1/Adcy1/Foxb1/Rab33b/Stat5b/Pax6/Slc51a/Glud1/Slc18a2/Pam/Pnkd/Abcb4/Lrp1/Asic1/Mcu/Golph3/Galr1/Serpi…	109
GO:0072132	GO:0072132	mesenchyme morphogenesis	15/1343	34/8495	8.34760686829387e-05	0.00128189487650731	0.000981644927885175	Msx2/Tbx3/Isl1/Notch1/Rbpj/Bmp7/Acvr1/Foxf1/Osr1/Bmp2/Snai2/Tgfbr1/Dchs1/Wnt5a/Ctnnb1	15
GO:0071417	GO:0071417	cellular response to organonitrogen compound	67/1343	272/8495	8.61471989911264e-05	0.00131856222666352	0.00100972392169308	Itpr1/Pcsk9/Vwa2/Col4a1/Ahr/Glra2/Gpd1/Zeb1/Car2/Stxbp4/Plcb1/Pak1/Alk/Cav1/Kcnq1/Rac1/Tlr2/Lrp1/Ncoa2/Socs7/Tlr2/Insr/Capn2/Sirt1/Ano1/Pde2a/Bcar1/Slc9a1/Itga4/Ghsr/Fer/Slit2/Timeless/Stat5b/Kank1/Impact/Lrp1/Golph3/Nos1/Rb1/Fdx1/Osbpl8/Sorl1/Nr4a2/Jup/Pdk2/Gsk3b/Drd5/Slc8a1/Scnn1g/Ntrk2/Actb/Grk2/Ptprf/Rab10/Wnt10b/Eprs/Nr1h4/Ctnnb1/Zfp36l1/Vps35/Hsp90b1/Htr1a/Lpin1/Fyn/Rab8a/Syap1	67
GO:0010720	GO:0010720	positive regulation of cell development	49/1343	183/8495	8.8222303787587e-05	0.00134589632630702	0.00103065573191021	Crabp2/Ache/Otp/Sox2/Gli3/Sema5a/Shh/Notch1/Pak1/Ascl1/Rac1/Map3k13/Tlr2/Lrp1/Tlr2/Dock1/Il1rapl1/Baiap2/Spen/Hes1/Bmp2/Faim/Bmpr2/Plxnb3/Pax6/Lrp1/Add1/Serpine2/Mapk8/Spen/Spen/Gsk3b/Rreb1/Pafah1b1/Smo/Ntrk2/Met/Tbc1d24/Prpf19/Lrp2/Cdc42/Vamp7/Ptprf/Obsl1/Man2a1/Ctnnb1/Nkx6-2/Cul7/P4hb	49
GO:0048839	GO:0048839	inner ear development	34/1343	113/8495	9.26040810929716e-05	0.00140812676250195	0.00107831033539632	Chrna10/Tbx3/Sox2/Gli3/Fgfr3/Zeb1/Scrib/Ptk7/Shh/Fat4/Notch1/Ror1/Rbpj/Frzb/Tfap2a/Kcnq1/Rac1/Mcm2/Celsr1/Phox2b/Whrn/Col11a1/Hes1/Bmp2/Col2a1/Dchs1/Stox1/Wnt5a/Prox1/Wnt1/Bmper/Pafah1b1/Fgfr3/Adam10	34
GO:0031589	GO:0031589	cell-substrate adhesion	46/1343	169/8495	9.4002778024859e-05	0.00142473917312596	0.00109103172849013	Wnt4/Lamb1/Fzd4/Vwa2/Lamc1/Fat2/Hoxa7/Vcl/Ddr1/Onecut2/Epdr1/Notch1/Men1/Onecut1/Rac1/Foxf1/Nid2/Fga/Smad6/Lrp1/Vamp3/Dock1/Bcar1/Itga4/Fer/Kank1/Acer2/Parva/Vit/Lrp1/Wnt1/Jup/Apod/Bcl6/Gsk3b/Rcc2/Rreb1/Spock1/Ccn2/Cd63/Cdc42/Sned1/Spock1/Ctnnb1/Ndnf/P4hb	46
GO:0007610	GO:0007610	behavior	86/1343	371/8495	9.63556997186462e-05	0.00145094844916136	0.00111110217526015	Gaa/Bche/Lamb1/Cacna1c/Fzd4/Adgrl3/Tbr1/Gli3/Hand2/Zfhx3/Nrxn1/Chl1/Shh/Kcna2/Zmpste24/Csmd1/Plcb1/Pak1/Alk/Slc22a5/Kcnq1/Acvr2a/Ppara/Avp/Gm2a/Tlr2/Kcnd2/Homer2/Gls/Ncoa2/Celsr1/Tlr2/Pbx3/Insr/Capn2/Crtc1/Dach1/Chrna5/Cntnap2/Grm7/Negr1/Wdr47/Ghsr/Ext1/Slc6a1/Adcy1/Foxb1/Pax6/Zfx/Reg2/Slc18a2/Gba/Tacr3/Prlhr/Asic1/Dpp4/Serpine2/Ahcyl/Sdk1/Nos1/Gatm/Nr4a2/Npsr1/Drd5/Nlgn1/Ido1/Pafah1b1/Ntrk2/Met/…	86
GO:0032101	GO:0032101	regulation of response to external stimulus	86/1343	371/8495	9.63556997186462e-05	0.00145094844916136	0.00111110217526015	Gpx1/Mospd2/Dnase1l3/Wnt4/Neo1/Dnase1/Tbr1/Klkb1/Isl1/Adamts18/Tfpi/Sema5a/Nrxn1/Shh/Notch1/Zmpste24/Fgf18/Hgf/Cav1/Plscr1/Pla2g4a/Sema6d/Ppara/Nlrc3/Rac1/Foxf1/Pum2/Tlr2/Agrn/Fga/Capn3/Prkg1/Lrp1/Tlr2/Ryk/Pde2a/Tubb2b/Lamp1/Zdhhc1/Ghsr/Snai2/Metrnl/Slit2/Bmpr2/Stat5b/Wnt5a/Cyld/Ddt/Lrsam1/Nlrp12/Psma1/Lrp1/Mcu/Dpp4/Clec4n/Serpine2/Plg/Spata2/Lpcat3/Alox5/Rb1/Efnb2/Arg2/Cgas/Bcl6/Sash1/Ido1/Aoah/…	86
GO:0002089	GO:0002089	lens morphogenesis in camera-type eye	8/1343	12/8495	0.000104100269093823	0.00155249535927423	0.00118886440918553	Sox2/Fgfr3/Hipk1/Tfap2a/Ski/Prox1/Fgfr3/Ctnnb1	8
GO:0072148	GO:0072148	epithelial cell fate commitment	8/1343	12/8495	0.000104100269093823	0.00155249535927423	0.00118886440918553	Fgfr3/Notch1/Gata4/Rbpj/Acvr1/Sostdc1/Prox1/Fgfr3	8
GO:2000647	GO:2000647	negative regulation of stem cell proliferation	8/1343	12/8495	0.000104100269093823	0.00155249535927423	0.00118886440918553	Ptch1/Gli3/Rbpj/Septin4/Men1/Rarb/Snai2/Cd109	8
GO:0030336	GO:0030336	negative regulation of cell migration	38/1343	132/8495	0.000105352133359263	0.00156614529239824	0.00119931720672979	Cygb/Wnt4/Hoxa7/Ptprg/Tgfbr3/Reck/Shh/Ptprm/Notch1/Zmynd8/Plcb1/Cav1/Sinhcaf/Sema6d/Rac1/Prkg1/Lrp1/Dach1/Mcc/Magi2/Stk26/Slit2/Plxnb3/Kank1/Scai/Ptprt/Lrp1/Dll4/Dpp4/Osbpl8/Jup/Apod/Gsk3b/Drd5/Fuz/Trp53inp1/Cd63/Ptpn23	38
GO:0048589	GO:0048589	developmental growth	90/1343	393/8495	0.000105998897680491	0.00156844571060391	0.00120107881285289	Gpx1/Large1/Crabp2/Msx2/Cacna1c/Bcl9/Ptch1/Adra1a/Gli3/Vcl/Rims2/Ahr/Fgfr3/Sema5a/Ddr1/Tgfbr3/Ptk7/Shh/Notch1/Zmpste24/Matn1/Gata4/Col9a1/Rbpj/Chst11/Plcb1/Pak1/Col14a1/Sema6d/Men1/Ppara/Map3k13/Agrn/Rarb/Capn3/Lrp1/Tll2/Insr/Sirt1/Ryk/Dclk1/Lrp6/Cntnap2/Notch2/Itga4/Sh3pxd2b/Ghsr/Ext1/Tgfbr1/Sgpl1/Slit2/Bmpr2/Stat5b/Zfx/Wnt5a/Reg2/Siah1a/Ddr2/Impact/Yap1/Zmiz1/Prox1/Lrp1/Slit3/Add1/Ppib/Plg/Erbb…	90
GO:0006942	GO:0006942	regulation of striated muscle contraction	17/1343	42/8495	0.000106233981909367	0.00156844571060391	0.00120107881285289	Calm1/Cacna1c/Adra1a/Gata4/Cav1/Kcnq1/Ank2/Agrn/Slc9a1/Atp1b1/Arg2/Jup/Slc8a1/Ccn2/Grk2/Cav3/Grcc10	17
GO:0055123	GO:0055123	digestive system development	24/1343	70/8495	0.000106518126918297	0.00156844571060391	0.00120107881285289	Gli3/Fgfr3/Nkx2-3/Shh/Fat4/Notch1/Gata4/Kcnq1/Ascl1/Foxf1/Rarb/Insr/Hes1/Ext1/Pitx2/Dchs1/Wnt5a/Yap1/Rb1/Smo/Nkx3-2/Fgfr3/Sav1/Ctnnb1	24
GO:0034329	GO:0034329	cell junction assembly	52/1343	199/8495	0.000108076944559933	0.00158637862156899	0.0012148114140308	Wnt4/Adgrl3/Ache/Asic2/Lamc1/Vcl/Fzd1/Tns1/Nrxn1/Hipk1/Adgrb2/Cav1/Pard6b/Rac1/Tlr2/Agrn/Gpc6/Mpp7/Lrp1/Flot1/Arf6/Tlr2/Nphs1/Il1rapl1/Cntnap2/Magi2/Negr1/Ghsr/Snai2/Dchs1/Wnt5a/Lrp1/Erbb4/Cntn5/Sdk1/Efnb2/Lrp4/Jup/Apod/Gsk3b/Mdga1/Rcc2/Nlgn1/Ntrk2/Actb/Cd9/Cdc42/Obsl1/Nr1h4/Ctnnb1/Vps35/Zdhhc12	52
GO:0030879	GO:0030879	mammary gland development	23/1343	66/8495	0.000111145226139754	0.00162628533719584	0.0012453710376798	Gpx1/Wnt4/Msx2/Tbx3/Ptch1/Gli3/Ddr1/Scrib/Csmd1/Cav1/Foxf1/Lrp6/Foxb1/Slit2/Stat5b/Wnt5a/Sostdc1/Erbb4/Rreb1/Smo/Cav3/Pml/Deaf1	23
GO:2000648	GO:2000648	positive regulation of stem cell proliferation	11/1343	21/8495	0.000112032713969639	0.00163031612090219	0.00124845771698031	Osr2/Tbx3/Hoxa3/Tial1/Lrp6/Ccne1/Wnt5a/Yap1/Wnt1/Wnt10b/Ctnnb1	11
GO:0030323	GO:0030323	respiratory tube development	34/1343	114/8495	0.000112305754747813	0.00163031612090219	0.00124845771698031	Sox2/Gli3/Fgfr3/Ptk7/Shh/Notch1/Gata4/Rbpj/Fgf18/Traf4/Ascl1/Foxf1/Celsr1/Hsd11b1/Sftpd/Foxj1/Hes1/Ext1/Plod3/Pitx2/Timeless/Bmpr2/Wnt5a/Yap1/Ywhaz/Tmtc3/Ccn2/Fgfr3/Cdc42/Ppp1ca/Man2a1/Sav1/Ctnnb1/Lama1	34
GO:0001525	GO:0001525	angiogenesis	56/1343	219/8495	0.000112471840706985	0.00163031612090219	0.00124845771698031	Gpx1/Mmp9/Unc5b/Mfge8/Rtl1/Hspg2/Col4a2/Col4a1/Isl1/Ahr/Hand2/Sema5a/Nrxn1/Reck/Shh/Ptprm/Notch1/Gata4/Rbpj/Fgf18/Hgf/Plcd3/Adgrb2/Cav1/Acvr1/Ago2/Sirt1/Notch2/Ghsr/Tgfbr1/Pitx2/Slit2/Wnt5a/Parva/Add1/Dll4/B4galt1/Plg/Bmper/Hspg2/Ywhaz/Alox5/Efnb2/Jup/Sash1/Notch3/Ccn2/Hk2/Cdc42/Thsd7a/Pml/Vav2/Ctnnb1/Col24a1/Ndnf/Pxdn	56
GO:0002027	GO:0002027	regulation of heart rate	18/1343	46/8495	0.000112886813787235	0.00163124951724225	0.00124917248993066	Calm1/Cacna1c/Adra1a/Isl1/Cav1/Kcnq1/Ank2/Cacnb2/Sirt1/Kcnj5/Nos1ap/Tacr3/Gch1/Jup/Slc8a1/Cav3/Chrm3/Chrna7	18
GO:0051402	GO:0051402	neuron apoptotic process	43/1343	156/8495	0.000115254134898886	0.00166030182564866	0.00127142006398152	Gpx1/Unc5b/Pcsk9/Isl1/Fgfr3/En2/Chl1/Tfap2a/Dlx1/Ascl1/Trim2/Set/Agrn/Lrp1/Sirt1/Sigmar1/Grm7/Barhl1/Foxb1/Siah1a/Gba/Lrp1/Wfs1/Casp9/Nos1/Rb1/Mapk8/Nr4a2/Gsk3b/Faim2/Smo/Ntrk2/Fgfr3/Cdc42/Ptprf/Sod2/Ctnnb1/Wfs1/Hyou1/Ndnf/Adora2a/Aars/Fyn	43
GO:0035050	GO:0035050	embryonic heart tube development	20/1343	54/8495	0.000117987267445514	0.0016944282574814	0.00129755328233614	Tbx3/Hand2/Ift52/Shh/Notch1/Gata4/Rbpj/Acvr1/Lrp6/Notch2/Hes1/Pitx2/Ece1/Wnt5a/Yap1/Lbx1/Smo/Slc8a1/Cdc42/Ctnnb1	20
GO:0003171	GO:0003171	atrioventricular valve development	9/1343	15/8495	0.000121346619388785	0.00171047280598545	0.00130983981998275	Notch1/Gata4/Acvr1/Smad6/Bmp2/Pitx2/Bmpr2/Dchs1/Slit3	9
GO:0007520	GO:0007520	myoblast fusion	9/1343	15/8495	0.000121346619388785	0.00171047280598545	0.00130983981998275	Neo1/Flot1/Nphs1/Dock1/Capn2/Wnt1/Gsk3b/Cd9/Cav3	9
GO:0017145	GO:0017145	stem cell division	9/1343	15/8495	0.000121346619388785	0.00171047280598545	0.00130983981998275	Hoxc4/Notch1/Tial1/Mllt3/Ext1/Prdm15/Pafah1b1/Smyd5/Cul3	9
GO:2000136	GO:2000136	regulation of cell proliferation involved in heart morphogenesis	9/1343	15/8495	0.000121346619388785	0.00171047280598545	0.00130983981998275	Tbx3/Isl1/Hand2/Notch1/Rbpj/Lrp6/Hes1/Bmpr2/Ctnnb1	9
GO:0003272	GO:0003272	endocardial cushion formation	10/1343	18/8495	0.000121677734532814	0.00171047280598545	0.00130983981998275	Msx2/Tbx3/Notch1/Rbpj/Bmp7/Acvr1/Bmp2/Snai2/Tgfbr1/Dchs1	10
GO:0061311	GO:0061311	cell surface receptor signaling pathway involved in heart development	10/1343	18/8495	0.000121677734532814	0.00171047280598545	0.00130983981998275	Msx2/Hand2/Notch1/Rbpj/Acvr1/Lrp6/Bmp2/Wnt5a/Dll4/Ctnnb1	10
GO:1905314	GO:1905314	semi-lunar valve development	10/1343	18/8495	0.000121677734532814	0.00171047280598545	0.00130983981998275	Notch1/Gata4/Rbpj/Smad6/Notch2/Bmp2/Slit2/Bmpr2/Slit3/Rb1	10
GO:0001736	GO:0001736	establishment of planar polarity	15/1343	35/8495	0.000124917805689176	0.00174024715530459	0.00133264031597182	Fzd1/Ptk7/Fat4/Brsk2/Rac1/Mllt3/Celsr1/Ryk/Lrp6/Ankrd6/Dchs1/Wnt5a/Erbb4/Pafah1b1/Fuz	15
GO:0007164	GO:0007164	establishment of tissue polarity	15/1343	35/8495	0.000124917805689176	0.00174024715530459	0.00133264031597182	Fzd1/Ptk7/Fat4/Brsk2/Rac1/Mllt3/Celsr1/Ryk/Lrp6/Ankrd6/Dchs1/Wnt5a/Erbb4/Pafah1b1/Fuz	15
GO:0010812	GO:0010812	negative regulation of cell-substrate adhesion	15/1343	35/8495	0.000124917805689176	0.00174024715530459	0.00133264031597182	Fzd4/Hoxa7/Notch1/Men1/Lrp1/Bcar1/Kank1/Acer2/Lrp1/Wnt1/Apod/Bcl6/Rcc2/Spock1/Spock1	15
GO:0099177	GO:0099177	regulation of trans-synaptic signaling	62/1343	250/8495	0.000127617982968034	0.00177255664104556	0.00135738215976998	Mmp9/Bche/Fabp5/Adra1a/Rims2/Plcb4/Car2/Nrxn1/Zmynd8/Plcb1/Pak1/Calb2/Rac1/Unc13c/Flot1/Stx1a/Crtc1/Prrt2/Tprgl/Chrna5/Tubb2b/Stxbp5/Cntnap2/Baiap2/Grm7/Dnm1/Ghsr/Grik4/Slc6a1/Adcy1/Pnkd/Asic1/Serpine2/Ncs1/Gnai1/Erbb4/Nos1/Nalcn/Gsk3b/Drd5/Nlgn1/Ntrk2/Met/Grk2/Tbc1d24/Chrna3/Prkar2a/Kcnc4/Rab5a/Chrna7/Cdc20/Htr1a/Zdhhc3/Tacr2/Adora2a/Zdhhc12/Fbxl20/Fyn/Celf4/Rab8a/Syap1/Cyp46a1	62
GO:0071407	GO:0071407	cellular response to organic cyclic compound	60/1343	240/8495	0.000128593565000077	0.00178079124388499	0.00136368802482851	Itpr1/Msx2/Cyp7a1/Ptch1/Isl1/Ahr/Gpd1/Plcb1/Pak1/Alk/Bmp7/Cav1/Kcnq1/Ces1b/Alpl/Foxf1/Flot1/Ncoa2/Sirt1/Lrp6/Pde2a/Slc9a1/Bmp2/Snai2/Arntl/Impact/Yap1/Abcb4/Zmiz1/Casp9/Golph3/Gnai1/Nos1/Fdx1/Cyp1a1/Jup/Cgas/Gsk3b/Drd5/Rnf4/Smo/Slc8a1/Scnn1g/Ntrk2/Actb/Rnf6/Ddx17/Wnt10b/Epg5/Nr1h4/Ctnnb1/Ddx17/Zfp36l1/Smarca4/Vps35/Smyd3/Hsp90b1/Htr1a/Ces1c/Cnot9	60
GO:0001504	GO:0001504	neurotransmitter uptake	13/1343	28/8495	0.000131640753908063	0.00181757990484931	0.0013918599155983	Slc17a6/Slc6a9/Slc29a1/Slc22a1/Slc17a6/Slc6a5/Flot1/Slc6a1/Slc18a2/Nos1/Slc22a3/Fev/Slc29a4	13
GO:2000146	GO:2000146	negative regulation of cell motility	39/1343	138/8495	0.000132827908418646	0.00182854514163302	0.0014002568358677	Cygb/Wnt4/Hoxa7/Frmd5/Ptprg/Tgfbr3/Reck/Shh/Ptprm/Notch1/Zmynd8/Plcb1/Cav1/Sinhcaf/Sema6d/Rac1/Prkg1/Lrp1/Dach1/Mcc/Magi2/Stk26/Slit2/Plxnb3/Kank1/Scai/Ptprt/Lrp1/Dll4/Dpp4/Osbpl8/Jup/Apod/Gsk3b/Drd5/Fuz/Trp53inp1/Cd63/Ptpn23	39
GO:0014032	GO:0014032	neural crest cell development	16/1343	39/8495	0.000139779000020214	0.00191855954895002	0.00146918775056179	Isl1/Hand2/Sema5a/Shh/Tfap2a/Bmp7/Sema6d/Acvr1/Phox2b/Hes1/Snai2/Pitx2/Pax6/Erbb4/Smo/Cdc42	16
GO:0006814	GO:0006814	sodium ion transport	35/1343	120/8495	0.000146634068919397	0.00200673036082928	0.00153670688325746	Slc5a12/Slc17a6/Mfsd4b1/Pcsk9/Asic2/Slc5a9/Slc5a8/Slc6a9/Slc5a4b/Stom/Plcb1/Slc22a5/Kcnq1/Slc20a1/Agrn/Slc17a6/Slc6a5/Slc38a7/Osr1/Slc9a1/Slc6a1/Nkain2/Slc9a9/Slc22a4/Atp1b1/Asic1/Ank3/Serpine2/Nos1/Nalcn/Slc24a3/Slc8a1/Scnn1g/Cav3/Slc6a7	35
GO:0030324	GO:0030324	lung development	33/1343	111/8495	0.000150684425710324	0.002056113292757	0.00157452317033322	Sox2/Gli3/Fgfr3/Ptk7/Shh/Notch1/Gata4/Rbpj/Fgf18/Ascl1/Foxf1/Celsr1/Hsd11b1/Sftpd/Foxj1/Hes1/Ext1/Plod3/Pitx2/Timeless/Bmpr2/Wnt5a/Yap1/Ywhaz/Tmtc3/Ccn2/Fgfr3/Cdc42/Ppp1ca/Man2a1/Sav1/Ctnnb1/Lama1	33
GO:0045665	GO:0045665	negative regulation of neuron differentiation	18/1343	47/8495	0.000156241440398145	0.00212570591278529	0.00162781556093481	Sox2/Isl1/Gli3/Fgfr3/Shh/Notch1/Bmp7/Cav1/Dlx1/Ascl1/Phox2b/Hes1/Pax6/Tlx3/Lbx1/Gsk3b/Notch3/Fgfr3	18
GO:0051962	GO:0051962	positive regulation of nervous system development	49/1343	187/8495	0.00015719249311861	0.00213241011802009	0.00163294948352461	Crabp2/Adgrl3/Ache/Asic2/Otp/Sox2/Gli3/Sema5a/Nrxn1/Shh/Notch1/Pak1/Adgrb2/Ascl1/Map3k13/Tlr2/Agrn/Lrp1/Tlr2/Il1rapl1/Baiap2/Spen/Hes1/Bmp2/Faim/Bmpr2/Plxnb3/Pax6/Lrp1/Serpine2/Mapk8/Spen/Spen/Gsk3b/Nlgn1/Pafah1b1/Smo/Ntrk2/Met/Tbc1d24/Prpf19/Lrp2/Vamp7/Ptprf/Obsl1/Man2a1/Ctnnb1/Nkx6-2/Cul7	49
GO:0003208	GO:0003208	cardiac ventricle morphogenesis	14/1343	32/8495	0.000160565013345415	0.00216553335390208	0.00165831447802969	Isl1/Ahr/Hand2/Tgfbr3/Notch1/Gata4/Rbpj/Foxf1/Col11a1/Tgfbr1/Prox1/Dll4/Lrp2/Ctnnb1	14
GO:1903202	GO:1903202	negative regulation of oxidative stress-induced cell death	14/1343	32/8495	0.000160565013345415	0.00216553335390208	0.00165831447802969	Gpx1/Ngb/Fzd1/Gata4/Hgf/Sirt1/Ddr2/Wnt1/Met/Tbc1d24/Sod2/Meak7/Ctnnb1/Fyn	14
GO:1902692	GO:1902692	regulation of neuroblast proliferation	12/1343	25/8495	0.000161157877415354	0.00216724740928798	0.00165962706130506	Otp/Sox2/Gli3/Shh/Notch1/Skor2/Pax6/Prox1/Mapk8/Smo/Vsx2/Ctnnb1	12
GO:0060841	GO:0060841	venous blood vessel development	7/1343	10/8495	0.000187625411814696	0.00250868115279822	0.00192108898666893	Ahr/Notch1/Foxf1/Pitx2/Bmpr2/Prox1/Efnb2	7
GO:0061101	GO:0061101	neuroendocrine cell differentiation	7/1343	10/8495	0.000187625411814696	0.00250868115279822	0.00192108898666893	Wnt4/Otp/Notch1/Ascl1/Lhx3/Hes1/Bmp2	7
GO:0032715	GO:0032715	negative regulation of interleukin-6 production	11/1343	22/8495	0.000192203341768284	0.00256252764827457	0.00196232336566322	Hgf/Nlrc3/Foxj1/Ghsr/Nlrp12/Gba/Aqp4/Prg4/Nr1h4/Chrna7/C1qtnf3	11
GO:0007517	GO:0007517	muscle organ development	45/1343	169/8495	0.00019390308933998	0.00257780307056837	0.0019740209245589	Gpx1/Large1/Hlf/Rtl1/Bcl9/Isl1/Fzd1/Mtss1/Zfhx3/Tgfbr3/Shh/Notch1/Gata4/Rbpj/Cav1/Flot1/Disp1/Nphs1/Tll2/Sirt1/Phox2b/Lrp6/Ski/Cntnap2/Col11a1/Bmp2/Arntl/Tgfbr1/Pitx2/Fxr1/Wnt5a/Prox1/Dll4/Lbx1/Rb1/Smo/Met/Lrp2/Pitx1/Ddx17/Wnt10b/Mylk/Ctnnb1/Ddx17/Pax7	45
GO:0060976	GO:0060976	coronary vasculature development	16/1343	40/8495	0.000199143351485952	0.00263992596713429	0.00202159317672799	Hand2/Tgfbr3/Ptk7/Shh/Notch1/Gata4/Smad6/Lrp1/Pde2a/Tgfbr1/Lrp1/Prickle1/Fuz/Lrp2/Ctnnb1/Smarca4	16
GO:0010837	GO:0010837	regulation of keratinocyte proliferation	13/1343	29/8495	0.000204328256599327	0.00270096414192235	0.00206833477448781	Ptch1/Ift52/Zeb1/Stxbp4/Twist2/Tgm1/Notch2/Snai2/Yap1/Efnb2/Cd109/Ctsl/Zfp36l1	13
GO:0050804	GO:0050804	modulation of chemical synaptic transmission	61/1343	249/8495	0.000207380509128169	0.00273354535119935	0.00209328469777502	Mmp9/Bche/Adra1a/Rims2/Plcb4/Car2/Nrxn1/Zmynd8/Plcb1/Pak1/Calb2/Rac1/Unc13c/Flot1/Stx1a/Crtc1/Prrt2/Tprgl/Chrna5/Tubb2b/Stxbp5/Cntnap2/Baiap2/Grm7/Dnm1/Ghsr/Grik4/Slc6a1/Adcy1/Pnkd/Asic1/Serpine2/Ncs1/Gnai1/Erbb4/Nos1/Nalcn/Gsk3b/Drd5/Nlgn1/Ntrk2/Met/Grk2/Tbc1d24/Chrna3/Prkar2a/Kcnc4/Rab5a/Chrna7/Cdc20/Htr1a/Zdhhc3/Tacr2/Adora2a/Zdhhc12/Fbxl20/Fyn/Celf4/Rab8a/Syap1/Cyp46a1	61
GO:0019226	GO:0019226	transmission of nerve impulse	17/1343	44/8495	0.000209004311373118	0.00273888169463153	0.00209737114398808	Kcna2/Pak1/Tymp/Avp/Kcnd2/Chrna5/Cntnap2/Grm7/Ghsr/Kcnmb3/Gba/Ank3/Drd5/Pafah1b1/Ntrk2/Kcnc4/Chrna7	17
GO:2000243	GO:2000243	positive regulation of reproductive process	17/1343	44/8495	0.000209004311373118	0.00273888169463153	0.00209737114398808	Wnt4/Hoxc4/Msx2/Unc5c/Shh/Plcb1/Rac1/Plb1/Ago2/Insr/Wnt5a/Tacr3/Prdm14/Meioc/Ctnnb1/Dhx37/Tacr2	17
GO:0007159	GO:0007159	leukocyte cell-cell adhesion	35/1343	122/8495	0.00020955123217039	0.00273888169463153	0.00209737114398808	Gli3/Scrib/Shh/Olr1/Bmp7/Cav1/Ppara/Peli1/Smarcb1/Sftpd/Foxj1/Itga4/Hes1/Ext1/Stat5b/Cyld/Slc39a8/Flot2/Zmiz1/Socs6/Golph3/Dpp4/Alox5/Ass1/Efnb2/Twsg1/Arg2/Bcl6/Ido1/Actb/Sart1/Chst4/Wnt10b/Smarca4/Adora2a	35
GO:0007600	GO:0007600	sensory perception	57/1343	229/8495	0.000212786064292295	0.00277337130854916	0.00212378247863606	Gpx1/Ngb/Chrna10/Fabp5/Fzd4/Asic2/Sox2/Sema5a/Kcna2/Ror1/Tfap2a/Kcnq1/Ugt2a1/Rdh8/Aloxe3/Cacnb2/Kcnd2/Homer2/Cnga3/Cdc14a/Ano1/Chrna5/Slc9a1/Whrn/Grm7/Barhl1/Col11a1/Spata7/Wdr47/Snai2/Col2a1/Dmxl2/Asic1/Wfs1/Dll4/Serpine2/Rorb/Cntn5/Alox5/Nos1/Cnga2/Reep2/Sox14/Slc45a2/Scnn1g/Vsx2/Rho/Grk2/Aqp4/Lrp2/Rtp4/Kcnc4/Wnt10b/Hexb/Chrna7/Wfs1/Fyn	57
GO:0060317	GO:0060317	cardiac epithelial to mesenchymal transition	10/1343	19/8495	0.000220599884670557	0.00286718229992207	0.00219562072805009	Msx2/Tbx3/Tgfbr3/Notch1/Rbpj/Acvr1/Bmp2/Snai2/Tgfbr1/Wnt16	10
GO:0031644	GO:0031644	regulation of nervous system process	24/1343	73/8495	0.000222783640405886	0.00288749938386794	0.00221117907278676	Fabp5/Rims2/Nrxn1/Hgf/Zmynd8/Tymp/Avp/Myrf/Stx1a/Chrna5/Slc9a1/Cntnap2/Baiap2/Ghsr/Gba/Nos1/Gsk3b/Nlgn1/Grk2/Tbc1d24/Kcnc4/Chrna7/Lpin1/Celf4	24
GO:0048871	GO:0048871	multicellular organismal homeostasis	64/1343	265/8495	0.000225104416923001	0.00290947458872979	0.00222800716749813	Gpx1/Rrp8/Fabp5/Akr1b3/Ache/Car2/Notch1/Col9a1/Rbpj/Alk/Slc22a5/Cav1/Pla2g4a/Col14a1/Slc22a21/Aloxe3/Avp/Ldb2/Rac1/Alpl/Homer2/Crtc1/Sirt1/Phox2b/Lrp6/Sftpd/Whrn/Spata7/Elovl6/Ext1/Arntl/Metrnl/Col2a1/Nox4/Dync1h1/Slc39a8/Gba/Yap1/Add1/Wfs1/Prdm14/Erbb4/Rhag/Rb1/Slc28a2/Gatm/Smo/Scnn1g/Met/Grhl1/Rho/Ccn2/Prom1/Aqp4/Wnt10b/Ctnnb1/Wfs1/Zfp423/Rab7/Wdr36/Lpin1/Tff1/Comp/Tmem64	64
GO:0003181	GO:0003181	atrioventricular valve morphogenesis	8/1343	13/8495	0.000233120442285024	0.00298818021474439	0.0022882780836155	Notch1/Gata4/Acvr1/Smad6/Bmp2/Bmpr2/Dchs1/Slit3	8
GO:0048846	GO:0048846	axon extension involved in axon guidance	8/1343	13/8495	0.000233120442285024	0.00298818021474439	0.0022882780836155	Sema5a/Sema6d/Ryk/Slit2/Bmpr2/Wnt5a/Slit3/Smo	8
GO:1902284	GO:1902284	neuron projection extension involved in neuron projection guidance	8/1343	13/8495	0.000233120442285024	0.00298818021474439	0.0022882780836155	Sema5a/Sema6d/Ryk/Slit2/Bmpr2/Wnt5a/Slit3/Smo	8
GO:0003176	GO:0003176	aortic valve development	9/1343	16/8495	0.000238514308989501	0.00299947859385986	0.00229693011644228	Notch1/Gata4/Rbpj/Smad6/Bmp2/Slit2/Bmpr2/Slit3/Rb1	9
GO:0007435	GO:0007435	salivary gland morphogenesis	9/1343	16/8495	0.000238514308989501	0.00299947859385986	0.00229693011644228	Shh/Hgf/Bmp7/Btbd7/Snai2/Pax6/Twsg1/Met/Lama1	9
GO:0010092	GO:0010092	specification of animal organ identity	9/1343	16/8495	0.000238514308989501	0.00299947859385986	0.00229693011644228	Tbr1/Isl1/Gli3/Rbpj/Bmp2/Ext1/Wnt5a/Lrp2/Ctnnb1	9
GO:0021871	GO:0021871	forebrain regionalization	9/1343	16/8495	0.000238514308989501	0.00299947859385986	0.00229693011644228	Gli3/Shh/Nr2f1/Emx2/Bmp2/Pax6/Wnt1/Bhlhe22/Tra2b	9
GO:0031069	GO:0031069	hair follicle morphogenesis	9/1343	16/8495	0.000238514308989501	0.00299947859385986	0.00229693011644228	Lamc1/Shh/Notch1/Ext1/Fst/Sostdc1/Smo/Ctnnb1/Ctsl	9
GO:0060444	GO:0060444	branching involved in mammary gland duct morphogenesis	9/1343	16/8495	0.000238514308989501	0.00299947859385986	0.00229693011644228	Wnt4/Msx2/Tbx3/Ddr1/Csmd1/Lrp6/Wnt5a/Cav3/Pml	9
GO:0060977	GO:0060977	coronary vasculature morphogenesis	9/1343	16/8495	0.000238514308989501	0.00299947859385986	0.00229693011644228	Hand2/Tgfbr3/Shh/Notch1/Gata4/Smad6/Tgfbr1/Lrp2/Ctnnb1	9
GO:0045598	GO:0045598	regulation of fat cell differentiation	26/1343	82/8495	0.000239840104223133	0.00300802157668528	0.00230347213163656	Msx2/Frzb/Bmp7/Sirt1/Lrp6/Sh3pxd2b/Hes1/Bmp2/Snai2/Arntl/Metrnl/Wnt5a/Yap1/Wnt1/Alox5/Trio/Rreb1/Runx1t1/Fbn1/Sod2/Wnt10b/Sav1/Zfp36l1/Lpin1/Syap1/Tmem64	26
GO:1901652	GO:1901652	response to peptide	54/1343	215/8495	0.000242591711216963	0.00303435277497992	0.00232363594360334	Mmp9/Pcsk9/Ache/Vwa2/Car2/Tgfbr3/Stxbp4/Notch1/Plcb1/Pak1/Cav1/Kcnq1/Ppara/Rac1/Hadha/Lrp1/Ncoa2/Socs7/Insr/Sirt1/Ano1/Bcar1/Slc9a1/Itga4/Ghsr/Fer/Timeless/Stat5b/Kank1/Reg2/Lrp1/Nos1/Rb1/Klf15/Gatm/Osbpl8/Sorl1/Nr4a2/Pdk2/Gsk3b/Scnn1g/Grk2/Ptprf/Rab10/Eprs/Nr1h4/Meak7/Ctnnb1/Chrna7/Zfp36l1/Lpin1/Fyn/Rab8a/Syap1	54
GO:0002064	GO:0002064	epithelial cell development	32/1343	109/8495	0.000243622692508987	0.00303907878885876	0.00232725501380816	Gpx1/Akr1b3/Vcl/Fgfr3/Scrib/Onecut2/Notch1/Frzb/Plcb1/Tfap2a/Onecut1/Rac1/Rarb/Fat1/Pde2a/Notch2/Arntl/Plod3/Pax6/Wnt5a/Yap1/Prox1/Add1/B4galt1/Smo/Nkx3-2/Met/Fgfr3/Fat1/St14/Col24a1/Smarca4	32
GO:0009799	GO:0009799	specification of symmetry	28/1343	91/8495	0.000247920923759201	0.0030712464712121	0.00235188826790932	Tbx3/Hand2/Ift52/Shh/Notch1/T/Gata4/Rbpj/Acvr2a/Acvr1/Foxf1/Disp1/Lrp6/Notch2/Foxj1/Pcsk6/Pitx2/Dnah5/Wnt5a/Pskh1/Sostdc1/Bicc1/Lbx1/Mapk8/Smo/Nkx3-2/Ap1b1/Ctnnb1	28
GO:0009855	GO:0009855	determination of bilateral symmetry	28/1343	91/8495	0.000247920923759201	0.0030712464712121	0.00235188826790932	Tbx3/Hand2/Ift52/Shh/Notch1/T/Gata4/Rbpj/Acvr2a/Acvr1/Foxf1/Disp1/Lrp6/Notch2/Foxj1/Pcsk6/Pitx2/Dnah5/Wnt5a/Pskh1/Sostdc1/Bicc1/Lbx1/Mapk8/Smo/Nkx3-2/Ap1b1/Ctnnb1	28
GO:0032102	GO:0032102	negative regulation of response to external stimulus	43/1343	161/8495	0.00024818153302724	0.0030712464712121	0.00235188826790932	Gpx1/Wnt4/Neo1/Klkb1/Isl1/Adamts18/Tfpi/Sema5a/Nrxn1/Notch1/Hgf/Sema6d/Ppara/Nlrc3/Foxf1/Fga/Prkg1/Ryk/Ghsr/Metrnl/Slit2/Wnt5a/Cyld/Nlrp12/Psma1/Dpp4/Serpine2/Plg/Lpcat3/Alox5/Rb1/Arg2/Aoah/Parp14/Cd109/Cd9/Psmb4/A2m/Nr1h4/Chrna7/Vps35/C1qtnf3/Adora2a	43
GO:0051588	GO:0051588	regulation of neurotransmitter transport	25/1343	78/8495	0.000260242509522687	0.00321195861222564	0.00245964231393075	Adra1a/Rims2/Flot1/Stx1a/Chrna5/Stxbp5/Grm7/Adcy1/Slc18a2/Pnkd/Asic1/Ncs1/Nos1/Gsk3b/Nlgn1/Ntrk2/Chrna3/Fev/Kcnc4/Rab5a/Chrna7/Htr1a/Tacr2/Adora2a/Fbxl20	25
GO:0043524	GO:0043524	negative regulation of neuron apoptotic process	27/1343	87/8495	0.000272052274991983	0.00334883395644893	0.00256445823126667	Unc5b/Isl1/En2/Chl1/Tfap2a/Dlx1/Set/Lrp1/Sirt1/Grm7/Barhl1/Foxb1/Gba/Lrp1/Wfs1/Nos1/Nr4a2/Faim2/Smo/Ntrk2/Sod2/Wfs1/Hyou1/Ndnf/Adora2a/Aars/Fyn	27
GO:0007416	GO:0007416	synapse assembly	29/1343	96/8495	0.000275034611840166	0.00337661226620658	0.00258573020713502	Adgrl3/Ache/Asic2/Fzd1/Nrxn1/Adgrb2/Tlr2/Agrn/Gpc6/Arf6/Tlr2/Il1rapl1/Cntnap2/Magi2/Negr1/Ghsr/Wnt5a/Erbb4/Cntn5/Sdk1/Efnb2/Lrp4/Gsk3b/Mdga1/Nlgn1/Ntrk2/Obsl1/Vps35/Zdhhc12	29
GO:0050768	GO:0050768	negative regulation of neurogenesis	24/1343	74/8495	0.000281129195288771	0.00344235301494382	0.00263607292535316	Fgfr3/Sema5a/Notch1/Bmp7/Sema6d/Dlx1/Kdm4a/Ryk/Ski/Hes1/Slit2/Pax6/Wnt5a/Prox1/Rb1/Sorl1/Lrp4/Gsk3b/Vsx2/Fgfr3/Rnf6/Ulk2/Ctnnb1/Nkx6-2	24
GO:0042733	GO:0042733	embryonic digit morphogenesis	17/1343	45/8495	0.000287042397216175	0.00350221399712949	0.00268191305672251	Osr2/Msx2/Tbx3/Gli3/Hand2/Ift52/Shh/Notch1/Chst11/Osr1/Lrp6/Ece1/Wnt5a/Tmem231/Lrp4/Fuz/Ctnnb1	17
GO:0001570	GO:0001570	vasculogenesis	18/1343	49/8495	0.000288275942596303	0.00350221399712949	0.00268191305672251	Fzd4/Tgfbr3/Shh/Notch1/T/Gata4/Cav1/Foxf1/Sgpl1/Pitx2/Yap1/Zmiz1/Smo/Ntrk2/Ctnnb1/Zfp36l1/Smarca4/Cul7	18
GO:0030512	GO:0030512	negative regulation of transforming growth factor beta receptor signaling pathway	18/1343	49/8495	0.000288275942596303	0.00350221399712949	0.00268191305672251	Tgfbr3/Onecut2/Chst11/Cav1/Sinhcaf/Onecut1/Ppara/Smad6/Lrp1/Fbn2/Sirt1/Ski/Bambi/Bmp2/Lrp1/Wnt1/Fbn1/Cd109	18
GO:1903844	GO:1903844	regulation of cellular response to transforming growth factor beta stimulus	23/1343	70/8495	0.000302127164144205	0.0036601141691183	0.00280282929235591	Zeb1/Tgfbr3/Onecut2/Chst11/Cav1/Sinhcaf/Men1/Onecut1/Dlx1/Ppara/Smad6/Lrp1/Fbn2/Sirt1/Ski/Bambi/Bmp2/Lrp1/Wnt1/Fbn1/Cd109/Cav3/Got1	23
GO:0007269	GO:0007269	neurotransmitter secretion	28/1343	92/8495	0.000303632939883874	0.0036601141691183	0.00280282929235591	Adra1a/Rims2/Syn3/Slc6a9/Nrxn1/Scrib/Pak1/Unc13c/Stx1a/Prrt2/Chrna5/Stxbp5/Grm7/Adcy1/Pnkd/Asic1/Ncs1/Gsk3b/Nlgn1/Ntrk2/Chrna3/Kcnc4/Rab5a/Chrna7/Htr1a/Tacr2/Adora2a/Fbxl20	28
GO:0099643	GO:0099643	signal release from synapse	28/1343	92/8495	0.000303632939883874	0.0036601141691183	0.00280282929235591	Adra1a/Rims2/Syn3/Slc6a9/Nrxn1/Scrib/Pak1/Unc13c/Stx1a/Prrt2/Chrna5/Stxbp5/Grm7/Adcy1/Pnkd/Asic1/Ncs1/Gsk3b/Nlgn1/Ntrk2/Chrna3/Kcnc4/Rab5a/Chrna7/Htr1a/Tacr2/Adora2a/Fbxl20	28
GO:1905330	GO:1905330	regulation of morphogenesis of an epithelium	13/1343	30/8495	0.000308844887530948	0.00371332108961629	0.00284357389988375	Wnt4/Shh/Hgf/Bmp7/Btbd7/Snai2/Stox1/Wnt5a/Smo/Met/Maged1/Cav3/Ctnnb1	13
GO:0003203	GO:0003203	endocardial cushion morphogenesis	11/1343	23/8495	0.000316076880936058	0.00378073451669789	0.00289519751581263	Msx2/Tbx3/Isl1/Notch1/Rbpj/Bmp7/Acvr1/Bmp2/Snai2/Tgfbr1/Dchs1	11
GO:1900046	GO:1900046	regulation of hemostasis	11/1343	23/8495	0.000316076880936058	0.00378073451669789	0.00289519751581263	Klkb1/Adamts18/Tfpi/Cav1/Fga/Prkg1/Serpine2/Plg/Cd9/Serpinc1/Comp	11
GO:0043269	GO:0043269	regulation of ion transport	75/1343	326/8495	0.000340041263937179	0.00405695384897357	0.0031067197798309	Calm1/Mmp9/Itpr1/Pcsk9/Rgs7/Cacna1c/Asic2/Ahr/Plcb4/Slc6a9/Car2/Nrxn1/Kcna2/Stom/Plcb1/Cav1/Kcnq1/Pla2g4a/Avp/Ces1b/Ank2/Kcnc1/Cacnb2/Kcnd2/Agrn/Homer2/Capn3/Osr1/Stx1a/Hvcn1/Hbp1/Slc9a1/Grm7/Hes1/Kcnj5/Ghsr/Slc6a1/Nkain2/Kcnh8/Nos1ap/Atp1b1/Wfs1/Ank3/Serpine2/Galr2/Alox5/Nos1/Nalcn/Arg2/Npsr1/Asph/Nlgn1/Kcnk3/Slc8a1/Actb/Chrna3/Cd63/Cav3/Acsl4/Vamp7/Pml/Fev/Stimate/Chrm3/Kcnc4/Mylk/Ctnnb1/Chrna7…	75
GO:0008347	GO:0008347	glial cell migration	14/1343	34/8495	0.000347312439495409	0.00412256321676565	0.00315696188961321	Lamb1/Gli3/Scrib/Lrp1/Socs7/Wdr47/Apcdd1/Zmiz1/Lrp1/Pafah1b1/Cd9/Vcan/Hexb/Ctnnb1	14
GO:2000179	GO:2000179	positive regulation of neural precursor cell proliferation	14/1343	34/8495	0.000347312439495409	0.00412256321676565	0.00315696188961321	Otp/Sox2/Gli3/Shh/Notch1/Ascl1/Pax6/Prox1/Dll4/Mapk8/Smo/Lrp2/Ctnnb1/Zfp423	14
GO:0021987	GO:0021987	cerebral cortex development	24/1343	75/8495	0.000352527240040547	0.00417381488017472	0.00319620920727803	Lamb1/Sox2/Tbr1/Gli3/Fat4/Plcb1/Nr2f1/Ascl1/Rac1/Emx2/Socs7/Lrp6/Wdr47/Slit2/Pax6/Zmiz1/Gsk3b/Mdga1/Pafah1b1/Smo/Ntrk2/Bhlhe22/Tra2b/Ctnnb1	24
GO:0023061	GO:0023061	signal release	63/1343	264/8495	0.000356423827863626	0.00420923875900877	0.00322333598001169	Tbx3/Cacna1c/Fzd4/Adra1a/Isl1/Rims2/Syn3/Slc6a9/Nrxn1/Scrib/Stxbp4/Kcna2/Pak1/Kcnq1/Acvr2a/Pla2g4a/Brsk2/Rac1/Fga/Lrp1/Unc13c/Stx1a/Sirt1/Prrt2/Ano1/Chrna5/Stxbp5/Grm7/Ghsr/Arntl/Adcy1/Pax6/Glud1/Slc18a2/Pnkd/Lrp1/Asic1/Mcu/Galr1/Tardbp/Ncs1/Ywhaz/Alox5/Nos1/Gsk3b/Nlgn1/Fbn1/Ntrk2/Chrna3/Acsl4/Lrp2/Ptpn23/Vamp7/Kcnc4/Rab5a/Nr1h4/Chrna7/Vps35/Htr1a/Tacr2/C1qtnf3/Adora2a/Fbxl20	63
GO:0060021	GO:0060021	roof of mouth development	20/1343	58/8495	0.000359900721931229	0.00423953939024306	0.00324653949030569	Osr2/Tbx3/Gli3/Fzd1/Hand2/Tgfbr3/Shh/Tfap2a/Men1/Satb2/Osr1/Lrp6/Ski/Snai2/Col2a1/Tgfbr1/Sgpl1/Wnt5a/Asph/Fuz	20
GO:0019229	GO:0019229	regulation of vasoconstriction	15/1343	38/8495	0.000372394827635727	0.00437563922471979	0.0033507615405288	Cacna1c/Asic2/Adra1a/Ahr/Cav1/Avp/Fga/Smad6/Bmpr2/Faah/Alox5/Nos1/Grk2/Chrm3/Htr1a	15
GO:0031346	GO:0031346	positive regulation of cell projection organization	58/1343	239/8495	0.000382370612680661	0.0044815376846426	0.00343185608888781	Crabp2/Itpr1/Fzd4/Ache/P3h1/Fzd1/Sema5a/Nrxn1/Ptk7/Ror1/Hgf/Zmynd8/Pak1/Alk/Bmp7/Rac1/Map3k13/Tenm3/Agrn/Lrp1/Crtc1/Sirt1/Lrp6/Tubb2b/Il1rapl1/Baiap2/Magi2/Negr1/Tgfbr1/Bmpr2/Plxnb3/Wnt5a/Setx/Lrp1/Wnt1/Serpine2/Plek2/Vldlr/Gsk3b/Nlgn1/Rreb1/Pafah1b1/Nme2/Ntrk2/Met/Fuz/Entr1/Tbc1d24/Septin7/Sf3a2/Cdc42/Vamp7/Ptprf/Obsl1/Camk1/Ndnf/Cul7/Fyn	58
GO:0042311	GO:0042311	vasodilation	12/1343	27/8495	0.000395865326318466	0.00462804362653222	0.00354404689126688	Gpx1/Ptprm/Prkg1/Sirt1/Ext1/Plod3/Cps1/Nos1/Gch1/Grk2/Sod2/Adora2a	12
GO:0002573	GO:0002573	myeloid leukocyte differentiation	27/1343	89/8495	0.000409138055758127	0.00477122649985605	0.00365369296594449	Rbp1/Hoxa7/Fgfr3/Car2/Nkx2-3/Cbfa2t3/Lbr/Rbpj/Plcb1/Glo1/Gfi1b/Tlr2/Tlr2/Sirt1/Notch2/Gba/Rb1/Gsk3b/Pafah1b1/Fbn1/Nme2/Cd109/Fgfr3/Zbtb46/Ctnnb1/Zfp36l1/Tmem64	27
GO:0001894	GO:0001894	tissue homeostasis	35/1343	126/8495	0.000411930408447467	0.00479178047626516	0.00366943271735441	Akr1b3/Car2/Notch1/Col9a1/Slc22a5/Pla2g4a/Col14a1/Slc22a21/Ldb2/Rac1/Homer2/Lrp6/Sftpd/Whrn/Spata7/Ext1/Col2a1/Nox4/Slc39a8/Yap1/Add1/Prdm14/Erbb4/Rb1/Slc28a2/Smo/Rho/Ccn2/Prom1/Ctnnb1/Rab7/Wdr36/Tff1/Comp/Tmem64	35
GO:0042060	GO:0042060	wound healing	40/1343	150/8495	0.000416590493556358	0.00482955260093957	0.00369835772148822	Gpx1/Smpd1/Wnt4/Msx2/Klkb1/Adamts18/Tfpi/Ddr1/Scrib/Ptk7/Shh/Gata4/Pak1/Cav1/Pla2g4a/Ppara/Fga/Prkg1/Celsr1/Notch2/Ext1/Snai2/Kank1/Wnt5a/Ddr2/Yap1/B4galt1/Serpine2/Plg/Alox5/Drd5/Rreb1/Scnn1g/Cd109/Cd9/Cav3/Serpinc1/Mylk/Ndnf/Comp	40
GO:0007548	GO:0007548	sex differentiation	32/1343	112/8495	0.000417253416199808	0.00482955260093957	0.00369835772148822	Wnt4/Tbx3/Fzd4/Sox2/Ahr/Shh/Gata4/Csmd1/Acvr2a/Pla2g4a/Dmrtc2/Rac1/Osr1/Insr/Sirt1/Dach1/Lrp6/Greb1l/Tgfbr1/Sgpl1/Stat5b/Zfx/Fst/Wnt5a/Spata2/Grk2/Lrp2/Wdr48/Dmrta1/Pcyt1b/Ctnnb1/Dhx37	32
GO:0031401	GO:0031401	positive regulation of protein modification process	104/1343	484/8495	0.000419303635569357	0.00484124023896829	0.00370730783962982	Calm1/Smpd1/Rrp8/Mmp9/Fzd4/Adra1a/Isl1/Tnk2/Fzd1/Bmp3/Fgfr3/Dok7/Nrxn1/Gata4/Fgf18/Cdc6/Hgf/Pak1/Septin4/Bmp7/Cav1/Acvr2a/Traf4/Men1/Gfi1b/Acvr1/Avp/Dmrtc2/Rac1/Map3k13/Agrn/Peli1/Clip3/Ppp1r12a/Flot1/Kndc1/Smarcb1/Insr/Sirt1/Fbxo33/Dgkq/Magi2/Hes1/Bmp2/Mgat4b/Snai2/Arntl/Tgfbr1/Trabd2b/Nox4/Bmpr2/Fxr1/Stox1/Wnt5a/Ddr2/Nos1ap/Slc39a10/Gba/Prox1/Kat8/Wfs1/Wnt1/Clec4n/Semp2l2b/Erbb4/Dcun1d4/Nos1/Ma…	104
GO:0002026	GO:0002026	regulation of the force of heart contraction	9/1343	17/8495	0.00043598173255292	0.0049577926124639	0.0037965609042701	Gaa/Adra1a/Cav1/Slc9a1/Nos1/Pebp1/Slc8a1/Grk2/Glrx3	9
GO:0007271	GO:0007271	synaptic transmission, cholinergic	9/1343	17/8495	0.00043598173255292	0.0049577926124639	0.0037965609042701	Chrna10/Chrna5/Chrna2/Nalcn/Chrna3/Chrm3/Chrna7/Tacr2/Adora2a	9
GO:0021952	GO:0021952	central nervous system projection neuron axonogenesis	9/1343	17/8495	0.00043598173255292	0.0049577926124639	0.0037965609042701	Dclk1/Prdm8/Wdr47/Slit2/Szt2/Nr4a2/Pafah1b1/Bhlhe22/Grcc10	9
GO:0032230	GO:0032230	positive regulation of synaptic transmission, GABAergic	9/1343	17/8495	0.00043598173255292	0.0049577926124639	0.0037965609042701	Adra1a/Car2/Nrxn1/Erbb4/Nalcn/Nlgn1/Zdhhc3/Adora2a/Zdhhc12	9
GO:1900047	GO:1900047	negative regulation of hemostasis	9/1343	17/8495	0.00043598173255292	0.0049577926124639	0.0037965609042701	Klkb1/Adamts18/Tfpi/Fga/Prkg1/Serpine2/Plg/Cd9/Comp	9
GO:0007219	GO:0007219	Notch signaling pathway	30/1343	103/8495	0.000436856860328863	0.0049577926124639	0.0037965609042701	Sox2/Reck/Fat4/Notch1/Rbpj/Bmp7/Onecut1/Dlx1/Ascl1/Prag1/Rfng/Notch2/Spen/Hes1/Bmp2/Snai2/Yap1/Zmiz1/Dll4/Wnt1/Spen/Spen/Bcl6/Notch3/Pgam2/Galnt11/Got1/Nr1h4/Zfp423/Adam10	30
GO:0035265	GO:0035265	organ growth	30/1343	103/8495	0.000436856860328863	0.0049577926124639	0.0037965609042701	Msx2/Cacna1c/Adra1a/Ahr/Tgfbr3/Shh/Notch1/Zmpste24/Matn1/Gata4/Col9a1/Rbpj/Pak1/Col14a1/Men1/Ppara/Rarb/Sirt1/Ext1/Tgfbr1/Ddr2/Yap1/Prox1/Erbb4/Gsk3b/Smo/Cav3/Sav1/Ctnnb1/Comp	30
GO:0032675	GO:0032675	regulation of interleukin-6 production	21/1343	63/8495	0.000438171766136799	0.00496061612611807	0.00379872308457694	Isl1/Hgf/Zbtb20/Nlrc3/Tlr2/Tlr2/Capn2/Foxj1/Ghsr/Wnt5a/Nlrp12/Gba/Il17d/Met/Grk2/Aqp4/Prg4/Nr1h4/Chrna7/Lbp/C1qtnf3	21
GO:0051969	GO:0051969	regulation of transmission of nerve impulse	7/1343	11/8495	0.00044544200099906	0.00498231161213612	0.00381533697718072	Tymp/Avp/Chrna5/Cntnap2/Ghsr/Gba/Kcnc4	7
GO:0060445	GO:0060445	branching involved in salivary gland morphogenesis	7/1343	11/8495	0.00044544200099906	0.00498231161213612	0.00381533697718072	Shh/Hgf/Bmp7/Btbd7/Snai2/Met/Lama1	7
GO:0070723	GO:0070723	response to cholesterol	7/1343	11/8495	0.00044544200099906	0.00498231161213612	0.00381533697718072	Cyp7a1/Ptch1/Ces1b/Lrp6/Tgfbr1/Smo/Ces1c	7
GO:0072576	GO:0072576	liver morphogenesis	7/1343	11/8495	0.00044544200099906	0.00498231161213612	0.00381533697718072	Itpr1/Fgf18/Mki67/Notch2/Prox1/Smo/Cul3	7
GO:1902644	GO:1902644	tertiary alcohol metabolic process	7/1343	11/8495	0.00044544200099906	0.00498231161213612	0.00381533697718072	Wnt4/Akr1b3/Akr1a1/Dgkq/Bmp2/Akr1c20/Cbr4	7
GO:0009612	GO:0009612	response to mechanical stimulus	26/1343	85/8495	0.000451221593706398	0.00503485389811959	0.00385557262323907	Chrna10/Asic2/Sox2/Nrxn1/Gata4/Cav1/Kcnq1/Rac1/Pde2a/Chrna5/Slc9a1/Cntnap2/Whrn/Col11a1/Pkd1l2/Serpine2/Ano3/Nos1/Mapk8/Jup/Gsk3b/Slc8a1/Cav3/Got1/Ctnnb1/Fyn	26
GO:0002011	GO:0002011	morphogenesis of an epithelial sheet	13/1343	31/8495	0.000455670278690059	0.00506022388244593	0.00387500036017046	Msx2/Ddr1/Notch1/Bmp7/Lrp6/Notch2/Snai2/Hoxb2/Wnt5a/Dll4/Rreb1/Scnn1g/Lama1	13
GO:0061383	GO:0061383	trabecula morphogenesis	13/1343	31/8495	0.000455670278690059	0.00506022388244593	0.00387500036017046	Msx2/Fgfr3/Tgfbr3/Notch1/Rbpj/Bmp7/Fbn2/Tgfbr1/Dll4/Fgfr3/Cav3/Wnt10b/Smarca4	13
GO:0071559	GO:0071559	response to transforming growth factor beta	34/1343	122/8495	0.000463738132371898	0.00513755602363439	0.00393421949393202	Col4a2/Sox6/Zeb1/Zfhx3/Tgfbr3/Onecut2/Chst11/Cav1/Sinhcaf/Nlk/Men1/Onecut1/Dlx1/Ppara/Acvr1/Smad6/Lrp1/Fbn2/Sirt1/Ski/Bambi/Bmp2/Tgfbr1/Zmiz1/Lrp1/Wnt1/Twsg1/Fbn1/Cd109/Cav3/Pml/Got1/Zfp36l1/Fyn	34
GO:0002437	GO:0002437	inflammatory response to antigenic stimulus	8/1343	14/8495	0.000468666172682092	0.00515532789950301	0.00394782877822292	Gpx1/Notch1/Rbpj/Notch2/Ext1/Psma1/Ahcyl/Psmb4	8
GO:0036342	GO:0036342	post-anal tail morphogenesis	8/1343	14/8495	0.000468666172682092	0.00515532789950301	0.00394782877822292	Fgfr3/Scrib/T/Chst11/Lrp6/Dchs1/Wnt5a/Fgfr3	8
GO:0086091	GO:0086091	regulation of heart rate by cardiac conduction	8/1343	14/8495	0.000468666172682092	0.00515532789950301	0.00394782877822292	Cacna1c/Isl1/Cav1/Kcnq1/Ank2/Cacnb2/Kcnj5/Jup	8
GO:0010876	GO:0010876	lipid localization	59/1343	246/8495	0.000472911039342704	0.00518975251429623	0.00397419033807113	Crabp2/Lipg/Pmp2/Abcc3/Fabp5/Crabp1/Pcsk9/Fzd4/Rbp1/Ptch1/Xkr4/Slc5a8/Pnlip/Shh/Fabp3/Cav1/Kcnq1/Plscr1/Pla2g4a/Ppara/Gm2a/Ces1b/Esyt2/Slco1a5/Lrp1/Ldlrap1/Sirt1/Plekha8/Gulp1/Lrp6/Sigmar1/Hbp1/Slc66a2/Msr1/Stat5b/Slc51a/Pon1/Slc27a2/Gba/Abcb4/Lrp1/Galr1/Lpcat3/Ano3/Osbpl8/Vldlr/Apod/Cds2/Acsl4/Pla2g12a/Stard3/Vamp7/Vps51/Eprs/Hexb/Nr1h4/Lbp/Ttpa/Ces1c	59
GO:1902414	GO:1902414	protein localization to cell junction	19/1343	55/8495	0.000488677504225132	0.00535015629919891	0.00409702378155312	Asic2/Klc1/Vcl/Nrxn1/Scrib/Gpc6/Mpp7/Nphs1/Baiap2/Magi2/Ghsr/Mapk8/Gsk3b/Nlgn1/Actb/Adam10/Vps35/Zdhhc12/Rab8a	19
GO:0032602	GO:0032602	chemokine production	14/1343	35/8495	0.000495575528699563	0.005400264484869	0.00413539545087642	Chia1/Tlr2/Lrp1/Tlr2/Ext1/Snai2/Wnt5a/Lrp1/Arg2/Usp25/Apod/Nr1h4/Lbp/C1qtnf3	14
GO:0055008	GO:0055008	cardiac muscle tissue morphogenesis	14/1343	35/8495	0.000495575528699563	0.005400264484869	0.00413539545087642	Isl1/Tgfbr3/Notch1/Rbpj/Lrp6/Col11a1/Bmp2/Tgfbr1/Pitx2/Wnt5a/Prox1/Dll4/Lrp2/Ctnnb1	14
GO:0060249	GO:0060249	anatomical structure homeostasis	42/1343	161/8495	0.00049922905967127	0.00541891034269033	0.00414967400997812	Large1/Gaa/Akr1b3/Car2/Notch1/Col9a1/Calb2/Slc22a5/Cav1/Pla2g4a/Col14a1/Slc22a21/Ldb2/Rac1/Homer2/Lrp6/Sftpd/Whrn/Spata7/Ext1/Col2a1/Nox4/Slc39a8/Yap1/Add1/Plg/Prdm14/Erbb4/Rb1/Slc28a2/Smo/Rho/Ccn2/Prom1/Cav3/Hexb/Ctnnb1/Rab7/Wdr36/Tff1/Comp/Tmem64	42
GO:0035136	GO:0035136	forelimb morphogenesis	11/1343	24/8495	0.000500780452902824	0.00541891034269033	0.00414967400997812	Crabp2/Osr2/Msx2/Tbx3/Cacna1c/Reck/Shh/Tfap2a/Osr1/Lrp6/Ctnnb1	11
GO:0048546	GO:0048546	digestive tract morphogenesis	11/1343	24/8495	0.000500780452902824	0.00541891034269033	0.00414967400997812	Gli3/Fgfr3/Nkx2-3/Shh/Notch1/Gata4/Foxf1/Pitx2/Wnt5a/Fgfr3/Ctnnb1	11
GO:0042310	GO:0042310	vasoconstriction	18/1343	51/8495	0.000508102805548206	0.0054726906347588	0.00419085769196071	Cacna1c/Asic2/Adra1a/Ahr/Cav1/Avp/Fga/Smad6/Bmpr2/Faah/Alox5/Nos1/Drd5/Slc8a1/Grk2/Chrm3/Htr1a/Comp	18
GO:0045446	GO:0045446	endothelial cell differentiation	18/1343	51/8495	0.000508102805548206	0.0054726906347588	0.00419085769196071	Gpx1/Vcl/Fzd1/Zeb1/Notch1/Rbpj/Plcb1/Acvr1/Pde2a/Tgfbr1/Plod3/Bmpr2/Prox1/Add1/Met/Ctnnb1/Col24a1/Cul7	18
GO:0001837	GO:0001837	epithelial to mesenchymal transition	22/1343	68/8495	0.000517101080031065	0.00555121897851018	0.00425099284949313	Msx2/Tbx3/Isl1/Tgfbr3/Notch1/Rbpj/Bmp7/Acvr1/Glipr2/Lrp6/Bambi/Bmp2/Snai2/Tgfbr1/Wnt5a/Wnt16/Gsk3b/Fuz/Ddx17/Ctnnb1/Ddx17/Cul7	22
GO:0009880	GO:0009880	embryonic pattern specification	15/1343	39/8495	0.000517779719895426	0.00555121897851018	0.00425099284949313	Tbx3/Ptch1/Shh/Tfap2a/Bmp7/Satb2/Smad6/Disp1/Lrp6/Pcsk6/Wnt5a/Wnt1/Erbb4/Tdrd1/Ctnnb1	15
GO:0010976	GO:0010976	positive regulation of neuron projection development	33/1343	118/8495	0.000521830101614896	0.00558178267313589	0.00427439780754125	Itpr1/P3h1/Fzd1/Nrxn1/Ptk7/Ror1/Hgf/Alk/Bmp7/Tenm3/Lrp1/Crtc1/Sirt1/Lrp6/Tubb2b/Baiap2/Magi2/Negr1/Plxnb3/Wnt5a/Setx/Lrp1/Serpine2/Vldlr/Nlgn1/Pafah1b1/Nme2/Ntrk2/Met/Sf3a2/Camk1/Ndnf/Fyn	33
GO:0048864	GO:0048864	stem cell development	16/1343	43/8495	0.00052526786170659	0.00560566825807515	0.00429268882635637	Isl1/Hand2/Sema5a/Shh/Tfap2a/Bmp7/Sema6d/Acvr1/Phox2b/Hes1/Snai2/Pitx2/Pax6/Erbb4/Smo/Cdc42	16
GO:1903530	GO:1903530	regulation of secretion by cell	73/1343	320/8495	0.000527445375902843	0.005610386862837	0.00429630222283377	Neo1/Adra1a/P3h1/Isl1/Rims2/Stxbp4/Kcna2/Notch1/Septin4/Kcnq1/Acvr2a/Pla2g4a/Brsk2/Avp/Rac1/Foxf1/Tlr2/Fga/Lrp1/Arf6/Vamp3/Stx1a/Tlr2/Sirt1/Ano1/Chrna5/Stxbp5/Lamp1/Il1rapl1/Grm7/Bmp2/Ghsr/Arntl/Fer/Adcy1/Rab33b/Pax6/Glud1/Pam/Pnkd/Lrp1/Asic1/Mcu/Golph3/Galr1/Tardbp/Ncs1/Alox5/Nos1/Rab3c/Gsk3b/Nlgn1/Fbn1/Ntrk2/Grk2/Chrna3/Acsl4/Ptpn23/Vamp7/Rab10/Kcnc4/Rab5a/Nr1h4/Chrna7/Rab7/Vps35/Htr1a/Tacr2/C1…	73
GO:0050808	GO:0050808	synapse organization	59/1343	247/8495	0.000528121522871826	0.005610386862837	0.00429630222283377	Adgrl3/Ache/Asic2/Col4a1/Fzd1/Dok7/Nrxn1/Ncan/Zmynd8/Pak1/Adgrb2/Tanc2/Cacnb2/Tlr2/Agrn/Gpc6/Unc13c/Arf6/Tlr2/Insr/Frmpd4/Il1rapl1/Cntnap2/Baiap2/Magi2/Negr1/Ghsr/Slc6a1/Wnt5a/Ptprt/Nos1ap/Ank3/Erbb4/Cntn5/Ywhaz/Sdk1/Efnb2/Lrp4/Gsk3b/Mdga1/Nlgn1/Pafah1b1/Ntrk2/Actb/Septin7/Cdc42/Ptprf/Obsl1/Als2/Ctnnb1/Chrna7/Cdc20/Adam10/Vps35/Htr1a/Camk1/Zdhhc12/Fyn/Vcp	59
GO:0010562	GO:0010562	positive regulation of phosphorus metabolic process	85/1343	384/8495	0.000532402736168589	0.00563015893498282	0.00431144321036046	Calm1/Smpd1/Mmp9/Fzd4/Adra1a/Isl1/Tnk2/Fzd1/Bmp3/Fgfr3/Ddr1/Dok7/Gpd1/Nrxn1/Ror1/Gata4/Fgf18/Cdc6/Hgf/Fabp3/Pak1/Alk/Bmp7/Cav1/Acvr2a/Traf4/Ppara/Acvr1/Avp/Zbtb20/Rac1/Map3k13/Agrn/Clip3/Ppp1r12a/Flot1/Kndc1/Insr/Capn2/Sirt1/Ryk/Dgkq/Magi2/Hes1/Bmp2/Tgfbr1/Nox4/Bmpr2/Fxr1/Stox1/Wnt5a/Ddr2/Slc39a10/Gba/Prox1/Wnt1/Clec4n/Erbb4/Nos1/Osbpl8/Twsg1/Vldlr/Lrp4/Gsk3b/Sash1/Fbn1/Ntrk2/Met/Parp14/Maged1/Cc…	85
GO:0045937	GO:0045937	positive regulation of phosphate metabolic process	85/1343	384/8495	0.000532402736168589	0.00563015893498282	0.00431144321036046	Calm1/Smpd1/Mmp9/Fzd4/Adra1a/Isl1/Tnk2/Fzd1/Bmp3/Fgfr3/Ddr1/Dok7/Gpd1/Nrxn1/Ror1/Gata4/Fgf18/Cdc6/Hgf/Fabp3/Pak1/Alk/Bmp7/Cav1/Acvr2a/Traf4/Ppara/Acvr1/Avp/Zbtb20/Rac1/Map3k13/Agrn/Clip3/Ppp1r12a/Flot1/Kndc1/Insr/Capn2/Sirt1/Ryk/Dgkq/Magi2/Hes1/Bmp2/Tgfbr1/Nox4/Bmpr2/Fxr1/Stox1/Wnt5a/Ddr2/Slc39a10/Gba/Prox1/Wnt1/Clec4n/Erbb4/Nos1/Osbpl8/Twsg1/Vldlr/Lrp4/Gsk3b/Sash1/Fbn1/Ntrk2/Met/Parp14/Maged1/Cc…	85
GO:0010035	GO:0010035	response to inorganic substance	64/1343	273/8495	0.000535904642404367	0.00565434081883791	0.00432996112791212	Gpx1/Ngb/Calm1/Smpd1/Mmp9/Akr1b3/Mpo/Ptch1/Sox2/Fgfr3/Glra2/Nrxn1/Anxa7/Shh/Sord/Hgf/Plcb1/Tfap2a/Cav1/Pla2g4a/Alpl/Cnga3/Fga/Capn3/Sirt1/Hvcn1/Sigmar1/Bcar1/Stk26/Slc6a1/Timeless/Glud1/Kcnmb3/Setx/Pon1/Ddr2/Pam/Impact/Add1/Ank3/Cps1/Ass1/Gatm/Mapk8/Nr4a2/Gch1/Anxa11/Gsk3b/Asph/Nlgn1/Rnf4/Met/Pgam2/Fgfr3/Prdx1/Ppp1ca/Sod2/Abcb6/Mylk/Sec31a/Adora2a/Slc25a23/Fyn/Vcp	64
GO:0045927	GO:0045927	positive regulation of growth	40/1343	152/8495	0.00055683047097006	0.00586183751453324	0.00448885721417874	Crabp2/Rims2/Ahr/Sema5a/Tgfbr3/Notch1/Gata4/Rbpj/Plcb1/Pak1/Avp/Map3k13/Agrn/Capn3/Lrp1/Insr/Sirt1/Extl3/Slc9a1/Sh3pxd2b/Ghsr/Tgfbr1/Bmpr2/Stat5b/Reg2/Yap1/Prox1/Lrp1/Wfs1/Ppib/Erbb4/Gsk3b/Pafah1b1/Smo/Acsl4/Cdc42/Ddx49/Wfs1/Adam10/Exosc4	40
GO:0030001	GO:0030001	metal ion transport	90/1343	412/8495	0.000582591322268796	0.00611813811284188	0.00468512618049923	Calm1/Slc5a12/Slc17a6/Itpr1/Mfsd4b1/Pcsk9/Rgs7/Cacna1c/Asic2/Adra1a/Slc5a9/Ahr/Slc5a8/Ftmt/Plcb4/Slc6a9/Kcna2/Zmpste24/Myo1b/Slc5a4b/Stom/Plcb1/Slc22a5/Cav1/Kcnq1/Slc20a1/Ank2/Kcnc1/Cacnb2/Kcnd2/Agrn/Homer2/Capn3/Fth1/Slc17a6/Slc6a5/Slc38a7/Osr1/Slc12a6/Hbp1/Slc9a1/Tmco1/Hes1/Kcnj5/Slc6a1/Nkain2/Slc9a9/Kcnmb3/Kcnh8/Nos1ap/Slc39a8/Slc22a4/Kcnk16/Slc39a10/Micu1/Atp1b1/Asic1/Wfs1/Mcu/Ank3/Serpine2/G…	90
GO:0009611	GO:0009611	response to wounding	50/1343	202/8495	0.000583806860541972	0.00611813811284188	0.00468512618049923	Gpx1/Smpd1/Wnt4/Neo1/Msx2/Klkb1/Adamts18/Tfpi/Fgfr3/Ddr1/Scrib/Ptk7/Shh/Gata4/Pak1/Cav1/Pla2g4a/Ppara/Foxf1/Fga/Prkg1/Lrp1/Celsr1/Notch2/Ext1/Snai2/Kank1/Wnt5a/Ddr2/Yap1/Lrp1/B4galt1/Serpine2/Plg/Alox5/Drd5/Rreb1/Scnn1g/Cd109/Fgfr3/Cd9/Cav3/Ptprf/Serpinc1/Sod2/Mylk/Zfp36l1/Ndnf/Tff1/Comp	50
GO:0035567	GO:0035567	non-canonical Wnt signaling pathway	12/1343	28/8495	0.000594033755626268	0.00619739700656732	0.00474582077600877	Wnt4/Fzd4/Fzd1/Ptk7/Frzb/Rac1/Mllt3/Celsr1/Ryk/Lrp6/Ankrd6/Wnt5a	12
GO:0060688	GO:0060688	regulation of morphogenesis of a branching structure	12/1343	28/8495	0.000594033755626268	0.00619739700656732	0.00474582077600877	Shh/Hgf/Bmp7/Map3k13/Btbd7/Snai2/Wnt5a/Smo/Met/Maged1/Cav3/Ctnnb1	12
GO:0032940	GO:0032940	secretion by cell	93/1343	429/8495	0.000619244561961418	0.00644596184967892	0.00493616588305522	Neo1/Tbx3/Cacna1c/Fzd4/Adra1a/P3h1/Isl1/Rims2/Syn3/Slc6a9/Nrxn1/Scrib/Stxbp4/Kcna2/Notch1/Pak1/Septin4/Kcnq1/Acvr2a/Pla2g4a/Brsk2/Avp/Rac1/Foxf1/Tlr2/Fga/Lrp1/Unc13c/Arf6/Vamp3/Stx1a/Tlr2/Sirt1/Prrt2/Ano1/Chrna5/Stxbp5/Lamp1/Il1rapl1/Grm7/Bmp2/Ghsr/Pcsk6/Arntl/Fer/Adcy1/Rab33b/Pax6/Glud1/Slc18a2/Pam/Pnkd/Lrp1/Asic1/Mcu/Golph3/Galr1/Serpine2/Tardbp/Ncs1/Ywhaz/Alox5/Nos1/Rab3c/Gsk3b/Nlgn1/Pafah1b1/…	93
GO:0030193	GO:0030193	regulation of blood coagulation	10/1343	21/8495	0.000621684551903405	0.00645691566965746	0.00494455406060392	Klkb1/Adamts18/Tfpi/Cav1/Fga/Prkg1/Serpine2/Plg/Cd9/Serpinc1	10
GO:0046660	GO:0046660	female sex differentiation	19/1343	56/8495	0.000631749199995923	0.00654683525073726	0.00501341235959723	Wnt4/Tbx3/Fzd4/Ahr/Csmd1/Pla2g4a/Rac1/Insr/Sirt1/Dach1/Sgpl1/Stat5b/Zfx/Fst/Wnt5a/Grk2/Lrp2/Dmrta1/Pcyt1b	19
GO:0006869	GO:0006869	lipid transport	54/1343	223/8495	0.000633819682926615	0.0065536955214612	0.00501866579346571	Crabp2/Lipg/Pmp2/Abcc3/Fabp5/Crabp1/Pcsk9/Fzd4/Rbp1/Ptch1/Xkr4/Slc5a8/Pnlip/Shh/Fabp3/Cav1/Kcnq1/Plscr1/Pla2g4a/Gm2a/Ces1b/Esyt2/Slco1a5/Lrp1/Ldlrap1/Sirt1/Plekha8/Gulp1/Lrp6/Sigmar1/Hbp1/Slc66a2/Msr1/Slc51a/Pon1/Slc27a2/Abcb4/Lrp1/Galr1/Lpcat3/Ano3/Osbpl8/Vldlr/Apod/Acsl4/Pla2g12a/Stard3/Vamp7/Vps51/Eprs/Nr1h4/Lbp/Ttpa/Ces1c	54
GO:0010942	GO:0010942	positive regulation of cell death	73/1343	322/8495	0.000637413449356693	0.00657624119702149	0.00503593074121229	Calm1/Smpd1/Mmp9/Itpr1/Unc5b/Pcsk9/Msx2/Unc5c/Ctrb1/Fgfr3/Scrib/Notch1/Frzb/Ptrh2/Tfap2a/Septin4/Bmp7/Cav1/Plscr1/Pla2g4a/Men1/Ascl1/Agrn/Rarb/Lrp1/Clip3/Capn2/Sirt1/Lrp6/Slc9a1/Notch2/Itga4/Bmp2/Map3k9/Tgfbr1/Nox4/Slit2/Pax6/Wnt5a/Acer2/Cyld/Siah1a/Ddr2/Degs1/Lrp1/Casp9/B4galt1/Hebp2/Nell1/Nos1/Efnb2/Mapk8/Bcl6/Gsk3b/Ido1/Maged1/Trp53inp1/Ccn2/Grk2/Fgfr3/Cdc42/Ppp1ca/Ptprf/Pml/Sod2/Wnt10b/Sav1/C…	73
GO:0017015	GO:0017015	regulation of transforming growth factor beta receptor signaling pathway	22/1343	69/8495	0.00064781171933261	0.00666873435852795	0.00510675982752884	Zeb1/Tgfbr3/Onecut2/Chst11/Cav1/Sinhcaf/Men1/Onecut1/Ppara/Smad6/Lrp1/Fbn2/Sirt1/Ski/Bambi/Bmp2/Lrp1/Wnt1/Fbn1/Cd109/Cav3/Got1	22
GO:0030177	GO:0030177	positive regulation of Wnt signaling pathway	24/1343	78/8495	0.000670688296855379	0.00688899038690525	0.00527542671048091	Rnf220/Fgfr3/Sema5a/Reck/Ptk7/Shh/Rbpj/Cav1/Tlr2/Mllt3/Tlr2/Ankrd6/Bambi/Bmp2/Arntl/Kank1/Wnt5a/Prdm15/Yap1/Fgfr3/Wnt10b/Smarca4/Vps35/Vcp	24
GO:0007186	GO:0007186	G protein-coupled receptor signaling pathway	57/1343	239/8495	0.000679085878815328	0.00695988236592009	0.00532971411961485	Rgs7/Fzd4/Adgrl3/Adra1a/Rims2/Fzd1/Glra2/Car2/Plcb1/Adgrb2/Cav1/Kcnq1/Rac1/Homer2/Rgs3/Lrp1/Gpr139/Celsr1/Adgra3/Insr/Ano1/Pde2a/Bcar1/Grm7/Dgkq/Dnm1/Trhr2/Ghsr/Adcy1/Ece1/Tacr3/Prlhr/Lrp1/Galr1/Galr2/Gnai1/Nos1/Sorl1/Npsr1/Gpr158/Drd5/Smo/Nme2/Met/Gpr161/Gnb2/Rho/Gpr50/Grk2/Taar9/Cdc42/Chrm3/Htr1a/Zdhhc3/Tacr2/Adora2a/Gpr157	57
GO:0009798	GO:0009798	axis specification	17/1343	48/8495	0.000689787058233339	0.00705402018013126	0.00540180264226686	Wnt6/Tbx3/Ptch1/Shh/Notch1/Smad6/Lrp6/Ski/Notch2/Pcsk6/Pitx2/Pax6/Wnt5a/Wnt1/Tdrd1/Smo/Ctnnb1	17
GO:0002088	GO:0002088	lens development in camera-type eye	14/1343	36/8495	0.000694394801851394	0.00707006348580861	0.00541408822818604	Sox2/Fgfr3/Hipk1/Tfap2a/Plaat3/Fat1/Ski/Tgfbr1/Pax6/Prox1/Fgfr3/Fat1/Ctnnb1/Smarca4	14
GO:0055117	GO:0055117	regulation of cardiac muscle contraction	14/1343	36/8495	0.000694394801851394	0.00707006348580861	0.00541408822818604	Calm1/Cacna1c/Adra1a/Gata4/Cav1/Kcnq1/Ank2/Agrn/Slc9a1/Atp1b1/Jup/Slc8a1/Ccn2/Cav3	14
GO:0030902	GO:0030902	hindbrain development	29/1343	101/8495	0.000698895371638738	0.00710034970356998	0.00543728070098168	Fzd4/Tbr1/En2/Nrxn1/Scrib/Shh/Bmp7/Ascl1/Socs7/Skor2/Kndc1/Phox2b/Lrp6/Cntnap2/Whrn/Hes1/Hoxb2/Pax6/Gba/Prox1/Wnt1/Serpine2/Faim2/Smo/Herc1/Ctnnb1/Zfp423/Smarca4/Aars	29
GO:0032635	GO:0032635	interleukin-6 production	21/1343	65/8495	0.000701943465250499	0.00711577983400995	0.00544909673173475	Isl1/Hgf/Zbtb20/Nlrc3/Tlr2/Tlr2/Capn2/Foxj1/Ghsr/Wnt5a/Nlrp12/Gba/Il17d/Met/Grk2/Aqp4/Prg4/Nr1h4/Chrna7/Lbp/C1qtnf3	21
GO:0048708	GO:0048708	astrocyte differentiation	15/1343	40/8495	0.000708961540941104	0.00717130010869339	0.00549161285145455	Sox6/Fgfr3/Shh/Notch1/Kdm4a/Lrp1/Hes1/Bmp2/Pax6/Lrp1/Serpine2/Smo/Fgfr3/Prpf19/Adora2a	15
GO:0071560	GO:0071560	cellular response to transforming growth factor beta stimulus	33/1343	120/8495	0.000722229099447051	0.00728965726621937	0.00558224797723089	Col4a2/Sox6/Zeb1/Tgfbr3/Onecut2/Chst11/Cav1/Sinhcaf/Nlk/Men1/Onecut1/Dlx1/Ppara/Acvr1/Smad6/Lrp1/Fbn2/Sirt1/Ski/Bambi/Bmp2/Tgfbr1/Zmiz1/Lrp1/Wnt1/Twsg1/Fbn1/Cd109/Cav3/Pml/Got1/Zfp36l1/Fyn	33
GO:0006937	GO:0006937	regulation of muscle contraction	23/1343	74/8495	0.000736616267148393	0.00736258756672285	0.00563809628499029	Calm1/Cacna1c/Adra1a/Gata4/Cav1/Kcnq1/Ank2/Agrn/Prkg1/Slc9a1/Ghsr/Tacr3/Atp1b1/Arg2/Jup/Slc8a1/Ccn2/Grk2/Chrna3/Cav3/Chrm3/Tacr2/Grcc10	23
GO:0051046	GO:0051046	regulation of secretion	77/1343	345/8495	0.000746286901646193	0.00736258756672285	0.00563809628499029	Neo1/Adra1a/P3h1/Isl1/Rims2/Stxbp4/Kcna2/Notch1/Septin4/Kcnq1/Acvr2a/Pla2g4a/Brsk2/Avp/Ces1b/Rac1/Foxf1/Tlr2/Fga/Lrp1/Arf6/Vamp3/Stx1a/Tlr2/Sirt1/Ano1/Chrna5/Stxbp5/Lamp1/Il1rapl1/Grm7/Bmp2/Ghsr/Arntl/Fer/Slc6a1/Adcy1/Rab33b/Pax6/Glud1/Pam/Pnkd/Lrp1/Asic1/Mcu/Golph3/Galr1/Tardbp/Ncs1/Alox5/Nos1/Rab3c/Gsk3b/Npsr1/Nlgn1/Fbn1/Ntrk2/Grk2/Chrna3/Acsl4/Ptpn23/Vamp7/Rab10/Kcnc4/Rab5a/Nr1h4/Chrna7/Rab7/V…	77
GO:0048608	GO:0048608	reproductive structure development	34/1343	125/8495	0.000748703029441755	0.00736258756672285	0.00563809628499029	Wnt4/Tbx3/Fzd4/Sox2/Ahr/Shh/Notch1/Gata4/Csmd1/Bmp7/Slc22a5/Acvr2a/Pla2g4a/Rac1/Osr1/Insr/Sirt1/Lrp6/Greb1l/Tgfbr1/Sgpl1/Stat5b/Zfx/Fst/Wnt5a/Serpine2/Spata2/Grk2/Lrp2/Wdr48/Dmrta1/Pcyt1b/Ctnnb1/Dhx37	34
GO:0002052	GO:0002052	positive regulation of neuroblast proliferation	9/1343	18/8495	0.000750285730573026	0.00736258756672285	0.00563809628499029	Otp/Sox2/Gli3/Shh/Notch1/Pax6/Mapk8/Smo/Ctnnb1	9
GO:0007431	GO:0007431	salivary gland development	9/1343	18/8495	0.000750285730573026	0.00736258756672285	0.00563809628499029	Shh/Hgf/Bmp7/Btbd7/Snai2/Pax6/Twsg1/Met/Lama1	9
GO:0009595	GO:0009595	detection of biotic stimulus	9/1343	18/8495	0.000750285730573026	0.00736258756672285	0.00563809628499029	Pak1/Tlr2/Tlr2/Dach1/Pglyrp3/Yap1/Clec4n/Smo/Lbp	9
GO:0022038	GO:0022038	corpus callosum development	9/1343	18/8495	0.000750285730573026	0.00736258756672285	0.00563809628499029	Ryk/Prdm8/Wdr47/Dmxl2/Szt2/Pafah1b1/Bhlhe22/Herc1/Grcc10	9
GO:0035089	GO:0035089	establishment of apical/basal cell polarity	9/1343	18/8495	0.000750285730573026	0.00736258756672285	0.00563809628499029	Scrib/Ptk7/Foxf1/Fat1/Foxj1/Wnt5a/Fat1/Cdc42/Lama1	9
GO:0048710	GO:0048710	regulation of astrocyte differentiation	9/1343	18/8495	0.000750285730573026	0.00736258756672285	0.00563809628499029	Fgfr3/Shh/Notch1/Kdm4a/Hes1/Bmp2/Serpine2/Fgfr3/Prpf19	9
GO:0060039	GO:0060039	pericardium development	9/1343	18/8495	0.000750285730573026	0.00736258756672285	0.00563809628499029	Hand2/Tgfbr3/Notch1/Bmp7/Lrp6/Itga4/Bmp2/Wnt5a/Dll4	9
GO:0060071	GO:0060071	Wnt signaling pathway, planar cell polarity pathway	9/1343	18/8495	0.000750285730573026	0.00736258756672285	0.00563809628499029	Fzd1/Ptk7/Rac1/Mllt3/Celsr1/Ryk/Lrp6/Ankrd6/Wnt5a	9
GO:0071320	GO:0071320	cellular response to cAMP	9/1343	18/8495	0.000750285730573026	0.00736258756672285	0.00563809628499029	Itpr1/Ahr/Gpd1/Kcnq1/Pde2a/Fdx1/Slc8a1/Wnt10b/Zfp36l1	9
GO:1901889	GO:1901889	negative regulation of cell junction assembly	9/1343	18/8495	0.000750285730573026	0.00736258756672285	0.00563809628499029	Tlr2/Lrp1/Tlr2/Wnt5a/Lrp1/Apod/Gsk3b/Mdga1/Rcc2	9
GO:0021700	GO:0021700	developmental maturation	42/1343	164/8495	0.000751607370340286	0.00736258756672285	0.00563809628499029	Msx2/Akr1b3/Fgfr3/Nrxn1/Reck/Fat4/Notch1/Rbpj/Plcb1/Septin4/Ascl1/Rac1/Map3k13/Unc13c/Cntnap2/Hes1/Bmp2/Ext1/B4galt5/Bsph1/Dchs1/Wnt5a/Gba/Wnt1/Ank3/Erbb4/Tdrd1/Ywhaz/Rb1/Pebp1/Nr4a2/Gsk3b/Nlgn1/Fgfr3/Cd63/Fev/Wnt10b/Ctnnb1/Ctsl/Cdc20/Dld/Rab32	42
GO:0001974	GO:0001974	blood vessel remodeling	11/1343	25/8495	0.00076762676221441	0.00745671675278424	0.00571017820040826	Hoxa3/Ahr/Tgfbr3/Rbpj/Lrp1/Itga4/Ext1/Bmpr2/Lrp1/Dll4/Tmbim1	11
GO:0021955	GO:0021955	central nervous system neuron axonogenesis	11/1343	25/8495	0.00076762676221441	0.00745671675278424	0.00571017820040826	Phox2b/Dclk1/Prdm8/Wdr47/Slit2/B4galt5/Szt2/Nr4a2/Pafah1b1/Bhlhe22/Grcc10	11
GO:0045747	GO:0045747	positive regulation of Notch signaling pathway	11/1343	25/8495	0.00076762676221441	0.00745671675278424	0.00571017820040826	Sox2/Reck/Notch1/Rbpj/Ascl1/Rfng/Hes1/Yap1/Zmiz1/Dll4/Wnt1	11
GO:0090162	GO:0090162	establishment of epithelial cell polarity	11/1343	25/8495	0.00076762676221441	0.00745671675278424	0.00571017820040826	Ptk7/Shh/Foxf1/Arf6/Fat1/Hes1/Wnt5a/Golph3/Fat1/Cdc42/Lama1	11
GO:0010001	GO:0010001	glial cell differentiation	35/1343	130/8495	0.0007720653170523	0.00748420816717574	0.0057312304785571	Gli3/Sox6/Fgfr3/Shh/Notch1/Dlx1/Ascl1/Kdm4a/Tlr2/Myrf/Lrp1/Tlr2/Phox2b/Lrp6/Prdm8/Ski/Cntnap2/Hes1/Bmp2/B4galt5/Pax6/Gba/Lrp1/Serpine2/Klf15/Smo/Ntrk2/Grk2/Fgfr3/Prpf19/Ctnnb1/Smarca4/Nkx6-2/Adora2a/Gpr157	35
GO:0140352	GO:0140352	export from cell	98/1343	460/8495	0.000829317136555635	0.00802247949354131	0.00614342599242986	Calm1/Neo1/Tbx3/Cacna1c/Fzd4/Adra1a/P3h1/Isl1/Rims2/Syn3/Slc6a9/Nrxn1/Scrib/Stxbp4/Kcna2/Notch1/Pak1/Septin4/Kcnq1/Acvr2a/Pla2g4a/Brsk2/Avp/Rac1/Foxf1/Tlr2/Agrn/Fga/Lrp1/Unc13c/Arf6/Vamp3/Stx1a/Tlr2/Sirt1/Prrt2/Ano1/Chrna5/Stxbp5/Lamp1/Il1rapl1/Grm7/Bmp2/Ghsr/Pcsk6/Arntl/Fer/Adcy1/Rab33b/Pax6/Glud1/Slc18a2/Pam/Pnkd/Atp1b1/Lrp1/Asic1/Mcu/Golph3/Galr1/Serpine2/Tardbp/Ncs1/Ywhaz/Alox5/Nos1/Rab3c/Gsk…	98
GO:1901653	GO:1901653	cellular response to peptide	41/1343	160/8495	0.000852989279043645	0.00823435501118274	0.00630567527749015	Pcsk9/Vwa2/Car2/Stxbp4/Plcb1/Pak1/Cav1/Rac1/Lrp1/Ncoa2/Socs7/Insr/Sirt1/Ano1/Bcar1/Slc9a1/Itga4/Ghsr/Fer/Timeless/Stat5b/Kank1/Lrp1/Rb1/Osbpl8/Sorl1/Nr4a2/Pdk2/Gsk3b/Scnn1g/Grk2/Ptprf/Rab10/Eprs/Nr1h4/Ctnnb1/Zfp36l1/Lpin1/Fyn/Rab8a/Syap1	41
GO:0021954	GO:0021954	central nervous system neuron development	18/1343	53/8495	0.000859347508931922	0.0082365027643057	0.00630731997628577	Tfap2a/Ascl1/Rac1/Phox2b/Dclk1/Prdm8/Wdr47/Slit2/B4galt5/Zmiz1/Agbl4/Szt2/Nr4a2/Pafah1b1/Ntrk2/Bhlhe22/Ndnf/Grcc10	18
GO:2000177	GO:2000177	regulation of neural precursor cell proliferation	18/1343	53/8495	0.000859347508931922	0.0082365027643057	0.00630731997628577	Otp/Sox2/Gli3/Trim71/Shh/Notch1/Ascl1/Skor2/Pax6/Wnt5a/Prox1/Dll4/Mapk8/Smo/Vsx2/Lrp2/Ctnnb1/Zfp423	18
GO:0040008	GO:0040008	regulation of growth	78/1343	352/8495	0.000863061634974654	0.0082365027643057	0.00630731997628577	Crabp2/Cacna1c/Ptch1/P3h1/Rims2/Ahr/Kif26a/Fgfr3/Sema5a/Ddr1/Kazald1/Tgfbr3/Notch1/Zmpste24/Gata4/Rbpj/Frzb/Plcb1/Pak1/Col14a1/Sema6d/Men1/Ppara/Avp/Map3k13/Agrn/Capn3/Lrp1/Socs7/Tll2/Insr/Sirt1/Ryk/Extl3/Slc9a1/Sh3pxd2b/Ghsr/Tgfbr1/Sgpl1/Slit2/Bmpr2/Stat5b/Wnt5a/Reg2/Kctd21/Siah1a/Yap1/Prox1/Lrp1/Socs6/Slit3/Wfs1/Serpine2/Ppib/Erbb4/Rb1/Gamt/Bcl6/Gsk3b/Pafah1b1/Smo/Fgfr3/Cav3/Acsl4/Cdc42/Ogfr/Pm…	78
GO:0003283	GO:0003283	atrial septum development	8/1343	15/8495	0.000865602805017298	0.0082365027643057	0.00630731997628577	Isl1/Gata4/Acvr1/Ank2/Notch2/Bmpr2/Wnt5a/Smo	8
GO:0010862	GO:0010862	positive regulation of pathway-restricted SMAD protein phosphorylation	8/1343	15/8495	0.000865602805017298	0.0082365027643057	0.00630731997628577	Bmp3/Bmp7/Acvr2a/Acvr1/Bmp2/Tgfbr1/Bmpr2/Twsg1	8
GO:0032924	GO:0032924	activin receptor signaling pathway	8/1343	15/8495	0.000865602805017298	0.0082365027643057	0.00630731997628577	Acvr2a/Men1/Acvr1/Ski/Magi2/Tgfbr1/Fst/Tgif2	8
GO:0048048	GO:0048048	embryonic eye morphogenesis	8/1343	15/8495	0.000865602805017298	0.0082365027643057	0.00630731997628577	Zeb1/Hipk1/Tfap2a/Bmp7/Rarb/Lrp6/Pax6/Prox1	8
GO:0061041	GO:0061041	regulation of wound healing	17/1343	49/8495	0.000903089838415504	0.00857566738397416	0.00656704426001392	Wnt4/Klkb1/Adamts18/Tfpi/Cav1/Fga/Prkg1/Kank1/Ddr2/Serpine2/Plg/Alox5/Rreb1/Cd109/Cd9/Serpinc1/Mylk	17
GO:0006941	GO:0006941	striated muscle contraction	23/1343	75/8495	0.000906501798369171	0.00859053537232536	0.00657842981558504	Calm1/Gaa/Cacna1c/Adra1a/Gata4/Cav1/Kcnq1/Ank2/Cacnb2/Agrn/Slc9a1/Kcnj5/Atp1b1/Nos1/Arg2/Jup/Slc8a1/Met/Ccn2/Pgam2/Grk2/Cav3/Grcc10	23
GO:0090102	GO:0090102	cochlea development	13/1343	33/8495	0.00092987621554325	0.00879413420919257	0.00673434101329461	Fgfr3/Zeb1/Ptk7/Frzb/Kcnq1/Rac1/Mcm2/Hes1/Dchs1/Wnt5a/Pafah1b1/Fgfr3/Adam10	13
GO:0035148	GO:0035148	tube formation	28/1343	98/8495	0.000933541440810079	0.00881088909551582	0.00674717151092584	Wnt6/Wnt4/Ptch1/Fzd1/Trim71/Ift52/Scrib/Ptk7/Shh/Notch1/T/Tfap2a/Bmp7/Celsr1/Osr1/Lrp6/Ski/Wnt5a/Ywhaz/Prickle1/Sall4/Fuz/Lrp2/Mthfr/St14/Ctnnb1/Deaf1/Hectd1	28
GO:2001237	GO:2001237	negative regulation of extrinsic apoptotic signaling pathway	14/1343	37/8495	0.000956698039630622	0.00899476601662467	0.00688798012968985	Gpx1/Unc5b/Hgf/Acvr1/Fga/Snai2/Faim/Col2a1/Tgfbr1/Yap1/Gsk3b/Faim2/Tmbim1/Fyn	14
GO:0097306	GO:0097306	cellular response to alcohol	15/1343	41/8495	0.000956890001768582	0.00899476601662467	0.00688798012968985	Cyp7a1/Ptch1/Ahr/Glra2/Ces1b/Lrp6/Golph3/Gnai1/Fdx1/Jup/Smo/Scnn1g/Trp53inp1/Ctnnb1/Ces1c	15
GO:0001838	GO:0001838	embryonic epithelial tube formation	26/1343	89/8495	0.000977199375065197	0.00909782756947201	0.00696690224137517	Wnt6/Wnt4/Ptch1/Fzd1/Trim71/Ift52/Scrib/Ptk7/Shh/T/Tfap2a/Bmp7/Celsr1/Osr1/Lrp6/Ski/Wnt5a/Prickle1/Sall4/Fuz/Lrp2/Mthfr/St14/Ctnnb1/Deaf1/Hectd1	26
GO:0035272	GO:0035272	exocrine system development	10/1343	22/8495	0.000979585560349339	0.00909782756947201	0.00696690224137517	Shh/Hgf/Bmp7/Insr/Btbd7/Snai2/Pax6/Twsg1/Met/Lama1	10
GO:0050818	GO:0050818	regulation of coagulation	10/1343	22/8495	0.000979585560349339	0.00909782756947201	0.00696690224137517	Klkb1/Adamts18/Tfpi/Cav1/Fga/Prkg1/Serpine2/Plg/Cd9/Serpinc1	10
GO:0055010	GO:0055010	ventricular cardiac muscle tissue morphogenesis	10/1343	22/8495	0.000979585560349339	0.00909782756947201	0.00696690224137517	Isl1/Tgfbr3/Notch1/Rbpj/Col11a1/Tgfbr1/Prox1/Dll4/Lrp2/Ctnnb1	10
GO:0060563	GO:0060563	neuroepithelial cell differentiation	10/1343	22/8495	0.000979585560349339	0.00909782756947201	0.00696690224137517	Wnt4/Otp/Fgfr3/Notch1/Ascl1/Lhx3/Hes1/Bmp2/Tmem231/Fgfr3	10
GO:0099054	GO:0099054	presynapse assembly	10/1343	22/8495	0.000979585560349339	0.00909782756947201	0.00696690224137517	Fzd1/Nrxn1/Gpc6/Arf6/Il1rapl1/Cntn5/Efnb2/Lrp4/Mdga1/Nlgn1	10
GO:0010977	GO:0010977	negative regulation of neuron projection development	22/1343	71/8495	0.000997102345212946	0.00922369227092612	0.00706328646760662	Neo1/Sema5a/Ptprg/Sema6d/Prag1/Lrp1/Arf6/Ryk/Hes1/Slit2/Kank1/Wnt5a/Lrp1/Efnb2/Lrp4/Gsk3b/Nlgn1/Pafah1b1/Spock1/Rnf6/Spock1/Ulk2	22
GO:0050770	GO:0050770	regulation of axonogenesis	22/1343	71/8495	0.000997102345212946	0.00922369227092612	0.00706328646760662	Crabp2/Ache/Sema5a/Pak1/Brsk2/Sema6d/Map3k13/Lrp1/Chn1/Ryk/Slit2/Bmpr2/Plxnb3/Wnt5a/Lrp1/Lrp4/Gsk3b/Pafah1b1/Ntrk2/Rnf6/Ulk2/Ust	22
GO:0061458	GO:0061458	reproductive system development	34/1343	127/8495	0.00101541061632371	0.00937441586855993	0.00717870705149487	Wnt4/Tbx3/Fzd4/Sox2/Ahr/Shh/Notch1/Gata4/Csmd1/Bmp7/Slc22a5/Acvr2a/Pla2g4a/Rac1/Osr1/Insr/Sirt1/Lrp6/Greb1l/Tgfbr1/Sgpl1/Stat5b/Zfx/Fst/Wnt5a/Serpine2/Spata2/Grk2/Lrp2/Wdr48/Dmrta1/Pcyt1b/Ctnnb1/Dhx37	34
GO:0003158	GO:0003158	endothelium development	19/1343	58/8495	0.00102855411641374	0.00945822589658726	0.00724288679854489	Gpx1/Vcl/Fzd1/Zeb1/Notch1/Rbpj/Plcb1/Acvr1/Pde2a/Tgfbr1/Plod3/Bmpr2/Prox1/Add1/Dll4/Met/Ctnnb1/Col24a1/Cul7	19
GO:0014902	GO:0014902	myotube differentiation	19/1343	58/8495	0.00102855411641374	0.00945822589658726	0.00724288679854489	Gpx1/Neo1/Bcl9/Shh/Notch1/Flot1/Nphs1/Dock1/Capn2/Ski/Cntnap2/Wnt1/Gsk3b/Smo/Met/Cd9/Cav3/Wnt10b/Smyd3	19
GO:0061351	GO:0061351	neural precursor cell proliferation	27/1343	94/8495	0.00104641597814387	0.00960349811894169	0.00735413284753869	Otp/Sox2/Gli3/Trim71/Shh/Notch1/Orc3/Ascl1/Emx2/Rarb/Skor2/Lrp6/Cntnap2/Wdr47/Pax6/Wnt5a/Prox1/Dll4/Wnt1/Mapk8/Pafah1b1/Smo/Vsx2/Lrp2/Rab10/Ctnnb1/Zfp423	27
GO:0045785	GO:0045785	positive regulation of cell adhesion	44/1343	177/8495	0.00110661619465774	0.0101359943971309	0.00776190596542988	Wnt4/Lamb1/Lamc1/Frmd5/Sox2/Gli3/Zfhx3/Shh/Bmp7/Cav1/Rac1/Foxf1/Fga/Flot1/Smarcb1/Dock1/Itga4/Hes1/Stat5b/Wnt5a/Cyld/Flot2/Zmiz1/Vit/Dpp4/Ank3/Alox5/Efnb2/Jup/Bcl6/Gsk3b/Rreb1/Actb/Cd63/Mex3b/Ptpn23/Cdc42/Sart1/Chst4/Wnt10b/Lama1/Smarca4/Ndnf/P4hb	44
GO:0007179	GO:0007179	transforming growth factor beta receptor signaling pathway	28/1343	99/8495	0.00110954344389167	0.0101428401658702	0.00776714829401988	Zeb1/Tgfbr3/Onecut2/Chst11/Cav1/Sinhcaf/Nlk/Men1/Onecut1/Ppara/Acvr1/Smad6/Lrp1/Fbn2/Sirt1/Ski/Bambi/Bmp2/Tgfbr1/Zmiz1/Lrp1/Wnt1/Twsg1/Fbn1/Cd109/Cav3/Pml/Got1	28
GO:0003179	GO:0003179	heart valve morphogenesis	11/1343	26/8495	0.00114242978383308	0.0104229917336771	0.00798168177146536	Notch1/Gata4/Acvr1/Smad6/Notch2/Bmp2/Slit2/Bmpr2/Dchs1/Slit3/Rb1	11
GO:0009913	GO:0009913	epidermal cell differentiation	26/1343	90/8495	0.00117181790276632	0.0106701931537606	0.0081709828012442	Msx2/Lamc1/Ptch1/Hoxa7/Fgfr3/Scrib/Notch1/Rbpj/Tfap2a/Kcnq1/Rac1/Foxn1/Tgm1/Whrn/Hes1/Pax6/Yap1/Wnt16/Pafah1b1/Grhl1/Cd109/Fgfr3/St14/Sav1/Zfp36l1/Smarca4	26
GO:0009617	GO:0009617	response to bacterium	50/1343	208/8495	0.00117652719365786	0.0106921504533009	0.00818779718448164	Gpx1/Slc17a5/Amy1/Mpo/Wfdc17/Hmcn1/Colec12/Rbpj/Epx/Tfap2a/Slc22a5/Cav1/Plscr1/Slc22a21/Tcf3/Nlrc3/Mrc1/Plaat3/Tlr2/Litaf/Fga/Peli1/Smad6/Tlr2/Pde2a/Klhl6/Pglyrp3/Wfdc18/Sftpd/Baiap2/Notch2/Bmp2/Fer/Stat5b/Wnt5a/Cps1/Nos1/Mapk8/Arg2/Gch1/Sash1/Ido1/Rnf5/Gbp10/Nr1h4/Rab7/Cubn/Lbp/Upf1/Ces1c	50
GO:0010817	GO:0010817	regulation of hormone levels	64/1343	281/8495	0.00118883553754531	0.0107829468931741	0.00825732696130267	Crabp2/Wnt4/Crabp1/Tbx3/Cacna1c/Fzd4/Rbp1/Isl1/Rims2/Stxbp4/Shh/Zmpste24/Kcnq1/Acvr2a/Brsk2/Rdh8/Rac1/Fga/Lrp1/Plb1/Disp1/Tpo/Stx1a/Sirt1/Ano1/Hsd11b1/Dgkq/Slc7a8/Bmp2/Ghsr/Akr1c20/Pcsk6/Arntl/Sgpl1/Ece1/Bco2/Stat5b/Pax6/Glud1/Slc18a2/Prlhr/Lrp1/Mcu/Galr1/Tardbp/Ywhaz/Alox5/Nos1/Fdx1/Cyp1a1/Fbn1/Adh6b/Acsl4/Slco4a1/Stard3/Lrp2/Vamp7/Nr1h4/Ctsl/Adam10/Htr1a/Tacr2/C1qtnf3/Cyp46a1	64
GO:0071695	GO:0071695	anatomical structure maturation	35/1343	133/8495	0.00120119390415035	0.0108738428716178	0.00832693296241844	Msx2/Akr1b3/Fgfr3/Nrxn1/Reck/Fat4/Notch1/Rbpj/Plcb1/Septin4/Ascl1/Rac1/Map3k13/Cntnap2/Hes1/Bmp2/Ext1/B4galt5/Bsph1/Dchs1/Wnt5a/Gba/Wnt1/Ank3/Tdrd1/Rb1/Pebp1/Nr4a2/Gsk3b/Fgfr3/Fev/Wnt10b/Ctnnb1/Ctsl/Dld	35
GO:0002521	GO:0002521	leukocyte differentiation	55/1343	234/8495	0.00120372258403511	0.010875575113622	0.0083282594725781	Wnt4/Rbp1/Hoxa7/Gli3/Ahr/Fgfr3/Zeb1/Car2/Nkx2-3/Cbfa2t3/Lbr/Shh/Rbpj/Plcb1/Slc25a5/Glo1/Onecut1/Tcf3/Gfi1b/Tlr2/Foxn1/Tlr2/Smarcb1/Sirt1/Pglyrp3/Notch2/Foxj1/Lmbr1l/Stat5b/Cyld/Gba/Zmiz1/Dll4/Wnt1/Dpp4/Rb1/Bcl6/Gsk3b/Pafah1b1/Fbn1/Nme2/Actb/Cd109/Fgfr3/Zbtb46/Sart1/Wnt10b/Ctnnb1/Entpd7/Ctsl/Zfp36l1/Smarca4/Itfg2/Hectd1/Tmem64	55
GO:0050727	GO:0050727	regulation of inflammatory response	36/1343	138/8495	0.00122054447016627	0.0109793171562347	0.00840770268731085	Gpx1/Dnase1l3/Dnase1/Isl1/Hgf/Pla2g4a/Ppara/Nlrc3/Foxf1/Tlr2/Tlr2/Pde2a/Ghsr/Metrnl/Slit2/Stat5b/Wnt5a/Cyld/Ddt/Nlrp12/Psma1/Spata2/Lpcat3/Alox5/Rb1/Bcl6/Ido1/Aoah/Vamp7/Psmb4/Nr1h4/Chrna7/Vps35/Lbp/C1qtnf3/Adora2a	36
GO:0022408	GO:0022408	negative regulation of cell-cell adhesion	22/1343	72/8495	0.00122561393075644	0.0109793171562347	0.00840770268731085	Gli3/Adamts18/Scrib/Shh/Notch1/Ppara/Peli1/Prkg1/B4galnt2/Sftpd/Foxj1/Bmp2/Socs6/Wnt1/Serpine2/Ass1/Twsg1/Arg2/Bcl6/Ido1/Cd9/Adora2a	22
GO:0060441	GO:0060441	epithelial tube branching involved in lung morphogenesis	9/1343	19/8495	0.00122700299188525	0.0109793171562347	0.00840770268731085	Sox2/Shh/Foxf1/Celsr1/Ext1/Yap1/Tmtc3/Ctnnb1/Lama1	9
GO:0061162	GO:0061162	establishment of monopolar cell polarity	9/1343	19/8495	0.00122700299188525	0.0109793171562347	0.00840770268731085	Scrib/Ptk7/Foxf1/Fat1/Foxj1/Wnt5a/Fat1/Cdc42/Lama1	9
GO:0061339	GO:0061339	establishment or maintenance of monopolar cell polarity	9/1343	19/8495	0.00122700299188525	0.0109793171562347	0.00840770268731085	Scrib/Ptk7/Foxf1/Fat1/Foxj1/Wnt5a/Fat1/Cdc42/Lama1	9
GO:0021515	GO:0021515	cell differentiation in spinal cord	12/1343	30/8495	0.00124263672536857	0.0110554276924282	0.00846598634471691	Ptch1/Isl1/Gli3/Sox6/Shh/Ascl1/Olig3/Lhx3/Dll4/Wnt1/Lbx1/Pax7	12
GO:0021879	GO:0021879	forebrain neuron differentiation	12/1343	30/8495	0.00124263672536857	0.0110554276924282	0.00846598634471691	Otp/Sox2/Tbr1/Zswim6/Tfap2a/Dlx1/Ascl1/Hes1/Pax6/Zmiz1/Prox1/Ndnf	12
GO:0061337	GO:0061337	cardiac conduction	12/1343	30/8495	0.00124263672536857	0.0110554276924282	0.00846598634471691	Cacna1c/Isl1/Zmpste24/Cav1/Kcnq1/Ank2/Slc4a3/Cacnb2/Slc9a1/Kcnj5/Jup/Slc8a1	12
GO:0022409	GO:0022409	positive regulation of cell-cell adhesion	27/1343	95/8495	0.00124639916768878	0.0110677391741525	0.00847541418767883	Sox2/Gli3/Shh/Bmp7/Cav1/Fga/Flot1/Smarcb1/Itga4/Hes1/Stat5b/Wnt5a/Cyld/Flot2/Zmiz1/Dpp4/Ank3/Alox5/Efnb2/Bcl6/Actb/Mex3b/Ptpn23/Sart1/Chst4/Wnt10b/Smarca4	27
GO:0003143	GO:0003143	embryonic heart tube morphogenesis	15/1343	42/8495	0.00127423382623965	0.011271882116907	0.00863174204887177	Tbx3/Hand2/Ift52/Shh/Notch1/Gata4/Rbpj/Acvr1/Lrp6/Notch2/Hes1/Wnt5a/Yap1/Lbx1/Smo	15
GO:0035418	GO:0035418	protein localization to synapse	15/1343	42/8495	0.00127423382623965	0.011271882116907	0.00863174204887177	Asic2/Klc1/Nrxn1/Scrib/Gpc6/Nphs1/Baiap2/Magi2/Ghsr/Gsk3b/Nlgn1/Adam10/Vps35/Zdhhc12/Rab8a	15
GO:0060425	GO:0060425	lung morphogenesis	13/1343	34/8495	0.00129051093404906	0.0113942075448392	0.00872541598273456	Sox2/Shh/Gata4/Foxf1/Celsr1/Ext1/Plod3/Pitx2/Yap1/Tmtc3/Cdc42/Ctnnb1/Lama1	13
GO:0021510	GO:0021510	spinal cord development	19/1343	59/8495	0.00129632257766813	0.0114022475498862	0.00873157282938335	Ptch1/Isl1/Gli3/Sox6/Shh/Ascl1/Olig3/Lhx3/Pbx3/Foxb1/Pax6/Vit/Dll4/Wnt1/Lbx1/Vldlr/Smo/Fuz/Pax7	19
GO:0055006	GO:0055006	cardiac cell development	19/1343	59/8495	0.00129632257766813	0.0114022475498862	0.00873157282938335	Tbx3/Adra1a/Isl1/Tgfbr3/Notch1/Zmpste24/Gata4/Pak1/Col14a1/Ppara/Smad6/Sirt1/Pitx2/Prox1/Nebl/Gsk3b/Slc8a1/Met/Cav3	19
GO:0007368	GO:0007368	determination of left/right symmetry	25/1343	86/8495	0.00131081847720833	0.0114863246223171	0.00879595707275289	Tbx3/Hand2/Ift52/Shh/Notch1/T/Gata4/Rbpj/Acvr2a/Acvr1/Foxf1/Disp1/Lrp6/Notch2/Foxj1/Pcsk6/Pitx2/Dnah5/Wnt5a/Pskh1/Bicc1/Lbx1/Smo/Nkx3-2/Ap1b1	25
GO:0044706	GO:0044706	multi-multicellular organism process	25/1343	86/8495	0.00131081847720833	0.0114863246223171	0.00879595707275289	Mmp9/Wnt4/Lamb1/Ddr1/Reck/T/Csmd1/Acvr2a/Pla2g4a/Men1/Tekt3/Fbn2/Ago2/Sh3pxd2b/Ghsr/Arntl/Bmpr2/Stat5b/B4galt1/Serpine2/Prdm14/Acsl4/A2m/Hexb/Ctsl	25
GO:0060560	GO:0060560	developmental growth involved in morphogenesis	35/1343	134/8495	0.00138453917784508	0.0121095127716413	0.00927317989118638	Crabp2/Vcl/Rims2/Ahr/Sema5a/Ddr1/Ptk7/Shh/Notch1/Pak1/Sema6d/Map3k13/Lrp1/Ryk/Dclk1/Lrp6/Itga4/Ext1/Slit2/Bmpr2/Wnt5a/Reg2/Impact/Yap1/Lrp1/Slit3/Tmtc3/Gsk3b/Pafah1b1/Smo/Septin7/Rnf6/Ulk2/Ctnnb1/Wdr36	35
GO:0072175	GO:0072175	epithelial tube formation	26/1343	91/8495	0.00139906551397046	0.0121931960690291	0.0093372625908952	Wnt6/Wnt4/Ptch1/Fzd1/Trim71/Ift52/Scrib/Ptk7/Shh/T/Tfap2a/Bmp7/Celsr1/Osr1/Lrp6/Ski/Wnt5a/Prickle1/Sall4/Fuz/Lrp2/Mthfr/St14/Ctnnb1/Deaf1/Hectd1	26
GO:0043434	GO:0043434	response to peptide hormone	45/1343	184/8495	0.00139934809818645	0.0121931960690291	0.0093372625908952	Pcsk9/Ache/Vwa2/Car2/Tgfbr3/Stxbp4/Plcb1/Pak1/Cav1/Kcnq1/Ppara/Rac1/Hadha/Ncoa2/Socs7/Insr/Sirt1/Bcar1/Slc9a1/Ghsr/Fer/Stat5b/Kank1/Reg2/Nos1/Rb1/Klf15/Gatm/Osbpl8/Sorl1/Nr4a2/Pdk2/Gsk3b/Scnn1g/Grk2/Ptprf/Rab10/Eprs/Nr1h4/Meak7/Ctnnb1/Zfp36l1/Lpin1/Rab8a/Syap1	45
GO:0090130	GO:0090130	tissue migration	37/1343	144/8495	0.0014160138701841	0.0123153505382554	0.00943080560860439	Gpx1/Mmp9/Fat2/Sema5a/Ptprg/Tgfbr3/Shh/Ptprm/Notch1/T/Fgf18/Rac1/Foxf1/Glipr2/Arf6/Dock1/Sirt1/Bcar1/Mcc/Snai2/Tgfbr1/Slit2/Bmpr2/Kank1/Wnt5a/Prox1/Dll4/Dpp4/Bmper/Prss2/Efnb2/Jup/Sash1/Rreb1/Met/Cd63/Ptpn23	37
GO:0006813	GO:0006813	potassium ion transport	30/1343	110/8495	0.00142630342121783	0.0123816974233704	0.00948161249179564	Calm1/Rgs7/Plcb4/Kcna2/Cav1/Kcnq1/Ank2/Kcnc1/Kcnd2/Agrn/Slc12a6/Hbp1/Slc9a1/Kcnj5/Slc9a9/Kcnmb3/Kcnh8/Kcnk16/Atp1b1/Ank3/Galr2/Nos1/Nalcn/Cnga2/Slc24a3/Kcnk3/Slc9a8/Cd63/Cav3/Kcnc4	30
GO:0050803	GO:0050803	regulation of synapse structure or activity	39/1343	154/8495	0.00143088822740748	0.0123983667078715	0.00949437743756604	Slc17a6/Adgrl3/Asic2/Fzd1/Nrxn1/Ncan/Zmynd8/Adgrb2/Tanc2/Tlr2/Agrn/Gpc6/Slc17a6/Arf6/Tlr2/Frmpd4/Il1rapl1/Baiap2/Magi2/Negr1/Ghsr/Wnt5a/Ptprt/Ywhaz/Lrp4/Gsk3b/Mdga1/Nlgn1/Pafah1b1/Ntrk2/Cdc42/Ptprf/Chrna7/Cdc20/Adam10/Vps35/Camk1/Fyn/Vcp	39
GO:0021543	GO:0021543	pallium development	27/1343	96/8495	0.00147860187110482	0.0127879823536259	0.00979273592973942	Lamb1/Sox2/Tbr1/Gli3/Fat4/Plcb1/Alk/Nr2f1/Dlx1/Ascl1/Rac1/Emx2/Socs7/Lrp6/Wdr47/Slit2/Pax6/Zmiz1/Prox1/Gsk3b/Mdga1/Pafah1b1/Smo/Ntrk2/Bhlhe22/Tra2b/Ctnnb1	27
GO:0015874	GO:0015874	norepinephrine transport	8/1343	16/8495	0.0014926913010451	0.0128620233773386	0.00984943480319235	Slc22a1/Stx1a/Ghsr/Slc22a3/Actb/Slc29a4/Chrna7/Adora2a	8
GO:0030195	GO:0030195	negative regulation of blood coagulation	8/1343	16/8495	0.0014926913010451	0.0128620233773386	0.00984943480319235	Klkb1/Adamts18/Tfpi/Fga/Prkg1/Serpine2/Plg/Cd9	8
GO:0060538	GO:0060538	skeletal muscle organ development	28/1343	101/8495	0.00154943687942834	0.0133263027726064	0.0102049690375813	Gpx1/Large1/Hlf/Rtl1/Bcl9/Shh/Notch1/Gata4/Cav1/Flot1/Disp1/Nphs1/Tll2/Phox2b/Ski/Cntnap2/Arntl/Pitx2/Fxr1/Rb1/Smo/Met/Pitx1/Ddx17/Wnt10b/Ctnnb1/Ddx17/Pax7	28
GO:0061045	GO:0061045	negative regulation of wound healing	11/1343	27/8495	0.00165569284837438	0.0141523688226656	0.0108375509778011	Wnt4/Klkb1/Adamts18/Tfpi/Fga/Prkg1/Serpine2/Plg/Alox5/Cd109/Cd9	11
GO:0099172	GO:0099172	presynapse organization	11/1343	27/8495	0.00165569284837438	0.0141523688226656	0.0108375509778011	Fzd1/Nrxn1/Gpc6/Arf6/Il1rapl1/Cntn5/Efnb2/Lrp4/Mdga1/Nlgn1/Vps35	11
GO:0046928	GO:0046928	regulation of neurotransmitter secretion	21/1343	69/8495	0.00165764904542289	0.0141523688226656	0.0108375509778011	Adra1a/Rims2/Stx1a/Chrna5/Stxbp5/Grm7/Adcy1/Pnkd/Asic1/Ncs1/Gsk3b/Nlgn1/Ntrk2/Chrna3/Kcnc4/Rab5a/Chrna7/Htr1a/Tacr2/Adora2a/Fbxl20	21
GO:1903034	GO:1903034	regulation of response to wounding	21/1343	69/8495	0.00165764904542289	0.0141523688226656	0.0108375509778011	Wnt4/Neo1/Klkb1/Adamts18/Tfpi/Cav1/Fga/Prkg1/Lrp1/Kank1/Ddr2/Lrp1/Serpine2/Plg/Alox5/Rreb1/Cd109/Cd9/Ptprf/Serpinc1/Mylk	21
GO:0090066	GO:0090066	regulation of anatomical structure size	62/1343	274/8495	0.00166695318078068	0.0142057383702793	0.0108784201213469	Gpx1/Crabp2/Cacna1c/Asic2/Adra1a/Ahr/Sema5a/Kirrel/Tgfbr3/Scpep1/Anxa7/Ptprm/Pak1/Cav1/Sema6d/Avp/Rac1/Map3k13/Tlr2/Fga/Prkg1/Smad6/Fchsd2/Lrp1/Arf6/Tlr2/Nphs1/Sirt1/Ryk/Slc12a6/Baiap2/Ext1/Fer/Plod3/Ece1/Slit2/Bmpr2/Kank1/Wnt5a/Faah/Lrp1/Add1/Cps1/Alox5/Nos1/Gch1/Gsk3b/Drd5/Pafah1b1/Slc8a1/Grk2/Aqp4/Cav3/Rnf6/Sod2/Chrm3/Ulk2/Rab5a/Wdr36/Htr1a/Adora2a/Comp	62
GO:0060420	GO:0060420	regulation of heart growth	15/1343	43/8495	0.0016754655929538	0.0142521780694955	0.0109139825500791	Ahr/Tgfbr3/Notch1/Gata4/Rbpj/Pak1/Col14a1/Ppara/Sirt1/Tgfbr1/Yap1/Prox1/Erbb4/Cav3/Sav1	15
GO:0021513	GO:0021513	spinal cord dorsal/ventral patterning	7/1343	13/8495	0.00172855373961132	0.0145970245923983	0.0111780579015843	Gli3/Shh/Ascl1/Lhx3/Dll4/Smo/Fuz	7
GO:0035988	GO:0035988	chondrocyte proliferation	7/1343	13/8495	0.00172855373961132	0.0145970245923983	0.0111780579015843	Col9a1/Ext1/Bmpr2/Ddr2/Ccn2/Mmp16/Comp	7
GO:0036314	GO:0036314	response to sterol	7/1343	13/8495	0.00172855373961132	0.0145970245923983	0.0111780579015843	Cyp7a1/Ptch1/Ces1b/Lrp6/Tgfbr1/Smo/Ces1c	7
GO:1902042	GO:1902042	negative regulation of extrinsic apoptotic signaling pathway via death domain receptors	7/1343	13/8495	0.00172855373961132	0.0145970245923983	0.0111780579015843	Gpx1/Hgf/Fga/Faim/Gsk3b/Faim2/Tmbim1	7
GO:0032373	GO:0032373	positive regulation of sterol transport	12/1343	31/8495	0.00173966816537605	0.0146113284720122	0.0111890114759603	Lipg/Ptch1/Cav1/Ces1b/Lrp1/Ldlrap1/Sirt1/Pon1/Abcb4/Lrp1/Lpcat3/Ces1c	12
GO:0032376	GO:0032376	positive regulation of cholesterol transport	12/1343	31/8495	0.00173966816537605	0.0146113284720122	0.0111890114759603	Lipg/Ptch1/Cav1/Ces1b/Lrp1/Ldlrap1/Sirt1/Pon1/Abcb4/Lrp1/Lpcat3/Ces1c	12
GO:0051591	GO:0051591	response to cAMP	12/1343	31/8495	0.00173966816537605	0.0146113284720122	0.0111890114759603	Itpr1/Ahr/Gpd1/Kcnq1/Cnga3/Pde2a/Dgkq/Fdx1/Slc8a1/Wnt10b/Pygm/Zfp36l1	12
GO:0051101	GO:0051101	regulation of DNA binding	22/1343	74/8495	0.001819588302281	0.0150197706313082	0.0115017868691344	Calm1/Mmp9/Msx2/Isl1/Rnf220/Hand2/Hipk1/Twist2/Zmpste24/Sirt1/Ski/Hes1/Pitx2/Pax6/Rb1/Mapk8/Smo/Runx1t1/Cdt1/Ctnnb1/Smarca4/Pax7	22
GO:0003198	GO:0003198	epithelial to mesenchymal transition involved in endocardial cushion formation	6/1343	10/8495	0.00182380623397575	0.0150197706313082	0.0115017868691344	Msx2/Notch1/Rbpj/Acvr1/Snai2/Tgfbr1	6
GO:0032925	GO:0032925	regulation of activin receptor signaling pathway	6/1343	10/8495	0.00182380623397575	0.0150197706313082	0.0115017868691344	Acvr2a/Men1/Acvr1/Ski/Magi2/Fst	6
GO:0051610	GO:0051610	serotonin uptake	6/1343	10/8495	0.00182380623397575	0.0150197706313082	0.0115017868691344	Slc22a1/Slc18a2/Nos1/Slc22a3/Fev/Slc29a4	6
GO:0060413	GO:0060413	atrial septum morphogenesis	6/1343	10/8495	0.00182380623397575	0.0150197706313082	0.0115017868691344	Isl1/Gata4/Acvr1/Notch2/Bmpr2/Smo	6
GO:0071397	GO:0071397	cellular response to cholesterol	6/1343	10/8495	0.00182380623397575	0.0150197706313082	0.0115017868691344	Cyp7a1/Ptch1/Ces1b/Lrp6/Smo/Ces1c	6
GO:0072202	GO:0072202	cell differentiation involved in metanephros development	6/1343	10/8495	0.00182380623397575	0.0150197706313082	0.0115017868691344	Wnt4/Fat4/Osr1/Yap1/Smo/Ctnnb1	6
GO:0072574	GO:0072574	hepatocyte proliferation	6/1343	10/8495	0.00182380623397575	0.0150197706313082	0.0115017868691344	Itpr1/Fgf18/Mki67/Notch2/Prox1/Smo	6
GO:0072575	GO:0072575	epithelial cell proliferation involved in liver morphogenesis	6/1343	10/8495	0.00182380623397575	0.0150197706313082	0.0115017868691344	Itpr1/Fgf18/Mki67/Notch2/Prox1/Smo	6
GO:1904177	GO:1904177	regulation of adipose tissue development	6/1343	10/8495	0.00182380623397575	0.0150197706313082	0.0115017868691344	Plaat3/Ncoa2/Sirt1/Sh3pxd2b/Sorl1/Nr1h4	6
GO:2001026	GO:2001026	regulation of endothelial cell chemotaxis	6/1343	10/8495	0.00182380623397575	0.0150197706313082	0.0115017868691344	Sema5a/Shh/Notch1/Fgf18/Snai2/Met	6
GO:0031128	GO:0031128	developmental induction	9/1343	20/8495	0.00192082918483159	0.0157075890984559	0.0120285020639255	Wnt4/Sox2/Hipk1/Rbpj/Tfap2a/Bmp2/Wnt5a/Wnt1/Ctnnb1	9
GO:0035909	GO:0035909	aorta morphogenesis	9/1343	20/8495	0.00192082918483159	0.0157075890984559	0.0120285020639255	Notch1/Rbpj/Lrp1/Hes1/Prox1/Lrp1/Dll4/Efnb2/Mylk	9
GO:0090175	GO:0090175	regulation of establishment of planar polarity	9/1343	20/8495	0.00192082918483159	0.0157075890984559	0.0120285020639255	Fzd1/Ptk7/Rac1/Mllt3/Celsr1/Ryk/Lrp6/Ankrd6/Wnt5a	9
GO:2000463	GO:2000463	positive regulation of excitatory postsynaptic potential	9/1343	20/8495	0.00192082918483159	0.0157075890984559	0.0120285020639255	Rims2/Nrxn1/Stx1a/Baiap2/Gsk3b/Nlgn1/Grk2/Tbc1d24/Chrna7	9
GO:0042327	GO:0042327	positive regulation of phosphorylation	74/1343	340/8495	0.00193804871738243	0.0158016504797789	0.0121005320560706	Mmp9/Fzd4/Adra1a/Isl1/Tnk2/Fzd1/Bmp3/Fgfr3/Ddr1/Dok7/Gpd1/Nrxn1/Ror1/Gata4/Fgf18/Cdc6/Hgf/Pak1/Alk/Bmp7/Cav1/Acvr2a/Traf4/Acvr1/Avp/Zbtb20/Rac1/Map3k13/Agrn/Clip3/Flot1/Kndc1/Insr/Sirt1/Ryk/Dgkq/Hes1/Bmp2/Tgfbr1/Nox4/Bmpr2/Fxr1/Stox1/Wnt5a/Ddr2/Prox1/Wnt1/Clec4n/Erbb4/Nos1/Osbpl8/Twsg1/Vldlr/Lrp4/Gsk3b/Sash1/Fbn1/Ntrk2/Met/Parp14/Maged1/Ccny/Ccn2/Fgfr3/Chrna3/Cdc42/Vav2/Als2/Chrna7/Smyd3/Camk1/Fy…	74
GO:1903037	GO:1903037	regulation of leukocyte cell-cell adhesion	30/1343	112/8495	0.00193912366730148	0.0158016504797789	0.0121005320560706	Gli3/Scrib/Shh/Cav1/Ppara/Peli1/Smarcb1/Sftpd/Foxj1/Itga4/Hes1/Stat5b/Cyld/Flot2/Zmiz1/Socs6/Dpp4/Alox5/Ass1/Efnb2/Twsg1/Arg2/Bcl6/Ido1/Actb/Sart1/Chst4/Wnt10b/Smarca4/Adora2a	30
GO:0050900	GO:0050900	leukocyte migration	32/1343	122/8495	0.00202174278887966	0.0164460999941557	0.0125940363274892	Mospd2/Mmp9/Hoxa7/Nkx2-3/Epx/Plcb1/Rac1/Tlr2/Tlr2/Foxj1/Itga4/Ext1/Fer/Slit2/Stat5b/Wnt5a/Nlrp12/Gba/B4galt1/Mcu/Golph3/Dpp4/Ppib/Plg/Alox5/Apod/Pafah1b1/Cd9/Cdc42/Chst4/Adam10/Lbp	32
GO:0006959	GO:0006959	humoral immune response	16/1343	48/8495	0.0020475629317818	0.0165692353418795	0.0126883304788676	Wfdc17/Cd5l/Notch1/Rbpj/Csmd3/Fga/C8b/Pglyrp3/Wfdc18/Sftpd/Notch2/Foxj1/Cfp/Reg2/Alox5/A2m	16
GO:0030216	GO:0030216	keratinocyte differentiation	16/1343	48/8495	0.0020475629317818	0.0165692353418795	0.0126883304788676	Msx2/Hoxa7/Notch1/Rbpj/Tfap2a/Foxn1/Tgm1/Pax6/Yap1/Wnt16/Grhl1/Cd109/St14/Sav1/Zfp36l1/Smarca4	16
GO:1903201	GO:1903201	regulation of oxidative stress-induced cell death	16/1343	48/8495	0.0020475629317818	0.0165692353418795	0.0126883304788676	Gpx1/Ngb/Fzd1/Gata4/Hgf/Sirt1/Stk26/Ddr2/Wnt1/Met/Tbc1d24/Sod2/Meak7/Ctnnb1/Fyn/P4hb	16
GO:0048534	GO:0048534	hematopoietic or lymphoid organ development	93/1343	445/8495	0.0020870080941621	0.0168591122606532	0.0129103114012038	Wnt4/Kcp/Rbp1/Hoxa3/Hoxa7/Gli3/Ahr/Sox6/Fgfr3/Hand2/Zeb1/Car2/Nkx2-3/Cbfa2t3/Tgfbr3/Twist2/Lbr/Shh/Notch1/Zmpste24/Rbpj/Plcb1/Kcnq1/Plscr1/Acvr2a/Slc25a5/Glo1/Men1/Onecut1/Tcf3/Gfi1b/Tlr2/Foxn1/Mllt3/Ank1/Tpo/Tlr2/Smarcb1/Dock1/Sirt1/Pglyrp3/Klf13/Notch2/Foxj1/Hes1/Lmbr1l/Tyr/Ext1/Snai2/Tgfbr1/Sgpl1/Pitx2/Stat5b/Fst/Wnt5a/Cyld/Ston2/Gba/Zmiz1/Kat8/Add1/Dll4/Wnt1/Dpp4/Rhag/Rb1/Twsg1/Bcl6/Gsk3b/Il1…	93
GO:0015850	GO:0015850	organic hydroxy compound transport	38/1343	152/8495	0.0020990017419776	0.0168783480830845	0.0129250417413194	Lipg/Abcc3/Pcsk9/Ptch1/Pnlip/Shh/Kcna2/Cav1/Kcnq1/Ces1b/Slc22a1/Slco1a5/Lrp1/Stx1a/Ldlrap1/Sirt1/Lrp6/Ghsr/Msr1/Slc51a/Slc18a2/Pon1/Abcb4/Lrp1/Galr1/Lpcat3/Nos1/Slc22a3/Actb/Grk2/Stard3/Fev/Slc29a4/Nr1h4/Chrna7/Htr1a/Adora2a/Ces1c	38
GO:0050806	GO:0050806	positive regulation of synaptic transmission	24/1343	84/8495	0.002100271553859	0.0168783480830845	0.0129250417413194	Adra1a/Rims2/Car2/Nrxn1/Pak1/Calb2/Flot1/Stx1a/Crtc1/Adcy1/Serpine2/Ncs1/Erbb4/Nos1/Nalcn/Gsk3b/Nlgn1/Ntrk2/Chrna7/Zdhhc3/Tacr2/Adora2a/Zdhhc12/Cyp46a1	24
GO:0070374	GO:0070374	positive regulation of ERK1 and ERK2 cascade	24/1343	84/8495	0.002100271553859	0.0168783480830845	0.0129250417413194	Adra1a/Fgfr3/Hand2/Nrxn1/Notch1/Gata4/Fgf18/Tlr2/Glipr2/Fga/Lrp1/Tlr2/Notch2/Bmp2/Nox4/Ddr2/Lrp1/Bmper/Erbb4/Npsr1/Ccn2/Fgfr3/Chrna7/C1qtnf3	24
GO:0048639	GO:0048639	positive regulation of developmental growth	28/1343	103/8495	0.00213213036413599	0.0171048320419392	0.0130984778268608	Crabp2/Rims2/Sema5a/Tgfbr3/Notch1/Gata4/Rbpj/Plcb1/Pak1/Map3k13/Agrn/Capn3/Lrp1/Insr/Sirt1/Sh3pxd2b/Ghsr/Bmpr2/Stat5b/Reg2/Yap1/Prox1/Lrp1/Ppib/Erbb4/Gsk3b/Pafah1b1/Smo	28
GO:0021675	GO:0021675	nerve development	15/1343	44/8495	0.00217691854251513	0.017434082578869	0.013350610139349	Hoxa3/Isl1/Gli3/Fgfr3/Kcna2/Tfap2a/Phox2b/Itga4/Hes1/Ext1/Hoxb2/Ece1/Serpine2/Fgfr3/Ctnnb1	15
GO:0002526	GO:0002526	acute inflammatory response	10/1343	24/8495	0.00219654570885063	0.0175309214121475	0.0134247670388361	Dnase1l3/Dnase1/Cd163/Plscr1/Acvr1/Ext1/Stat5b/B4galt1/Alox5/Lbp	10
GO:0021545	GO:0021545	cranial nerve development	10/1343	24/8495	0.00219654570885063	0.0175309214121475	0.0134247670388361	Hoxa3/Isl1/Gli3/Kcna2/Tfap2a/Phox2b/Hes1/Ext1/Hoxb2/Ctnnb1	10
GO:0046620	GO:0046620	regulation of organ growth	18/1343	57/8495	0.00220443570787931	0.017533742476517	0.0134269273435384	Cacna1c/Ahr/Tgfbr3/Notch1/Gata4/Rbpj/Pak1/Col14a1/Men1/Ppara/Sirt1/Tgfbr1/Yap1/Prox1/Erbb4/Smo/Cav3/Sav1	18
GO:1900407	GO:1900407	regulation of cellular response to oxidative stress	18/1343	57/8495	0.00220443570787931	0.017533742476517	0.0134269273435384	Gpx1/Ngb/Fzd1/Gata4/Hgf/Sirt1/Stk26/Ddr2/Wnt1/Alox5/Gch1/Met/Tbc1d24/Sod2/Meak7/Ctnnb1/Fyn/P4hb	18
GO:0045137	GO:0045137	development of primary sexual characteristics	25/1343	89/8495	0.00221844622169318	0.0176150687193487	0.0134892050663399	Wnt4/Fzd4/Ahr/Gata4/Csmd1/Acvr2a/Pla2g4a/Rac1/Osr1/Insr/Sirt1/Dach1/Tgfbr1/Sgpl1/Stat5b/Zfx/Fst/Wnt5a/Spata2/Grk2/Lrp2/Wdr48/Dmrta1/Pcyt1b/Dhx37	25
GO:0021575	GO:0021575	hindbrain morphogenesis	14/1343	40/8495	0.0022862641265666	0.018061098439583	0.0138307641290822	Nrxn1/Skor2/Kndc1/Lrp6/Cntnap2/Whrn/Hes1/Gba/Prox1/Wnt1/Serpine2/Faim2/Smo/Herc1	14
GO:0021872	GO:0021872	forebrain generation of neurons	14/1343	40/8495	0.0022862641265666	0.018061098439583	0.0138307641290822	Otp/Sox2/Tbr1/Gli3/Zswim6/Tfap2a/Dlx1/Ascl1/Lrp6/Hes1/Pax6/Zmiz1/Prox1/Ndnf	14
GO:1903038	GO:1903038	negative regulation of leukocyte cell-cell adhesion	14/1343	40/8495	0.0022862641265666	0.018061098439583	0.0138307641290822	Gli3/Scrib/Shh/Ppara/Peli1/Sftpd/Foxj1/Socs6/Ass1/Twsg1/Arg2/Bcl6/Ido1/Adora2a	14
GO:2000241	GO:2000241	regulation of reproductive process	26/1343	94/8495	0.00232208703005488	0.0183130016116023	0.0140236656498408	Wnt4/Hoxc4/Nanos2/Msx2/Unc5c/Hpgds/Shh/Notch1/Rbpj/Plcb1/Bmp7/Rac1/Fbn2/Plb1/Ago2/Insr/Wnt5a/Tacr3/B4galt1/Prdm14/Meioc/Zfy2/Ctnnb1/Cdc20/Dhx37/Tacr2	26
GO:0009725	GO:0009725	response to hormone	73/1343	337/8495	0.00236113392907656	0.0185291577090998	0.0141891929022143	Bche/Pcsk9/Ache/Vwa2/Adra1a/Isl1/Car2/Tgfbr3/Stxbp4/Notch1/Sord/Gata4/Plcb1/Pak1/Bmp7/Cav1/Kcnq1/Ppara/Rac1/Alpl/Hadha/Rarb/Ncoa2/Socs7/Nr5a2/Insr/Sirt1/Bcar1/Slc9a1/Cntnap2/Ghsr/Akr1c20/Arntl/Fer/Tgfbr1/Stat5b/Kank1/Reg2/Gba/Yap1/Zmiz1/Casp9/Nos1/Rb1/Ass1/Klf15/Gatm/Osbpl8/Sorl1/Nr4a2/Pdk2/Gsk3b/Scnn1g/Ntrk2/Grk2/Lrp2/Ptprf/Rnf6/Rab10/Ddx17/Wnt10b/Eprs/Nr1h4/Meak7/Ctnnb1/Ddx17/Zfp36l1/Smarca4/Sm…	73
GO:0060395	GO:0060395	SMAD protein signal transduction	13/1343	36/8495	0.00236268283822315	0.0185291577090998	0.0141891929022143	Bmp3/T/Gata4/Bmp7/Smad6/Lrp1/Ski/Magi2/Bmp2/Tgfbr1/Bmpr2/Zmiz1/Lrp1	13
GO:0061035	GO:0061035	regulation of cartilage development	13/1343	36/8495	0.00236268283822315	0.0185291577090998	0.0141891929022143	Bmp1/Gli3/Sox6/Fgf18/Frzb/Rarb/Bmp2/Snai2/Tgfbr1/Wnt5a/Nkx3-2/Ccn2/Ctnnb1	13
GO:0033500	GO:0033500	carbohydrate homeostasis	39/1343	158/8495	0.00236542438839572	0.0185291577090998	0.0141891929022143	Gpx1/Fabp5/Cacna1c/Cyp7a1/Ptch1/Stxbp4/Csmd1/Brsk2/Zbtb20/Rac1/Lrp1/Fbn2/Smarcb1/Insr/Tent4b/Sirt1/Slc12a6/Ano1/Nox4/Pax6/Slc18a2/Lrp1/Dmxl2/Wfs1/Mcu/Alox5/Klf15/Pdk2/Fbn1/Met/Grk2/Hk2/Aqp4/Cav3/Tra2b/Nr1h4/Wfs1/Smarca4/C1qtnf3	39
GO:0051098	GO:0051098	regulation of binding	52/1343	225/8495	0.00237946016806268	0.0185569906651516	0.0142105067249286	Calm1/Mmp9/Pcsk9/Msx2/Isl1/Rnf220/Hand2/Tgfbr3/Hipk1/Twist2/Zmpste24/Mark3/Cav1/Plscr1/Men1/Ppara/Agrn/Lrp1/Flot1/Ldlrap1/Rfng/Sirt1/Ski/Bambi/Itga4/Hes1/Bmp2/Tgfbr1/Pitx2/Pax6/Wnt5a/Cyld/Pon1/Lrp1/Add1/Rb1/Mapk8/Sorl1/Gsk3b/Smo/Runx1t1/Larp7/Met/Actb/Cdt1/Cdc42/Eif3e/Ptprf/Ctnnb1/Smarca4/Camk1/Pax7	52
GO:0071375	GO:0071375	cellular response to peptide hormone stimulus	35/1343	138/8495	0.00238312985638526	0.0185569906651516	0.0142105067249286	Pcsk9/Vwa2/Car2/Stxbp4/Plcb1/Pak1/Cav1/Rac1/Ncoa2/Socs7/Insr/Sirt1/Bcar1/Slc9a1/Ghsr/Fer/Stat5b/Kank1/Rb1/Osbpl8/Sorl1/Nr4a2/Pdk2/Gsk3b/Scnn1g/Grk2/Ptprf/Rab10/Eprs/Nr1h4/Ctnnb1/Zfp36l1/Lpin1/Rab8a/Syap1	35
GO:0043066	GO:0043066	negative regulation of apoptotic process	95/1343	458/8495	0.00238639734445618	0.0185569906651516	0.0142105067249286	Gpx1/Mmp9/Wnt4/Unc5b/Msx2/Tbx3/Akr1b3/Asic2/Isl1/Gli3/Hand2/En2/Sema5a/Tgfbr3/Twist2/Chl1/Shh/Notch1/Gata4/Chst11/Hgf/Ptrh2/Tfap2a/Bmp7/Cav1/Naa35/Slc25a5/Glo1/Dlx1/Ppara/Ascl1/Acvr1/Avp/Set/Fga/Capn3/Smad6/Lrp1/Lhx3/Osr1/Ivns1abp/Sirt1/Lrp6/Slc9a1/Pa2g4/Grm7/Barhl1/Ghsr/Snai2/Faim/Col2a1/Tgfbr1/Foxb1/Stat5b/Wnt5a/Setx/Kcnh8/Ddr2/Slc39a10/Gba/Yap1/Lrp1/Wfs1/Wnt1/Golph3/Erbb4/Grina/Nos1/Rb1/Mapk8/…	95
GO:0032642	GO:0032642	regulation of chemokine production	12/1343	32/8495	0.00238891842003564	0.0185569906651516	0.0142105067249286	Chia1/Tlr2/Lrp1/Tlr2/Snai2/Wnt5a/Lrp1/Arg2/Apod/Nr1h4/Lbp/C1qtnf3	12
GO:0045599	GO:0045599	negative regulation of fat cell differentiation	12/1343	32/8495	0.00238891842003564	0.0185569906651516	0.0142105067249286	Msx2/Sirt1/Lrp6/Arntl/Wnt5a/Yap1/Wnt1/Trio/Runx1t1/Fbn1/Sod2/Wnt10b	12
GO:0002063	GO:0002063	chondrocyte development	8/1343	17/8495	0.00243198869526037	0.0187042039653661	0.0143232392056657	Msx2/Matn1/Fgf18/Chst11/Col11a1/Ext1/Bmpr2/Comp	8
GO:0022010	GO:0022010	central nervous system myelination	8/1343	17/8495	0.00243198869526037	0.0187042039653661	0.0143232392056657	Fgfr3/Tlr2/Myrf/Tlr2/Cntnap2/B4galt5/Fgfr3/Nkx6-2	8
GO:0032291	GO:0032291	axon ensheathment in central nervous system	8/1343	17/8495	0.00243198869526037	0.0187042039653661	0.0143232392056657	Fgfr3/Tlr2/Myrf/Tlr2/Cntnap2/B4galt5/Fgfr3/Nkx6-2	8
GO:0035886	GO:0035886	vascular associated smooth muscle cell differentiation	8/1343	17/8495	0.00243198869526037	0.0187042039653661	0.0143232392056657	Notch1/Smad6/Hes1/Pitx2/Sod2/Ctnnb1/Smarca4/Comp	8
GO:0050819	GO:0050819	negative regulation of coagulation	8/1343	17/8495	0.00243198869526037	0.0187042039653661	0.0143232392056657	Klkb1/Adamts18/Tfpi/Fga/Prkg1/Serpine2/Plg/Cd9	8
GO:0050918	GO:0050918	positive chemotaxis	8/1343	17/8495	0.00243198869526037	0.0187042039653661	0.0143232392056657	Sema5a/Scrib/Lrp1/Plxnb3/Wnt5a/Lrp1/Met/Lrp2	8
GO:0050866	GO:0050866	negative regulation of cell activation	21/1343	71/8495	0.00245321550453096	0.018836323007562	0.0144244128588454	Cygb/Gli3/Adamts18/Scrib/Shh/Foxf1/Peli1/Prkg1/Pglyrp3/Sftpd/Foxj1/Fer/Socs6/Serpine2/Twsg1/Arg2/Bcl6/Ido1/Cd9/Zbtb46/Adora2a	21
GO:0062197	GO:0062197	cellular response to chemical stress	45/1343	189/8495	0.00247213535413369	0.0189503225746031	0.0145117110443814	Gpx1/Ngb/Mmp9/Gpx5/Akr1b3/Mpo/Fzd1/Gata4/Hgf/Cav1/Capn3/Sirt1/Slc12a6/Sigmar1/Stk26/Arntl/Fer/Stox1/Setx/Ddr2/Impact/Micu1/Wnt1/Alox5/Wnt16/Mapk8/Nr4a2/Gch1/Pdk2/Slc8a1/Met/Trp53inp1/Tbc1d24/Lrrc8c/Prdx1/Pml/Sod2/Pycr2/Mylk/Meak7/Ctnnb1/Zfp36l1/Slc25a23/Fyn/P4hb	45
GO:1902882	GO:1902882	regulation of response to oxidative stress	19/1343	62/8495	0.00248027351370285	0.0189814352948345	0.0145355364333174	Gpx1/Ngb/Fzd1/Gata4/Hgf/Sirt1/Stk26/Stox1/Ddr2/Wnt1/Alox5/Gch1/Met/Tbc1d24/Sod2/Meak7/Ctnnb1/Fyn/P4hb	19
GO:0046545	GO:0046545	development of primary female sexual characteristics	16/1343	49/8495	0.00260245897705031	0.0198242876781674	0.015180972952503	Wnt4/Fzd4/Ahr/Csmd1/Pla2g4a/Rac1/Insr/Sirt1/Dach1/Sgpl1/Stat5b/Zfx/Fst/Grk2/Dmrta1/Pcyt1b	16
GO:0060079	GO:0060079	excitatory postsynaptic potential	16/1343	49/8495	0.00260245897705031	0.0198242876781674	0.015180972952503	Rims2/Nrxn1/Slc29a1/Zmynd8/Stx1a/Cntnap2/Baiap2/Gsk3b/Nlgn1/Met/Grk2/Tbc1d24/Chrna3/Chrna7/Adora2a/Celf4	16
GO:0010810	GO:0010810	regulation of cell-substrate adhesion	30/1343	114/8495	0.00260318929107249	0.0198242876781674	0.015180972952503	Wnt4/Fzd4/Hoxa7/Vcl/Ddr1/Onecut2/Notch1/Men1/Onecut1/Rac1/Foxf1/Lrp1/Dock1/Bcar1/Kank1/Acer2/Vit/Lrp1/Wnt1/Jup/Apod/Bcl6/Gsk3b/Rcc2/Rreb1/Spock1/Cdc42/Spock1/Ndnf/P4hb	30
GO:0071805	GO:0071805	potassium ion transmembrane transport	25/1343	90/8495	0.00262099557512657	0.019927275181477	0.015259838358795	Calm1/Rgs7/Kcna2/Cav1/Kcnq1/Ank2/Kcnc1/Kcnd2/Agrn/Slc12a6/Slc9a1/Kcnj5/Slc9a9/Kcnh8/Kcnk16/Atp1b1/Ank3/Galr2/Nalcn/Slc24a3/Kcnk3/Slc9a8/Cd63/Cav3/Kcnc4	25
GO:0035725	GO:0035725	sodium ion transmembrane transport	22/1343	76/8495	0.00264242989337162	0.0200574654059676	0.0153595349687695	Pcsk9/Asic2/Slc6a9/Stom/Plcb1/Kcnq1/Agrn/Slc6a5/Osr1/Slc9a1/Slc6a1/Slc9a9/Atp1b1/Asic1/Ank3/Nos1/Nalcn/Slc24a3/Slc8a1/Scnn1g/Cav3/Slc6a7	22
GO:0050807	GO:0050807	regulation of synapse organization	37/1343	149/8495	0.00270232918108586	0.0204787258625285	0.0156821263123189	Adgrl3/Asic2/Fzd1/Nrxn1/Ncan/Zmynd8/Adgrb2/Tanc2/Tlr2/Agrn/Gpc6/Arf6/Tlr2/Frmpd4/Il1rapl1/Baiap2/Magi2/Negr1/Ghsr/Wnt5a/Ptprt/Ywhaz/Lrp4/Gsk3b/Mdga1/Nlgn1/Pafah1b1/Ntrk2/Cdc42/Ptprf/Chrna7/Cdc20/Adam10/Vps35/Camk1/Fyn/Vcp	37
GO:0048588	GO:0048588	developmental cell growth	34/1343	134/8495	0.00270829765652685	0.0204905837330398	0.0156912067904893	Crabp2/Adra1a/Vcl/Rims2/Sema5a/Ddr1/Gata4/Pak1/Col14a1/Sema6d/Ppara/Map3k13/Lrp1/Sirt1/Ryk/Dclk1/Itga4/Ext1/Slit2/Bmpr2/Wnt5a/Reg2/Impact/Lrp1/Slit3/Gsk3b/Pafah1b1/Smo/Septin7/Cav3/Rnf6/Ulk2/Ctnnb1/Wdr36	34
GO:0048709	GO:0048709	oligodendrocyte differentiation	20/1343	67/8495	0.00273217696139547	0.0206148444393073	0.0157863627149559	Gli3/Sox6/Fgfr3/Shh/Notch1/Dlx1/Ascl1/Tlr2/Myrf/Tlr2/Prdm8/Cntnap2/Hes1/B4galt5/Pax6/Ntrk2/Grk2/Fgfr3/Ctnnb1/Nkx6-2	20
GO:0014013	GO:0014013	regulation of gliogenesis	18/1343	58/8495	0.00273358242403882	0.0206148444393073	0.0157863627149559	Fgfr3/Shh/Notch1/Dlx1/Kdm4a/Tlr2/Tlr2/Ski/Hes1/Bmp2/Serpine2/Zcchc24/Rb1/Fgfr3/Prpf19/Lrp2/Ctnnb1/Nkx6-2	18
GO:0043065	GO:0043065	positive regulation of apoptotic process	63/1343	285/8495	0.00278047833786371	0.020934572339935	0.0160312028166729	Calm1/Smpd1/Mmp9/Itpr1/Unc5b/Pcsk9/Msx2/Unc5c/Ctrb1/Fgfr3/Scrib/Notch1/Frzb/Ptrh2/Tfap2a/Septin4/Bmp7/Cav1/Plscr1/Pla2g4a/Men1/Ascl1/Agrn/Rarb/Clip3/Capn2/Sirt1/Lrp6/Slc9a1/Notch2/Itga4/Bmp2/Map3k9/Tgfbr1/Nox4/Slit2/Wnt5a/Cyld/Siah1a/Degs1/Casp9/B4galt1/Nell1/Mapk8/Bcl6/Gsk3b/Ido1/Maged1/Trp53inp1/Grk2/Fgfr3/Cdc42/Ppp1ca/Ptprf/Pml/Sod2/Wnt10b/Sav1/Ctnnb1/Adam10/Utp11/Adora2a/Rpl26	63
GO:0010718	GO:0010718	positive regulation of epithelial to mesenchymal transition	9/1343	21/8495	0.00289518765952774	0.0217184679238521	0.0166314916063749	Isl1/Notch1/Bmp7/Acvr1/Glipr2/Bambi/Bmp2/Tgfbr1/Ctnnb1	9
GO:0044848	GO:0044848	biological phase	9/1343	21/8495	0.00289518765952774	0.0217184679238521	0.0166314916063749	Nanos2/Msx2/Notch1/Wnt5a/Piwil1/Wnt10b/Ctnnb1/Ctsl/Cdc20	9
GO:0043069	GO:0043069	negative regulation of programmed cell death	97/1343	472/8495	0.00289859629931488	0.0217184679238521	0.0166314916063749	Gpx1/Mmp9/Wnt4/Unc5b/Msx2/Tbx3/Akr1b3/Asic2/Isl1/Gli3/Hand2/En2/Sema5a/Tgfbr3/Twist2/Chl1/Shh/Notch1/Gata4/Chst11/Hgf/Ptrh2/Tfap2a/Bmp7/Cav1/Naa35/Slc25a5/Glo1/Dlx1/Ppara/Ascl1/Acvr1/Avp/Set/Fga/Capn3/Peli1/Smad6/Lrp1/Lhx3/Osr1/Ivns1abp/Sirt1/Lrp6/Slc9a1/Pa2g4/Grm7/Barhl1/Ghsr/Snai2/Faim/Col2a1/Tgfbr1/Foxb1/Stat5b/Wnt5a/Setx/Kcnh8/Ddr2/Slc39a10/Gba/Yap1/Lrp1/Wfs1/Wnt1/Golph3/Erbb4/Grina/Nos1/Rb1/…	97
GO:0045685	GO:0045685	regulation of glial cell differentiation	14/1343	41/8495	0.00297556922831372	0.0220968938162156	0.016921281248745	Fgfr3/Shh/Notch1/Dlx1/Kdm4a/Tlr2/Tlr2/Hes1/Bmp2/Serpine2/Fgfr3/Prpf19/Ctnnb1/Nkx6-2	14
GO:0006837	GO:0006837	serotonin transport	7/1343	14/8495	0.00298844130654055	0.0220968938162156	0.016921281248745	Slc22a1/Slc18a2/Nos1/Slc22a3/Fev/Slc29a4/Htr1a	7
GO:0021511	GO:0021511	spinal cord patterning	7/1343	14/8495	0.00298844130654055	0.0220968938162156	0.016921281248745	Gli3/Shh/Ascl1/Lhx3/Dll4/Smo/Fuz	7
GO:0022617	GO:0022617	extracellular matrix disassembly	7/1343	14/8495	0.00298844130654055	0.0220968938162156	0.016921281248745	Lamc1/Sema5a/Ddr1/Flot1/Sh3pxd2b/Ddr2/Dpp4	7
GO:0043586	GO:0043586	tongue development	7/1343	14/8495	0.00298844130654055	0.0220968938162156	0.016921281248745	Sox2/Gli3/Hand2/Shh/Fuz/Wnt10b/Ctnnb1	7
GO:0045198	GO:0045198	establishment of epithelial cell apical/basal polarity	7/1343	14/8495	0.00298844130654055	0.0220968938162156	0.016921281248745	Ptk7/Foxf1/Fat1/Wnt5a/Fat1/Cdc42/Lama1	7
GO:0048596	GO:0048596	embryonic camera-type eye morphogenesis	7/1343	14/8495	0.00298844130654055	0.0220968938162156	0.016921281248745	Zeb1/Hipk1/Tfap2a/Bmp7/Lrp6/Pax6/Prox1	7
GO:0048820	GO:0048820	hair follicle maturation	7/1343	14/8495	0.00298844130654055	0.0220968938162156	0.016921281248745	Msx2/Notch1/Rbpj/Wnt5a/Wnt10b/Ctnnb1/Ctsl	7
GO:0001934	GO:0001934	positive regulation of protein phosphorylation	66/1343	302/8495	0.002991842489623	0.0220968938162156	0.016921281248745	Mmp9/Fzd4/Adra1a/Isl1/Tnk2/Fzd1/Bmp3/Fgfr3/Dok7/Nrxn1/Gata4/Fgf18/Cdc6/Hgf/Pak1/Bmp7/Cav1/Acvr2a/Traf4/Acvr1/Avp/Rac1/Map3k13/Agrn/Clip3/Flot1/Kndc1/Insr/Sirt1/Dgkq/Hes1/Bmp2/Tgfbr1/Nox4/Bmpr2/Fxr1/Stox1/Wnt5a/Ddr2/Prox1/Wnt1/Clec4n/Erbb4/Nos1/Osbpl8/Twsg1/Vldlr/Lrp4/Gsk3b/Sash1/Fbn1/Ntrk2/Met/Parp14/Maged1/Ccny/Ccn2/Fgfr3/Chrna3/Als2/Chrna7/Smyd3/Camk1/Fyn/Syap1/Cnot9	66
GO:0015695	GO:0015695	organic cation transport	13/1343	37/8495	0.00312425793746079	0.0230018547199447	0.0176142790111672	Slc22a5/Slc22a21/Slc22a1/Stx1a/Ghsr/Slc22a4/Slc22a3/Actb/Chrna3/Slc29a4/Chrna7/Tacr2/Adora2a	13
GO:0050982	GO:0050982	detection of mechanical stimulus	13/1343	37/8495	0.00312425793746079	0.0230018547199447	0.0176142790111672	Chrna10/Asic2/Sox2/Kcnq1/Chrna5/Whrn/Col11a1/Pkd1l2/Serpine2/Ano3/Jup/Cav3/Fyn	13
GO:0045604	GO:0045604	regulation of epidermal cell differentiation	10/1343	25/8495	0.00314915833994144	0.0231120406242075	0.0176986567834996	Msx2/Ptch1/Hoxa7/Fgfr3/Notch1/Hes1/Grhl1/Cd109/Fgfr3/Zfp36l1	10
GO:0045682	GO:0045682	regulation of epidermis development	10/1343	25/8495	0.00314915833994144	0.0231120406242075	0.0176986567834996	Msx2/Ptch1/Hoxa7/Fgfr3/Notch1/Hes1/Grhl1/Cd109/Fgfr3/Zfp36l1	10
GO:1904888	GO:1904888	cranial skeletal system development	12/1343	33/8495	0.0032226568226027	0.0236142081820006	0.0180832048810778	Msx2/Gli3/Twist2/Chst11/Tfap2a/Sh3pxd2b/Ext1/Tgfbr1/Foxn3/Fuz/Ctnnb1/Mmp16	12
GO:0021696	GO:0021696	cerebellar cortex morphogenesis	11/1343	29/8495	0.00324313851850178	0.0236525447125216	0.018112562093926	Nrxn1/Skor2/Kndc1/Cntnap2/Whrn/Gba/Prox1/Serpine2/Faim2/Smo/Herc1	11
GO:0030858	GO:0030858	positive regulation of epithelial cell differentiation	11/1343	29/8495	0.00324313851850178	0.0236525447125216	0.018112562093926	Ptch1/Sox2/Notch1/Bmp7/Foxn1/Foxj1/Bmp2/Pax6/Prom1/Wnt10b/Ctnnb1	11
GO:0042743	GO:0042743	hydrogen peroxide metabolic process	11/1343	29/8495	0.00324313851850178	0.0236525447125216	0.018112562093926	Gpx1/Mpo/Epx/Tpo/Insr/Nox4/Cyp1a1/Prdx1/Sod2/Fyn/Pxdn	11
GO:0097696	GO:0097696	receptor signaling pathway via STAT	16/1343	50/8495	0.00327651610944525	0.0238509830073721	0.0182645214700091	Akr1b3/Isl1/Fgfr3/Notch1/Cav1/Nlk/Rac1/Mgat5/Hes1/Fer/Stat5b/Ptprt/Erbb4/Parp14/Fgfr3/Fyn	16
GO:0031345	GO:0031345	negative regulation of cell projection organization	27/1343	101/8495	0.00328059942504151	0.0238509830073721	0.0182645214700091	Neo1/Sema5a/Nrxn1/Ptprg/Sema6d/Prag1/Lrp1/Arf6/Ryk/Hes1/Slit2/Plxnb3/Kank1/Wnt5a/Yap1/Lrp1/Efnb2/Lrp4/Gsk3b/Nlgn1/Pafah1b1/Spock1/Ptprf/Rnf6/Spock1/Ulk2/Fyn	27
GO:0060419	GO:0060419	heart growth	18/1343	59/8495	0.00336457455171376	0.0244233469409112	0.0187028243001085	Adra1a/Ahr/Tgfbr3/Notch1/Gata4/Rbpj/Pak1/Col14a1/Ppara/Sirt1/Tgfbr1/Yap1/Prox1/Erbb4/Gsk3b/Cav3/Sav1/Ctnnb1	18
GO:0051091	GO:0051091	positive regulation of DNA-binding transcription factor activity	29/1343	111/8495	0.00341000068540816	0.0246858674322691	0.018903856314145	Fzd4/Fzd1/Rnf220/Tgfbr3/Shh/Ror1/Cav1/Tcf3/Map3k13/Tlr2/Capn3/Flot1/Tlr2/Smarcb1/Crtc1/Lrp6/Bmp2/Fer/Adcy1/Wnt5a/Ddr2/Flot2/Wnt1/Jup/Smo/Wnt10b/Sav1/Ctnnb1/Smarca4	29
GO:0003012	GO:0003012	muscle system process	45/1343	192/8495	0.00341135025982141	0.0246858674322691	0.018903856314145	Calm1/Gaa/Tbx3/Cacna1c/Adra1a/Hand2/Notch1/Gata4/Pak1/Cav1/Kcnq1/Col14a1/Ppara/Ank2/Kdm4a/Cacnb2/Agrn/Prkg1/Sirt1/Slc9a1/Kcnj5/Ghsr/Ece1/Camta2/Tacr3/Atp1b1/Nos1/Klf15/Gatm/Arg2/Jup/Gsk3b/Slc8a1/Met/Ccn2/Pgam2/Grk2/Chrna3/Cav3/Chrm3/Mylk/Tacr2/Comp/Glrx3/Grcc10	45
GO:0048511	GO:0048511	rhythmic process	37/1343	151/8495	0.00344645975151516	0.0247437384372138	0.018948172567776	Hlf/Fzd4/Ahr/Zfhx3/Kcna2/Pla2g4a/Ppara/Kcnd2/Ncoa2/Crtc1/Sirt1/Cntnap2/Arntl/Sgpl1/Adcy1/Timeless/Stat5b/Setx/Prox1/Tardbp/Rorb/Ahcyl/Ass1/Mapk8/Sox14/Gsk3b/Nlgn1/Ntrk2/Maged1/Grk2/Huwe1/Ppp1ca/Pml/Chrna7/Adora2a/Gpr157/Magel2	37
GO:0015697	GO:0015697	quaternary ammonium group transport	6/1343	11/8495	0.00347784331354778	0.0247437384372138	0.018948172567776	Slc25a29/Slc22a5/Slc22a21/Slc22a1/Slc22a4/Slc22a3	6
GO:0042249	GO:0042249	establishment of planar polarity of embryonic epithelium	6/1343	11/8495	0.00347784331354778	0.0247437384372138	0.018948172567776	Fzd1/Ptk7/Celsr1/Lrp6/Wnt5a/Pafah1b1	6
GO:0051797	GO:0051797	regulation of hair follicle development	6/1343	11/8495	0.00347784331354778	0.0247437384372138	0.018948172567776	Msx2/Foxn1/Fst/Wnt5a/Smo/Wnt10b	6
GO:0061307	GO:0061307	cardiac neural crest cell differentiation involved in heart development	6/1343	11/8495	0.00347784331354778	0.0247437384372138	0.018948172567776	Hand2/Bmp7/Lrp6/Hes1/Pitx2/Cdc42	6
GO:0061437	GO:0061437	renal system vasculature development	6/1343	11/8495	0.00347784331354778	0.0247437384372138	0.018948172567776	Notch1/Bmp7/Osr1/Notch2/Hes1/Notch3	6
GO:0061440	GO:0061440	kidney vasculature development	6/1343	11/8495	0.00347784331354778	0.0247437384372138	0.018948172567776	Notch1/Bmp7/Osr1/Notch2/Hes1/Notch3	6
GO:0072012	GO:0072012	glomerulus vasculature development	6/1343	11/8495	0.00347784331354778	0.0247437384372138	0.018948172567776	Notch1/Bmp7/Osr1/Notch2/Hes1/Notch3	6
GO:0072170	GO:0072170	metanephric tubule development	6/1343	11/8495	0.00347784331354778	0.0247437384372138	0.018948172567776	Wnt4/Mtss1/Fat4/Osr1/Hes1/Yap1	6
GO:0072207	GO:0072207	metanephric epithelium development	6/1343	11/8495	0.00347784331354778	0.0247437384372138	0.018948172567776	Wnt4/Mtss1/Fat4/Osr1/Hes1/Yap1	6
GO:2000737	GO:2000737	negative regulation of stem cell differentiation	6/1343	11/8495	0.00347784331354778	0.0247437384372138	0.018948172567776	Tbx3/Notch1/Hes1/Yap1/Prickle1/Gsk3b	6
GO:0008406	GO:0008406	gonad development	24/1343	87/8495	0.00348600598156104	0.0247639478354252	0.0189636484493116	Wnt4/Fzd4/Ahr/Gata4/Csmd1/Acvr2a/Pla2g4a/Rac1/Osr1/Insr/Sirt1/Tgfbr1/Sgpl1/Stat5b/Zfx/Fst/Wnt5a/Spata2/Grk2/Lrp2/Wdr48/Dmrta1/Pcyt1b/Dhx37	24
GO:0032868	GO:0032868	response to insulin	34/1343	136/8495	0.00350371688490559	0.0248518211363807	0.0190309397551435	Pcsk9/Ache/Vwa2/Stxbp4/Plcb1/Pak1/Kcnq1/Ppara/Hadha/Ncoa2/Socs7/Insr/Sirt1/Bcar1/Slc9a1/Ghsr/Fer/Kank1/Rb1/Klf15/Osbpl8/Sorl1/Pdk2/Gsk3b/Grk2/Ptprf/Rab10/Eprs/Nr1h4/Meak7/Zfp36l1/Lpin1/Rab8a/Syap1	34
GO:0010959	GO:0010959	regulation of metal ion transport	43/1343	182/8495	0.00354762198729618	0.0251249392798921	0.0192400872017906	Calm1/Itpr1/Pcsk9/Rgs7/Cacna1c/Ahr/Plcb4/Stom/Plcb1/Cav1/Kcnq1/Ank2/Kcnc1/Cacnb2/Agrn/Homer2/Capn3/Osr1/Hbp1/Slc9a1/Hes1/Nkain2/Nos1ap/Atp1b1/Wfs1/Ank3/Serpine2/Galr2/Nos1/Npsr1/Asph/Kcnk3/Slc8a1/Cd63/Cav3/Pml/Stimate/Mylk/Ctnnb1/Wfs1/Adora2a/Fyn/Rem1	43
GO:0001843	GO:0001843	neural tube closure	19/1343	64/8495	0.0036919414933299	0.0260281875279758	0.0199317734528257	Ptch1/Fzd1/Trim71/Scrib/Ptk7/T/Tfap2a/Celsr1/Lrp6/Ski/Wnt5a/Prickle1/Sall4/Fuz/Lrp2/Mthfr/St14/Deaf1/Hectd1	19
GO:0009581	GO:0009581	detection of external stimulus	19/1343	64/8495	0.0036919414933299	0.0260281875279758	0.0199317734528257	Chrna10/Asic2/Sox2/Sema5a/Kcnq1/Foxf1/Ano1/Chrna5/Whrn/Col11a1/Wdr47/Pkd1l2/Serpine2/Ano3/Jup/Cds2/Rho/Cav3/Fyn	19
GO:0060606	GO:0060606	tube closure	19/1343	64/8495	0.0036919414933299	0.0260281875279758	0.0199317734528257	Ptch1/Fzd1/Trim71/Scrib/Ptk7/T/Tfap2a/Celsr1/Lrp6/Ski/Wnt5a/Prickle1/Sall4/Fuz/Lrp2/Mthfr/St14/Deaf1/Hectd1	19
GO:0042472	GO:0042472	inner ear morphogenesis	17/1343	55/8495	0.00371634801115655	0.0261606161814091	0.0200331841990046	Chrna10/Tbx3/Sox2/Zeb1/Scrib/Ptk7/Frzb/Tfap2a/Kcnq1/Rac1/Celsr1/Whrn/Col11a1/Col2a1/Stox1/Wnt5a/Wnt1	17
GO:0030225	GO:0030225	macrophage differentiation	8/1343	18/8495	0.00377735106701026	0.0263508463490236	0.0201788579844232	Nkx2-3/Plcb1/Tlr2/Tlr2/Sirt1/Gba/Rb1/Zbtb46	8
GO:0034331	GO:0034331	cell junction maintenance	8/1343	18/8495	0.00377735106701026	0.0263508463490236	0.0201788579844232	Mtss1/Nrxn1/Kirrel/Arf6/Cntnap2/Whrn/Nlgn1/Kifc3	8
GO:0045601	GO:0045601	regulation of endothelial cell differentiation	8/1343	18/8495	0.00377735106701026	0.0263508463490236	0.0201788579844232	Vcl/Zeb1/Notch1/Plcb1/Tgfbr1/Add1/Ctnnb1/Cul7	8
GO:0045686	GO:0045686	negative regulation of glial cell differentiation	8/1343	18/8495	0.00377735106701026	0.0263508463490236	0.0201788579844232	Fgfr3/Notch1/Dlx1/Kdm4a/Hes1/Fgfr3/Ctnnb1/Nkx6-2	8
GO:0048483	GO:0048483	autonomic nervous system development	8/1343	18/8495	0.00377735106701026	0.0263508463490236	0.0201788579844232	Kif26a/Hand2/Tfap2a/Ascl1/Phox2b/Hes1/Hoxb2/Ctnnb1	8
GO:0099174	GO:0099174	regulation of presynapse organization	8/1343	18/8495	0.00377735106701026	0.0263508463490236	0.0201788579844232	Fzd1/Nrxn1/Gpc6/Arf6/Il1rapl1/Mdga1/Nlgn1/Vps35	8
GO:0032612	GO:0032612	interleukin-1 production	14/1343	42/8495	0.00382623692935076	0.0266120783740943	0.0203789033213002	Isl1/Nlrc3/Tlr2/Panx2/Tlr2/Ghsr/Wnt5a/Nlrp12/Arg2/Aqp4/Pml/Nr1h4/Chrna7/Tmed10	14
GO:0032652	GO:0032652	regulation of interleukin-1 production	14/1343	42/8495	0.00382623692935076	0.0266120783740943	0.0203789033213002	Isl1/Nlrc3/Tlr2/Panx2/Tlr2/Ghsr/Wnt5a/Nlrp12/Arg2/Aqp4/Pml/Nr1h4/Chrna7/Tmed10	14
GO:0042593	GO:0042593	glucose homeostasis	38/1343	157/8495	0.00383598811230363	0.02664007863664	0.0204003452633901	Gpx1/Fabp5/Cacna1c/Cyp7a1/Ptch1/Stxbp4/Csmd1/Brsk2/Zbtb20/Rac1/Lrp1/Fbn2/Smarcb1/Insr/Sirt1/Slc12a6/Ano1/Nox4/Pax6/Slc18a2/Lrp1/Dmxl2/Wfs1/Mcu/Alox5/Klf15/Pdk2/Fbn1/Met/Grk2/Hk2/Aqp4/Cav3/Tra2b/Nr1h4/Wfs1/Smarca4/C1qtnf3	38
GO:0043068	GO:0043068	positive regulation of programmed cell death	63/1343	289/8495	0.00390743521255674	0.0270958212280574	0.0207493422142985	Calm1/Smpd1/Mmp9/Itpr1/Unc5b/Pcsk9/Msx2/Unc5c/Ctrb1/Fgfr3/Scrib/Notch1/Frzb/Ptrh2/Tfap2a/Septin4/Bmp7/Cav1/Plscr1/Pla2g4a/Men1/Ascl1/Agrn/Rarb/Clip3/Capn2/Sirt1/Lrp6/Slc9a1/Notch2/Itga4/Bmp2/Map3k9/Tgfbr1/Nox4/Slit2/Wnt5a/Cyld/Siah1a/Degs1/Casp9/B4galt1/Nell1/Mapk8/Bcl6/Gsk3b/Ido1/Maged1/Trp53inp1/Grk2/Fgfr3/Cdc42/Ppp1ca/Ptprf/Pml/Sod2/Wnt10b/Sav1/Ctnnb1/Adam10/Utp11/Adora2a/Rpl26	63
GO:0055001	GO:0055001	muscle cell development	29/1343	112/8495	0.00392392157125267	0.0271696533795218	0.0208058811382993	Gpx1/Tbx3/Adra1a/Isl1/Notch1/Zmpste24/Gata4/Pak1/Col14a1/Ppara/Ank2/Capn3/Smad6/Sirt1/Ski/Cntnap2/Hes1/Pitx2/Prox1/Nebl/Tmtc3/Gsk3b/Smo/Slc8a1/Met/Cav3/Wnt10b/Smyd3/Comp	29
GO:0010631	GO:0010631	epithelial cell migration	35/1343	142/8495	0.00394837688352946	0.0272578599986092	0.0208734276913123	Gpx1/Mmp9/Fat2/Sema5a/Ptprg/Tgfbr3/Shh/Ptprm/Notch1/Fgf18/Rac1/Glipr2/Arf6/Dock1/Sirt1/Bcar1/Mcc/Snai2/Tgfbr1/Slit2/Bmpr2/Kank1/Wnt5a/Prox1/Dll4/Dpp4/Bmper/Prss2/Efnb2/Jup/Sash1/Rreb1/Met/Cd63/Ptpn23	35
GO:0090132	GO:0090132	epithelium migration	35/1343	142/8495	0.00394837688352946	0.0272578599986092	0.0208734276913123	Gpx1/Mmp9/Fat2/Sema5a/Ptprg/Tgfbr3/Shh/Ptprm/Notch1/Fgf18/Rac1/Glipr2/Arf6/Dock1/Sirt1/Bcar1/Mcc/Snai2/Tgfbr1/Slit2/Bmpr2/Kank1/Wnt5a/Prox1/Dll4/Dpp4/Bmper/Prss2/Efnb2/Jup/Sash1/Rreb1/Met/Cd63/Ptpn23	35
GO:0001818	GO:0001818	negative regulation of cytokine production	30/1343	117/8495	0.00395879491853195	0.0272872989393643	0.0208959713393166	Twist2/Hgf/Epx/Ppara/Nlrc3/Rac1/Tlr2/Homer2/Tlr2/Sirt1/Pglyrp3/Sftpd/Foxj1/Ghsr/Nlrp12/Gba/Cuedc2/Twsg1/Arg2/Apod/Bcl6/Ido1/Met/Aqp4/Prg4/Pml/Nr1h4/Chrna7/Lbp/C1qtnf3	30
GO:0055080	GO:0055080	cation homeostasis	65/1343	300/8495	0.00396437010165706	0.0272872989393643	0.0208959713393166	Calm1/Neo1/Itpr1/Cacna1c/Ftmt/Fgfr3/Mtss1/Car2/Anxa7/Frrs1/Calb2/Cav1/Kcnq1/Avp/Ank2/Slc4a3/Alpl/Capn3/Fth1/Ank1/Hvcn1/Slc12a6/Slc9a1/Tmco1/Ext1/Slc9a9/Wnt5a/Reg2/Slc39a8/Slc39a10/Micu1/Atp1b1/Dmxl2/Frrs1/Wfs1/Mcu/Ank3/Grina/Atp13a3/Rhag/Pdk2/Npsr1/Asph/Slc24a3/Slc8a1/Scnn1g/Slc9a8/Unc80/Fgfr3/Cav3/Pml/Sod2/Atp6v1a/Abcb6/Pygm/Hexb/Atp6v1b2/Wfs1/Rab7/Nubp1/Adora2a/Ttpa/Slc25a23/Glrx3/Tmem64	65
GO:0014020	GO:0014020	primary neural tube formation	20/1343	69/8495	0.00398155068602717	0.0273650743605383	0.0209555299264588	Ptch1/Fzd1/Trim71/Scrib/Ptk7/T/Tfap2a/Bmp7/Celsr1/Lrp6/Ski/Wnt5a/Prickle1/Sall4/Fuz/Lrp2/Mthfr/St14/Deaf1/Hectd1	20
GO:0099504	GO:0099504	synaptic vesicle cycle	32/1343	127/8495	0.00398772189229524	0.0273670648449112	0.0209570541925468	Slc17a6/Adra1a/Rims2/Syn3/Nrxn1/Scrib/Slc17a6/Unc13c/Arf6/Stx1a/Prrt2/Chrna5/Stxbp5/Grm7/Dgkq/Magi2/Dnm1/Adcy1/Slc18a2/Ston2/Ncs1/Gsk3b/Nlgn1/Actb/Tbc1d24/Chrna3/Rab5a/Ctnnb1/Chrna7/Htr1a/Adora2a/Fbxl20	32
GO:0016358	GO:0016358	dendrite development	42/1343	178/8495	0.00402494201037071	0.0275818191078865	0.0211215079530344	Ache/Neurog3/Zmynd8/Pak1/Alk/Csmd3/Bmp7/Tanc2/Rac1/Prkg1/Arf6/Skor2/Kndc1/Crtc1/Dclk1/Il1rapl1/Cntnap2/Baiap2/Asap1/Sdk1/Mapk8/Vldlr/Lrp4/Gsk3b/Nlgn1/Pafah1b1/Ntrk2/Met/Tbc1d24/Chrna3/Septin7/Acsl4/Cdc42/Vamp7/Ptprf/Obsl1/Chrna7/Cdc20/Adam10/Camk1/Cul7/Fyn	42
GO:0021587	GO:0021587	cerebellum morphogenesis	13/1343	38/8495	0.00407415044336071	0.0278779735484667	0.0213482960538328	Nrxn1/Skor2/Kndc1/Lrp6/Cntnap2/Whrn/Gba/Prox1/Wnt1/Serpine2/Faim2/Smo/Herc1	13
GO:0000165	GO:0000165	MAPK cascade	73/1343	344/8495	0.00408422706994854	0.0279058862796925	0.0213696709664979	Smpd1/Chrna10/Fzd4/Sox2/Adra1a/Fgfr3/Hand2/Nrxn1/Notch1/Gata4/Fgf18/Hgf/Plcb1/Pak1/Bmp7/Cav1/Traf4/Men1/Avp/Rac1/Map3k13/Tlr2/Glipr2/Fga/Lrp1/Tlr2/Nphs1/Insr/Ryk/Cntnap2/Ankrd6/Tlr13/Notch2/Bmp2/Tgfbr1/Nox4/Ece1/Sh3rf3/Wnt5a/Setx/Cyld/Prdm15/Ddr2/Nlrp12/Gba/Lrp1/Bmper/Erbb4/Ywhaz/Wnt16/Mapk8/Sorl1/Pebp1/Gsk3b/Npsr1/Sash1/Dusp13/Pafah1b1/Ntrk2/Met/Maged1/Ccn2/Fgfr3/Cav3/Cdc42/Prdx1/Klhdc10/Ppm1l/C…	73
GO:1902905	GO:1902905	positive regulation of supramolecular fiber organization	24/1343	88/8495	0.00409209020822089	0.0279186154528619	0.0213794186677384	Wnt4/Sema5a/Mtss1/Kirrel/Pak1/Cav1/Rac1/Fchsd2/Arf6/Nphs1/Baiap2/Sh3pxd2b/Fer/Tgfbr1/Nox4/Prox1/Rb1/Mapk8/Met/Ccn2/Cav3/Cdc42/Htr1a/Magel2	24
GO:0060078	GO:0060078	regulation of postsynaptic membrane potential	18/1343	60/8495	0.00411174686361369	0.0279706990590563	0.021419303067609	Rgs7/Rims2/Nrxn1/Slc29a1/Zmynd8/Stx1a/Cntnap2/Baiap2/Gabrg3/Gsk3b/Nlgn1/Met/Grk2/Tbc1d24/Chrna3/Chrna7/Adora2a/Celf4	18
GO:1904019	GO:1904019	epithelial cell apoptotic process	18/1343	60/8495	0.00411174686361369	0.0279706990590563	0.021419303067609	Hand2/Sema5a/Hipk1/Ppara/Fga/Arf6/Itga4/Bmpr2/Yap1/Wfs1/Casp9/Rb1/Mapk8/Gsk3b/Sav1/Wfs1/Zfp36l1/Ndnf	18
GO:0045776	GO:0045776	negative regulation of blood pressure	9/1343	22/8495	0.0042213737281897	0.0286327288006803	0.0219262698633146	Adra1a/Ahr/Scpep1/Ppara/Bmpr2/Nos1/Gch1/Drd5/Sod2	9
GO:0098810	GO:0098810	neurotransmitter reuptake	9/1343	22/8495	0.0042213737281897	0.0286327288006803	0.0219262698633146	Slc29a1/Slc22a1/Slc6a5/Slc6a1/Slc18a2/Nos1/Slc22a3/Fev/Slc29a4	9
GO:0050920	GO:0050920	regulation of chemotaxis	21/1343	74/8495	0.00423388670504002	0.0286758003472361	0.0219592530400069	Mospd2/Tbr1/Sema5a/Shh/Notch1/Fgf18/Sema6d/Rac1/Agrn/Ryk/Tubb2b/Snai2/Slit2/Bmpr2/Wnt5a/Mcu/Dpp4/Efnb2/Met/Adam10/Lbp	21
GO:0030104	GO:0030104	water homeostasis	12/1343	34/8495	0.00427655457999562	0.0288807089415379	0.0221161672191356	Akr1b3/Anxa7/Aloxe3/Avp/Ext1/Gba/Wfs1/Scnn1g/Met/Grhl1/Aqp4/Wfs1	12
GO:0060350	GO:0060350	endochondral bone morphogenesis	12/1343	34/8495	0.00427655457999562	0.0288807089415379	0.0221161672191356	Hspg2/Zmpste24/Matn1/Col9a1/Fgf18/Alpl/Rarb/Ext1/Col2a1/Hspg2/Mmp16/Comp	12
GO:0050801	GO:0050801	ion homeostasis	67/1343	312/8495	0.00434098692742625	0.0292733509758179	0.0224168432484178	Calm1/Neo1/Itpr1/Cacna1c/Ftmt/Fgfr3/Mtss1/Car2/Anxa7/Frrs1/Calb2/Cav1/Kcnq1/Avp/Ank2/Slc4a3/Alpl/Capn3/Fth1/Gls/Ank1/Hvcn1/Slc12a6/Slc9a1/Tmco1/Ext1/Slc9a9/Wnt5a/Reg2/Slc39a8/Slc39a10/Micu1/Atp1b1/Dmxl2/Frrs1/Wfs1/Mcu/Ank3/Cps1/Grina/Atp13a3/Rhag/Pdk2/Npsr1/Asph/Slc24a3/Slc8a1/Scnn1g/Slc9a8/Unc80/Fgfr3/Cav3/Pml/Sod2/Atp6v1a/Abcb6/Pygm/Hexb/Atp6v1b2/Wfs1/Rab7/Nubp1/Adora2a/Ttpa/Slc25a23/Glrx3/Tmem…	67
GO:0030199	GO:0030199	collagen fibril organization	11/1343	30/8495	0.00440132376715785	0.0295228404005478	0.0226078963783081	P3h1/Col14a1/Col11a1/Ext1/Col2a1/Tgfbr1/Plod3/Ddr2/Rb1/Comp/Pxdn	11
GO:0042246	GO:0042246	tissue regeneration	11/1343	30/8495	0.00440132376715785	0.0295228404005478	0.0226078963783081	Gpx1/Large1/Bcl9/Gata4/Capn3/Yap1/Plg/Erbb4/Cd9/Wnt10b/Pax7	11
GO:0098815	GO:0098815	modulation of excitatory postsynaptic potential	11/1343	30/8495	0.00440132376715785	0.0295228404005478	0.0226078963783081	Rims2/Nrxn1/Zmynd8/Stx1a/Baiap2/Gsk3b/Nlgn1/Grk2/Tbc1d24/Chrna7/Celf4	11
GO:0060428	GO:0060428	lung epithelium development	10/1343	26/8495	0.00440336368750917	0.0295228404005478	0.0226078963783081	Fgfr3/Shh/Rbpj/Ascl1/Foxj1/Yap1/Fgfr3/Cdc42/Sav1/Ctnnb1	10
GO:0034754	GO:0034754	cellular hormone metabolic process	19/1343	65/8495	0.00446119120511142	0.0298246015479647	0.0228389779632519	Crabp2/Wnt4/Crabp1/Rbp1/Shh/Rdh8/Plb1/Hsd11b1/Dgkq/Bmp2/Akr1c20/Sgpl1/Ece1/Bco2/Stat5b/Cyp1a1/Adh6b/Stard3/Cyp46a1	19
GO:0060048	GO:0060048	cardiac muscle contraction	19/1343	65/8495	0.00446119120511142	0.0298246015479647	0.0228389779632519	Calm1/Gaa/Cacna1c/Adra1a/Gata4/Cav1/Kcnq1/Ank2/Cacnb2/Agrn/Slc9a1/Kcnj5/Atp1b1/Jup/Slc8a1/Met/Ccn2/Grk2/Cav3	19
GO:0008585	GO:0008585	female gonad development	15/1343	47/8495	0.00447411017567367	0.0298680554482203	0.022872253937409	Wnt4/Fzd4/Ahr/Csmd1/Pla2g4a/Rac1/Insr/Sirt1/Sgpl1/Stat5b/Zfx/Fst/Grk2/Dmrta1/Pcyt1b	15
GO:0014074	GO:0014074	response to purine-containing compound	17/1343	56/8495	0.0045674004301433	0.0304471550164137	0.0233157147580079	Itpr1/Ahr/Gpd1/Kcnq1/Cnga3/Pde2a/Dgkq/Slc6a1/Prss2/Fdx1/Asph/Slc8a1/Wnt10b/Pygm/Zfp36l1/Hsp90b1/Adora2a	17
GO:0030099	GO:0030099	myeloid cell differentiation	45/1343	195/8495	0.0046424575083144	0.0309032257313117	0.0236649629781556	Rbp1/Hoxa7/Sox6/Fgfr3/Car2/Nkx2-3/Cbfa2t3/Tgfbr3/Twist2/Lbr/Rbpj/Plcb1/Kcnq1/Plscr1/Acvr2a/Slc25a5/Glo1/Tcf3/Gfi1b/Tlr2/Ank1/Tlr2/Sirt1/Klf13/Notch2/Stat5b/Gba/Kat8/Add1/Rhag/Rb1/Bcl6/Gsk3b/Pafah1b1/Fbn1/Nme2/H4c8/Cd109/Fgfr3/Zbtb46/Pml/Ctnnb1/Zfp36l1/Smarca4/Tmem64	45
GO:0001508	GO:0001508	action potential	20/1343	70/8495	0.00476515730141819	0.0315844400619642	0.0241866208806426	Cacna1c/Adra1a/Kcna2/Cav1/Kcnq1/Ank2/Cacnb2/Kcnd2/Chrna5/Slc9a1/Cntnap2/Kcnj5/Kcnmb3/Gba/Ank3/Jup/Ntrk2/Cav3/Kcnc4/Chrna7	20
GO:0018958	GO:0018958	phenol-containing compound metabolic process	20/1343	70/8495	0.00476515730141819	0.0315844400619642	0.0241866208806426	Akr1b3/Hand2/Moxd1/Tpo/Mfsd12/Tyr/Wnt5a/Ddt/Pnkd/Tacr3/Nr4a2/Gch1/Slc45a2/Slco4a1/Fev/Pde1b/Tyrp1/Ctsl/Vps35/Htr1a	20
GO:0042471	GO:0042471	ear morphogenesis	20/1343	70/8495	0.00476515730141819	0.0315844400619642	0.0241866208806426	Chrna10/Osr2/Tbx3/Sox2/Zeb1/Scrib/Ptk7/Frzb/Tfap2a/Kcnq1/Rac1/Celsr1/Osr1/Whrn/Col11a1/Col2a1/Stox1/Wnt5a/Wnt1/Nkx3-2	20
GO:0001775	GO:0001775	cell activation	84/1343	407/8495	0.00478966925128531	0.0316569317063599	0.0242421332758782	Cygb/Dnase1l3/Wnt4/Dnase1/Gli3/Adamts18/Ahr/Zeb1/Nkx2-3/Scrib/Shh/Rbpj/Plcb1/Cav1/Plscr1/Pla2g4a/Slc25a5/Onecut1/Tcf3/Nlrc3/Foxf1/Tlr2/Foxn1/Fga/Capn3/Peli1/Prkg1/Lrp1/Tlr2/Smarcb1/Pglyrp3/Lamp1/Sftpd/Notch2/Foxj1/Hes1/Lmbr1l/Fer/Stat5b/Wnt5a/Cyld/Ddr2/Flot2/Slc39a10/Gba/Zmiz1/Lrp1/Socs6/Dll4/Wnt1/Dpp4/Serpine2/Bmper/Ywhaz/Efnb2/Twsg1/Arg2/Cgas/Bcl6/Gsk3b/Ido1/Smo/Actb/Ccn2/Cd9/Zbtb46/Prdx1/Vamp7…	84
GO:0021801	GO:0021801	cerebral cortex radial glia-guided migration	7/1343	15/8495	0.00484592499537339	0.0316569317063599	0.0242421332758782	Lamb1/Gli3/Socs7/Wdr47/Zmiz1/Pafah1b1/Ctnnb1	7
GO:0022030	GO:0022030	telencephalon glial cell migration	7/1343	15/8495	0.00484592499537339	0.0316569317063599	0.0242421332758782	Lamb1/Gli3/Socs7/Wdr47/Zmiz1/Pafah1b1/Ctnnb1	7
GO:0022602	GO:0022602	ovulation cycle process	7/1343	15/8495	0.00484592499537339	0.0316569317063599	0.0242421332758782	Fzd4/Pla2g4a/Sirt1/Sgpl1/Stat5b/Grk2/Chrna7	7
GO:0040019	GO:0040019	positive regulation of embryonic development	7/1343	15/8495	0.00484592499537339	0.0316569317063599	0.0242421332758782	Osr2/Wnt4/Plcb1/Osr1/B4galt5/Wnt1/Pafah1b1	7
GO:0042531	GO:0042531	positive regulation of tyrosine phosphorylation of STAT protein	7/1343	15/8495	0.00484592499537339	0.0316569317063599	0.0242421332758782	Isl1/Fgfr3/Hes1/Erbb4/Parp14/Fgfr3/Fyn	7
GO:0140058	GO:0140058	neuron projection arborization	7/1343	15/8495	0.00484592499537339	0.0316569317063599	0.0242421332758782	Fzd4/Map3k13/Cntnap2/Wnt5a/Nlgn1/Lrp2/Chrna7	7
GO:1905606	GO:1905606	regulation of presynapse assembly	7/1343	15/8495	0.00484592499537339	0.0316569317063599	0.0242421332758782	Fzd1/Nrxn1/Gpc6/Arf6/Il1rapl1/Mdga1/Nlgn1	7
GO:0002028	GO:0002028	regulation of sodium ion transport	14/1343	43/8495	0.00486454033312859	0.0316569317063599	0.0242421332758782	Pcsk9/Stom/Plcb1/Kcnq1/Agrn/Osr1/Slc9a1/Nkain2/Atp1b1/Ank3/Serpine2/Nos1/Slc8a1/Cav3	14
GO:0032371	GO:0032371	regulation of sterol transport	14/1343	43/8495	0.00486454033312859	0.0316569317063599	0.0242421332758782	Lipg/Pcsk9/Ptch1/Shh/Cav1/Ces1b/Lrp1/Ldlrap1/Sirt1/Pon1/Abcb4/Lrp1/Lpcat3/Ces1c	14
GO:0032374	GO:0032374	regulation of cholesterol transport	14/1343	43/8495	0.00486454033312859	0.0316569317063599	0.0242421332758782	Lipg/Pcsk9/Ptch1/Shh/Cav1/Ces1b/Lrp1/Ldlrap1/Sirt1/Pon1/Abcb4/Lrp1/Lpcat3/Ces1c	14
GO:0046683	GO:0046683	response to organophosphorus	14/1343	43/8495	0.00486454033312859	0.0316569317063599	0.0242421332758782	Itpr1/Ahr/Gpd1/Kcnq1/Cnga3/Pde2a/Dgkq/Fdx1/Asph/Slc8a1/Wnt10b/Pygm/Zfp36l1/Hsp90b1	14
GO:0051932	GO:0051932	synaptic transmission, GABAergic	14/1343	43/8495	0.00486454033312859	0.0316569317063599	0.0242421332758782	Adra1a/Car2/Nrxn1/Pak1/Rac1/Cntnap2/Slc6a1/Gabrg3/Erbb4/Nalcn/Nlgn1/Zdhhc3/Adora2a/Zdhhc12	14
GO:0007519	GO:0007519	skeletal muscle tissue development	25/1343	94/8495	0.00490569193235721	0.0318801460352767	0.0244130655557618	Gpx1/Hlf/Rtl1/Bcl9/Shh/Notch1/Gata4/Cav1/Flot1/Nphs1/Tll2/Phox2b/Ski/Cntnap2/Arntl/Pitx2/Rb1/Smo/Met/Pitx1/Ddx17/Wnt10b/Ctnnb1/Ddx17/Pax7	25
GO:0036473	GO:0036473	cell death in response to oxidative stress	18/1343	61/8495	0.00499054287760996	0.0323412200689682	0.0247661451996917	Gpx1/Ngb/Fzd1/Gata4/Hgf/Sirt1/Sigmar1/Stk26/Ddr2/Wnt1/Met/Tbc1d24/Pml/Sod2/Meak7/Ctnnb1/Fyn/P4hb	18
GO:0046661	GO:0046661	male sex differentiation	18/1343	61/8495	0.00499054287760996	0.0323412200689682	0.0247661451996917	Wnt4/Tbx3/Sox2/Shh/Gata4/Csmd1/Acvr2a/Insr/Greb1l/Tgfbr1/Sgpl1/Stat5b/Wnt5a/Spata2/Lrp2/Wdr48/Ctnnb1/Dhx37	18
GO:0016331	GO:0016331	morphogenesis of embryonic epithelium	26/1343	99/8495	0.00500077895290324	0.0323624818746297	0.0247824269900849	Wnt6/Wnt4/Ptch1/Fzd1/Trim71/Ift52/Scrib/Ptk7/Shh/T/Tfap2a/Bmp7/Celsr1/Osr1/Lrp6/Ski/Wnt5a/Prickle1/Sall4/Fuz/Lrp2/Mthfr/St14/Ctnnb1/Deaf1/Hectd1	26
GO:0099003	GO:0099003	vesicle-mediated transport in synapse	35/1343	144/8495	0.00501411588573328	0.0324037239115513	0.0248140091713555	Slc17a6/Adra1a/Rims2/Syn3/Nrxn1/Scrib/Slc17a6/Unc13c/Arf6/Stx1a/Prrt2/Chrna5/Stxbp5/Grm7/Dgkq/Magi2/Dnm1/Adcy1/Slc18a2/Ston2/Ncs1/Efnb2/Gsk3b/Nlgn1/Actb/Tbc1d24/Chrna3/Rab5a/Ctnnb1/Chrna7/Vps35/Htr1a/Adora2a/Fbxl20/Rab8a	35
GO:0045666	GO:0045666	positive regulation of neuron differentiation	16/1343	52/8495	0.00505725482468924	0.032637179888043	0.0249927842639216	Sox2/Neurog3/Zeb1/Shh/Bmp7/Dlx1/Ascl1/Tcf3/Kdm4a/Phox2b/Bmp2/Pax6/Impact/Prox1/Tgif2/Bcl6	16
GO:0001666	GO:0001666	response to hypoxia	28/1343	109/8495	0.00512041231088138	0.0329990006683255	0.0252698581022503	Ngb/Itpr1/Cbfa2t3/Notch1/Rbpj/Pak1/Cav1/Ppara/Kcnd2/Sirt1/Slc9a1/Bmp2/Ece1/Stox1/Atp1b1/Dpp4/Vldlr/Nr4a2/Arnt2/Kcnk3/Slc8a1/Npepps/Pml/Pygm/Zfp36l1/Hyou1/Ndnf/P4hb	28
GO:0050863	GO:0050863	regulation of T cell activation	29/1343	114/8495	0.00514948463266833	0.0331404591919858	0.025378183710537	Gli3/Zeb1/Scrib/Shh/Cav1/Foxn1/Peli1/Smarcb1/Sftpd/Foxj1/Hes1/Stat5b/Cyld/Flot2/Zmiz1/Socs6/Dpp4/Efnb2/Twsg1/Arg2/Cgas/Bcl6/Ido1/Actb/Sart1/Wnt10b/Ctnnb1/Smarca4/Adora2a	29
GO:0001841	GO:0001841	neural tube formation	22/1343	80/8495	0.00524436979839394	0.0337044926407831	0.0258101072514735	Ptch1/Fzd1/Trim71/Ift52/Scrib/Ptk7/Shh/T/Tfap2a/Bmp7/Celsr1/Lrp6/Ski/Wnt5a/Prickle1/Sall4/Fuz/Lrp2/Mthfr/St14/Deaf1/Hectd1	22
GO:0048675	GO:0048675	axon extension	19/1343	66/8495	0.00535795996252484	0.0343825859723226	0.0263293751662905	Vcl/Sema5a/Pak1/Sema6d/Map3k13/Lrp1/Ryk/Dclk1/Slit2/Bmpr2/Wnt5a/Lrp1/Slit3/Gsk3b/Pafah1b1/Smo/Rnf6/Ulk2/Wdr36	19
GO:0051090	GO:0051090	regulation of DNA-binding transcription factor activity	47/1343	207/8495	0.00536465880419218	0.0343825859723226	0.0263293751662905	Msx2/Fzd4/Ptch1/Gli3/Fzd1/Rnf220/Hand2/Tgfbr3/Shh/Ror1/T/Cav1/Men1/Tcf3/Nlrc3/Map3k13/Tlr2/Capn3/Peli1/Flot1/Tlr2/Smarcb1/Crtc1/Sirt1/Lrp6/Foxj1/Hes1/Bmp2/Fer/Adcy1/Wnt5a/Cyld/Ddr2/Nlrp12/Flot2/Prox1/Wfs1/Wnt1/Rb1/Jup/Smo/Wnt10b/Nr1h4/Sav1/Ctnnb1/Wfs1/Smarca4	47
GO:0034762	GO:0034762	regulation of transmembrane transport	58/1343	266/8495	0.00545827520860383	0.0349344629238427	0.0267519895477072	Calm1/Mmp9/Fabp5/Pcsk9/Rgs7/Cacna1c/Asic2/Ahr/Slc6a9/Car2/Nrxn1/Stxbp4/Kcna2/Stom/Plcb1/Cav1/Kcnq1/Ank2/Kcnc1/Cacnb2/Kcnd2/Agrn/Capn3/Clip3/Osr1/Insr/Hvcn1/Slc9a1/Kcnj5/Kcnh8/Nos1ap/Atp1b1/Ank3/Galr2/Erbb4/Alox5/Nos1/Klf15/Nalcn/Osbpl8/Arg2/Npsr1/Asph/Nlgn1/Kcnk3/Slc8a1/Met/Actb/Grk2/Hk2/Cd63/Cav3/Pml/Stimate/Chrm3/Kcnc4/Fyn/Rem1	58
GO:0002683	GO:0002683	negative regulation of immune system process	37/1343	155/8495	0.00546934398034109	0.0349572218963284	0.0267694178332195	Gpx1/Hoxa7/Gli3/Ahr/Scrib/Twist2/Shh/Epx/Plcb1/Csmd3/Nlrc3/Foxf1/Peli1/Pglyrp3/Sftpd/Foxj1/Snai2/Fer/Slit2/Psma1/Socs6/Dpp4/Cuedc2/Twsg1/Arg2/Apod/Bcl6/Il17d/Ido1/Fbn1/Nme2/Parp14/Zbtb46/Psmb4/A2m/Ctnnb1/Adora2a	37
GO:0071692	GO:0071692	protein localization to extracellular region	46/1343	202/8495	0.00551130439779013	0.0351770910328086	0.026937788443462	Neo1/Cacna1c/P3h1/Isl1/Rims2/Stxbp4/Kcnq1/Brsk2/Rac1/Tlr2/Fga/Lrp1/Fbn2/Arf6/Stx1a/Tlr2/Sirt1/Ano1/Stxbp5/Ghsr/Arntl/Glud1/Slc18a2/Pam/Lrp1/Mcu/Golph3/Tardbp/Alox5/Nos1/Rab3c/Pafah1b1/Fbn1/Acsl4/Ptpn23/Ap1b1/Rab10/Copg1/Nr1h4/Vps35/Tacr2/C1qtnf3/Adora2a/Rab8a/Comp/Tmed10	46
GO:0006641	GO:0006641	triglyceride metabolic process	17/1343	57/8495	0.00557166043710549	0.0355100168035525	0.0271927351635108	Gpx1/Lipg/Pcsk9/Nkx2-3/Mogat2/Cav1/Plaat3/Plb1/Sirt1/Slc22a4/Cps1/Sorl1/Cav3/Acsl4/Nr1h4/Lpin1/Lipi	17
GO:0046189	GO:0046189	phenol-containing compound biosynthetic process	12/1343	35/8495	0.0055894114955991	0.0355100168035525	0.0271927351635108	Hand2/Moxd1/Mfsd12/Tyr/Wnt5a/Ddt/Nr4a2/Gch1/Slc45a2/Fev/Tyrp1/Vps35	12
GO:1903035	GO:1903035	negative regulation of response to wounding	12/1343	35/8495	0.0055894114955991	0.0355100168035525	0.0271927351635108	Wnt4/Neo1/Klkb1/Adamts18/Tfpi/Fga/Prkg1/Serpine2/Plg/Alox5/Cd109/Cd9	12
GO:0003416	GO:0003416	endochondral bone growth	8/1343	19/8495	0.00563214966710117	0.0355100168035525	0.0271927351635108	Msx2/Zmpste24/Matn1/Col9a1/Rarb/Ext1/Ddr2/Comp	8
GO:0009651	GO:0009651	response to salt stress	8/1343	19/8495	0.00563214966710117	0.0355100168035525	0.0271927351635108	Akr1b3/Anxa7/Capn3/Slc12a6/Tacr3/Micu1/Zfp36l1/Slc25a23	8
GO:0030859	GO:0030859	polarized epithelial cell differentiation	8/1343	19/8495	0.00563214966710117	0.0355100168035525	0.0271927351635108	Scrib/Ptk7/Foxf1/Fat1/Wnt5a/Fat1/Cdc42/Lama1	8
GO:0048665	GO:0048665	neuron fate specification	8/1343	19/8495	0.00563214966710117	0.0355100168035525	0.0271927351635108	Isl1/Gli3/Shh/Ascl1/Olig3/Lhx3/Tlx3/Fev	8
GO:0086009	GO:0086009	membrane repolarization	8/1343	19/8495	0.00563214966710117	0.0355100168035525	0.0271927351635108	Zmpste24/Cav1/Kcnq1/Ank2/Kcnj5/Nos1ap/Atp1b1/Cav3	8
GO:0086065	GO:0086065	cell communication involved in cardiac conduction	8/1343	19/8495	0.00563214966710117	0.0355100168035525	0.0271927351635108	Cacna1c/Cav1/Kcnq1/Ank2/Cacnb2/Kcnj5/Jup/Slc8a1	8
GO:0014003	GO:0014003	oligodendrocyte development	11/1343	31/8495	0.00586523434813783	0.0367290698052425	0.0281262572626027	Fgfr3/Shh/Ascl1/Tlr2/Myrf/Tlr2/Prdm8/Cntnap2/B4galt5/Fgfr3/Nkx6-2	11
GO:0032228	GO:0032228	regulation of synaptic transmission, GABAergic	11/1343	31/8495	0.00586523434813783	0.0367290698052425	0.0281262572626027	Adra1a/Car2/Nrxn1/Cntnap2/Slc6a1/Erbb4/Nalcn/Nlgn1/Zdhhc3/Adora2a/Zdhhc12	11
GO:0032835	GO:0032835	glomerulus development	11/1343	31/8495	0.00586523434813783	0.0367290698052425	0.0281262572626027	Ahr/Mtss1/Notch1/Bmp7/Osr1/Notch2/Hes1/Ext1/Klf15/Notch3/Prom1	11
GO:0050891	GO:0050891	multicellular organismal water homeostasis	11/1343	31/8495	0.00586523434813783	0.0367290698052425	0.0281262572626027	Akr1b3/Aloxe3/Avp/Ext1/Gba/Wfs1/Scnn1g/Met/Grhl1/Aqp4/Wfs1	11
GO:0007623	GO:0007623	circadian rhythm	30/1343	120/8495	0.00586832093808113	0.0367290698052425	0.0281262572626027	Ahr/Zfhx3/Kcna2/Ppara/Kcnd2/Ncoa2/Crtc1/Sirt1/Cntnap2/Arntl/Adcy1/Timeless/Setx/Prox1/Tardbp/Rorb/Ahcyl/Ass1/Mapk8/Sox14/Gsk3b/Nlgn1/Ntrk2/Maged1/Huwe1/Ppp1ca/Pml/Adora2a/Gpr157/Magel2	30
GO:0051099	GO:0051099	positive regulation of binding	29/1343	115/8495	0.00587349964751737	0.0367290698052425	0.0281262572626027	Calm1/Mmp9/Isl1/Hand2/Hipk1/Mark3/Cav1/Men1/Agrn/Lrp1/Flot1/Rfng/Ski/Bambi/Hes1/Bmp2/Pitx2/Pax6/Wnt5a/Pon1/Lrp1/Add1/Rb1/Gsk3b/Met/Cdt1/Eif3e/Ctnnb1/Smarca4	29
GO:0009410	GO:0009410	response to xenobiotic stimulus	39/1343	166/8495	0.00588075585749101	0.0367290698052425	0.0281262572626027	Gpx1/Mmp9/Bche/Asic2/Adra1a/Fzd1/Ahr/Ptprm/Gata4/Kcnq1/Tcf3/Cyp2g1/Nr1i2/Emx2/Hadha/Ppp1r12a/Mcm7/Cntnap2/Akr1c20/Slc18a2/Guk1/Pam/Gabrg3/Gstm5/Ywhaz/Nos1/Rb1/Cyp1a1/Gsta4/Arnt2/Kcnk3/Cyp2u1/Chrna3/Sod2/Nr1h4/Mylk/Chrna7/Cyp46a1/Rbm22	39
GO:0007260	GO:0007260	tyrosine phosphorylation of STAT protein	9/1343	23/8495	0.00597727171989369	0.0370787317506605	0.0283940201513422	Isl1/Fgfr3/Cav1/Hes1/Fer/Erbb4/Parp14/Fgfr3/Fyn	9
GO:0010712	GO:0010712	regulation of collagen metabolic process	9/1343	23/8495	0.00597727171989369	0.0370787317506605	0.0283940201513422	Cygb/Wnt4/Cyp7a1/Fgfr3/Ddr2/Ccn2/Fgfr3/Got1/Nr1h4	9
GO:0014014	GO:0014014	negative regulation of gliogenesis	10/1343	27/8495	0.00601964065170613	0.0370787317506605	0.0283940201513422	Fgfr3/Notch1/Dlx1/Kdm4a/Ski/Hes1/Rb1/Fgfr3/Ctnnb1/Nkx6-2	10
GO:0001975	GO:0001975	response to amphetamine	6/1343	12/8495	0.00603236620142918	0.0370787317506605	0.0283940201513422	Slc18a2/Asic1/Nr4a2/Drd5/Pde1b/Adora2a	6
GO:0003148	GO:0003148	outflow tract septum morphogenesis	6/1343	12/8495	0.00603236620142918	0.0370787317506605	0.0283940201513422	Msx2/Isl1/Smad6/Bmpr2/Parva/Lrp2	6
GO:0003156	GO:0003156	regulation of animal organ formation	6/1343	12/8495	0.00603236620142918	0.0370787317506605	0.0283940201513422	Shh/Rbpj/Bmp7/Bmp2/Wnt5a/Ctnnb1	6
GO:0003177	GO:0003177	pulmonary valve development	6/1343	12/8495	0.00603236620142918	0.0370787317506605	0.0283940201513422	Notch1/Rbpj/Smad6/Notch2/Slit2/Bmpr2	6
GO:0014075	GO:0014075	response to amine	6/1343	12/8495	0.00603236620142918	0.0370787317506605	0.0283940201513422	Slc18a2/Asic1/Nr4a2/Drd5/Pde1b/Adora2a	6
GO:0032331	GO:0032331	negative regulation of chondrocyte differentiation	6/1343	12/8495	0.00603236620142918	0.0370787317506605	0.0283940201513422	Gli3/Rarb/Snai2/Tgfbr1/Nkx3-2/Ctnnb1	6
GO:0035767	GO:0035767	endothelial cell chemotaxis	6/1343	12/8495	0.00603236620142918	0.0370787317506605	0.0283940201513422	Sema5a/Shh/Notch1/Fgf18/Snai2/Met	6
GO:0036315	GO:0036315	cellular response to sterol	6/1343	12/8495	0.00603236620142918	0.0370787317506605	0.0283940201513422	Cyp7a1/Ptch1/Ces1b/Lrp6/Smo/Ces1c	6
GO:1905207	GO:1905207	regulation of cardiocyte differentiation	6/1343	12/8495	0.00603236620142918	0.0370787317506605	0.0283940201513422	Sox6/Gata4/Bmp2/Efnb2/Prickle1/Gsk3b	6
GO:0010586	GO:0010586	miRNA metabolic process	14/1343	44/8495	0.00611876383541489	0.037560169031907	0.0287626934910143	Lin28b/Trim71/Ppara/Smad6/Ago2/Tent4b/Ctcf/Zswim8/Bmp2/Tgfbr1/Ddx17/Ddx17/Smarca4/Snd1	14
GO:0099565	GO:0099565	chemical synaptic transmission, postsynaptic	16/1343	53/8495	0.00620518159613313	0.0380404610893379	0.0291304898452405	Rims2/Nrxn1/Slc29a1/Zmynd8/Stx1a/Cntnap2/Baiap2/Gsk3b/Nlgn1/Met/Grk2/Tbc1d24/Chrna3/Chrna7/Adora2a/Celf4	16
GO:0043408	GO:0043408	regulation of MAPK cascade	65/1343	306/8495	0.00635988125394264	0.0389375361507831	0.0298174488152297	Smpd1/Chrna10/Fzd4/Sox2/Adra1a/Fgfr3/Hand2/Nrxn1/Notch1/Gata4/Fgf18/Hgf/Plcb1/Pak1/Bmp7/Cav1/Traf4/Men1/Rac1/Map3k13/Tlr2/Glipr2/Fga/Lrp1/Tlr2/Insr/Ryk/Ankrd6/Tlr13/Notch2/Bmp2/Tgfbr1/Nox4/Ece1/Sh3rf3/Wnt5a/Cyld/Prdm15/Ddr2/Nlrp12/Gba/Lrp1/Bmper/Erbb4/Ywhaz/Wnt16/Sorl1/Pebp1/Gsk3b/Npsr1/Sash1/Dusp13/Pafah1b1/Ntrk2/Met/Maged1/Ccn2/Fgfr3/Cav3/Cdc42/Prdx1/Klhdc10/Ctnnb1/Chrna7/C1qtnf3	65
GO:0045807	GO:0045807	positive regulation of endocytosis	19/1343	67/8495	0.00639733240047187	0.0390128278629038	0.0298751054364314	Smpd1/Pcsk9/Cav1/Lrp1/Clip3/Flot1/Ldlrap1/Insr/Magi2/Dnm1/Wnt5a/Lrp1/Add1/Nlgn1/Cd63/Cav3/Lrp2/Cdc42/Lbp	19
GO:1902107	GO:1902107	positive regulation of leukocyte differentiation	19/1343	67/8495	0.00639733240047187	0.0390128278629038	0.0298751054364314	Gli3/Car2/Shh/Gfi1b/Smarcb1/Notch2/Stat5b/Cyld/Zmiz1/Rb1/Bcl6/Gsk3b/Actb/Zbtb46/Sart1/Wnt10b/Zfp36l1/Smarca4/Tmem64	19
GO:1903708	GO:1903708	positive regulation of hemopoiesis	19/1343	67/8495	0.00639733240047187	0.0390128278629038	0.0298751054364314	Gli3/Car2/Shh/Gfi1b/Smarcb1/Notch2/Stat5b/Cyld/Zmiz1/Rb1/Bcl6/Gsk3b/Actb/Zbtb46/Sart1/Wnt10b/Zfp36l1/Smarca4/Tmem64	19
GO:0090257	GO:0090257	regulation of muscle system process	31/1343	126/8495	0.00661252170650213	0.0402723344245477	0.0308396059196882	Calm1/Cacna1c/Adra1a/Hand2/Notch1/Gata4/Pak1/Cav1/Kcnq1/Ppara/Ank2/Agrn/Prkg1/Sirt1/Slc9a1/Ghsr/Ece1/Tacr3/Atp1b1/Arg2/Jup/Gsk3b/Slc8a1/Ccn2/Grk2/Chrna3/Cav3/Chrm3/Tacr2/Glrx3/Grcc10	31
GO:1902105	GO:1902105	regulation of leukocyte differentiation	30/1343	121/8495	0.00665498236852188	0.040355567408464	0.0309033437799384	Rbp1/Hoxa7/Gli3/Fgfr3/Zeb1/Car2/Shh/Gfi1b/Foxn1/Smarcb1/Pglyrp3/Notch2/Foxj1/Stat5b/Cyld/Zmiz1/Rb1/Bcl6/Gsk3b/Fbn1/Nme2/Actb/Fgfr3/Zbtb46/Sart1/Wnt10b/Ctnnb1/Zfp36l1/Smarca4/Tmem64	30
GO:0014855	GO:0014855	striated muscle cell proliferation	13/1343	40/8495	0.00666827513053044	0.040355567408464	0.0309033437799384	Rtl1/Tgfbr3/Shh/Notch1/Gata4/Rbpj/Hgf/Sirt1/Tgfbr1/Yap1/Erbb4/Sav1/Ctnnb1	13
GO:0061371	GO:0061371	determination of heart left/right asymmetry	13/1343	40/8495	0.00666827513053044	0.040355567408464	0.0309033437799384	Tbx3/Hand2/Ift52/Shh/Notch1/T/Gata4/Rbpj/Lrp6/Notch2/Wnt5a/Lbx1/Smo	13
GO:0045055	GO:0045055	regulated exocytosis	29/1343	116/8495	0.00668046664737498	0.040355567408464	0.0309033437799384	Cacna1c/Adra1a/Rims2/Scrib/Notch1/Foxf1/Unc13c/Vamp3/Stx1a/Prrt2/Chrna5/Stxbp5/Lamp1/Grm7/Fer/Adcy1/Ncs1/Ywhaz/Gsk3b/Nlgn1/Chrna3/Vamp7/Rab10/Rab5a/Chrna7/Htr1a/Adora2a/Fbxl20/Tmed10	29
GO:1901888	GO:1901888	regulation of cell junction assembly	29/1343	116/8495	0.00668046664737498	0.040355567408464	0.0309033437799384	Wnt4/Adgrl3/Asic2/Vcl/Fzd1/Nrxn1/Adgrb2/Cav1/Rac1/Tlr2/Agrn/Gpc6/Lrp1/Flot1/Arf6/Tlr2/Il1rapl1/Cntnap2/Negr1/Ghsr/Snai2/Wnt5a/Lrp1/Apod/Gsk3b/Mdga1/Rcc2/Nlgn1/Ntrk2	29
GO:0032869	GO:0032869	cellular response to insulin stimulus	28/1343	111/8495	0.00668658829523346	0.040355567408464	0.0309033437799384	Pcsk9/Vwa2/Stxbp4/Plcb1/Pak1/Ncoa2/Socs7/Insr/Sirt1/Bcar1/Slc9a1/Ghsr/Fer/Kank1/Rb1/Osbpl8/Sorl1/Pdk2/Gsk3b/Grk2/Ptprf/Rab10/Eprs/Nr1h4/Zfp36l1/Lpin1/Rab8a/Syap1	28
GO:0071396	GO:0071396	cellular response to lipid	49/1343	220/8495	0.00668689930623807	0.040355567408464	0.0309033437799384	Msx2/Cyp7a1/Ptch1/Isl1/Ahr/Ptk7/Plcb1/Pak1/Bmp7/Plscr1/Ces1b/Mrc1/Litaf/Ncoa2/Osr1/Sirt1/Lrp6/Pde2a/Snai2/Arntl/Setx/Yap1/Abcb4/Zmiz1/Add1/Casp9/Gnai1/Rorb/Fdx1/Mapk8/Gch1/Gsk3b/Sash1/Rnf4/Smo/Scnn1g/Ntrk2/Rnf6/Ddx17/Gbp10/Nr1h4/Ddx17/Zfp36l1/Smarca4/Smyd3/Lbp/Upf1/Ces1c/Cnot9	49
GO:0008593	GO:0008593	regulation of Notch signaling pathway	17/1343	58/8495	0.00674842449130385	0.0405690170000475	0.0310667984537788	Sox2/Reck/Notch1/Rbpj/Bmp7/Dlx1/Ascl1/Prag1/Rfng/Hes1/Yap1/Zmiz1/Dll4/Wnt1/Bcl6/Galnt11/Adam10	17
GO:0021761	GO:0021761	limbic system development	17/1343	58/8495	0.00674842449130385	0.0405690170000475	0.0310667984537788	Tbx3/Otp/Tbr1/Gli3/Pak1/Alk/Dlx1/Emx2/Cntnap2/Pitx2/Foxb1/Prox1/Gsk3b/Pafah1b1/Smo/Ctnnb1/Ndnf	17
GO:0032963	GO:0032963	collagen metabolic process	17/1343	58/8495	0.00674842449130385	0.0405690170000475	0.0310667984537788	Mrc2/Mmp9/Cygb/Wnt4/Cyp7a1/P3h1/Fgfr3/Tgfbr3/Plod3/Ddr2/Mmp10/Ccn2/Fgfr3/Got1/Nr1h4/Ctsl/Mmp16	17
GO:0032870	GO:0032870	cellular response to hormone stimulus	54/1343	247/8495	0.00678423418926834	0.0407316666873105	0.0311913517564324	Pcsk9/Vwa2/Isl1/Car2/Stxbp4/Notch1/Gata4/Plcb1/Pak1/Bmp7/Cav1/Ppara/Rac1/Rarb/Ncoa2/Socs7/Nr5a2/Insr/Sirt1/Bcar1/Slc9a1/Ghsr/Arntl/Fer/Stat5b/Kank1/Yap1/Zmiz1/Casp9/Rb1/Osbpl8/Sorl1/Nr4a2/Pdk2/Gsk3b/Scnn1g/Ntrk2/Grk2/Ptprf/Rnf6/Rab10/Ddx17/Wnt10b/Eprs/Nr1h4/Ctnnb1/Ddx17/Zfp36l1/Smarca4/Smyd3/Lpin1/Rab8a/Syap1/Cnot9	54
GO:0030097	GO:0030097	hemopoiesis	86/1343	424/8495	0.00702482298074423	0.0421217800636635	0.032255867864649	Wnt4/Kcp/Rbp1/Hoxa7/Gli3/Ahr/Sox6/Fgfr3/Zeb1/Car2/Nkx2-3/Cbfa2t3/Tgfbr3/Twist2/Lbr/Shh/Notch1/Rbpj/Plcb1/Kcnq1/Plscr1/Acvr2a/Slc25a5/Glo1/Men1/Onecut1/Tcf3/Gfi1b/Tlr2/Foxn1/Mllt3/Ank1/Tpo/Tlr2/Smarcb1/Dock1/Sirt1/Pglyrp3/Klf13/Notch2/Foxj1/Hes1/Lmbr1l/Ext1/Snai2/Sgpl1/Stat5b/Fst/Wnt5a/Cyld/Ston2/Gba/Zmiz1/Kat8/Add1/Dll4/Wnt1/Dpp4/Rhag/Rb1/Twsg1/Bcl6/Gsk3b/Il17d/Pafah1b1/Fbn1/Nme2/Actb/H4c8/Cd109/…	86
GO:0050868	GO:0050868	negative regulation of T cell activation	12/1343	36/8495	0.00720277582428707	0.0430658944512851	0.0329788484435848	Gli3/Scrib/Shh/Peli1/Sftpd/Foxj1/Socs6/Twsg1/Arg2/Bcl6/Ido1/Adora2a	12
GO:0098900	GO:0098900	regulation of action potential	12/1343	36/8495	0.00720277582428707	0.0430658944512851	0.0329788484435848	Cacna1c/Adra1a/Cav1/Ank2/Chrna5/Slc9a1/Cntnap2/Gba/Ank3/Jup/Cav3/Kcnc4	12
GO:0009582	GO:0009582	detection of abiotic stimulus	18/1343	63/8495	0.00721004336504429	0.0430658944512851	0.0329788484435848	Chrna10/Asic2/Sox2/Sema5a/Kcnq1/Ano1/Chrna5/Whrn/Col11a1/Wdr47/Pkd1l2/Serpine2/Ano3/Jup/Cds2/Rho/Cav3/Fyn	18
GO:0050773	GO:0050773	regulation of dendrite development	23/1343	87/8495	0.00734657884349746	0.0438251684087098	0.0335602825711726	Ache/Neurog3/Alk/Csmd3/Bmp7/Arf6/Skor2/Kndc1/Crtc1/Il1rapl1/Baiap2/Vldlr/Gsk3b/Pafah1b1/Ntrk2/Met/Tbc1d24/Chrna3/Vamp7/Ptprf/Obsl1/Cdc20/Cul7	23
GO:0001958	GO:0001958	endochondral ossification	7/1343	16/8495	0.00745399564651763	0.0441265162127819	0.0337910476275106	Hspg2/Fgf18/Alpl/Ext1/Col2a1/Hspg2/Mmp16	7
GO:0015012	GO:0015012	heparan sulfate proteoglycan biosynthetic process	7/1343	16/8495	0.00745399564651763	0.0441265162127819	0.0337910476275106	Ndst4/Glce/Extl3/Ext1/Hs3st3a1/Hs6st3/Ctnnb1	7
GO:0036075	GO:0036075	replacement ossification	7/1343	16/8495	0.00745399564651763	0.0441265162127819	0.0337910476275106	Hspg2/Fgf18/Alpl/Ext1/Col2a1/Hspg2/Mmp16	7
GO:0040036	GO:0040036	regulation of fibroblast growth factor receptor signaling pathway	7/1343	16/8495	0.00745399564651763	0.0441265162127819	0.0337910476275106	Wnt4/Nrxn1/Shisa2/Wnt5a/Prdm14/Fuz/Ctnnb1	7
GO:0042634	GO:0042634	regulation of hair cycle	7/1343	16/8495	0.00745399564651763	0.0441265162127819	0.0337910476275106	Msx2/Foxn1/Arntl/Fst/Wnt5a/Smo/Wnt10b	7
GO:0071526	GO:0071526	semaphorin-plexin signaling pathway	7/1343	16/8495	0.00745399564651763	0.0441265162127819	0.0337910476275106	Hand2/Sema5a/Sema6d/Rac1/Ece1/Plxnb3/Met	7
GO:0098655	GO:0098655	cation transmembrane transport	81/1343	397/8495	0.00750686524388563	0.0443830291992374	0.0339874792356756	Otop2/Calm1/Mmp9/Itpr1/Pcsk9/Rgs7/Cacna1c/Asic2/Adra1a/Ahr/Slc6a9/Nrxn1/Kcna2/Stom/Slc25a29/Plcb1/Slc22a5/Cav1/Kcnq1/Slc22a21/Ank2/Kcnc1/Slc22a1/Cacnb2/Kcnd2/Agrn/Cnga3/Capn3/Slc6a5/Osr1/Ank1/Hvcn1/Slc12a6/Slc9a1/Tmco1/Mfsd12/Slc7a8/Kcnj5/Slc6a1/Slc9a9/Kcnh8/Nos1ap/Slc39a8/Kcnk16/Slc39a10/Micu1/Atp1b1/Asic1/Slc36a1/Mcu/Ank3/Galr2/Alox5/Rhag/Nos1/Nalcn/Cnga2/Arg2/Npsr1/Asph/Slc24a3/Nlgn1/Kcnk3/Slc…	81
GO:0055013	GO:0055013	cardiac muscle cell development	16/1343	54/8495	0.00755456701826323	0.0446083760608868	0.034160044558938	Tbx3/Adra1a/Isl1/Zmpste24/Gata4/Pak1/Col14a1/Ppara/Sirt1/Pitx2/Prox1/Nebl/Gsk3b/Slc8a1/Met/Cav3	16
GO:0019932	GO:0019932	second-messenger-mediated signaling	29/1343	117/8495	0.00757738119438	0.0446863811121041	0.0342197789913632	Calm1/Itpr1/Ahr/Ncald/Zmpste24/Adgrb2/Ank2/Dyrk2/Homer2/Prkg1/Nr5a2/Pde2a/Slc9a1/Dgkq/Rundc3a/Ece1/Atp1b1/Mcu/Gnai1/Nos1/Pebp1/Pdk2/Cgas/Gsk3b/Slc8a1/Ntrk2/Stimate/Chrm3/Ndnf	29
GO:0042752	GO:0042752	regulation of circadian rhythm	19/1343	68/8495	0.00759525385893582	0.0447350838045929	0.0342570743670856	Zfhx3/Kcna2/Ppara/Crtc1/Arntl/Adcy1/Timeless/Prox1/Tardbp/Rorb/Mapk8/Sox14/Gsk3b/Nlgn1/Maged1/Ppp1ca/Pml/Adora2a/Magel2	19
GO:0021517	GO:0021517	ventral spinal cord development	11/1343	32/8495	0.00768616173904853	0.0450992567109619	0.0345359494082157	Ptch1/Isl1/Gli3/Shh/Ascl1/Olig3/Lhx3/Pax6/Dll4/Lbx1/Vldlr	11
GO:0051149	GO:0051149	positive regulation of muscle cell differentiation	11/1343	32/8495	0.00768616173904853	0.0450992567109619	0.0345359494082157	Lamb1/Lamc1/Shh/Sirt1/Prox1/Efnb2/Gsk3b/Cav3/Sod2/Lama1/Camk1	11
GO:1902305	GO:1902305	regulation of sodium ion transmembrane transport	11/1343	32/8495	0.00768616173904853	0.0450992567109619	0.0345359494082157	Pcsk9/Stom/Plcb1/Kcnq1/Agrn/Osr1/Slc9a1/Atp1b1/Ank3/Nos1/Cav3	11
GO:0007622	GO:0007622	rhythmic behavior	10/1343	28/8495	0.00806241394047768	0.0468557870025118	0.0358810589667113	Zfhx3/Kcna2/Kcnq1/Kcnd2/Ncoa2/Cntnap2/Ahcyl/Nlgn1/Adora2a/Gpr157	10
GO:0019098	GO:0019098	reproductive behavior	10/1343	28/8495	0.00806241394047768	0.0468557870025118	0.0358810589667113	Shh/Acvr2a/Avp/Ncoa2/Zfx/Serpine2/Drd5/Npas3/Dmrta1/Hexb	10
GO:0031018	GO:0031018	endocrine pancreas development	10/1343	28/8495	0.00806241394047768	0.0468557870025118	0.0358810589667113	Neurog3/Onecut2/Men1/Onecut1/Hes1/Arntl/Pax6/Wnt5a/Smo/Nkx6-2	10
GO:0038066	GO:0038066	p38MAPK cascade	10/1343	28/8495	0.00806241394047768	0.0468557870025118	0.0358810589667113	Fgfr3/Hand2/Hgf/Bmp2/Cyld/Sash1/Met/Fgfr3/Cav3/Zfp36l1	10
GO:0000578	GO:0000578	embryonic axis specification	8/1343	20/8495	0.00810636332194755	0.0468557870025118	0.0358810589667113	Tbx3/Ptch1/Smad6/Pcsk6/Wnt5a/Wnt1/Tdrd1/Ctnnb1	8
GO:0001569	GO:0001569	branching involved in blood vessel morphogenesis	8/1343	20/8495	0.00810636332194755	0.0468557870025118	0.0358810589667113	Col4a1/Ahr/Sema5a/Shh/Acvr1/Pitx2/Dll4/Ctnnb1	8
GO:0003382	GO:0003382	epithelial cell morphogenesis	8/1343	20/8495	0.00810636332194755	0.0468557870025118	0.0358810589667113	Scrib/Rac1/Fat1/Plod3/Met/Fat1/St14/Col24a1	8
GO:0007617	GO:0007617	mating behavior	8/1343	20/8495	0.00810636332194755	0.0468557870025118	0.0358810589667113	Shh/Acvr2a/Avp/Ncoa2/Serpine2/Drd5/Dmrta1/Hexb	8
GO:0035883	GO:0035883	enteroendocrine cell differentiation	8/1343	20/8495	0.00810636332194755	0.0468557870025118	0.0358810589667113	Men1/Onecut1/Hes1/Arntl/Pax6/Wnt5a/Smo/Nkx6-2	8
GO:0042130	GO:0042130	negative regulation of T cell proliferation	8/1343	20/8495	0.00810636332194755	0.0468557870025118	0.0358810589667113	Scrib/Shh/Peli1/Sftpd/Foxj1/Twsg1/Arg2/Ido1	8
GO:0086002	GO:0086002	cardiac muscle cell action potential involved in contraction	8/1343	20/8495	0.00810636332194755	0.0468557870025118	0.0358810589667113	Cacna1c/Cav1/Kcnq1/Ank2/Cacnb2/Kcnj5/Jup/Cav3	8
GO:0097242	GO:0097242	amyloid-beta clearance	8/1343	20/8495	0.00810636332194755	0.0468557870025118	0.0358810589667113	Lrp1/Insr/Msr1/Lrp1/Lrp4/Lrp2/Rab5a/Ttpa	8
[truncated: 14 more rows]

## Sheet: 1dpavs2dpa
	ID	Description	GeneRatio	BgRatio	pvalue	p.adjust	qvalue	geneID	Count
[truncated: 66 more rows]

## Sheet: 1dpavs3dpa
	ID	Description	GeneRatio	BgRatio	pvalue	p.adjust	qvalue	geneID	Count
[truncated: 131 more rows]

## Sheet: 1dpavs5dpa
	ID	Description	GeneRatio	BgRatio	pvalue	p.adjust	qvalue	geneID	Count
[truncated: 156 more rows]

[truncated: 7 more sheets: 1dpavsNA, 2dpavs3dpa, 2dpavs5dpa, 2dpavsNA, 3dpavs5dpa, 3dpavsNA, 5dpavsNA]
