# Supplementary material for: Transcriptomic landscape of posterior regeneration in the annelid Platynereis dumerilii
Source: BMC Genomics. 2023 Oct 2;24:583. doi: 10.1186/s12864-023-09602-z (PMC10546743; doi:10.1186/s12864-023-09602-z)
Supplement: Supplementary file 16 — Additional file 16. [file 12864_2023_9602_MOESM16_ESM.xlsx]

## Sheet: legend
	Additional file 16: List of genes differentially expressed uniquely in one regeneration stage compared to all the others.
	Contain for each stage, separated by spreadsheet, the list of genes that are unique as well as their mouse annotation.

## Sheet: 0dpa
Gene ID	Mouse
PladumEVm011360	tr|F2Z469|F2Z469_MOUSE Matrilin-4 OS=Mus musculus OX=10090 GN=Matn4 PE=1 SV=1
PladumEVm016162	.
PladumEVm027064	sp|O55070|DNSL3_MOUSE Deoxyribonuclease gamma OS=Mus musculus OX=10090 GN=Dnase1l3 PE=1 SV=1
PladumEVm007761	tr|F6TRD7|F6TRD7_MOUSE CUB and sushi domain-containing protein 3 (Fragment) OS=Mus musculus OX=10090 GN=Csmd3 PE=1 SV=1
PladumEVm020524	.
PladumEVm077998	.
PladumEVm027256	sp|Q9JME2|CHSTB_MOUSE Carbohydrate sulfotransferase 11 OS=Mus musculus OX=10090 GN=Chst11 PE=2 SV=1
PladumEVm035231	tr|B2RX82|B2RX82_MOUSE Cholinergic receptor, nicotinic, alpha polypeptide 10 OS=Mus musculus OX=10090 GN=Chrna10 PE=2 SV=1
PladumEVm049568	.
PladumEVm048704	.
PladumEVm007119	sp|Q923L3|CSMD1_MOUSE CUB and sushi domain-containing protein 1 OS=Mus musculus OX=10090 GN=Csmd1 PE=1 SV=2
PladumEVm055053	.
PladumEVm029937	.
PladumEVm017843	.
PladumEVm099963	.
PladumEVm013470	.
PladumEVm053629	.
PladumEVm093377	.
PladumEVm014015	tr|G4WK10|G4WK10_MOUSE Oxidized low density lipoprotein (Lectin-like) receptor 1 isoform 3 OS=Mus musculus OX=10090 GN=Olr1 PE=2 SV=1
PladumEVm068649	.
PladumEVm024869	sp|Q6P8U6|LIPP_MOUSE Pancreatic triacylglycerol lipase OS=Mus musculus OX=10090 GN=Pnlip PE=1 SV=1
PladumEVm001465	.
PladumEVm103032	.
PladumEVm042749	.
PladumEVm064043	sp|Q61830|MRC1_MOUSE Macrophage mannose receptor 1 OS=Mus musculus OX=10090 GN=Mrc1 PE=1 SV=2
PladumEVm024162	sp|Q60953|PML_MOUSE Protein PML OS=Mus musculus OX=10090 GN=Pml PE=1 SV=3
PladumEVm065467	.
PladumEVm043342	tr|Q3U3M9|Q3U3M9_MOUSE C-type lectin domain family 4, member n OS=Mus musculus OX=10090 GN=Clec4n PE=1 SV=1
PladumEVm034139	tr|F8VQK5|F8VQK5_MOUSE SAM and SH3 domain-containing protein 1 OS=Mus musculus OX=10090 GN=Sash1 PE=1 SV=1
PladumEVm079518	.
PladumEVm011955	sp|P50404|SFTPD_MOUSE Pulmonary surfactant-associated protein D OS=Mus musculus OX=10090 GN=Sftpd PE=1 SV=1
PladumEVm063804	.
PladumEVm033498	sp|P49183|DNAS1_MOUSE Deoxyribonuclease-1 OS=Mus musculus OX=10090 GN=Dnase1 PE=1 SV=2
PladumEVm069891	.
PladumEVm069764	.
PladumEVm070804	.
PladumEVm021130	sp|Q2VLH6|C163A_MOUSE Scavenger receptor cysteine-rich type 1 protein M130 OS=Mus musculus OX=10090 GN=Cd163 PE=1 SV=2
PladumEVm047025	sp|P62748|HPCL1_MOUSE Hippocalcin-like protein 1 OS=Mus musculus OX=10090 GN=Hpcal1 PE=1 SV=2
PladumEVm003135	sp|Q80T79|CSMD3_MOUSE CUB and sushi domain-containing protein 3 OS=Mus musculus OX=10090 GN=Csmd3 PE=1 SV=3
PladumEVm088092	.
PladumEVm032509	sp|O55070|DNSL3_MOUSE Deoxyribonuclease gamma OS=Mus musculus OX=10090 GN=Dnase1l3 PE=1 SV=1
PladumEVm056224	.
PladumEVm023454	sp|Q8R000|OSTA_MOUSE Organic solute transporter subunit alpha OS=Mus musculus OX=10090 GN=Slc51a PE=1 SV=1
PladumEVm014809	.
PladumEVm055122	.
PladumEVm085014	.
PladumEVm003889	sp|Q9DC29|ABCB6_MOUSE ATP-binding cassette sub-family B member 6, mitochondrial OS=Mus musculus OX=10090 GN=Abcb6 PE=1 SV=1
PladumEVm013642	sp|Q9D7Q1|CHIT1_MOUSE Chitotriosidase-1 OS=Mus musculus OX=10090 GN=Chit1 PE=1 SV=2
PladumEVm007559	.
PladumEVm020073	.
PladumEVm055015	.
PladumEVm054427	.
PladumEVm113412	.
PladumEVm003230	sp|Q923L3|CSMD1_MOUSE CUB and sushi domain-containing protein 1 OS=Mus musculus OX=10090 GN=Csmd1 PE=1 SV=2
PladumEVm008300	tr|A0A6I8MWZ1|A0A6I8MWZ1_MOUSE DnaJ homolog subfamily C member 7 OS=Mus musculus OX=10090 GN=Dnajc7 PE=1 SV=1
PladumEVm029087	tr|E9PY28|E9PY28_MOUSE BTB (POZ) domain-containing 2 OS=Mus musculus OX=10090 GN=Btbd2 PE=1 SV=1
PladumEVm039204	.
PladumEVm041317	sp|Q9JHF7|HPGDS_MOUSE Hematopoietic prostaglandin D synthase OS=Mus musculus OX=10090 GN=Hpgds PE=1 SV=3
PladumEVm086470	.
PladumEVm033891	.
PladumEVm020734	.
PladumEVm017332	tr|H3BL52|H3BL52_MOUSE Low-density lipoprotein receptor-related protein 5 OS=Mus musculus OX=10090 GN=Lrp5 PE=1 SV=1
PladumEVm051645	.
PladumEVm026056	sp|Q3V188|ENDOU_MOUSE Poly(U)-specific endoribonuclease OS=Mus musculus OX=10090 GN=Endou PE=2 SV=1
PladumEVm024633	sp|Q80UC8|GP139_MOUSE Probable G-protein coupled receptor 139 OS=Mus musculus OX=10090 GN=Gpr139 PE=2 SV=2
PladumEVm121181	.
PladumEVm017539	.
PladumEVm032688	tr|E9Q0I4|E9Q0I4_MOUSE SCO-spondin OS=Mus musculus OX=10090 GN=Sspo PE=3 SV=2
PladumEVm056699	.
PladumEVm026776	.
PladumEVm128822	.
PladumEVm092407	.
PladumEVm024641	.
PladumEVm012868	sp|Q70UZ7|VWA2_MOUSE von Willebrand factor A domain-containing protein 2 OS=Mus musculus OX=10090 GN=Vwa2 PE=1 SV=1
PladumEVm090420	.
PladumEVm038318	.
PladumEVm010180	.
PladumEVm072342	.
PladumEVm018468	.
PladumEVm114367	.
PladumEVm052921	.
PladumEVm036695	.
PladumEVm014408	.
PladumEVm032495	.
PladumEVm052924	.
PladumEVm068272	.
PladumEVm030417	.
PladumEVm021698	.
PladumEVm026255	tr|A0A494BA82|A0A494BA82_MOUSE 5-hydroxytryptamine receptor 4 OS=Mus musculus OX=10090 GN=Htr4 PE=3 SV=1
PladumEVm031238	.
PladumEVm086089	.
PladumEVm015342	tr|A0A5F8MPH8|A0A5F8MPH8_MOUSE Tenascin XB OS=Mus musculus OX=10090 GN=Tnxb PE=1 SV=1
PladumEVm019318	.
PladumEVm046942	.
PladumEVm021673	.
PladumEVm054732	.
PladumEVm009354	sp|Q6R5N8|TLR13_MOUSE Toll-like receptor 13 OS=Mus musculus OX=10090 GN=Tlr13 PE=1 SV=1
PladumEVm017765	sp|Q99N42|TYPH_MOUSE Thymidine phosphorylase OS=Mus musculus OX=10090 GN=Tymp PE=2 SV=1
PladumEVm015539	.
PladumEVm076568	.
PladumEVm076136	.
PladumEVm051695	.
PladumEVm013840	sp|P39688|FYN_MOUSE Tyrosine-protein kinase Fyn OS=Mus musculus OX=10090 GN=Fyn PE=1 SV=4
PladumEVm016741	tr|S4R2R5|S4R2R5_MOUSE Ankyrin-2 OS=Mus musculus OX=10090 GN=Ank2 PE=1 SV=3
PladumEVm116111	.
PladumEVm040526	sp|Q921L8|GLT11_MOUSE Polypeptide N-acetylgalactosaminyltransferase 11 OS=Mus musculus OX=10090 GN=Galnt11 PE=1 SV=1
PladumEVm018430	tr|G3X8Y8|G3X8Y8_MOUSE Toll-like receptor 2 OS=Mus musculus OX=10090 GN=Tlr2 PE=1 SV=1
PladumEVm033678	sp|Q6IR37|ZDH24_MOUSE Probable palmitoyltransferase ZDHHC24 OS=Mus musculus OX=10090 GN=Zdhhc24 PE=2 SV=2
PladumEVm097840	.
PladumEVm001439	sp|B2RX12|MRP3_MOUSE ATP-binding cassette sub-family C member 3 OS=Mus musculus OX=10090 GN=Abcc3 PE=1 SV=2
PladumEVm046117	sp|Q9Z1M7|LARG1_MOUSE LARGE xylosyl- and glucuronyltransferase 1 OS=Mus musculus OX=10090 GN=Large1 PE=1 SV=1
PladumEVm015299	.
PladumEVm073250	.
PladumEVm103059	.
PladumEVm074250	sp|Q9Z1M7|LARG1_MOUSE LARGE xylosyl- and glucuronyltransferase 1 OS=Mus musculus OX=10090 GN=Large1 PE=1 SV=1
PladumEVm115519	.
PladumEVm073869	.
PladumEVm063637	.
PladumEVm046917	.
PladumEVm086868	.
PladumEVm108126	.
PladumEVm021600	.
PladumEVm052516	.
PladumEVm025385	sp|Q64442|DHSO_MOUSE Sorbitol dehydrogenase OS=Mus musculus OX=10090 GN=Sord PE=1 SV=3
PladumEVm074673	.
PladumEVm034220	tr|E9PY28|E9PY28_MOUSE BTB (POZ) domain-containing 2 OS=Mus musculus OX=10090 GN=Btbd2 PE=1 SV=1
PladumEVm030621	sp|P49183|DNAS1_MOUSE Deoxyribonuclease-1 OS=Mus musculus OX=10090 GN=Dnase1 PE=1 SV=2
PladumEVm041605	sp|Q8R000|OSTA_MOUSE Organic solute transporter subunit alpha OS=Mus musculus OX=10090 GN=Slc51a PE=1 SV=1
PladumEVm005902	.
PladumEVm008055	tr|A0A1W2P6L9|A0A1W2P6L9_MOUSE Peroxidasin homolog OS=Mus musculus OX=10090 GN=Pxdn PE=1 SV=1
PladumEVm026606	sp|Q5QD04|TAAR9_MOUSE Trace amine-associated receptor 9 OS=Mus musculus OX=10090 GN=Taar9 PE=2 SV=1
PladumEVm055091	.
PladumEVm097517	.
PladumEVm050460	.
PladumEVm069746	.
PladumEVm148321	.
PladumEVm017413	sp|Q61165|SL9A1_MOUSE Sodium/hydrogen exchanger 1 OS=Mus musculus OX=10090 GN=Slc9a1 PE=1 SV=1
PladumEVm012843	.
PladumEVm047697	.
PladumEVm012563	sp|O08914|FAAH1_MOUSE Fatty-acid amide hydrolase 1 OS=Mus musculus OX=10090 GN=Faah PE=1 SV=1
PladumEVm003863	tr|V9GX34|V9GX34_MOUSE CUB and Sushi multiple domains 2 OS=Mus musculus OX=10090 GN=Csmd2 PE=1 SV=2
PladumEVm081512	.
PladumEVm021917	sp|Q9QZS2|RNF4_MOUSE E3 ubiquitin-protein ligase RNF4 OS=Mus musculus OX=10090 GN=Rnf4 PE=1 SV=1
PladumEVm039915	.
PladumEVm027338	.
PladumEVm003270	.
PladumEVm076853	.
PladumEVm049836	sp|Q8R3U1|PLAT3_MOUSE Phospholipase A and acyltransferase 3 OS=Mus musculus OX=10090 GN=Plaat3 PE=1 SV=2
PladumEVm028590	.
PladumEVm013762	sp|Q9JI71|DLL4_MOUSE Delta-like protein 4 OS=Mus musculus OX=10090 GN=Dll4 PE=1 SV=2
PladumEVm022756	.
PladumEVm023962	tr|Q3U3M9|Q3U3M9_MOUSE C-type lectin domain family 4, member n OS=Mus musculus OX=10090 GN=Clec4n PE=1 SV=1
PladumEVm051341	.
PladumEVm093767	.
PladumEVm113321	.
PladumEVm027426	.
PladumEVm118289	.
PladumEVm051766	.
PladumEVm091996	tr|A2ANY6|A2ANY6_MOUSE Midasin OS=Mus musculus OX=10090 GN=Mdn1 PE=1 SV=1
PladumEVm089960	.
PladumEVm026379	.
PladumEVm048955	sp|P30204|MSRE_MOUSE Macrophage scavenger receptor types I and II OS=Mus musculus OX=10090 GN=Msr1 PE=1 SV=3
PladumEVm084753	.
PladumEVm017543	.

## Sheet: 1dpa
Gene ID	Mouse
PladumEVm028048	.
PladumEVm096227	.
PladumEVm062969	.
PladumEVm001334	sp|Q2VLH6|C163A_MOUSE Scavenger receptor cysteine-rich type 1 protein M130 OS=Mus musculus OX=10090 GN=Cd163 PE=1 SV=2
PladumEVm079938	.
PladumEVm007739	.
PladumEVm002651	sp|Q5DTZ0|NYNRI_MOUSE Protein NYNRIN OS=Mus musculus OX=10090 GN=Nynrin PE=2 SV=2
PladumEVm002395	tr|G3UYA1|G3UYA1_MOUSE DENN domain-containing protein 3 OS=Mus musculus OX=10090 GN=Dennd3 PE=1 SV=1
PladumEVm039233	.
PladumEVm036990	.
PladumEVm079454	.
PladumEVm045595	sp|P61028|RAB8B_MOUSE Ras-related protein Rab-8B OS=Mus musculus OX=10090 GN=Rab8b PE=1 SV=1
PladumEVm045496	.
PladumEVm025751	.
PladumEVm130494	.
PladumEVm002473	tr|E9PZ97|E9PZ97_MOUSE DNA helicase OS=Mus musculus OX=10090 GN=Blm PE=1 SV=1
PladumEVm001579	sp|O08650|HYAS3_MOUSE Hyaluronan synthase 3 OS=Mus musculus OX=10090 GN=Has3 PE=1 SV=2
PladumEVm079632	.
PladumEVm073449	.
PladumEVm076417	.
PladumEVm041721	.
PladumEVm038736	.
PladumEVm052995	sp|Q9Z1N5|DX39B_MOUSE Spliceosome RNA helicase Ddx39b OS=Mus musculus OX=10090 GN=Ddx39b PE=1 SV=1
PladumEVm010782	tr|A0A494BAM4|A0A494BAM4_MOUSE Ribosomal RNA-processing protein 1 homolog B OS=Mus musculus OX=10090 GN=Rrp1b PE=1 SV=1
PladumEVm002474	sp|Q5DTZ0|NYNRI_MOUSE Protein NYNRIN OS=Mus musculus OX=10090 GN=Nynrin PE=2 SV=2
PladumEVm023188	sp|Q9JL27|FUT2_MOUSE Galactoside alpha-(1,2)-fucosyltransferase 2 OS=Mus musculus OX=10090 GN=Fut2 PE=1 SV=1
PladumEVm076146	.
PladumEVm115874	.
PladumEVm089255	.
PladumEVm105096	.
PladumEVm015925	.
PladumEVm009497	tr|G3X9F5|G3X9F5_MOUSE Metalloendopeptidase OS=Mus musculus OX=10090 GN=Tll1 PE=1 SV=1
PladumEVm004697	tr|E9PWJ0|E9PWJ0_MOUSE CUB and sushi domain-containing protein 3 OS=Mus musculus OX=10090 GN=Csmd3 PE=1 SV=1
PladumEVm035183	.
PladumEVm058494	sp|Q9D6P8|CALL3_MOUSE Calmodulin-like protein 3 OS=Mus musculus OX=10090 GN=Calml3 PE=2 SV=1
PladumEVm002310	sp|Q8BL66|EEA1_MOUSE Early endosome antigen 1 OS=Mus musculus OX=10090 GN=Eea1 PE=1 SV=2
PladumEVm010871	.
PladumEVm034401	sp|Q61627|GRID1_MOUSE Glutamate receptor ionotropic, delta-1 OS=Mus musculus OX=10090 GN=Grid1 PE=1 SV=2
PladumEVm012724	.
PladumEVm039206	.
PladumEVm002185	sp|Q61143|TRPC6_MOUSE Short transient receptor potential channel 6 OS=Mus musculus OX=10090 GN=Trpc6 PE=1 SV=3
PladumEVm022039	tr|A0A1W2P6U8|A0A1W2P6U8_MOUSE RIKEN cDNA 4932415D10 gene OS=Mus musculus OX=10090 GN=4932415D10Rik PE=4 SV=1
PladumEVm017952	sp|Q8BYH3|TRM13_MOUSE tRNA:m(4)X modification enzyme TRM13 homolog OS=Mus musculus OX=10090 GN=Trmt13 PE=2 SV=1
PladumEVm049118	sp|Q5DTZ0|NYNRI_MOUSE Protein NYNRIN OS=Mus musculus OX=10090 GN=Nynrin PE=2 SV=2
PladumEVm027117	sp|A2AF47|DOC11_MOUSE Dedicator of cytokinesis protein 11 OS=Mus musculus OX=10090 GN=Dock11 PE=1 SV=1
PladumEVm066305	.
PladumEVm020654	sp|P54775|PRS6B_MOUSE 26S proteasome regulatory subunit 6B OS=Mus musculus OX=10090 GN=Psmc4 PE=1 SV=2
PladumEVm006158	sp|O35516|NOTC2_MOUSE Neurogenic locus notch homolog protein 2 OS=Mus musculus OX=10090 GN=Notch2 PE=1 SV=2
PladumEVm046442	sp|Q924Y0|BODG_MOUSE Gamma-butyrobetaine dioxygenase OS=Mus musculus OX=10090 GN=Bbox1 PE=1 SV=1
PladumEVm040160	.
PladumEVm018700	.
PladumEVm046948	sp|Q9CXI3|MOXD1_MOUSE DBH-like monooxygenase protein 1 OS=Mus musculus OX=10090 GN=Moxd1 PE=1 SV=1
PladumEVm017335	sp|P43352|RAD52_MOUSE DNA repair protein RAD52 homolog OS=Mus musculus OX=10090 GN=Rad52 PE=2 SV=1
PladumEVm048016	sp|Q3UEB3|PUF60_MOUSE Poly(U)-binding-splicing factor PUF60 OS=Mus musculus OX=10090 GN=Puf60 PE=1 SV=2
PladumEVm007711	sp|Q7M732|RTL1_MOUSE Retrotransposon-like protein 1 OS=Mus musculus OX=10090 GN=Rtl1 PE=2 SV=1
PladumEVm011638	.
PladumEVm009476	.
PladumEVm069131	.
PladumEVm072489	sp|Q9D1A2|CNDP2_MOUSE Cytosolic non-specific dipeptidase OS=Mus musculus OX=10090 GN=Cndp2 PE=1 SV=1
PladumEVm041626	sp|Q5SWZ9|PLD6_MOUSE Mitochondrial cardiolipin hydrolase OS=Mus musculus OX=10090 GN=Pld6 PE=1 SV=1
PladumEVm053013	.
PladumEVm017328	.
PladumEVm041336	tr|B2RQX9|B2RQX9_MOUSE Transporter OS=Mus musculus OX=10090 GN=Slc6a5 PE=1 SV=1
PladumEVm106931	.
PladumEVm068269	.
PladumEVm018069	sp|Q91XA9|CHIA_MOUSE Acidic mammalian chitinase OS=Mus musculus OX=10090 GN=Chia PE=1 SV=2
PladumEVm128261	.
PladumEVm072202	sp|Q9D1A2|CNDP2_MOUSE Cytosolic non-specific dipeptidase OS=Mus musculus OX=10090 GN=Cndp2 PE=1 SV=1
PladumEVm009462	tr|A0A1L1STY4|A0A1L1STY4_MOUSE Uveal autoantigen with coiled-coil domains and ankyrin repeats (Fragment) OS=Mus musculus OX=10090 GN=Uaca PE=1 SV=1
PladumEVm108401	.
PladumEVm010862	.
PladumEVm008462	.
PladumEVm056280	sp|P30548|NK1R_MOUSE Substance-P receptor OS=Mus musculus OX=10090 GN=Tacr1 PE=2 SV=2
PladumEVm025681	.
PladumEVm062838	sp|P62754|RS6_MOUSE 40S ribosomal protein S6 OS=Mus musculus OX=10090 GN=Rps6 PE=1 SV=1
PladumEVm005793	sp|P11369|LORF2_MOUSE LINE-1 retrotransposable element ORF2 protein OS=Mus musculus OX=10090 GN=Pol PE=1 SV=2
PladumEVm020870	sp|P05214|TBA3_MOUSE Tubulin alpha-3 chain OS=Mus musculus OX=10090 GN=Tuba3a PE=1 SV=1
PladumEVm098825	.
PladumEVm108301	.
PladumEVm037075	.
PladumEVm050676	.
PladumEVm010522	.
PladumEVm077330	.
PladumEVm025133	sp|Q3TXU5|DHYS_MOUSE Deoxyhypusine synthase OS=Mus musculus OX=10090 GN=Dhps PE=1 SV=2
PladumEVm017434	sp|P53996|CNBP_MOUSE Cellular nucleic acid-binding protein OS=Mus musculus OX=10090 GN=Cnbp PE=1 SV=2
PladumEVm031119	.
PladumEVm090377	.
PladumEVm072663	.
PladumEVm080519	.
PladumEVm032295	.
PladumEVm003279	tr|B1AQN2|B1AQN2_MOUSE Protein-tyrosine-phosphatase OS=Mus musculus OX=10090 GN=Ptprt PE=1 SV=1
PladumEVm007365	sp|A2AVA0|SVEP1_MOUSE Sushi, von Willebrand factor type A, EGF and pentraxin domain-containing protein 1 OS=Mus musculus OX=10090 GN=Svep1 PE=1 SV=1
PladumEVm003904	.
PladumEVm083917	.
PladumEVm031809	sp|Q62356|FSTL1_MOUSE Follistatin-related protein 1 OS=Mus musculus OX=10090 GN=Fstl1 PE=1 SV=2
PladumEVm014080	sp|Q91XA9|CHIA_MOUSE Acidic mammalian chitinase OS=Mus musculus OX=10090 GN=Chia PE=1 SV=2
PladumEVm028645	sp|Q99L45|IF2B_MOUSE Eukaryotic translation initiation factor 2 subunit 2 OS=Mus musculus OX=10090 GN=Eif2s2 PE=1 SV=1
PladumEVm104534	.
PladumEVm022053	.
PladumEVm002497	sp|P11369|LORF2_MOUSE LINE-1 retrotransposable element ORF2 protein OS=Mus musculus OX=10090 GN=Pol PE=1 SV=2
PladumEVm079773	.
PladumEVm013125	.
PladumEVm007276	sp|Q9DC23|DJC10_MOUSE DnaJ homolog subfamily C member 10 OS=Mus musculus OX=10090 GN=Dnajc10 PE=1 SV=2
PladumEVm037364	sp|Q9JHU4|DYHC1_MOUSE Cytoplasmic dynein 1 heavy chain 1 OS=Mus musculus OX=10090 GN=Dync1h1 PE=1 SV=2
PladumEVm009295	sp|Q9D2R0|AACS_MOUSE Acetoacetyl-CoA synthetase OS=Mus musculus OX=10090 GN=Aacs PE=1 SV=1
PladumEVm011040	.
PladumEVm015515	tr|A0A0R4J0A6|A0A0R4J0A6_MOUSE Vesicular glutamate transporter 2 OS=Mus musculus OX=10090 GN=Slc17a6 PE=1 SV=1
PladumEVm000420	sp|P19096|FAS_MOUSE Fatty acid synthase OS=Mus musculus OX=10090 GN=Fasn PE=1 SV=2
PladumEVm059356	.
PladumEVm060924	tr|Q3TIV9|Q3TIV9_MOUSE AP complex subunit sigma OS=Mus musculus OX=10090 GN=Ap1s2 PE=1 SV=1
PladumEVm017376	tr|A0A2I3BRV5|A0A2I3BRV5_MOUSE Matrilin-2 OS=Mus musculus OX=10090 GN=Matn2 PE=1 SV=1
PladumEVm017026	tr|A2ARD6|A2ARD6_MOUSE Kynureninase OS=Mus musculus OX=10090 GN=Kynu PE=1 SV=1
PladumEVm161875	.
PladumEVm050703	sp|Q8C8T8|TSR2_MOUSE Pre-rRNA-processing protein TSR2 homolog OS=Mus musculus OX=10090 GN=Tsr2 PE=1 SV=1
PladumEVm042765	sp|P48985|ATOH1_MOUSE Protein atonal homolog 1 OS=Mus musculus OX=10090 GN=Atoh1 PE=1 SV=1
PladumEVm119452	.
PladumEVm035626	.
PladumEVm022561	.
PladumEVm097343	.
PladumEVm063185	.
PladumEVm031711	.
PladumEVm051612	.
PladumEVm072071	.
PladumEVm106973	.
PladumEVm074810	.
PladumEVm054015	.
PladumEVm039366	.
PladumEVm019657	.
PladumEVm046304	sp|Q8VHX6|FLNC_MOUSE Filamin-C OS=Mus musculus OX=10090 GN=Flnc PE=1 SV=3
PladumEVm061086	tr|F8VQL0|F8VQL0_MOUSE HGF/SF receptor OS=Mus musculus OX=10090 GN=Met PE=1 SV=1
PladumEVm063724	.
PladumEVm043556	.
PladumEVm129452	.
PladumEVm018999	.
PladumEVm008703	sp|P98063|BMP1_MOUSE Bone morphogenetic protein 1 OS=Mus musculus OX=10090 GN=Bmp1 PE=1 SV=2
PladumEVm059996	.
PladumEVm046337	sp|Q9D8N0|EF1G_MOUSE Elongation factor 1-gamma OS=Mus musculus OX=10090 GN=Eef1g PE=1 SV=3
PladumEVm041889	.
PladumEVm164275	.
PladumEVm075384	.
PladumEVm089894	.
PladumEVm104210	.
PladumEVm086596	.
PladumEVm045530	.
PladumEVm120482	.
PladumEVm113706	.
PladumEVm060673	sp|P53996|CNBP_MOUSE Cellular nucleic acid-binding protein OS=Mus musculus OX=10090 GN=Cnbp PE=1 SV=2
PladumEVm106719	.
PladumEVm056692	.
PladumEVm021235	.
PladumEVm093843	sp|Q3UL36|ARGL1_MOUSE Arginine and glutamate-rich protein 1 OS=Mus musculus OX=10090 GN=Arglu1 PE=1 SV=2
PladumEVm118195	.
PladumEVm030514	.
PladumEVm117433	.
PladumEVm026099	sp|Q8BUB6|UST_MOUSE Uronyl 2-sulfotransferase OS=Mus musculus OX=10090 GN=Ust PE=2 SV=3
PladumEVm069834	.
PladumEVm039727	.
PladumEVm009683	sp|Q91YR5|EFNMT_MOUSE eEF1A lysine and N-terminal methyltransferase OS=Mus musculus OX=10090 GN=EEF1AKNMT PE=1 SV=1
PladumEVm033645	.
PladumEVm055434	.
PladumEVm016342	sp|Q5SSI6|UTP18_MOUSE U3 small nucleolar RNA-associated protein 18 homolog OS=Mus musculus OX=10090 GN=Utp18 PE=1 SV=1
PladumEVm025573	.
PladumEVm055883	tr|A0A140LIZ5|A0A140LIZ5_MOUSE 26S proteasome AAA-ATPase subunit RPT3 OS=Mus musculus OX=10090 GN=Psmc4 PE=1 SV=1
PladumEVm075612	.
PladumEVm007375	sp|P11369|LORF2_MOUSE LINE-1 retrotransposable element ORF2 protein OS=Mus musculus OX=10090 GN=Pol PE=1 SV=2
PladumEVm006089	sp|Q9DCD2|SYF1_MOUSE Pre-mRNA-splicing factor SYF1 OS=Mus musculus OX=10090 GN=Xab2 PE=1 SV=1
PladumEVm035252	sp|Q8K1Z0|COQ9_MOUSE Ubiquinone biosynthesis protein COQ9, mitochondrial OS=Mus musculus OX=10090 GN=Coq9 PE=1 SV=1
PladumEVm031596	sp|Q9DCT2|NDUS3_MOUSE NADH dehydrogenase [ubiquinone] iron-sulfur protein 3, mitochondrial OS=Mus musculus OX=10090 GN=Ndufs3 PE=1 SV=2
PladumEVm058933	.

## Sheet: 2dpa
Gene ID	Mouse
PladumEVm105912	.
PladumEVm105585	.
PladumEVm086655	.
PladumEVm067353	.
PladumEVm071564	.
PladumEVm026591	sp|Q8K299|SCAR5_MOUSE Scavenger receptor class A member 5 OS=Mus musculus OX=10090 GN=Scara5 PE=1 SV=1
PladumEVm028264	sp|A2AX52|CO6A4_MOUSE Collagen alpha-4(VI) chain OS=Mus musculus OX=10090 GN=Col6a4 PE=1 SV=2
PladumEVm013007	.
PladumEVm010208	.
PladumEVm128253	.
PladumEVm050083	.
PladumEVm025950	.
PladumEVm061771	.
PladumEVm031056	.
PladumEVm103124	.
PladumEVm065108	.
PladumEVm115466	.
PladumEVm074507	.
PladumEVm048797	.
PladumEVm120717	.
PladumEVm117470	.
PladumEVm046305	.
PladumEVm089107	.
PladumEVm003667	sp|P11369|LORF2_MOUSE LINE-1 retrotransposable element ORF2 protein OS=Mus musculus OX=10090 GN=Pol PE=1 SV=2
PladumEVm006900	.
PladumEVm068471	.
PladumEVm069138	.
PladumEVm103421	.
PladumEVm087128	.
PladumEVm038819	sp|Q923L3|CSMD1_MOUSE CUB and sushi domain-containing protein 1 OS=Mus musculus OX=10090 GN=Csmd1 PE=1 SV=2
PladumEVm097345	.
PladumEVm068664	.
PladumEVm093813	.
PladumEVm069624	.
PladumEVm001377	sp|Q9Z277|BAZ1B_MOUSE Tyrosine-protein kinase BAZ1B OS=Mus musculus OX=10090 GN=Baz1b PE=1 SV=2
PladumEVm059073	.
PladumEVm009139	tr|J3QMC5|J3QMC5_MOUSE Midasin OS=Mus musculus OX=10090 GN=Mdn1 PE=1 SV=1
PladumEVm009479	sp|P11369|LORF2_MOUSE LINE-1 retrotransposable element ORF2 protein OS=Mus musculus OX=10090 GN=Pol PE=1 SV=2
PladumEVm025634	tr|A0A0G2JEC8|A0A0G2JEC8_MOUSE (Lyso)-N-acylphosphatidylethanolamine lipase (Fragment) OS=Mus musculus OX=10090 GN=Abhd4 PE=1 SV=1
PladumEVm102748	.
PladumEVm095090	.
PladumEVm067983	.
PladumEVm102912	.
PladumEVm027855	.
PladumEVm047763	.
PladumEVm010176	sp|Q3UPF5|ZCCHV_MOUSE Zinc finger CCCH-type antiviral protein 1 OS=Mus musculus OX=10090 GN=Zc3hav1 PE=1 SV=1
PladumEVm023034	.
PladumEVm068053	.
PladumEVm068164	.
PladumEVm001356	tr|A0A286YDD7|A0A286YDD7_MOUSE Terminal uridylyltransferase 7 (Fragment) OS=Mus musculus OX=10090 GN=Tut7 PE=1 SV=1
PladumEVm113977	.
PladumEVm088981	.
PladumEVm014235	.
PladumEVm068823	.
PladumEVm011259	tr|A0A0N4SV30|A0A0N4SV30_MOUSE Methyl-CpG-binding domain protein 4 (Fragment) OS=Mus musculus OX=10090 GN=Mbd4 PE=1 SV=1
PladumEVm103635	.
PladumEVm027385	.
PladumEVm127603	.
PladumEVm022580	.
PladumEVm031817	sp|Q62356|FSTL1_MOUSE Follistatin-related protein 1 OS=Mus musculus OX=10090 GN=Fstl1 PE=1 SV=2
PladumEVm035609	tr|E9PYL1|E9PYL1_MOUSE DNA helicase OS=Mus musculus OX=10090 GN=Chd5 PE=1 SV=1
PladumEVm081092	.
PladumEVm083225	.
PladumEVm097660	.
PladumEVm069975	.
PladumEVm008432	tr|Q91WA9|Q91WA9_MOUSE ATP-binding cassette subfamily G member 4 OS=Mus musculus OX=10090 GN=Abcg4 PE=1 SV=2
PladumEVm101614	.
PladumEVm073700	.
PladumEVm052046	.
PladumEVm045106	.
PladumEVm001702	sp|O35613|DAXX_MOUSE Death domain-associated protein 6 OS=Mus musculus OX=10090 GN=Daxx PE=1 SV=1
PladumEVm066280	.
PladumEVm085116	.
PladumEVm046018	.
PladumEVm044816	tr|F6UFZ5|F6UFZ5_MOUSE PCF11 cleavage and polyadenylation factor subunit (Fragment) OS=Mus musculus OX=10090 GN=Pcf11 PE=1 SV=1
PladumEVm105091	.
PladumEVm045129	.
PladumEVm066285	.
PladumEVm017757	sp|Q9JLC8|SACS_MOUSE Sacsin OS=Mus musculus OX=10090 GN=Sacs PE=1 SV=2
PladumEVm059069	.
PladumEVm000046	tr|A2ADB0|A2ADB0_MOUSE Msx2-interacting protein OS=Mus musculus OX=10090 GN=Spen PE=1 SV=1
PladumEVm066440	sp|Q80SU7|GVIN1_MOUSE Interferon-induced very large GTPase 1 OS=Mus musculus OX=10090 GN=Gvin1 PE=1 SV=1
PladumEVm012246	sp|Q8C419|GP158_MOUSE Probable G-protein coupled receptor 158 OS=Mus musculus OX=10090 GN=Gpr158 PE=1 SV=2
PladumEVm102467	.
PladumEVm056822	.
PladumEVm056404	.
PladumEVm044856	.
PladumEVm000366	sp|P70312|HYAS2_MOUSE Hyaluronan synthase 2 OS=Mus musculus OX=10090 GN=Has2 PE=1 SV=4
PladumEVm083104	.
PladumEVm013612	.
PladumEVm106769	.
PladumEVm040256	sp|P03921|NU5M_MOUSE NADH-ubiquinone oxidoreductase chain 5 OS=Mus musculus OX=10090 GN=Mtnd5 PE=1 SV=3
PladumEVm108464	.
PladumEVm050800	.
PladumEVm021491	.
PladumEVm012013	.
PladumEVm047788	.
PladumEVm082337	.
PladumEVm031727	.
PladumEVm104668	.
PladumEVm005853	.
PladumEVm089108	.
PladumEVm049446	.
PladumEVm085507	.
PladumEVm041695	.
PladumEVm084173	.
PladumEVm066212	.
PladumEVm084019	.
PladumEVm108703	.
PladumEVm073347	.
PladumEVm052344	.
PladumEVm069768	.
PladumEVm082213	.
PladumEVm003604	sp|P11369|LORF2_MOUSE LINE-1 retrotransposable element ORF2 protein OS=Mus musculus OX=10090 GN=Pol PE=1 SV=2
PladumEVm026973	.
PladumEVm066579	.
PladumEVm067076	.
PladumEVm059336	.
PladumEVm101692	.
PladumEVm052672	.
PladumEVm013062	sp|Q5RJG1|NOL10_MOUSE Nucleolar protein 10 OS=Mus musculus OX=10090 GN=Nol10 PE=2 SV=1
PladumEVm009654	.
PladumEVm067641	.
PladumEVm091918	.
PladumEVm067426	.
PladumEVm021391	.
PladumEVm061140	sp|O35473|C1D_MOUSE Nuclear nucleic acid-binding protein C1D OS=Mus musculus OX=10090 GN=C1d PE=1 SV=1
PladumEVm101999	.
PladumEVm101665	.
PladumEVm040799	.
PladumEVm017270	.
PladumEVm103377	.
PladumEVm131677	.
PladumEVm099123	.
PladumEVm093347	.
PladumEVm075799	.
PladumEVm079828	.
PladumEVm084682	.
PladumEVm090213	.
PladumEVm041708	.
PladumEVm076105	.
PladumEVm027592	.
PladumEVm000996	sp|A2A891|CMTA1_MOUSE Calmodulin-binding transcription activator 1 OS=Mus musculus OX=10090 GN=Camta1 PE=2 SV=1
PladumEVm003462	sp|P11369|LORF2_MOUSE LINE-1 retrotransposable element ORF2 protein OS=Mus musculus OX=10090 GN=Pol PE=1 SV=2
PladumEVm063035	.
PladumEVm108976	tr|E9Q175|E9Q175_MOUSE Unconventional myosin-6 OS=Mus musculus OX=10090 GN=Myo6 PE=1 SV=1
PladumEVm153124	.
PladumEVm056810	.
PladumEVm051663	.
PladumEVm100451	.
PladumEVm019093	.
PladumEVm001994	sp|B1AVY7|KI16B_MOUSE Kinesin-like protein KIF16B OS=Mus musculus OX=10090 GN=Kif16b PE=1 SV=1
PladumEVm109191	.
PladumEVm101182	.
PladumEVm060581	.
PladumEVm083283	.
PladumEVm091503	.
PladumEVm005498	sp|P11369|LORF2_MOUSE LINE-1 retrotransposable element ORF2 protein OS=Mus musculus OX=10090 GN=Pol PE=1 SV=2
PladumEVm069358	.
PladumEVm019369	sp|P11369|LORF2_MOUSE LINE-1 retrotransposable element ORF2 protein OS=Mus musculus OX=10090 GN=Pol PE=1 SV=2
PladumEVm064366	.
PladumEVm015757	.
PladumEVm105520	.
PladumEVm072049	.
PladumEVm011257	.
PladumEVm112508	.
PladumEVm185122	.
PladumEVm003558	sp|P11369|LORF2_MOUSE LINE-1 retrotransposable element ORF2 protein OS=Mus musculus OX=10090 GN=Pol PE=1 SV=2
PladumEVm146935	.
PladumEVm028233	.
PladumEVm101904	.
PladumEVm044460	.
PladumEVm050454	.
PladumEVm007280	sp|Q7M732|RTL1_MOUSE Retrotransposon-like protein 1 OS=Mus musculus OX=10090 GN=Rtl1 PE=2 SV=1
PladumEVm064294	.
PladumEVm042106	.
PladumEVm032200	.
PladumEVm090787	tr|F6ZGR6|F6ZGR6_MOUSE RIKEN cDNA D430041D05 gene OS=Mus musculus OX=10090 GN=D430041D05Rik PE=1 SV=2
PladumEVm097884	.
PladumEVm085053	.
PladumEVm092625	.
PladumEVm077916	.
PladumEVm002301	.
PladumEVm050781	.
PladumEVm000286	tr|E9Q3Y4|E9Q3Y4_MOUSE Lipopolysaccharide-responsive and beige-like anchor protein OS=Mus musculus OX=10090 GN=Lrba PE=1 SV=1
PladumEVm049364	.
PladumEVm077333	.
PladumEVm031679	.
PladumEVm043855	sp|P11369|LORF2_MOUSE LINE-1 retrotransposable element ORF2 protein OS=Mus musculus OX=10090 GN=Pol PE=1 SV=2
PladumEVm014102	sp|Q8C6L5|CGAS_MOUSE Cyclic GMP-AMP synthase OS=Mus musculus OX=10090 GN=Cgas PE=1 SV=1
PladumEVm023646	.
PladumEVm034231	.
PladumEVm022838	.
PladumEVm046060	.
PladumEVm129469	.
PladumEVm018609	sp|P05214|TBA3_MOUSE Tubulin alpha-3 chain OS=Mus musculus OX=10090 GN=Tuba3a PE=1 SV=1
PladumEVm067801	.
PladumEVm103180	.
PladumEVm093824	.
PladumEVm095969	.
PladumEVm005191	sp|Q8BY02|NKRF_MOUSE NF-kappa-B-repressing factor OS=Mus musculus OX=10090 GN=Nkrf PE=2 SV=3
PladumEVm019861	.
PladumEVm058035	.
PladumEVm097347	.
PladumEVm133898	.
PladumEVm100239	.
PladumEVm085681	.
PladumEVm087051	.
PladumEVm030473	tr|E9Q0F0|E9Q0F0_MOUSE Keratin 78 OS=Mus musculus OX=10090 GN=Krt78 PE=1 SV=1
PladumEVm123643	.
PladumEVm005327	sp|P11369|LORF2_MOUSE LINE-1 retrotransposable element ORF2 protein OS=Mus musculus OX=10090 GN=Pol PE=1 SV=2
PladumEVm071472	.
PladumEVm084006	.
PladumEVm011977	.
PladumEVm077732	.
PladumEVm093202	.
PladumEVm067276	.
PladumEVm016800	sp|P11369|LORF2_MOUSE LINE-1 retrotransposable element ORF2 protein OS=Mus musculus OX=10090 GN=Pol PE=1 SV=2
PladumEVm064650	.
PladumEVm069827	.
PladumEVm076056	.
PladumEVm011242	sp|P11369|LORF2_MOUSE LINE-1 retrotransposable element ORF2 protein OS=Mus musculus OX=10090 GN=Pol PE=1 SV=2
PladumEVm019864	.
PladumEVm123746	.
PladumEVm101780	sp|P47226|TES_MOUSE Testin OS=Mus musculus OX=10090 GN=Tes PE=1 SV=1
PladumEVm018909	.
PladumEVm041137	tr|S4R290|S4R290_MOUSE WD repeat-containing protein 41 OS=Mus musculus OX=10090 GN=Wdr41 PE=1 SV=1
PladumEVm057729	.
PladumEVm070165	.
PladumEVm055923	.
PladumEVm048772	.
PladumEVm048432	tr|G3UWI4|G3UWI4_MOUSE Death domain-associated protein 6 (Fragment) OS=Mus musculus OX=10090 GN=Daxx PE=1 SV=8
PladumEVm103826	.
PladumEVm050688	.
PladumEVm020292	.
PladumEVm027225	.
PladumEVm014428	.
PladumEVm028358	.
PladumEVm084060	.
PladumEVm098081	.
PladumEVm088495	.
PladumEVm037755	.
PladumEVm120415	.
PladumEVm026246	.
PladumEVm035985	.
PladumEVm075866	.
PladumEVm055739	.
PladumEVm047746	.
PladumEVm113218	.
PladumEVm082834	.
PladumEVm073927	.
PladumEVm004443	sp|A2A5X5|KR161_MOUSE Keratin-associated protein 16-1 OS=Mus musculus OX=10090 GN=Krtap16-1 PE=3 SV=1
PladumEVm010900	sp|P11369|LORF2_MOUSE LINE-1 retrotransposable element ORF2 protein OS=Mus musculus OX=10090 GN=Pol PE=1 SV=2
PladumEVm103575	.
PladumEVm057832	.
PladumEVm028738	.
PladumEVm121317	.
PladumEVm060162	.
PladumEVm062632	.
PladumEVm007788	.
PladumEVm092480	.
PladumEVm087047	.
PladumEVm056672	.
PladumEVm072673	.
PladumEVm075652	tr|A2AUY4|A2AUY4_MOUSE Bromodomain adjacent to zinc finger domain, 2B OS=Mus musculus OX=10090 GN=Baz2b PE=1 SV=1
PladumEVm106161	.
PladumEVm085102	.
PladumEVm050274	.
PladumEVm112691	.
PladumEVm111883	.
PladumEVm046880	.
PladumEVm081151	.
PladumEVm073350	.
PladumEVm075997	.
PladumEVm063033	.
PladumEVm039169	.
PladumEVm144263	.
PladumEVm077414	.
PladumEVm111668	.
PladumEVm116894	.
PladumEVm042488	.
PladumEVm082224	.
PladumEVm066745	.
PladumEVm082578	.
PladumEVm076632	.
PladumEVm054007	.
PladumEVm032148	.
PladumEVm101853	.
PladumEVm027572	.
PladumEVm033772	sp|Q6PGC7|S35E3_MOUSE Solute carrier family 35 member E3 OS=Mus musculus OX=10090 GN=Slc35e3 PE=2 SV=1
PladumEVm032565	.
PladumEVm035980	.
PladumEVm034419	sp|P30548|NK1R_MOUSE Substance-P receptor OS=Mus musculus OX=10090 GN=Tacr1 PE=2 SV=2
PladumEVm056807	.
PladumEVm072575	.
PladumEVm046230	.
PladumEVm080670	.
PladumEVm075290	.
PladumEVm111394	.
PladumEVm079580	.
PladumEVm022725	.
PladumEVm083357	tr|A0A0R4J267|A0A0R4J267_MOUSE Paired box protein Pax-2 OS=Mus musculus OX=10090 GN=Pax2 PE=1 SV=1
PladumEVm011666	sp|Q9D5U5|HDHD1_MOUSE Pseudouridine-5-phosphatase OS=Mus musculus OX=10090 GN=Pudp PE=1 SV=1
PladumEVm035227	.
PladumEVm041710	.
PladumEVm140716	.
PladumEVm076096	.
PladumEVm042606	.
PladumEVm153331	.
PladumEVm081246	.
PladumEVm109374	.
PladumEVm076847	.
PladumEVm092829	.
PladumEVm060092	.
PladumEVm092399	.
PladumEVm008808	.
PladumEVm090868	.
PladumEVm104047	.
PladumEVm026830	sp|Q80WQ9|ZBED4_MOUSE Zinc finger BED domain-containing protein 4 OS=Mus musculus OX=10090 GN=Zbed4 PE=2 SV=1
PladumEVm108821	.
PladumEVm046012	.
PladumEVm008532	sp|P11369|LORF2_MOUSE LINE-1 retrotransposable element ORF2 protein OS=Mus musculus OX=10090 GN=Pol PE=1 SV=2
PladumEVm066177	.
PladumEVm110033	sp|Q9WVK8|CP46A_MOUSE Cholesterol 24-hydroxylase OS=Mus musculus OX=10090 GN=Cyp46a1 PE=1 SV=1
PladumEVm058139	.
PladumEVm097184	.
PladumEVm075459	.
PladumEVm085141	.
PladumEVm078367	.
PladumEVm087412	tr|E9Q0B4|E9Q0B4_MOUSE Cerebellar degeneration-related antigen 1 OS=Mus musculus OX=10090 GN=Cdr1 PE=4 SV=1
PladumEVm108118	.
PladumEVm091556	.
PladumEVm107335	.
PladumEVm062176	.
PladumEVm095635	.
PladumEVm065152	.
PladumEVm077647	tr|A0A0A0MQ79|A0A0A0MQ79_MOUSE Protein PRRC2C OS=Mus musculus OX=10090 GN=Prrc2c PE=1 SV=1
PladumEVm105064	.
PladumEVm018710	.
PladumEVm044516	.
PladumEVm052950	.
PladumEVm109495	.
PladumEVm106515	sp|Q91ZW3|SMCA5_MOUSE SWI/SNF-related matrix-associated actin-dependent regulator of chromatin subfamily A member 5 OS=Mus musculus OX=10090 GN=Smarca5 PE=1 SV=1
PladumEVm096443	.
PladumEVm101094	.
PladumEVm086851	.
PladumEVm085009	.
PladumEVm025500	.
PladumEVm168723	.
PladumEVm084417	.
PladumEVm062208	.
PladumEVm070554	sp|Q60902|EP15R_MOUSE Epidermal growth factor receptor substrate 15-like 1 OS=Mus musculus OX=10090 GN=Eps15l1 PE=1 SV=3
PladumEVm096399	.
PladumEVm094314	.
PladumEVm062504	.
PladumEVm024116	tr|Q9DAR2|Q9DAR2_MOUSE Serine/threonine/tyrosine-interacting-like 1 OS=Mus musculus OX=10090 GN=Styxl1 PE=2 SV=1
PladumEVm046831	.
PladumEVm115462	.
PladumEVm035028	.
PladumEVm097431	.
PladumEVm078149	.
PladumEVm021801	.
PladumEVm026269	.
PladumEVm002020	.
PladumEVm107444	.
PladumEVm035206	sp|P11369|LORF2_MOUSE LINE-1 retrotransposable element ORF2 protein OS=Mus musculus OX=10090 GN=Pol PE=1 SV=2
PladumEVm092330	.
PladumEVm028524	.
PladumEVm078266	.
PladumEVm071202	.
PladumEVm094910	.
PladumEVm043203	sp|P11369|LORF2_MOUSE LINE-1 retrotransposable element ORF2 protein OS=Mus musculus OX=10090 GN=Pol PE=1 SV=2
PladumEVm062560	.
PladumEVm098033	.
PladumEVm083379	.
PladumEVm002437	.
PladumEVm112492	.
PladumEVm037608	.
PladumEVm006856	sp|P11369|LORF2_MOUSE LINE-1 retrotransposable element ORF2 protein OS=Mus musculus OX=10090 GN=Pol PE=1 SV=2
PladumEVm134748	.
PladumEVm045983	.
PladumEVm061116	.
PladumEVm035428	.
PladumEVm067142	.
PladumEVm000143	tr|B2RQG2|B2RQG2_MOUSE PHD finger protein 3 OS=Mus musculus OX=10090 GN=Phf3 PE=1 SV=1
PladumEVm047694	.
PladumEVm027490	.
PladumEVm092464	.
PladumEVm109902	.
PladumEVm107873	.
PladumEVm108024	.
PladumEVm155113	.
PladumEVm003595	sp|P11369|LORF2_MOUSE LINE-1 retrotransposable element ORF2 protein OS=Mus musculus OX=10090 GN=Pol PE=1 SV=2
PladumEVm086119	sp|Q64433|CH10_MOUSE 10 kDa heat shock protein, mitochondrial OS=Mus musculus OX=10090 GN=Hspe1 PE=1 SV=2
PladumEVm072630	.
PladumEVm096366	.
PladumEVm002978	sp|Q60675|LAMA2_MOUSE Laminin subunit alpha-2 OS=Mus musculus OX=10090 GN=Lama2 PE=1 SV=2
PladumEVm103305	.
PladumEVm079844	tr|H3BJZ2|H3BJZ2_MOUSE Cadherin-related family member 4 OS=Mus musculus OX=10090 GN=Cdhr4 PE=1 SV=1
PladumEVm072130	.
PladumEVm071590	.
PladumEVm081348	.
PladumEVm081310	.
PladumEVm038511	.
PladumEVm083991	.
PladumEVm053251	.
PladumEVm076039	.
PladumEVm068179	.
PladumEVm118372	.
PladumEVm006307	sp|P11369|LORF2_MOUSE LINE-1 retrotransposable element ORF2 protein OS=Mus musculus OX=10090 GN=Pol PE=1 SV=2
PladumEVm122572	.
PladumEVm102456	.
PladumEVm064088	.
PladumEVm117342	.
PladumEVm097298	.
PladumEVm096969	.
PladumEVm058285	.
PladumEVm110221	.
PladumEVm025205	.
PladumEVm121562	.
PladumEVm007131	tr|E9PWW9|E9PWW9_MOUSE Remodeling and spacing factor 1 OS=Mus musculus OX=10090 GN=Rsf1 PE=1 SV=2
PladumEVm110248	.
PladumEVm108367	.
PladumEVm073967	.
PladumEVm006771	sp|P11369|LORF2_MOUSE LINE-1 retrotransposable element ORF2 protein OS=Mus musculus OX=10090 GN=Pol PE=1 SV=2
PladumEVm065436	.
PladumEVm007217	.
PladumEVm079595	.
PladumEVm018119	.
PladumEVm011616	.
PladumEVm111910	.
PladumEVm077382	.
PladumEVm079054	.
PladumEVm088714	.
PladumEVm062379	.
PladumEVm069267	.
PladumEVm100270	.
PladumEVm065082	sp|Q3U3I9|ZN865_MOUSE Zinc finger protein 865 OS=Mus musculus OX=10090 GN=Znf865 PE=2 SV=1
PladumEVm084969	.
PladumEVm042584	.
PladumEVm098698	.
PladumEVm066210	.
PladumEVm090983	.
PladumEVm090046	.
PladumEVm078139	.
PladumEVm040485	.
PladumEVm029550	sp|P68040|RACK1_MOUSE Receptor of activated protein C kinase 1 OS=Mus musculus OX=10090 GN=Rack1 PE=1 SV=3
PladumEVm084276	.
PladumEVm037254	.
PladumEVm113220	.
PladumEVm039148	.
PladumEVm111094	.
PladumEVm099001	.
PladumEVm025457	.
PladumEVm062196	.
PladumEVm091220	.
PladumEVm066263	.
PladumEVm101947	.
PladumEVm058552	tr|A2AE03|A2AE03_MOUSE Eukaryotic translation initiation factor 3 subunit I (Fragment) OS=Mus musculus OX=10090 GN=Eif3i PE=1 SV=1
PladumEVm085798	.
PladumEVm040923	.
PladumEVm046454	.
PladumEVm087624	.
PladumEVm072090	.
PladumEVm003962	sp|P11369|LORF2_MOUSE LINE-1 retrotransposable element ORF2 protein OS=Mus musculus OX=10090 GN=Pol PE=1 SV=2
PladumEVm009848	.
PladumEVm037675	sp|Q6P4T2|U520_MOUSE U5 small nuclear ribonucleoprotein 200 kDa helicase OS=Mus musculus OX=10090 GN=Snrnp200 PE=1 SV=1
PladumEVm103374	.
PladumEVm066827	.
PladumEVm133993	.
PladumEVm063814	.
PladumEVm073666	.
PladumEVm023420	.
PladumEVm023443	.
PladumEVm080658	.
PladumEVm077967	.
PladumEVm092546	sp|P60060|SC61G_MOUSE Protein transport protein Sec61 subunit gamma OS=Mus musculus OX=10090 GN=Sec61g PE=3 SV=1
PladumEVm107375	.
PladumEVm104941	.
PladumEVm047849	.
PladumEVm062222	.
PladumEVm085028	.
PladumEVm036221	.
PladumEVm082078	.
PladumEVm071818	sp|P05214|TBA3_MOUSE Tubulin alpha-3 chain OS=Mus musculus OX=10090 GN=Tuba3a PE=1 SV=1
PladumEVm070538	.
PladumEVm087933	.
PladumEVm104844	.
PladumEVm063974	.
PladumEVm061276	.
PladumEVm047941	.
PladumEVm031656	.
PladumEVm079789	.
PladumEVm063235	.
PladumEVm082761	.
PladumEVm063628	.
PladumEVm089008	.
PladumEVm077863	.
PladumEVm093634	.
PladumEVm119871	.
PladumEVm106473	.
PladumEVm095091	.
PladumEVm177294	.
PladumEVm083180	.
PladumEVm050989	.
PladumEVm108914	.
PladumEVm032894	.
PladumEVm033404	.
PladumEVm083926	.
PladumEVm056555	.
PladumEVm044321	.
PladumEVm097149	.
PladumEVm005754	.
PladumEVm110603	.
PladumEVm101876	.
PladumEVm012219	.
PladumEVm095076	.
PladumEVm089333	.
PladumEVm036854	.
PladumEVm036623	.
PladumEVm080537	.
PladumEVm028855	.
PladumEVm079869	.
PladumEVm091153	.
PladumEVm082286	.
PladumEVm059904	.
PladumEVm059222	.
PladumEVm082893	.
PladumEVm110967	.
PladumEVm027093	tr|J3KMP5|J3KMP5_MOUSE Predicted gene, 21897 OS=Mus musculus OX=10090 GN=Gm21897 PE=4 SV=1
PladumEVm025619	sp|Q80T79|CSMD3_MOUSE CUB and sushi domain-containing protein 3 OS=Mus musculus OX=10090 GN=Csmd3 PE=1 SV=3
PladumEVm162580	.
PladumEVm035991	sp|Q5SPV6|CB073_MOUSE Uncharacterized protein C2orf73 homolog OS=Mus musculus OX=10090 PE=2 SV=1
PladumEVm077596	.
PladumEVm003490	.
PladumEVm070665	.
PladumEVm063568	.
PladumEVm075350	.
PladumEVm057858	.
PladumEVm097166	.
PladumEVm110153	.
PladumEVm154897	.
PladumEVm028732	.
PladumEVm025833	.
PladumEVm030689	.
PladumEVm081585	.
PladumEVm016745	tr|Q14BE7|Q14BE7_MOUSE Family with sequence similarity 47, member A OS=Mus musculus OX=10090 GN=Fam47c PE=2 SV=1
PladumEVm106366	.
PladumEVm047993	.
PladumEVm081361	.
PladumEVm067407	.
PladumEVm040728	sp|Q91ZW7|C209E_MOUSE CD209 antigen-like protein E OS=Mus musculus OX=10090 GN=Cd209e PE=2 SV=1
PladumEVm088140	.
PladumEVm051044	.
PladumEVm004018	sp|P11369|LORF2_MOUSE LINE-1 retrotransposable element ORF2 protein OS=Mus musculus OX=10090 GN=Pol PE=1 SV=2
PladumEVm037807	sp|P11369|LORF2_MOUSE LINE-1 retrotransposable element ORF2 protein OS=Mus musculus OX=10090 GN=Pol PE=1 SV=2
PladumEVm134107	.
PladumEVm087758	.
PladumEVm184670	.
PladumEVm040686	.
PladumEVm092146	.
PladumEVm025529	.
PladumEVm091939	.
PladumEVm100203	.
PladumEVm019784	.
PladumEVm058107	tr|K3W4M1|K3W4M1_MOUSE DnaJ homolog subfamily C member 4 OS=Mus musculus OX=10090 GN=Dnajc4 PE=4 SV=1
PladumEVm048443	.
PladumEVm003428	sp|P11369|LORF2_MOUSE LINE-1 retrotransposable element ORF2 protein OS=Mus musculus OX=10090 GN=Pol PE=1 SV=2
PladumEVm016168	sp|P11369|LORF2_MOUSE LINE-1 retrotransposable element ORF2 protein OS=Mus musculus OX=10090 GN=Pol PE=1 SV=2
PladumEVm036636	.
PladumEVm104339	.
PladumEVm088143	.
PladumEVm063898	.
PladumEVm099014	.
PladumEVm064471	.
PladumEVm030836	.
PladumEVm065258	.
PladumEVm103132	.
PladumEVm063969	.
PladumEVm007117	sp|Q7TND5|RPF1_MOUSE Ribosome production factor 1 OS=Mus musculus OX=10090 GN=Rpf1 PE=2 SV=2
PladumEVm049685	.
PladumEVm094065	.
PladumEVm031210	.
PladumEVm096469	.
PladumEVm025186	.
PladumEVm096184	.
PladumEVm040862	.
PladumEVm094649	.
PladumEVm069429	.
PladumEVm065595	.
PladumEVm071360	.
PladumEVm048455	.
PladumEVm006729	.
PladumEVm088075	.
PladumEVm095631	.
PladumEVm056226	tr|H3BL88|H3BL88_MOUSE RIKEN cDNA 9930021J03 gene (Fragment) OS=Mus musculus OX=10090 GN=9930021J03Rik PE=1 SV=1
PladumEVm137819	.
PladumEVm058586	.
PladumEVm099842	.
PladumEVm043570	.
PladumEVm020208	tr|F8VPP8|F8VPP8_MOUSE Zinc finger CCCH type-containing 7B OS=Mus musculus OX=10090 GN=Zc3h7b PE=1 SV=1
PladumEVm026059	sp|P03975|IGEB_MOUSE IgE-binding protein OS=Mus musculus OX=10090 GN=Iap PE=2 SV=1
PladumEVm045352	sp|P62242|RS8_MOUSE 40S ribosomal protein S8 OS=Mus musculus OX=10090 GN=Rps8 PE=1 SV=2
PladumEVm030693	sp|Q9JIF9|MYOTI_MOUSE Myotilin OS=Mus musculus OX=10090 GN=Myot PE=1 SV=1
PladumEVm087895	.
PladumEVm097581	.
PladumEVm060294	tr|A0A0G2JGC7|A0A0G2JGC7_MOUSE Protein strawberry notch homolog 1 (Fragment) OS=Mus musculus OX=10090 GN=Sbno1 PE=1 SV=1
PladumEVm017655	.
PladumEVm013812	.
PladumEVm035450	.
PladumEVm040509	.
PladumEVm084583	.
PladumEVm026737	.
PladumEVm078587	.
PladumEVm076066	.
PladumEVm003146	sp|P11369|LORF2_MOUSE LINE-1 retrotransposable element ORF2 protein OS=Mus musculus OX=10090 GN=Pol PE=1 SV=2
PladumEVm108434	.
PladumEVm042882	.
PladumEVm076388	.
PladumEVm084709	.
PladumEVm103541	.
PladumEVm097799	.
PladumEVm080422	.
PladumEVm006043	tr|Q5Q9H5|Q5Q9H5_MOUSE DNA polymerase kappa OS=Mus musculus OX=10090 GN=Polk PE=1 SV=1

## Sheet: 3dpa
Gene ID	Mouse
PladumEVm011309	.
PladumEVm049571	tr|A0A0G2JFP4|A0A0G2JFP4_MOUSE Ferric-chelate reductase 1 OS=Mus musculus OX=10090 GN=Frrs1 PE=1 SV=1
PladumEVm006916	sp|Q7M732|RTL1_MOUSE Retrotransposon-like protein 1 OS=Mus musculus OX=10090 GN=Rtl1 PE=2 SV=1
PladumEVm101729	.
PladumEVm067079	.
PladumEVm019445	sp|Q9WVM8|AADAT_MOUSE Kynurenine/alpha-aminoadipate aminotransferase, mitochondrial OS=Mus musculus OX=10090 GN=Aadat PE=1 SV=1
PladumEVm088106	.
PladumEVm036829	sp|Q3U0B3|DHR11_MOUSE Dehydrogenase/reductase SDR family member 11 OS=Mus musculus OX=10090 GN=Dhrs11 PE=1 SV=1
PladumEVm090788	tr|A0A3Q4EBZ8|A0A3Q4EBZ8_MOUSE THUMP domain-containing protein 2 OS=Mus musculus OX=10090 GN=Thumpd2 PE=1 SV=1
PladumEVm105768	.
PladumEVm121717	.
PladumEVm024009	sp|P15409|OPSD_MOUSE Rhodopsin OS=Mus musculus OX=10090 GN=Rho PE=1 SV=2
PladumEVm123285	.
PladumEVm072641	.
PladumEVm059900	.
PladumEVm091679	sp|Q9QXL2|KI21A_MOUSE Kinesin-like protein KIF21A OS=Mus musculus OX=10090 GN=Kif21a PE=1 SV=2
PladumEVm032867	.
PladumEVm026362	sp|Q5DTZ0|NYNRI_MOUSE Protein NYNRIN OS=Mus musculus OX=10090 GN=Nynrin PE=2 SV=2
PladumEVm071499	.
PladumEVm091427	.
PladumEVm027524	.
PladumEVm057925	tr|A0A0R4J293|A0A0R4J293_MOUSE Protein-glutamine gamma-glutamyltransferase K OS=Mus musculus OX=10090 GN=Tgm1 PE=1 SV=1
PladumEVm061821	.
PladumEVm134287	.
PladumEVm030114	.
PladumEVm113413	.
PladumEVm014486	sp|D3Z5L6|S18B1_MOUSE MFS-type transporter SLC18B1 OS=Mus musculus OX=10090 GN=Slc18b1 PE=2 SV=2
PladumEVm014588	sp|Q9D6X5|S52A3_MOUSE Solute carrier family 52, riboflavin transporter, member 3 OS=Mus musculus OX=10090 GN=Slc52a3 PE=1 SV=3
PladumEVm095456	sp|P16546|SPTN1_MOUSE Spectrin alpha chain, non-erythrocytic 1 OS=Mus musculus OX=10090 GN=Sptan1 PE=1 SV=4
PladumEVm002899	sp|B9EJ80|PDZD8_MOUSE PDZ domain-containing protein 8 OS=Mus musculus OX=10090 GN=Pdzd8 PE=1 SV=1
PladumEVm058692	sp|Q9QY40|PLXB3_MOUSE Plexin-B3 OS=Mus musculus OX=10090 GN=Plxnb3 PE=1 SV=2
PladumEVm053186	.
PladumEVm028733	.
PladumEVm065160	.
PladumEVm102086	.
PladumEVm006908	sp|Q9D805|CAN9_MOUSE Calpain-9 OS=Mus musculus OX=10090 GN=Capn9 PE=2 SV=2
PladumEVm035141	sp|P00920|CAH2_MOUSE Carbonic anhydrase 2 OS=Mus musculus OX=10090 GN=Ca2 PE=1 SV=4
PladumEVm102779	tr|A0A5K1VVQ1|A0A5K1VVQ1_MOUSE Titin OS=Mus musculus OX=10090 GN=Ttn PE=1 SV=1
PladumEVm082794	.
PladumEVm050282	sp|Q9JHF7|HPGDS_MOUSE Hematopoietic prostaglandin D synthase OS=Mus musculus OX=10090 GN=Hpgds PE=1 SV=3
PladumEVm091829	tr|F7CR78|F7CR78_MOUSE Titin (Fragment) OS=Mus musculus OX=10090 GN=Ttn PE=1 SV=1
PladumEVm080492	.
PladumEVm039551	.
PladumEVm109080	sp|Q61112|CAB45_MOUSE 45 kDa calcium-binding protein OS=Mus musculus OX=10090 GN=Sdf4 PE=1 SV=1
PladumEVm034798	sp|Q9D1I5|MCEE_MOUSE Methylmalonyl-CoA epimerase, mitochondrial OS=Mus musculus OX=10090 GN=Mcee PE=1 SV=1
PladumEVm106003	tr|D3Z3I8|D3Z3I8_MOUSE Elongation factor 1-alpha 1 (Fragment) OS=Mus musculus OX=10090 GN=Eef1a1 PE=1 SV=1
PladumEVm039512	sp|O09131|GSTO1_MOUSE Glutathione S-transferase omega-1 OS=Mus musculus OX=10090 GN=Gsto1 PE=1 SV=2
PladumEVm006655	.
PladumEVm003178	sp|P11369|LORF2_MOUSE LINE-1 retrotransposable element ORF2 protein OS=Mus musculus OX=10090 GN=Pol PE=1 SV=2
PladumEVm122158	.
PladumEVm042074	.
PladumEVm040134	.
PladumEVm086692	.
PladumEVm090122	.
PladumEVm181585	.
PladumEVm108081	.
PladumEVm031883	sp|P54116|STOM_MOUSE Stomatin OS=Mus musculus OX=10090 GN=Stom PE=1 SV=3
PladumEVm012954	tr|A2A654|A2A654_MOUSE Bromodomain PHD finger transcription factor OS=Mus musculus OX=10090 GN=Bptf PE=1 SV=1
PladumEVm000931	sp|Q8VI56|LRP4_MOUSE Low-density lipoprotein receptor-related protein 4 OS=Mus musculus OX=10090 GN=Lrp4 PE=1 SV=3
PladumEVm044602	.
PladumEVm109225	.
PladumEVm009466	sp|Q7TSK7|ATL2_MOUSE ADAMTS-like protein 2 OS=Mus musculus OX=10090 GN=Adamtsl2 PE=1 SV=1
PladumEVm026711	tr|Q8BUJ6|Q8BUJ6_MOUSE Titin (Fragment) OS=Mus musculus OX=10090 GN=Ttn PE=1 SV=1
PladumEVm044267	tr|A0A5K1VVQ9|A0A5K1VVQ9_MOUSE Titin OS=Mus musculus OX=10090 GN=Ttn PE=1 SV=1
PladumEVm095626	sp|P62880|GBB2_MOUSE Guanine nucleotide-binding protein G(I)/G(S)/G(T) subunit beta-2 OS=Mus musculus OX=10090 GN=Gnb2 PE=1 SV=3
PladumEVm089887	.
PladumEVm016849	sp|Q7M732|RTL1_MOUSE Retrotransposon-like protein 1 OS=Mus musculus OX=10090 GN=Rtl1 PE=2 SV=1
PladumEVm015346	sp|Q9D513|MEIOB_MOUSE Meiosis-specific with OB domain-containing protein OS=Mus musculus OX=10090 GN=Meiob PE=1 SV=3
PladumEVm016665	sp|P11369|LORF2_MOUSE LINE-1 retrotransposable element ORF2 protein OS=Mus musculus OX=10090 GN=Pol PE=1 SV=2
PladumEVm061094	.
PladumEVm022280	sp|P11369|LORF2_MOUSE LINE-1 retrotransposable element ORF2 protein OS=Mus musculus OX=10090 GN=Pol PE=1 SV=2
PladumEVm041713	.
PladumEVm020074	sp|P45952|ACADM_MOUSE Medium-chain specific acyl-CoA dehydrogenase, mitochondrial OS=Mus musculus OX=10090 GN=Acadm PE=1 SV=1
PladumEVm013655	.
PladumEVm032532	.
PladumEVm009892	sp|P10076|ZFP26_MOUSE Zinc finger protein 26 OS=Mus musculus OX=10090 GN=Zfp26 PE=2 SV=2
PladumEVm009314	sp|P11369|LORF2_MOUSE LINE-1 retrotransposable element ORF2 protein OS=Mus musculus OX=10090 GN=Pol PE=1 SV=2
PladumEVm081635	sp|Q5DTJ9|MYPN_MOUSE Myopalladin OS=Mus musculus OX=10090 GN=Mypn PE=1 SV=2
PladumEVm050371	sp|Q71RI9|KAT3_MOUSE Kynurenine--oxoglutarate transaminase 3 OS=Mus musculus OX=10090 GN=Kyat3 PE=1 SV=1
PladumEVm010875	sp|Q9DBN1|STR6L_MOUSE Stimulated by retinoic acid gene 6 protein-like OS=Mus musculus OX=10090 GN=Stra6l PE=1 SV=1
PladumEVm048493	sp|Q91WS4|BHMT2_MOUSE S-methylmethionine--homocysteine S-methyltransferase BHMT2 OS=Mus musculus OX=10090 GN=Bhmt2 PE=1 SV=2
PladumEVm044313	sp|Q6NZL0|SOGA3_MOUSE Protein SOGA3 OS=Mus musculus OX=10090 GN=Soga3 PE=1 SV=2
PladumEVm028714	.
PladumEVm034581	tr|A2A4A6|A2A4A6_MOUSE 1-phosphatidylinositol 4,5-bisphosphate phosphodiesterase gamma OS=Mus musculus OX=10090 GN=Plcg1 PE=1 SV=1
PladumEVm004035	sp|P11369|LORF2_MOUSE LINE-1 retrotransposable element ORF2 protein OS=Mus musculus OX=10090 GN=Pol PE=1 SV=2
PladumEVm009904	sp|P09470|ACE_MOUSE Angiotensin-converting enzyme OS=Mus musculus OX=10090 GN=Ace PE=1 SV=3
PladumEVm009608	.
PladumEVm039449	sp|P52430|PON1_MOUSE Serum paraoxonase/arylesterase 1 OS=Mus musculus OX=10090 GN=Pon1 PE=1 SV=2
PladumEVm110138	.
PladumEVm036304	sp|P63260|ACTG_MOUSE Actin, cytoplasmic 2 OS=Mus musculus OX=10090 GN=Actg1 PE=1 SV=1
PladumEVm027947	.
PladumEVm068939	tr|A0A1L1SS90|A0A1L1SS90_MOUSE N-acyl-L-amino-acid amidohydrolase OS=Mus musculus OX=10090 GN=Acy1 PE=1 SV=1
PladumEVm021002	.
PladumEVm130551	.
PladumEVm006455	sp|Q925H0|ASIC2_MOUSE Acid-sensing ion channel 2 OS=Mus musculus OX=10090 GN=Asic2 PE=1 SV=1
PladumEVm062640	.
PladumEVm007769	tr|A0A0R4J293|A0A0R4J293_MOUSE Protein-glutamine gamma-glutamyltransferase K OS=Mus musculus OX=10090 GN=Tgm1 PE=1 SV=1
PladumEVm079918	.
PladumEVm027175	.
PladumEVm062445	sp|Q64676|CGT_MOUSE 2-hydroxyacylsphingosine 1-beta-galactosyltransferase OS=Mus musculus OX=10090 GN=Ugt8 PE=1 SV=2
PladumEVm003925	sp|Q3V3A7|RN207_MOUSE RING finger protein 207 OS=Mus musculus OX=10090 GN=Rnf207 PE=2 SV=2
PladumEVm047265	.
PladumEVm000015	sp|A2ASS6|TITIN_MOUSE Titin OS=Mus musculus OX=10090 GN=Ttn PE=1 SV=1
PladumEVm020641	tr|G3UYP4|G3UYP4_MOUSE Potassium voltage-gated channel subfamily KQT member 5 OS=Mus musculus OX=10090 GN=Kcnq5 PE=1 SV=1
PladumEVm029491	.
PladumEVm117348	.
PladumEVm103501	.
PladumEVm086047	.
PladumEVm042354	sp|O08709|PRDX6_MOUSE Peroxiredoxin-6 OS=Mus musculus OX=10090 GN=Prdx6 PE=1 SV=3
PladumEVm076318	sp|P53349|M3K1_MOUSE Mitogen-activated protein kinase kinase kinase 1 OS=Mus musculus OX=10090 GN=Map3k1 PE=1 SV=3
PladumEVm123259	.
PladumEVm004446	tr|F7BE84|F7BE84_MOUSE Ankyrin repeat domain 50 (Fragment) OS=Mus musculus OX=10090 GN=Ankrd50 PE=1 SV=1
PladumEVm041510	sp|Q91X60|ACHA2_MOUSE Neuronal acetylcholine receptor subunit alpha-2 OS=Mus musculus OX=10090 GN=Chrna2 PE=2 SV=1
PladumEVm101852	sp|O70209|PDLI3_MOUSE PDZ and LIM domain protein 3 OS=Mus musculus OX=10090 GN=Pdlim3 PE=1 SV=1
PladumEVm019021	.
PladumEVm032628	sp|O55070|DNSL3_MOUSE Deoxyribonuclease gamma OS=Mus musculus OX=10090 GN=Dnase1l3 PE=1 SV=1
PladumEVm017064	sp|Q8BPK2|ZCHC3_MOUSE Zinc finger CCHC domain-containing protein 3 OS=Mus musculus OX=10090 GN=Zcchc3 PE=2 SV=1
PladumEVm108325	.
PladumEVm176182	.
PladumEVm010347	sp|Q8BJ64|CHDH_MOUSE Choline dehydrogenase, mitochondrial OS=Mus musculus OX=10090 GN=Chdh PE=1 SV=1
PladumEVm097926	.
PladumEVm037880	sp|Q9D7X3|DUS3_MOUSE Dual specificity protein phosphatase 3 OS=Mus musculus OX=10090 GN=Dusp3 PE=1 SV=1
PladumEVm085499	tr|F7CHP9|F7CHP9_MOUSE Nucleolar protein 56 (Fragment) OS=Mus musculus OX=10090 GN=Nop56 PE=1 SV=1
PladumEVm069021	tr|D3Z3I8|D3Z3I8_MOUSE Elongation factor 1-alpha 1 (Fragment) OS=Mus musculus OX=10090 GN=Eef1a1 PE=1 SV=1
PladumEVm045570	sp|P0DP27|CALM2_MOUSE Calmodulin-2 OS=Mus musculus OX=10090 GN=Calm2 PE=1 SV=1
PladumEVm142418	.

## Sheet: 5dpa
Gene ID	Mouse
PladumEVm040411	sp|D3Z1U7|TM233_MOUSE Transmembrane protein 233 OS=Mus musculus OX=10090 GN=Tmem233 PE=3 SV=2
PladumEVm018765	tr|A0A0R4J0B5|A0A0R4J0B5_MOUSE RUS family member 1 OS=Mus musculus OX=10090 GN=Rusf1 PE=1 SV=1
PladumEVm110619	.
PladumEVm083272	.
PladumEVm110763	sp|P35979|RL12_MOUSE 60S ribosomal protein L12 OS=Mus musculus OX=10090 GN=Rpl12 PE=1 SV=2
PladumEVm043595	sp|P35242|SFTPA_MOUSE Pulmonary surfactant-associated protein A OS=Mus musculus OX=10090 GN=Sftpa1 PE=1 SV=1
PladumEVm110017	tr|A0A0J9YTR2|A0A0J9YTR2_MOUSE RIKEN cDNA 0610012G03 gene OS=Mus musculus OX=10090 GN=0610012G03Rik PE=1 SV=1
PladumEVm109667	.
PladumEVm044470	.
PladumEVm051901	.
PladumEVm033062	tr|Q3UNV4|Q3UNV4_MOUSE Cytochrome P450, family 2, subfamily j, polypeptide 13 OS=Mus musculus OX=10090 GN=Cyp2j13 PE=2 SV=1
PladumEVm040525	.
PladumEVm021529	.

## Sheet: NA
Gene ID	Mouse
PladumEVm073714	.
PladumEVm062526	.
PladumEVm036826	.
PladumEVm087798	.
PladumEVm000156	sp|P41245|MMP9_MOUSE Matrix metalloproteinase-9 OS=Mus musculus OX=10090 GN=Mmp9 PE=1 SV=2
PladumEVm001437	sp|A2AX52|CO6A4_MOUSE Collagen alpha-4(VI) chain OS=Mus musculus OX=10090 GN=Col6a4 PE=1 SV=2
PladumEVm025939	sp|P22727|WNT6_MOUSE Protein Wnt-6 OS=Mus musculus OX=10090 GN=Wnt6 PE=1 SV=2
PladumEVm027416	.
PladumEVm012508	.
PladumEVm067143	.
PladumEVm032530	sp|P98063|BMP1_MOUSE Bone morphogenetic protein 1 OS=Mus musculus OX=10090 GN=Bmp1 PE=1 SV=2
PladumEVm062947	.
PladumEVm031788	.
PladumEVm024290	.
PladumEVm032399	.
PladumEVm026767	.
PladumEVm062577	.
PladumEVm073088	.
PladumEVm002779	sp|Q8CG65|SSPO_MOUSE SCO-spondin OS=Mus musculus OX=10090 GN=Sspo PE=2 SV=2
PladumEVm034505	.
PladumEVm046792	sp|Q8K2W6|PHF13_MOUSE PHD finger protein 13 OS=Mus musculus OX=10090 GN=Phf13 PE=2 SV=2
PladumEVm033860	.
PladumEVm101374	.
PladumEVm076925	.
PladumEVm011715	.
PladumEVm026877	.
PladumEVm026805	sp|Q8VIF2|PRS42_MOUSE Serine protease 42 OS=Mus musculus OX=10090 GN=Prss42 PE=1 SV=1
PladumEVm036264	sp|Q8BJ66|KAZD1_MOUSE Kazal-type serine protease inhibitor domain-containing protein 1 OS=Mus musculus OX=10090 GN=Kazald1 PE=1 SV=2
PladumEVm034105	.
PladumEVm026734	tr|E9PX70|E9PX70_MOUSE Collagen alpha-1(XII) chain OS=Mus musculus OX=10090 GN=Col12a1 PE=1 SV=1
PladumEVm029015	.
PladumEVm028568	.
PladumEVm001743	sp|P28828|PTPRM_MOUSE Receptor-type tyrosine-protein phosphatase mu OS=Mus musculus OX=10090 GN=Ptprm PE=1 SV=2
PladumEVm047189	.
PladumEVm043327	.
PladumEVm030345	.
PladumEVm014262	tr|S4R255|S4R255_MOUSE Nitric oxide synthase OS=Mus musculus OX=10090 GN=Nos1 PE=1 SV=1
PladumEVm019462	.
PladumEVm029806	sp|P97401|SFRP3_MOUSE Secreted frizzled-related protein 3 OS=Mus musculus OX=10090 GN=Frzb PE=1 SV=1
PladumEVm082174	.
PladumEVm068553	tr|A0A140LIY9|A0A140LIY9_MOUSE Glutamine-rich protein 2 OS=Mus musculus OX=10090 GN=Qrich2 PE=1 SV=1
PladumEVm078332	.
PladumEVm004959	.
PladumEVm032632	tr|A0A5F8MQ58|A0A5F8MQ58_MOUSE Periaxin (Fragment) OS=Mus musculus OX=10090 GN=Prx PE=1 SV=1
PladumEVm051682	tr|G3X8V3|G3X8V3_MOUSE Phosphatidylethanolamine-binding protein 4 OS=Mus musculus OX=10090 GN=Pebp4 PE=1 SV=1
PladumEVm001854	tr|E9PWQ3|E9PWQ3_MOUSE Collagen, type VI, alpha 3 OS=Mus musculus OX=10090 GN=Col6a3 PE=1 SV=2
PladumEVm019282	.
PladumEVm114218	.
PladumEVm013099	tr|V9GXE2|V9GXE2_MOUSE Protein C-ets-1 OS=Mus musculus OX=10090 GN=Ets1 PE=1 SV=1
PladumEVm005090	tr|F6QNH6|F6QNH6_MOUSE Apical endosomal glycoprotein (Fragment) OS=Mus musculus OX=10090 GN=Mamdc4 PE=4 SV=1
PladumEVm010571	sp|Q8BYF6|SC5A8_MOUSE Sodium-coupled monocarboxylate transporter 1 OS=Mus musculus OX=10090 GN=Slc5a8 PE=1 SV=1
PladumEVm063811	.
PladumEVm136634	.
PladumEVm034632	.
PladumEVm064430	.
PladumEVm017862	sp|Q6X6Z7|TEKT3_MOUSE Tektin-3 OS=Mus musculus OX=10090 GN=Tekt3 PE=2 SV=1
PladumEVm147150	.
PladumEVm095970	.
PladumEVm006047	sp|Q6PFY8|TRI45_MOUSE Tripartite motif-containing protein 45 OS=Mus musculus OX=10090 GN=Trim45 PE=2 SV=2
PladumEVm003724	tr|A0A2I3BRF3|A0A2I3BRF3_MOUSE Matrilin-2 OS=Mus musculus OX=10090 GN=Matn2 PE=1 SV=1
PladumEVm033194	.
PladumEVm092404	tr|A0A140LIY9|A0A140LIY9_MOUSE Glutamine-rich protein 2 OS=Mus musculus OX=10090 GN=Qrich2 PE=1 SV=1
PladumEVm024319	.
PladumEVm016657	tr|E9QAJ7|E9QAJ7_MOUSE Transcription factor ETV6 (Fragment) OS=Mus musculus OX=10090 GN=Etv6 PE=1 SV=1
PladumEVm055522	.
PladumEVm078331	.
PladumEVm012735	sp|Q9CPW0|CNTP2_MOUSE Contactin-associated protein-like 2 OS=Mus musculus OX=10090 GN=Cntnap2 PE=1 SV=2
PladumEVm030913	sp|Q80XM9|S66A2_MOUSE Solute carrier family 66 member 2 OS=Mus musculus OX=10090 GN=Slc66a2 PE=1 SV=1
PladumEVm084461	.
PladumEVm018952	sp|Q61660|FOXJ1_MOUSE Forkhead box protein J1 OS=Mus musculus OX=10090 GN=Foxj1 PE=1 SV=2
PladumEVm033534	.
PladumEVm012914	sp|P11344|TYRO_MOUSE Tyrosinase OS=Mus musculus OX=10090 GN=Tyr PE=1 SV=3
PladumEVm032560	sp|Q920L5|ELOV6_MOUSE Elongation of very long chain fatty acids protein 6 OS=Mus musculus OX=10090 GN=Elovl6 PE=1 SV=1
PladumEVm058439	.
PladumEVm003946	sp|A2AVA0|SVEP1_MOUSE Sushi, von Willebrand factor type A, EGF and pentraxin domain-containing protein 1 OS=Mus musculus OX=10090 GN=Svep1 PE=1 SV=1
PladumEVm004679	sp|Q61555|FBN2_MOUSE Fibrillin-2 OS=Mus musculus OX=10090 GN=Fbn2 PE=1 SV=2
PladumEVm087770	.
PladumEVm030941	.
PladumEVm003192	sp|P42232|STA5B_MOUSE Signal transducer and activator of transcription 5B OS=Mus musculus OX=10090 GN=Stat5b PE=1 SV=1
PladumEVm001164	.
PladumEVm033886	sp|Q8R3S2|TSN33_MOUSE Tetraspanin-33 OS=Mus musculus OX=10090 GN=Tspan33 PE=1 SV=1
PladumEVm018098	tr|A0A2C9F2D2|A0A2C9F2D2_MOUSE Annexin OS=Mus musculus OX=10090 GN=Anxa7 PE=1 SV=1
PladumEVm023823	.
PladumEVm036868	.
PladumEVm087742	.
PladumEVm002303	sp|Q9WVB4|SLIT3_MOUSE Slit homolog 3 protein OS=Mus musculus OX=10090 GN=Slit3 PE=2 SV=2
PladumEVm016323	sp|P30204|MSRE_MOUSE Macrophage scavenger receptor types I and II OS=Mus musculus OX=10090 GN=Msr1 PE=1 SV=3
PladumEVm034078	sp|Q8BN82|S17A5_MOUSE Sialin OS=Mus musculus OX=10090 GN=Slc17a5 PE=1 SV=2
PladumEVm063964	.
PladumEVm012922	sp|Q91XA9|CHIA_MOUSE Acidic mammalian chitinase OS=Mus musculus OX=10090 GN=Chia PE=1 SV=2
PladumEVm001534	tr|D3Z4N1|D3Z4N1_MOUSE Rhotekin (Fragment) OS=Mus musculus OX=10090 GN=Rtkn PE=1 SV=1
PladumEVm013524	.
PladumEVm007946	tr|A0A1B0GS77|A0A1B0GS77_MOUSE Aryl hydrocarbon receptor nuclear translocator-like protein 1 OS=Mus musculus OX=10090 GN=Arntl PE=1 SV=1
PladumEVm047513	sp|Q71FD5|ZNRF2_MOUSE E3 ubiquitin-protein ligase ZNRF2 OS=Mus musculus OX=10090 GN=Znrf2 PE=1 SV=1
PladumEVm031431	.
PladumEVm067930	sp|Q9DCL9|PUR6_MOUSE Multifunctional protein ADE2 OS=Mus musculus OX=10090 GN=Paics PE=1 SV=4
PladumEVm016343	tr|D3Z757|D3Z757_MOUSE WD repeat domain 86 OS=Mus musculus OX=10090 GN=Wdr86 PE=4 SV=1
PladumEVm011538	tr|E0CY84|E0CY84_MOUSE Arrestin domain-containing protein 3 OS=Mus musculus OX=10090 GN=Arrdc3 PE=3 SV=1
PladumEVm026838	sp|Q8K097|LFG2_MOUSE Protein lifeguard 2 OS=Mus musculus OX=10090 GN=Faim2 PE=2 SV=1
PladumEVm017548	.
PladumEVm001188	sp|Q3UH06|RREB1_MOUSE Ras-responsive element-binding protein 1 OS=Mus musculus OX=10090 GN=Rreb1 PE=1 SV=2
PladumEVm007430	sp|Q61554|FBN1_MOUSE Fibrillin-1 OS=Mus musculus OX=10090 GN=Fbn1 PE=1 SV=2
PladumEVm049919	.
PladumEVm008000	.
PladumEVm011454	tr|A0A1W2P6L9|A0A1W2P6L9_MOUSE Peroxidasin homolog OS=Mus musculus OX=10090 GN=Pxdn PE=1 SV=1
PladumEVm006691	sp|P11369|LORF2_MOUSE LINE-1 retrotransposable element ORF2 protein OS=Mus musculus OX=10090 GN=Pol PE=1 SV=2
PladumEVm036263	sp|Q8BJ66|KAZD1_MOUSE Kazal-type serine protease inhibitor domain-containing protein 1 OS=Mus musculus OX=10090 GN=Kazald1 PE=1 SV=2
PladumEVm126771	.
PladumEVm095086	.
PladumEVm058606	.
PladumEVm031153	sp|Q9EP52|TWSG1_MOUSE Twisted gastrulation protein homolog 1 OS=Mus musculus OX=10090 GN=Twsg1 PE=1 SV=1
PladumEVm007623	sp|Q9EPW2|KLF15_MOUSE Krueppel-like factor 15 OS=Mus musculus OX=10090 GN=Klf15 PE=1 SV=1
PladumEVm017140	.
PladumEVm103231	.
PladumEVm040450	sp|Q9ER80|RTP4_MOUSE Receptor-transporting protein 4 OS=Mus musculus OX=10090 GN=Rtp4 PE=1 SV=1
PladumEVm034176	sp|Q61609|S20A1_MOUSE Sodium-dependent phosphate transporter 1 OS=Mus musculus OX=10090 GN=Slc20a1 PE=1 SV=1
PladumEVm012920	.
PladumEVm086138	.
PladumEVm080453	.
PladumEVm049866	.
PladumEVm089863	sp|Q9CZE3|RAB32_MOUSE Ras-related protein Rab-32 OS=Mus musculus OX=10090 GN=Rab32 PE=1 SV=3
