# Supplementary material for: Transcriptomic landscape of posterior regeneration in the annelid Platynereis dumerilii
Source: BMC Genomics. 2023 Oct 2;24:583. doi: 10.1186/s12864-023-09602-z (PMC10546743; doi:10.1186/s12864-023-09602-z)
Supplement: Supplementary file 17 — Additional file 17. [file 12864_2023_9602_MOESM17_ESM.xlsx]

## Sheet: Legend
	Additional file 17: Tests of over-representation of functional categories within DEGs and clusters
	-Enrichments for RNA-binding proteins (RBP), transcription factors (TF), nervous system genes (NS), and stem cell genes (SC) are tested for each DEGs lists for sequential comparisons (Spreadsheet 1), as well as the 12 clusters gene lists (Spreadsheet 2).
	Spreadsheet 1: The total number of annotated transcripts for the Reference transcriptome, the number of DEGs per comparison, as well as the total number of TF, RBP, NS and SC gene searched are provided. The number and percentage of DEGs belonging to each category searched, as well as the p-valued are shown. Significant over-representations are highlighted in green.
	Spreadsheet 2: The total number of transcripts / annotated transcripts per cluster are provided. The number and percentage of genes per cluster belonging to each category searched, as well as the p-valued are shown. Significant over-representations are highlighted in green.

## Sheet: DEGs
		Total transcripts annotated	Total TF	Total RBP	Total NS	Total SC		n DEG / comparison with annotation		n TF DEG	% TF DEG	p-value TF		n RBP DEG	% RBP DEG	p-value RBP		n NS DEG	% NS DEG	p-value NS		n SC DEG	% SC DEG	p-value SC
	0 vs 1dpa	70743	5248	1437	11087	25		5106		184	3.6036	1		179	3.50568	2.00395e-12		757	14.8257	1		4	0.0783392	0.127483
	1 vs 2dpa	70743	5248	1437	11087	25		6406		201	3.13768	1		179	2.79426	1.1094e-05		864	13.4874	1		6	0.0936622	0.0360016
	2 vs 3dpa	70743	5248	1437	11087	25		6887		236	3.42675	1		200	2.90402	3.02943e-07		877	12.7341	1		7	0.101641	0.0360016
	3 vs 5dpa	70743	5248	1437	11087	25		4224		88	2.08333	1		167	3.9536	1.02246e-15		542	12.8314	1		2	0.0473485	0.44484
	5dpa vs NA	70743	5248	1437	11087	25		2726		158	5.79604	1		58	2.12766	0.377109		419	15.3705	1		4	0.146735	0.0360016

## Sheet: Clusters
		Total transcripts per cluster	Total transcripts annotated per cluster		n TF	% TF	p-value TF		n RBP	% RBP	p-value RBP		n NS	% NS	p-value NS		n SC	% SC	p-value SC
	cluster 1	854	436		5	1.14679	1		4	0.917431	0.999885		61	13.9908	1		1	0.229358	0.382214
	cluster 2	7269	3295		61	1.85129	1		145	4.40061	4.69913e-17		386	11.7147	1		4	0.121396	0.108668
	cluster 3	1766	732		28	3.82514	1		18	2.45902	0.712136		106	14.4809	1		1	0.136612	0.382214
	cluster 4	1644	760		22	2.89474	1		22	2.89474	0.25721		96	12.6316	1		1	0.131579	0.382214
	cluster 5	1356	632		65	10.2848	0.0605168		11	1.74051	0.999885		114	18.038	0.232336		1	0.158228	0.382214
	cluster 6	4077	1249		88	7.04564	1		42	3.36269	0.00742454		169	13.5308	1		0	0	1
	cluster 7	5417	2759		201	7.28525	1		37	1.34107	0.999885		549	19.8985	1.08552e-08		2	0.07249	0.382214
	cluster 8	634	315		4	1.26984	1		4	1.26984	0.999885		44	13.9683	1		0	0	1
	cluster 9	3091	1716		105	6.11888	1		27	1.57343	0.999885		210	12.2378	1		1	0.0582751	0.611759
	cluster 10	2434	1263		64	5.0673	1		10	0.791766	0.999885		187	14.806	1		3	0.23753	0.108668
	cluster 11	3633	1629		115	7.05955	1		22	1.35052	0.999885		298	18.2934	0.0128037		3	0.184162	0.108668
	cluster 12	798	352		26	7.38636	1		5	1.42045	0.999885		62	17.6136	0.525883		0	0	1
