# Supplementary material for: Transcriptomic landscape of posterior regeneration in the annelid Platynereis dumerilii
Source: BMC Genomics. 2023 Oct 2;24:583. doi: 10.1186/s12864-023-09602-z (PMC10546743; doi:10.1186/s12864-023-09602-z)
Supplement: Supplementary file 18 — Additional file 18. [file 12864_2023_9602_MOESM18_ESM.xlsx]

## Sheet: legend
	Additional file 18: Expression characteristics for a selection of known neurogenesis and stem cell genes for Platynereis dumerilii
	Spreadsheet 1: For each gene associated to neurogenesis, the identifiers, median expression levels during the course of regeneration, as well as the sequential conditions in which the respective genes are up (blue) or down (red)-regulated are shown.
	Spreadsheet 2: For each gene associated to stem cells, the identifiers, median expression levels during the course of regeneration, as well as the sequential conditions in which the respective genes are up (blue) or down (red)-regulated are shown.

## Sheet: Neurogenesis genes selection
	Neurogenesis and neural signaling			Expression levels - median							DEG - conditions
	Genes	Our transcriptome identifiers		0dpa	1dpa	2dpa	3dpa	5dpa	NA		0dpa vs 1dpa	1dpa vs 2dpa	2dpa vs 3dpa	3dpa vs 5dpa	5dpa vs NA
	Pdum-netrin	PladumEVm011161		3.241	3.9095	3.73	7.4195	3.5415	6.034		Not DEG	Not DEG	Not DEG	Not DEG	Not DEG
	Pdum-slit	PladumEVm001726		5.463	6.11	6.413	13.5735	4.285	14.396		Not DEG	Not DEG	Not DEG	Down regulated	UP regulated
	Pdum-soxB1	PladumEVm017748		3.549	7.0185	3.153	8.304	10.032	8.795		Not DEG	Not DEG	UP regulated	Not DEG	Not DEG
	Pdum-soxB2	PladumEVm032144		1.163	1.441	1.026	2.0955	3.2615	2.082		Not DEG	Not DEG	Not DEG	Not DEG	Not DEG
	Pdum-neurogenin	PladumEVm030660		0.037	0.1695	0.015	1.115	1.751	0.535		Not DEG	Down regulated	UP regulated	Not DEG	Not DEG
	Pdum-churchill	PladumEVm093632		9.074	9.8815	5.89	4.17	7.277	8.936		Not DEG	Not DEG	Not DEG	Not DEG	Not DEG
	Pdum-prox	PladumEVm005489		2.628	3.201	2.395	3.811	2.7135	5.05		Not DEG	Not DEG	Not DEG	Not DEG	Not DEG
	Pdum-olig	PladumEVm024159		0.492	0.874	0.476	1.5525	2.353	1.415		Not DEG	Not DEG	UP regulated	Not DEG	Not DEG
	Pdum-neuroD	PladumEVm026549		0.283	0.364	0.172	0.476	0.663	0.959		Not DEG	Not DEG	Not DEG	Not DEG	Not DEG
	Pdum-ash1	PladumEVm044890		0.591	0.407	0.372	3.04	3.682	1.836		Not DEG	Not DEG	UP regulated	Not DEG	Down regulated
	Pdum-ash2	PladumEVm038304		1.081	0.3365	1.057	1.56	2.682	1.525		Down regulated	UP regulated	Not DEG	Not DEG	Not DEG
	Pdum-coe	PladumEVm010659		1.492	3.582	4.028	4.9035	2.911	3.865		UP regulated	Not DEG	Not DEG	Not DEG	Not DEG
	Pdum-vacht	PladumEVm010781		3.648	4.377	5.36	6.465	3.9185	5.911		Not DEG	Not DEG	Not DEG	Not DEG	Not DEG
	Pdum-nk2.2	PladumEVm018097		6.961	9.7575	9.834	11.1035	9.747	8.119		Not DEG	Not DEG	Not DEG	Not DEG	Not DEG
	Pdum-pax3/7	PladumEVm021006		0.236	0.54	0.161	0.6375	1.5625	0.745		Not DEG	Not DEG	Not DEG	Not DEG	Not DEG
	Pdum-pax6	PladumEVm031580		0.949	1.495	1.608	2.2215	1.558	2.518		Not DEG	Not DEG	Not DEG	Not DEG	Not DEG
	Pdum-elav	PladumEVm016447		40.181	62.8765	67.765	81.9605	64.598	84.064		Not DEG	Not DEG	Not DEG	Not DEG	Not DEG
	Pdum-syt	PladumEVm020475		112.988	120.162	117.873	139.52	112.335	123.949		Not DEG	Not DEG	Not DEG	Not DEG	Not DEG
	Pdum-nk6	PladumEVm028024		1.875	2.119	2.305	4.359	2.825	3.441		Not DEG	Not DEG	Not DEG	Not DEG	Not DEG
	Pdum-ath1	PladumEVm042765		3.893	13.582	4.089	1.403	1.9415	5.559		UP regulated	Down regulated	Down regulated	Not DEG	UP regulated
	Pdum-pax2/5/8	PladumEVm011230		5.145	8.7985	3.554	8.3705	13.9715	12.804		Not DEG	Down regulated	UP regulated	Not DEG	Not DEG
	Pdum-phc2	PladumEVm010368		67.549	43.4725	69.266	73.1555	43.8265	69.845		Not DEG	Not DEG	Not DEG	Not DEG	Not DEG

## Sheet: Stem cells genes selection
	GMP and stem cell genes			Expression levels - median							DEG - conditions
	Genes	Our transcriptome identifiers		0dpa	1dpa	2dpa	3dpa	5dpa	NA		0dpa vs 1dpa	1dpa vs 2dpa	2dpa vs 3dpa	3dpa vs 5dpa	5dpa vs NA
	Pdu-piwi1 or A	PladumEVm005914		67.164	66.169	43.496	79.155	77.3245	80.209		Not DEG	Not DEG	Not DEG	Not DEG	Not DEG
	Pdu-piwi2 or B	PladumEVm004759		2.808	4.268	4.449	3.441	3.045	3.73		Not DEG	Not DEG	Not DEG	Not DEG	Not DEG
	Pdu-argonaute	PladumEVm005043		4.611	11.137	7.614	12.137	8.6675	10.625		UP regulated	Not DEG	Not DEG	Not DEG	Not DEG
	Pdu-vasa	PladumEVm007318		13.867	25.614	17.435	24.781	20.9475	19.606		Not DEG	Not DEG	Not DEG	Not DEG	Not DEG
	Pdu-pl10	PladumEVm006138		31.521	48.6295	28.902	39.465	41.037	31.334		Not DEG	Not DEG	Not DEG	Not DEG	Not DEG
	Pdu-nanos	PladumEVm037269		0.48	0.806	0.939	3.233	3.3575	6.306		Not DEG	Not DEG	UP regulated	Not DEG	Not DEG
	Pdu-pumilio	PladumEVm003527		8.188	27.704	19.007	23.206	19.9785	27.935		UP regulated	Not DEG	Not DEG	Not DEG	Not DEG
	Pdu-pufA	PladumEVm010001		5.468	10.988	8.47	7.9995	8.9505	6.8		UP regulated	Not DEG	Not DEG	Not DEG	Not DEG
	Pdu-pufB	PladumEVm009386		3.447	5.516	5.688	3.729	4.747	3.49		Not DEG	Not DEG	Not DEG	Not DEG	Not DEG
	Pdu-SmB	PladumEVm046467		27.461	58.23	40.15	40.9895	53.296	17.115		UP regulated	Not DEG	Not DEG	Not DEG	Down regulated
	Pdu-smD3	PladumEVm074622		104.256	138.701	85.138	118.541	159.506	69.035		Not DEG	Not DEG	Not DEG	Not DEG	Down regulated
	Pdu-brunoA	PladumEVm012590		19.553	31.273	28.769	42.6225	27.3715	33.512		Not DEG	Not DEG	Not DEG	Not DEG	Not DEG
	Pdu-brunoB	PladumEVm014565		2.959	4.2315	3.388	7.11	5.38	8.171		Not DEG	Not DEG	Not DEG	Not DEG	Not DEG
	Pdu-mago nashi	PladumEVm067231		3.719	6.453	3.729	8.9455	7.989	4.023		Not DEG	Not DEG	UP regulated	Not DEG	Not DEG
	Pdu-musashi	PladumEVm021954		46.485	69.229	67.215	96.1985	78.1725	83.344		Not DEG	Not DEG	Not DEG	Not DEG	Not DEG
	Pdu-tudor2	PladumEVm000158		4.64	9.7615	6.344	8.914	8.2645	7.635		UP regulated	Not DEG	Not DEG	Not DEG	Not DEG
	Pdu-brat	PladumEVm007016		3.806	7.085	4.683	6.4055	5.1355	8.303		UP regulated	Not DEG	Not DEG	Not DEG	Not DEG
	Pdu-boule	PladumEVm022295		8.899	6.5535	5.198	9.8455	5.5155	9.48		Not DEG	Not DEG	Not DEG	Not DEG	Not DEG
	Pdu-Dazap1	PladumEVm016186		28.858	26.54	22.778	31.171	25.4975	24.556		Not DEG	Not DEG	Not DEG	Not DEG	Not DEG
	Pdu-gcl	PladumEVm016050		4.875	4.688	3.307	4.513	4.2705	5.588		Not DEG	Not DEG	Not DEG	Not DEG	Not DEG
	Pdu-tsunagi	PladumEVm053675		12.714	21.943	11.655	22.006	24.2635	12.721		Not DEG	Not DEG	Not DEG	Not DEG	Not DEG
	Pdu-gustavus	PladumEVm033913		1.122	2.9545	2.111	2.6485	2.049	3.526		UP regulated	Not DEG	Not DEG	Not DEG	Not DEG
	Pdu-maelstrom	PladumEVm007306		2.897	4.3135	3.524	3.9075	3.066	3.692		Not DEG	Not DEG	Not DEG	Not DEG	Not DEG
	Pdu-gcna	PladumEVm002851		2.343	2.3075	2.236	2.97	3.4525	2.327		Not DEG	Not DEG	Not DEG	Not DEG	Not DEG
	Pdu-myc	PladumEVm019697		23.205	24.3475	10.661	18.4905	19.3705	29.082		Not DEG	Down regulated	Not DEG	Not DEG	Not DEG
	Pdu-max	PladumEVm020529		19.893	15.9005	12.96	30.493	28.3495	25.643		Not DEG	Not DEG	UP regulated	Not DEG	Not DEG
	Pdu-id	PladumEVm063070		17.586	14.9955	7.725	25.0975	22.7885	23.74		Not DEG	Not DEG	UP regulated	Not DEG	Not DEG
	Pdu-tfap2	PladumEVm017810		3.2	7.3035	4.198	8.267	9.2095	6.978		UP regulated	Not DEG	Not DEG	Not DEG	Not DEG
	Pdu-lin28	PladumEVm039243		0.779	3.3645	3.545	5.2325	3.6495	5.519		UP regulated	Not DEG	Not DEG	Not DEG	Not DEG
	Pdu-gcm1	PladumEVm008668		0.419	0.4815	0.264	1.3165	1.1265	0.872		Not DEG	Not DEG	UP regulated	Not DEG	Not DEG
	Pdu-gcm2	PladumEVm011998		0.168	0.2975	0.127	0.6755	0.422	0.463		Not DEG	Not DEG	Not DEG	Not DEG	Not DEG
	Pdu-runx	PladumEVm010720		12.901	12.672	8.002	4.3275	3.5765	16.805		Not DEG	Not DEG	Not DEG	Not DEG	UP regulated
