# Supplementary material for: Transcriptomic landscape of posterior regeneration in the annelid Platynereis dumerilii
Source: BMC Genomics. 2023 Oct 2;24:583. doi: 10.1186/s12864-023-09602-z (PMC10546743; doi:10.1186/s12864-023-09602-z)
Supplement: Supplementary file 20 — Additional file 20. [file 12864_2023_9602_MOESM20_ESM.xlsx]

## Sheet: Legend
	Additional file 20: Lists of DEGs belonging to each of the 12 clusters
	Full list of gene identifiers for all DEGs belonging to any cluster, as well as their respective mouse annotation, are provided.

## Sheet: Cluster1
Gene ID	Mouse
PladumEVm000026	.
PladumEVm000147	sp|Q6PDN3|MYLK_MOUSE Myosin light chain kinase, smooth muscle OS=Mus musculus OX=10090 GN=Mylk PE=1 SV=3
PladumEVm000492	tr|B7FAV1|B7FAV1_MOUSE Filamin, alpha (Fragment) OS=Mus musculus OX=10090 GN=Flna PE=1 SV=1
PladumEVm000821	sp|Q91Z83|MYH7_MOUSE Myosin-7 OS=Mus musculus OX=10090 GN=Myh7 PE=2 SV=1
PladumEVm000938	tr|A0A1D5RLZ9|A0A1D5RLZ9_MOUSE SCO-spondin OS=Mus musculus OX=10090 GN=Sspo PE=3 SV=1
PladumEVm001189	tr|Q91V35|Q91V35_MOUSE Receptor-type tyrosine-protein phosphatase alpha OS=Mus musculus OX=10090 GN=Ptpra PE=1 SV=1
PladumEVm001215	sp|Q8R422|CD109_MOUSE CD109 antigen OS=Mus musculus OX=10090 GN=Cd109 PE=1 SV=1
PladumEVm001292	tr|Q3TDT0|Q3TDT0_MOUSE Tripartite motif-containing protein 3 OS=Mus musculus OX=10090 GN=Trim3 PE=1 SV=1
PladumEVm001490	sp|O35379|MRP1_MOUSE Multidrug resistance-associated protein 1 OS=Mus musculus OX=10090 GN=Abcc1 PE=1 SV=1
PladumEVm001691	tr|A0A1L1STY4|A0A1L1STY4_MOUSE Uveal autoantigen with coiled-coil domains and ankyrin repeats (Fragment) OS=Mus musculus OX=10090 GN=Uaca PE=1 SV=1
PladumEVm001804	sp|Q2EMV9|PAR14_MOUSE Protein mono-ADP-ribosyltransferase PARP14 OS=Mus musculus OX=10090 GN=Parp14 PE=1 SV=3
PladumEVm002477	sp|Q6DFV8|VWDE_MOUSE von Willebrand factor D and EGF domain-containing protein OS=Mus musculus OX=10090 GN=Vwde PE=2 SV=2
PladumEVm002532	sp|Q7M732|RTL1_MOUSE Retrotransposon-like protein 1 OS=Mus musculus OX=10090 GN=Rtl1 PE=2 SV=1
PladumEVm002780	tr|S4R1V0|S4R1V0_MOUSE PDZ and LIM domain protein 1 (Fragment) OS=Mus musculus OX=10090 GN=Pdlim1 PE=1 SV=1
PladumEVm003256	tr|V9GX34|V9GX34_MOUSE CUB and Sushi multiple domains 2 OS=Mus musculus OX=10090 GN=Csmd2 PE=1 SV=2
PladumEVm003844	tr|V9GX34|V9GX34_MOUSE CUB and Sushi multiple domains 2 OS=Mus musculus OX=10090 GN=Csmd2 PE=1 SV=2
PladumEVm004248	.
PladumEVm004279	sp|Q8R429|AT2A1_MOUSE Sarcoplasmic/endoplasmic reticulum calcium ATPase 1 OS=Mus musculus OX=10090 GN=Atp2a1 PE=1 SV=1
PladumEVm004464	sp|O54891|LEG6_MOUSE Galectin-6 OS=Mus musculus OX=10090 GN=Lgals6 PE=2 SV=1
PladumEVm004467	sp|O54891|LEG6_MOUSE Galectin-6 OS=Mus musculus OX=10090 GN=Lgals6 PE=2 SV=1
PladumEVm004654	sp|A2AVA0|SVEP1_MOUSE Sushi, von Willebrand factor type A, EGF and pentraxin domain-containing protein 1 OS=Mus musculus OX=10090 GN=Svep1 PE=1 SV=1
PladumEVm004684	sp|Q3U2V3|NUD18_MOUSE 8-oxo-dGDP phosphatase NUDT18 OS=Mus musculus OX=10090 GN=Nudt18 PE=1 SV=1
PladumEVm004945	.
PladumEVm005188	sp|Q64449|MRC2_MOUSE C-type mannose receptor 2 OS=Mus musculus OX=10090 GN=Mrc2 PE=1 SV=3
PladumEVm005221	sp|O54915|NR1I2_MOUSE Nuclear receptor subfamily 1 group I member 2 OS=Mus musculus OX=10090 GN=Nr1i2 PE=1 SV=1
PladumEVm005235	sp|Q9D2V7|CORO7_MOUSE Coronin-7 OS=Mus musculus OX=10090 GN=Coro7 PE=1 SV=2
PladumEVm005494	tr|F8VQM5|F8VQM5_MOUSE Sucrase isomaltase (alpha-glucosidase) OS=Mus musculus OX=10090 GN=Sis PE=1 SV=1
PladumEVm005532	sp|Q9JI91|ACTN2_MOUSE Alpha-actinin-2 OS=Mus musculus OX=10090 GN=Actn2 PE=1 SV=2
PladumEVm005650	sp|Q78PY7|SND1_MOUSE Staphylococcal nuclease domain-containing protein 1 OS=Mus musculus OX=10090 GN=Snd1 PE=1 SV=1
PladumEVm005915	sp|Q8JZR6|S4A8_MOUSE Electroneutral sodium bicarbonate exchanger 1 OS=Mus musculus OX=10090 GN=Slc4a8 PE=2 SV=1
PladumEVm005919	tr|A0A0R4J268|A0A0R4J268_MOUSE Oncostatin-M-specific receptor subunit beta OS=Mus musculus OX=10090 GN=Osmr PE=1 SV=1
PladumEVm006093	sp|Q9D7Z6|CLCA1_MOUSE Calcium-activated chloride channel regulator 1 OS=Mus musculus OX=10090 GN=Clca1 PE=1 SV=2
PladumEVm006306	sp|Q9JJS6|BCDO1_MOUSE Beta,beta-carotene 15,15-dioxygenase OS=Mus musculus OX=10090 GN=Bco1 PE=1 SV=2
PladumEVm006326	sp|Q91XD6|VPS36_MOUSE Vacuolar protein-sorting-associated protein 36 OS=Mus musculus OX=10090 GN=Vps36 PE=1 SV=1
PladumEVm006429	sp|O08762|NETR_MOUSE Neurotrypsin OS=Mus musculus OX=10090 GN=Prss12 PE=1 SV=1
PladumEVm006509	tr|B2RQK7|B2RQK7_MOUSE Synaptopodin 2-like protein OS=Mus musculus OX=10090 GN=Synpo2l PE=1 SV=1
PladumEVm006795	tr|E9Q2H3|E9Q2H3_MOUSE Nuclear receptor coactivator 4 (Fragment) OS=Mus musculus OX=10090 GN=Ncoa4 PE=1 SV=1
PladumEVm007166	sp|Q99KI0|ACON_MOUSE Aconitate hydratase, mitochondrial OS=Mus musculus OX=10090 GN=Aco2 PE=1 SV=1
PladumEVm007256	.
PladumEVm007281	sp|P63154|CRNL1_MOUSE Crooked neck-like protein 1 OS=Mus musculus OX=10090 GN=Crnkl1 PE=1 SV=1
PladumEVm007294	tr|O88325|O88325_MOUSE Alpha-N-acetylglucosaminidase OS=Mus musculus OX=10090 GN=Naglu PE=1 SV=1
PladumEVm007471	sp|B2RQR8|ECE2_MOUSE Endothelin-converting enzyme 2 OS=Mus musculus OX=10090 GN=Ece2 PE=1 SV=1
PladumEVm007563	.
PladumEVm007619	.
PladumEVm007628	sp|Q80YT5|SPT20_MOUSE Spermatogenesis-associated protein 20 OS=Mus musculus OX=10090 GN=Spata20 PE=1 SV=1
PladumEVm007721	sp|Q921K8|TCAF2_MOUSE TRPM8 channel-associated factor 2 OS=Mus musculus OX=10090 GN=Tcaf2 PE=1 SV=1
PladumEVm007781	sp|P11247|PERM_MOUSE Myeloperoxidase OS=Mus musculus OX=10090 GN=Mpo PE=1 SV=2
PladumEVm007914	tr|G3UVV4|G3UVV4_MOUSE Hexokinase OS=Mus musculus OX=10090 GN=Hk1 PE=1 SV=1
PladumEVm008011	tr|A0A0R4J0A6|A0A0R4J0A6_MOUSE Vesicular glutamate transporter 2 OS=Mus musculus OX=10090 GN=Slc17a6 PE=1 SV=1
PladumEVm008042	sp|Q8BYM5|NLGN3_MOUSE Neuroligin-3 OS=Mus musculus OX=10090 GN=Nlgn3 PE=1 SV=2
PladumEVm008127	sp|Q9QYE5|JAG2_MOUSE Protein jagged-2 OS=Mus musculus OX=10090 GN=Jag2 PE=2 SV=2
PladumEVm008502	sp|Q8BTI7|ANR52_MOUSE Serine/threonine-protein phosphatase 6 regulatory ankyrin repeat subunit C OS=Mus musculus OX=10090 GN=Ankrd52 PE=1 SV=1
PladumEVm008735	sp|Q80SX5|OTOP2_MOUSE Proton channel OTOP2 OS=Mus musculus OX=10090 GN=Otop2 PE=2 SV=1
PladumEVm009095	sp|O88572|LRP6_MOUSE Low-density lipoprotein receptor-related protein 6 OS=Mus musculus OX=10090 GN=Lrp6 PE=1 SV=1
PladumEVm009121	sp|Q8K1C7|MOT14_MOUSE Monocarboxylate transporter 14 OS=Mus musculus OX=10090 GN=Slc16a14 PE=2 SV=1
PladumEVm009292	sp|Q8BTI7|ANR52_MOUSE Serine/threonine-protein phosphatase 6 regulatory ankyrin repeat subunit C OS=Mus musculus OX=10090 GN=Ankrd52 PE=1 SV=1
PladumEVm009453	tr|A0A1D5RLZ9|A0A1D5RLZ9_MOUSE SCO-spondin OS=Mus musculus OX=10090 GN=Sspo PE=3 SV=1
PladumEVm009489	.
PladumEVm009520	.
PladumEVm009538	tr|A0A087WNW2|A0A087WNW2_MOUSE Neurofascin OS=Mus musculus OX=10090 GN=Nfasc PE=1 SV=1
PladumEVm009573	tr|V9GXE9|V9GXE9_MOUSE Zinc finger transcription factor Trps1 OS=Mus musculus OX=10090 GN=Trps1 PE=1 SV=1
PladumEVm009741	sp|Q8K2B3|SDHA_MOUSE Succinate dehydrogenase [ubiquinone] flavoprotein subunit, mitochondrial OS=Mus musculus OX=10090 GN=Sdha PE=1 SV=1
PladumEVm009905	sp|P09470|ACE_MOUSE Angiotensin-converting enzyme OS=Mus musculus OX=10090 GN=Ace PE=1 SV=3
PladumEVm010053	.
PladumEVm010086	tr|B1AU25|B1AU25_MOUSE Apoptosis-inducing factor 1, mitochondrial OS=Mus musculus OX=10090 GN=Aifm1 PE=1 SV=1
PladumEVm010171	sp|Q9D154|ILEUA_MOUSE Leukocyte elastase inhibitor A OS=Mus musculus OX=10090 GN=Serpinb1a PE=1 SV=1
PladumEVm010219	sp|Q14C51|PTCD3_MOUSE Pentatricopeptide repeat domain-containing protein 3, mitochondrial OS=Mus musculus OX=10090 GN=Ptcd3 PE=1 SV=2
PladumEVm010281	sp|Q91WV7|SLC31_MOUSE Neutral and basic amino acid transport protein rBAT OS=Mus musculus OX=10090 GN=Slc3a1 PE=1 SV=1
PladumEVm010284	sp|P12265|BGLR_MOUSE Beta-glucuronidase OS=Mus musculus OX=10090 GN=Gusb PE=1 SV=2
PladumEVm010429	.
PladumEVm010488	tr|Q80YS4|Q80YS4_MOUSE Receptor protein-tyrosine kinase OS=Mus musculus OX=10090 GN=Tek PE=1 SV=1
PladumEVm010512	tr|S4R1S2|S4R1S2_MOUSE Ankyrin-3 OS=Mus musculus OX=10090 GN=Ank3 PE=1 SV=1
PladumEVm010513	sp|O35516|NOTC2_MOUSE Neurogenic locus notch homolog protein 2 OS=Mus musculus OX=10090 GN=Notch2 PE=1 SV=2
PladumEVm010555	sp|Q9EPR4|S23A2_MOUSE Solute carrier family 23 member 2 OS=Mus musculus OX=10090 GN=Slc23a2 PE=1 SV=2
PladumEVm010794	tr|A0A0J9YUX7|A0A0J9YUX7_MOUSE Solute carrier family 23 member 4 OS=Mus musculus OX=10090 GN=Slc23a4 PE=3 SV=1
PladumEVm010879	.
PladumEVm011005	.
PladumEVm011198	sp|O89026|ROBO1_MOUSE Roundabout homolog 1 OS=Mus musculus OX=10090 GN=Robo1 PE=1 SV=1
PladumEVm011473	sp|O88342|WDR1_MOUSE WD repeat-containing protein 1 OS=Mus musculus OX=10090 GN=Wdr1 PE=1 SV=3
PladumEVm011957	sp|P29268|CCN2_MOUSE CCN family member 2 OS=Mus musculus OX=10090 GN=Ccn2 PE=2 SV=3
PladumEVm012007	sp|Q64237|DOPO_MOUSE Dopamine beta-hydroxylase OS=Mus musculus OX=10090 GN=Dbh PE=1 SV=2
PladumEVm012057	sp|Q61830|MRC1_MOUSE Macrophage mannose receptor 1 OS=Mus musculus OX=10090 GN=Mrc1 PE=1 SV=2
PladumEVm012128	sp|P11369|LORF2_MOUSE LINE-1 retrotransposable element ORF2 protein OS=Mus musculus OX=10090 GN=Pol PE=1 SV=2
PladumEVm012178	tr|J3QPB5|J3QPB5_MOUSE Nucleoporin NDC1 OS=Mus musculus OX=10090 GN=Ndc1 PE=1 SV=1
PladumEVm012223	sp|Q8BGY4|KLH26_MOUSE Kelch-like protein 26 OS=Mus musculus OX=10090 GN=Klhl26 PE=1 SV=1
PladumEVm012280	.
PladumEVm012474	tr|Q3TH34|Q3TH34_MOUSE DENN domain-containing protein 10 OS=Mus musculus OX=10090 GN=Dennd10 PE=1 SV=1
PladumEVm012625	tr|A0A1W2P7W3|A0A1W2P7W3_MOUSE Protein-tyrosine-phosphatase OS=Mus musculus OX=10090 GN=Ptprb PE=1 SV=1
PladumEVm012715	sp|P50427|STS_MOUSE Steryl-sulfatase OS=Mus musculus OX=10090 GN=Sts PE=1 SV=1
PladumEVm012951	sp|Q61180|SCNNA_MOUSE Amiloride-sensitive sodium channel subunit alpha OS=Mus musculus OX=10090 GN=Scnn1a PE=1 SV=2
PladumEVm012987	sp|Q3LS21|KCNK9_MOUSE Potassium channel subfamily K member 9 OS=Mus musculus OX=10090 GN=Kcnk9 PE=2 SV=1
PladumEVm013010	.
PladumEVm013066	tr|A0A0R4J0G0|A0A0R4J0G0_MOUSE Phosphoenolpyruvate carboxykinase (GTP) OS=Mus musculus OX=10090 GN=Pck2 PE=1 SV=1
PladumEVm013112	tr|Q32P14|Q32P14_MOUSE Predicted gene, OTTMUSG00000010173 OS=Mus musculus OX=10090 GN=Zfp987 PE=2 SV=1
PladumEVm013212	sp|Q9WVM6|TLL2_MOUSE Tolloid-like protein 2 OS=Mus musculus OX=10090 GN=Tll2 PE=1 SV=1
PladumEVm013262	.
PladumEVm013337	sp|Q5MJS3|FA20C_MOUSE Extracellular serine/threonine protein kinase FAM20C OS=Mus musculus OX=10090 GN=Fam20c PE=1 SV=1
PladumEVm013391	sp|Q9D727|CF226_MOUSE Uncharacterized protein C6orf226 homolog OS=Mus musculus OX=10090 PE=1 SV=1
PladumEVm013455	sp|Q03265|ATPA_MOUSE ATP synthase subunit alpha, mitochondrial OS=Mus musculus OX=10090 GN=Atp5f1a PE=1 SV=1
PladumEVm013513	.
PladumEVm013758	sp|Q9WU79|PROD_MOUSE Proline dehydrogenase 1, mitochondrial OS=Mus musculus OX=10090 GN=Prodh PE=1 SV=2
PladumEVm013761	tr|A0A0R4J1T9|A0A0R4J1T9_MOUSE Proline dehydrogenase OS=Mus musculus OX=10090 GN=Prodh PE=1 SV=1
PladumEVm013850	sp|Q8BH16|FBXL2_MOUSE F-box/LRR-repeat protein 2 OS=Mus musculus OX=10090 GN=Fbxl2 PE=1 SV=1
PladumEVm013922	.
PladumEVm013985	sp|Q99K82|SMOX_MOUSE Spermine oxidase OS=Mus musculus OX=10090 GN=Smox PE=1 SV=1
PladumEVm013995	.
PladumEVm014009	.
PladumEVm014030	sp|Q8JZZ0|UD3A2_MOUSE UDP-glucuronosyltransferase 3A2 OS=Mus musculus OX=10090 GN=Ugt3a2 PE=1 SV=2
PladumEVm014138	sp|Q8VCW8|ACSF2_MOUSE Medium-chain acyl-CoA ligase ACSF2, mitochondrial OS=Mus musculus OX=10090 GN=Acsf2 PE=1 SV=1
PladumEVm014156	tr|A0A1B0GT63|A0A1B0GT63_MOUSE Transmembrane protein 143 OS=Mus musculus OX=10090 GN=Tmem143 PE=1 SV=1
PladumEVm014160	sp|P97872|FMO5_MOUSE Flavin-containing monooxygenase 5 OS=Mus musculus OX=10090 GN=Fmo5 PE=1 SV=4
PladumEVm014193	sp|Q91YT0|NDUV1_MOUSE NADH dehydrogenase [ubiquinone] flavoprotein 1, mitochondrial OS=Mus musculus OX=10090 GN=Ndufv1 PE=1 SV=1
PladumEVm014260	sp|E9Q349|WDR25_MOUSE WD repeat-containing protein 25 OS=Mus musculus OX=10090 GN=Wdr25 PE=2 SV=1
PladumEVm014374	sp|Q8BMT9|HHAT_MOUSE Protein-cysteine N-palmitoyltransferase HHAT OS=Mus musculus OX=10090 GN=Hhat PE=2 SV=1
PladumEVm014418	sp|P97872|FMO5_MOUSE Flavin-containing monooxygenase 5 OS=Mus musculus OX=10090 GN=Fmo5 PE=1 SV=4
PladumEVm014421	tr|D3Z731|D3Z731_MOUSE Raftlin OS=Mus musculus OX=10090 GN=Rftn1 PE=1 SV=1
PladumEVm014619	tr|B2RWD2|B2RWD2_MOUSE Arylacetamide deacetylase-like 2 OS=Mus musculus OX=10090 GN=Aadacl2 PE=2 SV=1
PladumEVm014681	tr|B2RT14|B2RT14_MOUSE UDP-glucuronosyltransferase OS=Mus musculus OX=10090 GN=Ugt1a5 PE=1 SV=1
PladumEVm014826	sp|Q5GH67|XKR4_MOUSE XK-related protein 4 OS=Mus musculus OX=10090 GN=Xkr4 PE=1 SV=1
PladumEVm014848	sp|Q49B93|SC5AC_MOUSE Sodium-coupled monocarboxylate transporter 2 OS=Mus musculus OX=10090 GN=Slc5a12 PE=1 SV=1
PladumEVm014860	tr|E9Q9B7|E9Q9B7_MOUSE Kinase D-interacting substrate 220 OS=Mus musculus OX=10090 GN=Kidins220 PE=1 SV=1
PladumEVm014872	sp|Q64676|CGT_MOUSE 2-hydroxyacylsphingosine 1-beta-galactosyltransferase OS=Mus musculus OX=10090 GN=Ugt8 PE=1 SV=2
PladumEVm014880	sp|Q9WU38|SCNNB_MOUSE Amiloride-sensitive sodium channel subunit beta OS=Mus musculus OX=10090 GN=Scnn1b PE=1 SV=1
PladumEVm014929	sp|Q64676|CGT_MOUSE 2-hydroxyacylsphingosine 1-beta-galactosyltransferase OS=Mus musculus OX=10090 GN=Ugt8 PE=1 SV=2
PladumEVm014977	sp|P47738|ALDH2_MOUSE Aldehyde dehydrogenase, mitochondrial OS=Mus musculus OX=10090 GN=Aldh2 PE=1 SV=1
PladumEVm015019	sp|Q9JI13|SAS10_MOUSE Something about silencing protein 10 OS=Mus musculus OX=10090 GN=Utp3 PE=1 SV=1
PladumEVm015021	.
PladumEVm015056	sp|Q91YI6|GLD2_MOUSE Poly(A) RNA polymerase GLD2 OS=Mus musculus OX=10090 GN=Tent2 PE=1 SV=1
PladumEVm015434	sp|P17182|ENOA_MOUSE Alpha-enolase OS=Mus musculus OX=10090 GN=Eno1 PE=1 SV=3
PladumEVm015484	sp|Q11136|PEPD_MOUSE Xaa-Pro dipeptidase OS=Mus musculus OX=10090 GN=Pepd PE=1 SV=3
PladumEVm015596	sp|Q8BFR4|GNS_MOUSE N-acetylglucosamine-6-sulfatase OS=Mus musculus OX=10090 GN=Gns PE=1 SV=1
PladumEVm015735	sp|Q8C2L6|T161B_MOUSE Transmembrane protein 161B OS=Mus musculus OX=10090 GN=Tmem161b PE=2 SV=1
PladumEVm015773	sp|Q9WVK8|CP46A_MOUSE Cholesterol 24-hydroxylase OS=Mus musculus OX=10090 GN=Cyp46a1 PE=1 SV=1
PladumEVm015802	sp|P16331|PH4H_MOUSE Phenylalanine-4-hydroxylase OS=Mus musculus OX=10090 GN=Pah PE=1 SV=4
PladumEVm015852	sp|Q9CX98|CP2U1_MOUSE Cytochrome P450 2U1 OS=Mus musculus OX=10090 GN=Cyp2u1 PE=2 SV=2
PladumEVm015947	sp|P47739|AL3A1_MOUSE Aldehyde dehydrogenase, dimeric NADP-preferring OS=Mus musculus OX=10090 GN=Aldh3a1 PE=1 SV=2
PladumEVm016038	.
PladumEVm016239	.
PladumEVm016572	sp|Q9CZN7|GLYM_MOUSE Serine hydroxymethyltransferase, mitochondrial OS=Mus musculus OX=10090 GN=Shmt2 PE=1 SV=1
PladumEVm016799	tr|A0A0R4J0S2|A0A0R4J0S2_MOUSE Insulin-like growth factor-binding protein complex acid labile subunit OS=Mus musculus OX=10090 GN=Igfals PE=1 SV=1
PladumEVm016894	sp|Q9CXT8|MPPB_MOUSE Mitochondrial-processing peptidase subunit beta OS=Mus musculus OX=10090 GN=Pmpcb PE=1 SV=1
PladumEVm016912	sp|Q8BKZ9|ODPX_MOUSE Pyruvate dehydrogenase protein X component, mitochondrial OS=Mus musculus OX=10090 GN=Pdhx PE=1 SV=1
PladumEVm016913	sp|Q6ZPT1|KLHL9_MOUSE Kelch-like protein 9 OS=Mus musculus OX=10090 GN=Klhl9 PE=2 SV=2
PladumEVm016949	sp|Q9R0Y1|ASIC5_MOUSE Acid-sensing ion channel 5 OS=Mus musculus OX=10090 GN=Asic5 PE=2 SV=1
PladumEVm017229	.
PladumEVm017252	sp|Q05922|DUS2_MOUSE Dual specificity protein phosphatase 2 OS=Mus musculus OX=10090 GN=Dusp2 PE=1 SV=2
PladumEVm017297	sp|Q9D2G2|ODO2_MOUSE Dihydrolipoyllysine-residue succinyltransferase component of 2-oxoglutarate dehydrogenase complex, mitochondrial OS=Mus musculus OX=10090 GN=Dlst PE=1 SV=1
PladumEVm017512	sp|Q6DFV8|VWDE_MOUSE von Willebrand factor D and EGF domain-containing protein OS=Mus musculus OX=10090 GN=Vwde PE=2 SV=2
PladumEVm017551	tr|A0A1W2P812|A0A1W2P812_MOUSE Ankyrin-3 OS=Mus musculus OX=10090 GN=Ank3 PE=1 SV=1
PladumEVm017584	sp|O88533|DDC_MOUSE Aromatic-L-amino-acid decarboxylase OS=Mus musculus OX=10090 GN=Ddc PE=1 SV=1
PladumEVm017648	sp|Q9CZU6|CISY_MOUSE Citrate synthase, mitochondrial OS=Mus musculus OX=10090 GN=Cs PE=1 SV=1
PladumEVm017907	tr|A0A0R4J1M5|A0A0R4J1M5_MOUSE F-box/LRR-repeat protein 21 OS=Mus musculus OX=10090 GN=Fbxl21 PE=4 SV=1
PladumEVm017917	.
PladumEVm018060	sp|P07147|TYRP1_MOUSE 5,6-dihydroxyindole-2-carboxylic acid oxidase OS=Mus musculus OX=10090 GN=Tyrp1 PE=1 SV=1
PladumEVm018066	sp|P20060|HEXB_MOUSE Beta-hexosaminidase subunit beta OS=Mus musculus OX=10090 GN=Hexb PE=1 SV=2
PladumEVm018146	.
PladumEVm018287	.
PladumEVm018353	sp|Q8BX37|ACP7_MOUSE Acid phosphatase type 7 OS=Mus musculus OX=10090 GN=Acp7 PE=2 SV=2
PladumEVm018367	sp|Q8C7D2|CRBN_MOUSE Protein cereblon OS=Mus musculus OX=10090 GN=Crbn PE=1 SV=1
PladumEVm018386	sp|Q9ES30|C1QT3_MOUSE Complement C1q tumor necrosis factor-related protein 3 OS=Mus musculus OX=10090 GN=C1qtnf3 PE=2 SV=1
PladumEVm018551	sp|A3KG59|P20D2_MOUSE Peptidase M20 domain-containing protein 2 OS=Mus musculus OX=10090 GN=Pm20d2 PE=1 SV=1
PladumEVm018555	tr|S4R2K9|S4R2K9_MOUSE Ankyrin-3 (Fragment) OS=Mus musculus OX=10090 GN=Ank3 PE=1 SV=1
PladumEVm018627	sp|P05214|TBA3_MOUSE Tubulin alpha-3 chain OS=Mus musculus OX=10090 GN=Tuba3a PE=1 SV=1
PladumEVm018631	sp|P05214|TBA3_MOUSE Tubulin alpha-3 chain OS=Mus musculus OX=10090 GN=Tuba3a PE=1 SV=1
PladumEVm018638	.
PladumEVm018640	tr|F6VCI2|F6VCI2_MOUSE Protein TANC2 (Fragment) OS=Mus musculus OX=10090 GN=Tanc2 PE=1 SV=1
PladumEVm018893	sp|Q920A5|RISC_MOUSE Retinoid-inducible serine carboxypeptidase OS=Mus musculus OX=10090 GN=Scpep1 PE=1 SV=2
PladumEVm019121	sp|Q99M71|EPDR1_MOUSE Mammalian ependymin-related protein 1 OS=Mus musculus OX=10090 GN=Epdr1 PE=1 SV=1
PladumEVm019256	sp|P51660|DHB4_MOUSE Peroxisomal multifunctional enzyme type 2 OS=Mus musculus OX=10090 GN=Hsd17b4 PE=1 SV=3
PladumEVm019512	sp|Q6R5N8|TLR13_MOUSE Toll-like receptor 13 OS=Mus musculus OX=10090 GN=Tlr13 PE=1 SV=1
PladumEVm019659	.
PladumEVm019676	sp|P70158|ASM3A_MOUSE Acid sphingomyelinase-like phosphodiesterase 3a OS=Mus musculus OX=10090 GN=Smpdl3a PE=1 SV=2
PladumEVm019709	sp|P17182|ENOA_MOUSE Alpha-enolase OS=Mus musculus OX=10090 GN=Eno1 PE=1 SV=3
PladumEVm019761	sp|Q2EMV9|PAR14_MOUSE Protein mono-ADP-ribosyltransferase PARP14 OS=Mus musculus OX=10090 GN=Parp14 PE=1 SV=3
PladumEVm019826	sp|P05202|AATM_MOUSE Aspartate aminotransferase, mitochondrial OS=Mus musculus OX=10090 GN=Got2 PE=1 SV=1
PladumEVm019908	.
PladumEVm019983	.
PladumEVm020037	sp|Q3UNA4|NXT2_MOUSE NTF2-related export protein 2 OS=Mus musculus OX=10090 GN=Nxt2 PE=2 SV=1
PladumEVm020319	sp|Q9WVM8|AADAT_MOUSE Kynurenine/alpha-aminoadipate aminotransferase, mitochondrial OS=Mus musculus OX=10090 GN=Aadat PE=1 SV=1
PladumEVm020492	tr|B0QZW4|B0QZW4_MOUSE SPT3, SAGA and STAGA complex component (Fragment) OS=Mus musculus OX=10090 GN=Supt3 PE=1 SV=1
PladumEVm020569	sp|O88819|FUT9_MOUSE 4-galactosyl-N-acetylglucosaminide 3-alpha-L-fucosyltransferase 9 OS=Mus musculus OX=10090 GN=Fut9 PE=1 SV=1
PladumEVm020740	tr|D3Z533|D3Z533_MOUSE Inactive polypeptide N-acetylgalactosaminyltransferase-like protein 5 OS=Mus musculus OX=10090 GN=Galntl5 PE=4 SV=1
PladumEVm020815	.
PladumEVm020861	tr|F8WJE3|F8WJE3_MOUSE KAT8 regulatory NSL complex subunit 2 OS=Mus musculus OX=10090 GN=Kansl2 PE=1 SV=1
PladumEVm020892	tr|Q544X6|Q544X6_MOUSE Ferrochelatase OS=Mus musculus OX=10090 GN=Fech PE=1 SV=1
PladumEVm020966	.
PladumEVm021099	sp|Q80TT2|BAIP3_MOUSE BAI1-associated protein 3 OS=Mus musculus OX=10090 GN=Baiap3 PE=1 SV=3
PladumEVm021125	sp|Q6P8J7|KCRS_MOUSE Creatine kinase S-type, mitochondrial OS=Mus musculus OX=10090 GN=Ckmt2 PE=1 SV=1
PladumEVm021131	.
PladumEVm021188	sp|Q921S7|RM37_MOUSE 39S ribosomal protein L37, mitochondrial OS=Mus musculus OX=10090 GN=Mrpl37 PE=1 SV=1
PladumEVm021195	sp|O35516|NOTC2_MOUSE Neurogenic locus notch homolog protein 2 OS=Mus musculus OX=10090 GN=Notch2 PE=1 SV=2
PladumEVm021198	sp|Q04447|KCRB_MOUSE Creatine kinase B-type OS=Mus musculus OX=10090 GN=Ckb PE=1 SV=1
PladumEVm021217	tr|G5E8N7|G5E8N7_MOUSE Bifunctional polynucleotide phosphatase/kinase OS=Mus musculus OX=10090 GN=Pnkp PE=1 SV=1
PladumEVm021234	.
PladumEVm021331	sp|P05201|AATC_MOUSE Aspartate aminotransferase, cytoplasmic OS=Mus musculus OX=10090 GN=Got1 PE=1 SV=3
PladumEVm021462	tr|E9PY28|E9PY28_MOUSE BTB (POZ) domain-containing 2 OS=Mus musculus OX=10090 GN=Btbd2 PE=1 SV=1
PladumEVm021466	sp|Q9JME2|CHSTB_MOUSE Carbohydrate sulfotransferase 11 OS=Mus musculus OX=10090 GN=Chst11 PE=2 SV=1
PladumEVm021487	.
PladumEVm021553	sp|Q9WUM5|SUCA_MOUSE Succinate--CoA ligase [ADP/GDP-forming] subunit alpha, mitochondrial OS=Mus musculus OX=10090 GN=Suclg1 PE=1 SV=4
PladumEVm021685	tr|B2RX82|B2RX82_MOUSE Cholinergic receptor, nicotinic, alpha polypeptide 10 OS=Mus musculus OX=10090 GN=Chrna10 PE=2 SV=1
PladumEVm021686	tr|A0A0J9YUW0|A0A0J9YUW0_MOUSE Cholinergic receptor, nicotinic, alpha polypeptide 9 (Fragment) OS=Mus musculus OX=10090 GN=Chrna9 PE=3 SV=3
PladumEVm021706	sp|Q2EMV9|PAR14_MOUSE Protein mono-ADP-ribosyltransferase PARP14 OS=Mus musculus OX=10090 GN=Parp14 PE=1 SV=3
PladumEVm021851	.
PladumEVm021906	tr|B1AVK5|B1AVK5_MOUSE Collagen, type IV, alpha 6 OS=Mus musculus OX=10090 GN=Col4a6 PE=1 SV=1
PladumEVm021942	.
PladumEVm022002	sp|Q6IYF8|OXGR1_MOUSE 2-oxoglutarate receptor 1 OS=Mus musculus OX=10090 GN=Oxgr1 PE=2 SV=1
PladumEVm022248	sp|A2A7Z8|ADCL3_MOUSE Arylacetamide deacetylase-like 3 OS=Mus musculus OX=10090 GN=Aadacl3 PE=3 SV=1
PladumEVm022252	.
PladumEVm022288	.
PladumEVm022453	sp|Q9DC69|NDUA9_MOUSE NADH dehydrogenase [ubiquinone] 1 alpha subcomplex subunit 9, mitochondrial OS=Mus musculus OX=10090 GN=Ndufa9 PE=1 SV=2
PladumEVm022493	.
PladumEVm022495	.
PladumEVm022502	sp|P48168|GLRB_MOUSE Glycine receptor subunit beta OS=Mus musculus OX=10090 GN=Glrb PE=1 SV=2
PladumEVm022573	.
PladumEVm022647	tr|E9PUS2|E9PUS2_MOUSE BTB (POZ) domain-containing 2 OS=Mus musculus OX=10090 GN=Btbd2 PE=1 SV=1
PladumEVm022733	sp|Q9CYH5|GFOD2_MOUSE Glucose-fructose oxidoreductase domain-containing protein 2 OS=Mus musculus OX=10090 GN=Gfod2 PE=2 SV=1
PladumEVm022817	.
PladumEVm022941	.
PladumEVm023317	.
PladumEVm023557	.
PladumEVm023568	sp|Q8K4Q8|COL12_MOUSE Collectin-12 OS=Mus musculus OX=10090 GN=Colec12 PE=1 SV=1
PladumEVm023578	sp|Q8R000|OSTA_MOUSE Organic solute transporter subunit alpha OS=Mus musculus OX=10090 GN=Slc51a PE=1 SV=1
PladumEVm023716	sp|O09174|AMACR_MOUSE Alpha-methylacyl-CoA racemase OS=Mus musculus OX=10090 GN=Amacr PE=1 SV=4
PladumEVm023758	.
PladumEVm023800	.
PladumEVm023845	sp|P47802|MTX1_MOUSE Metaxin-1 OS=Mus musculus OX=10090 GN=Mtx1 PE=1 SV=1
PladumEVm024004	sp|P63260|ACTG_MOUSE Actin, cytoplasmic 2 OS=Mus musculus OX=10090 GN=Actg1 PE=1 SV=1
PladumEVm024164	sp|Q62147|SSPN_MOUSE Sarcospan OS=Mus musculus OX=10090 GN=Sspn PE=1 SV=1
PladumEVm024172	.
PladumEVm024231	.
PladumEVm024249	.
PladumEVm024303	sp|Q9CYN9|RENR_MOUSE Renin receptor OS=Mus musculus OX=10090 GN=Atp6ap2 PE=1 SV=2
PladumEVm024380	sp|Q3TBT3|STING_MOUSE Stimulator of interferon genes protein OS=Mus musculus OX=10090 GN=Sting1 PE=1 SV=2
PladumEVm024382	tr|Q32MG3|Q32MG3_MOUSE L-Fucosyltransferase OS=Mus musculus OX=10090 GN=Fut1 PE=2 SV=1
PladumEVm024562	sp|Q6R5N8|TLR13_MOUSE Toll-like receptor 13 OS=Mus musculus OX=10090 GN=Tlr13 PE=1 SV=1
PladumEVm024571	sp|O35490|BHMT1_MOUSE Betaine--homocysteine S-methyltransferase 1 OS=Mus musculus OX=10090 GN=Bhmt PE=1 SV=1
PladumEVm024665	sp|Q8K2X3|STN1_MOUSE CST complex subunit STN1 OS=Mus musculus OX=10090 GN=Stn1 PE=1 SV=2
PladumEVm024725	sp|Q9D051|ODPB_MOUSE Pyruvate dehydrogenase E1 component subunit beta, mitochondrial OS=Mus musculus OX=10090 GN=Pdhb PE=1 SV=1
PladumEVm024801	.
PladumEVm024845	.
PladumEVm024888	tr|A6ZI44|A6ZI44_MOUSE Fructose-bisphosphate aldolase OS=Mus musculus OX=10090 GN=Aldoa PE=1 SV=1
PladumEVm024951	tr|Q8CDC9|Q8CDC9_MOUSE L-Fucosyltransferase OS=Mus musculus OX=10090 GN=Sec1 PE=2 SV=1
PladumEVm024955	tr|Q05D16|Q05D16_MOUSE Cd200 protein OS=Mus musculus OX=10090 GN=Cd200 PE=1 SV=1
PladumEVm025069	sp|P08249|MDHM_MOUSE Malate dehydrogenase, mitochondrial OS=Mus musculus OX=10090 GN=Mdh2 PE=1 SV=3
PladumEVm025104	tr|F6YQT7|F6YQT7_MOUSE Lipase, member I OS=Mus musculus OX=10090 GN=Lipi PE=3 SV=1
PladumEVm025129	tr|E9PYJ9|E9PYJ9_MOUSE LIM domain-binding protein 3 OS=Mus musculus OX=10090 GN=Ldb3 PE=1 SV=1
PladumEVm025221	tr|F7D1P5|F7D1P5_MOUSE Ankyrin-1 (Fragment) OS=Mus musculus OX=10090 GN=Ank1 PE=1 SV=1
PladumEVm025234	sp|Q9DBL9|ABHD5_MOUSE 1-acylglycerol-3-phosphate O-acyltransferase ABHD5 OS=Mus musculus OX=10090 GN=Abhd5 PE=1 SV=1
PladumEVm025391	sp|O35490|BHMT1_MOUSE Betaine--homocysteine S-methyltransferase 1 OS=Mus musculus OX=10090 GN=Bhmt PE=1 SV=1
PladumEVm025665	sp|P49681|NPBW1_MOUSE Neuropeptides B/W receptor type 1 OS=Mus musculus OX=10090 GN=Npbwr1 PE=3 SV=2
PladumEVm025753	tr|A0A571BEC8|A0A571BEC8_MOUSE Low-density lipoprotein receptor-related protein 8 OS=Mus musculus OX=10090 GN=Lrp8 PE=1 SV=1
PladumEVm025846	sp|O70250|PGAM2_MOUSE Phosphoglycerate mutase 2 OS=Mus musculus OX=10090 GN=Pgam2 PE=1 SV=3
PladumEVm026183	.
PladumEVm026253	sp|Q8BHE8|MAIP1_MOUSE m-AAA protease-interacting protein 1, mitochondrial OS=Mus musculus OX=10090 GN=Maip1 PE=1 SV=1
PladumEVm026346	sp|P21550|ENOB_MOUSE Beta-enolase OS=Mus musculus OX=10090 GN=Eno3 PE=1 SV=3
PladumEVm026369	sp|P38060|HMGCL_MOUSE Hydroxymethylglutaryl-CoA lyase, mitochondrial OS=Mus musculus OX=10090 GN=Hmgcl PE=1 SV=2
PladumEVm026392	sp|Q80W94|MOGT2_MOUSE 2-acylglycerol O-acyltransferase 2 OS=Mus musculus OX=10090 GN=Mogat2 PE=1 SV=1
PladumEVm026408	sp|Q9D6Z1|NOP56_MOUSE Nucleolar protein 56 OS=Mus musculus OX=10090 GN=Nop56 PE=1 SV=2
PladumEVm026433	.
PladumEVm026500	tr|E9PY86|E9PY86_MOUSE Lysyl oxidase homolog 4 (Fragment) OS=Mus musculus OX=10090 GN=Loxl4 PE=4 SV=8
PladumEVm026531	tr|K3W4R7|K3W4R7_MOUSE Troponin T, cardiac muscle OS=Mus musculus OX=10090 GN=Tnnt2 PE=1 SV=1
PladumEVm026613	.
PladumEVm026615	sp|O88319|NTR1_MOUSE Neurotensin receptor type 1 OS=Mus musculus OX=10090 GN=Ntsr1 PE=1 SV=1
PladumEVm026679	sp|O35490|BHMT1_MOUSE Betaine--homocysteine S-methyltransferase 1 OS=Mus musculus OX=10090 GN=Bhmt PE=1 SV=1
PladumEVm026709	sp|Q8CFJ7|S2545_MOUSE Solute carrier family 25 member 45 OS=Mus musculus OX=10090 GN=Slc25a45 PE=1 SV=1
PladumEVm026790	.
PladumEVm026836	tr|A0A0R4J0Z3|A0A0R4J0Z3_MOUSE Aquaporin-4 OS=Mus musculus OX=10090 GN=Aqp4 PE=1 SV=1
PladumEVm026857	sp|Q9R0A0|PEX14_MOUSE Peroxisomal membrane protein PEX14 OS=Mus musculus OX=10090 GN=Pex14 PE=1 SV=1
PladumEVm027353	sp|P14152|MDHC_MOUSE Malate dehydrogenase, cytoplasmic OS=Mus musculus OX=10090 GN=Mdh1 PE=1 SV=3
PladumEVm027429	sp|P16858|G3P_MOUSE Glyceraldehyde-3-phosphate dehydrogenase OS=Mus musculus OX=10090 GN=Gapdh PE=1 SV=2
PladumEVm027435	tr|Q1HL35|Q1HL35_MOUSE Dual specificity protein phosphatase OS=Mus musculus OX=10090 GN=Dusp5 PE=1 SV=1
PladumEVm027512	sp|Q9QXZ9|OPN4_MOUSE Melanopsin OS=Mus musculus OX=10090 GN=Opn4 PE=1 SV=1
PladumEVm027605	sp|Q9JME2|CHSTB_MOUSE Carbohydrate sulfotransferase 11 OS=Mus musculus OX=10090 GN=Chst11 PE=2 SV=1
PladumEVm027613	tr|B1AXJ6|B1AXJ6_MOUSE Low-density lipoprotein receptor-related protein 8 OS=Mus musculus OX=10090 GN=Lrp8 PE=1 SV=1
PladumEVm027640	sp|O35386|PAHX_MOUSE Phytanoyl-CoA dioxygenase, peroxisomal OS=Mus musculus OX=10090 GN=Phyh PE=1 SV=1
PladumEVm027705	sp|Q8R164|BPHL_MOUSE Valacyclovir hydrolase OS=Mus musculus OX=10090 GN=Bphl PE=1 SV=1
PladumEVm027827	sp|Q9CQ62|DECR_MOUSE 2,4-dienoyl-CoA reductase [(3E)-enoyl-CoA-producing], mitochondrial OS=Mus musculus OX=10090 GN=Decr1 PE=1 SV=1
PladumEVm027987	.
PladumEVm028085	.
PladumEVm028115	sp|Q64277|BST1_MOUSE ADP-ribosyl cyclase/cyclic ADP-ribose hydrolase 2 OS=Mus musculus OX=10090 GN=Bst1 PE=1 SV=1
PladumEVm028194	sp|Q91Z53|GRHPR_MOUSE Glyoxylate reductase/hydroxypyruvate reductase OS=Mus musculus OX=10090 GN=Grhpr PE=1 SV=1
PladumEVm028225	tr|D3Z748|D3Z748_MOUSE UDP-glucuronosyltransferase OS=Mus musculus OX=10090 GN=Ugt1a8 PE=3 SV=1
PladumEVm028273	sp|Q3USL1|KLDC9_MOUSE Kelch domain-containing protein 9 OS=Mus musculus OX=10090 GN=Klhdc9 PE=1 SV=1
PladumEVm028481	tr|A0A0R4J0Z3|A0A0R4J0Z3_MOUSE Aquaporin-4 OS=Mus musculus OX=10090 GN=Aqp4 PE=1 SV=1
PladumEVm028704	sp|Q9R0W9|ACHA6_MOUSE Neuronal acetylcholine receptor subunit alpha-6 OS=Mus musculus OX=10090 GN=Chrna6 PE=2 SV=2
PladumEVm028823	sp|Q2EMV9|PAR14_MOUSE Protein mono-ADP-ribosyltransferase PARP14 OS=Mus musculus OX=10090 GN=Parp14 PE=1 SV=3
PladumEVm028825	.
PladumEVm029125	.
PladumEVm029146	tr|Q9CPN9|Q9CPN9_MOUSE RIKEN cDNA 2210010C04 gene OS=Mus musculus OX=10090 GN=2210010C04Rik PE=1 SV=1
PladumEVm029283	.
PladumEVm029485	.
PladumEVm029487	sp|Q8R1C6|MET22_MOUSE Methyltransferase-like protein 22 OS=Mus musculus OX=10090 GN=Mettl22 PE=2 SV=1
PladumEVm029544	.
PladumEVm029566	sp|Q7TQA3|RDHE2_MOUSE Epidermal retinol dehydrogenase 2 OS=Mus musculus OX=10090 GN=Sdr16c5 PE=2 SV=1
PladumEVm029666	sp|Q6IE26|EPHX4_MOUSE Epoxide hydrolase 4 OS=Mus musculus OX=10090 GN=Ephx4 PE=2 SV=2
PladumEVm029707	tr|E9Q467|E9Q467_MOUSE ATP-binding cassette, sub-family C (CFTR/MRP), member 4 OS=Mus musculus OX=10090 GN=Abcc4 PE=1 SV=1
PladumEVm030126	.
PladumEVm030155	sp|Q9D0M3|CY1_MOUSE Cytochrome c1, heme protein, mitochondrial OS=Mus musculus OX=10090 GN=Cyc1 PE=1 SV=1
PladumEVm030213	sp|P14094|AT1B1_MOUSE Sodium/potassium-transporting ATPase subunit beta-1 OS=Mus musculus OX=10090 GN=Atp1b1 PE=1 SV=1
PladumEVm030293	tr|F6YNQ1|F6YNQ1_MOUSE Glutamate receptor OS=Mus musculus OX=10090 GN=Gria1 PE=1 SV=1
PladumEVm030312	sp|Q62283|TSN7_MOUSE Tetraspanin-7 OS=Mus musculus OX=10090 GN=Tspan7 PE=1 SV=2
PladumEVm030481	sp|O35490|BHMT1_MOUSE Betaine--homocysteine S-methyltransferase 1 OS=Mus musculus OX=10090 GN=Bhmt PE=1 SV=1
PladumEVm030574	.
PladumEVm030707	sp|Q9WUU7|CATZ_MOUSE Cathepsin Z OS=Mus musculus OX=10090 GN=Ctsz PE=1 SV=1
PladumEVm030713	.
PladumEVm030754	sp|Q921X9|PDIA5_MOUSE Protein disulfide-isomerase A5 OS=Mus musculus OX=10090 GN=Pdia5 PE=1 SV=1
PladumEVm030878	sp|Q64374|RGN_MOUSE Regucalcin OS=Mus musculus OX=10090 GN=Rgn PE=1 SV=1
PladumEVm030892	sp|Q8VCR2|DHB13_MOUSE 17-beta-hydroxysteroid dehydrogenase 13 OS=Mus musculus OX=10090 GN=Hsd17b13 PE=1 SV=2
PladumEVm031009	sp|P51881|ADT2_MOUSE ADP/ATP translocase 2 OS=Mus musculus OX=10090 GN=Slc25a5 PE=1 SV=3
PladumEVm031091	sp|Q9DCV4|RMD1_MOUSE Regulator of microtubule dynamics protein 1 OS=Mus musculus OX=10090 GN=Rmdn1 PE=1 SV=2
PladumEVm031100	sp|O89079|COPE_MOUSE Coatomer subunit epsilon OS=Mus musculus OX=10090 GN=Cope PE=1 SV=3
PladumEVm031101	.
PladumEVm031432	sp|Q99MZ7|PECR_MOUSE Peroxisomal trans-2-enoyl-CoA reductase OS=Mus musculus OX=10090 GN=Pecr PE=1 SV=1
PladumEVm031460	sp|Q3UMF9|FAXC_MOUSE Failed axon connections homolog OS=Mus musculus OX=10090 GN=Faxc PE=2 SV=1
PladumEVm031465	sp|P62748|HPCL1_MOUSE Hippocalcin-like protein 1 OS=Mus musculus OX=10090 GN=Hpcal1 PE=1 SV=2
PladumEVm031671	sp|Q9D020|5NT3A_MOUSE Cytosolic 5-nucleotidase 3A OS=Mus musculus OX=10090 GN=Nt5c3a PE=1 SV=4
PladumEVm031700	sp|Q9CY52|THG1_MOUSE Probable tRNA(His) guanylyltransferase OS=Mus musculus OX=10090 GN=Thg1l PE=1 SV=1
PladumEVm031751	.
PladumEVm031758	sp|O35075|VP26C_MOUSE Vacuolar protein sorting-associated protein 26C OS=Mus musculus OX=10090 GN=Vps26c PE=1 SV=1
PladumEVm031823	.
PladumEVm031827	.
PladumEVm031942	sp|Q8BH95|ECHM_MOUSE Enoyl-CoA hydratase, mitochondrial OS=Mus musculus OX=10090 GN=Echs1 PE=1 SV=1
PladumEVm032150	.
PladumEVm032256	sp|O35448|PPT2_MOUSE Lysosomal thioesterase PPT2 OS=Mus musculus OX=10090 GN=Ppt2 PE=1 SV=1
PladumEVm032345	.
PladumEVm032695	sp|A2AX52|CO6A4_MOUSE Collagen alpha-4(VI) chain OS=Mus musculus OX=10090 GN=Col6a4 PE=1 SV=2
PladumEVm032723	sp|Q3UMF9|FAXC_MOUSE Failed axon connections homolog OS=Mus musculus OX=10090 GN=Faxc PE=2 SV=1
PladumEVm032964	sp|Q3TMP8|TM38A_MOUSE Trimeric intracellular cation channel type A OS=Mus musculus OX=10090 GN=Tmem38a PE=1 SV=2
PladumEVm032968	sp|A2AJ76|HMCN2_MOUSE Hemicentin-2 OS=Mus musculus OX=10090 GN=Hmcn2 PE=1 SV=1
PladumEVm032991	sp|P48758|CBR1_MOUSE Carbonyl reductase [NADPH] 1 OS=Mus musculus OX=10090 GN=Cbr1 PE=1 SV=3
PladumEVm033204	sp|Q9CQA3|SDHB_MOUSE Succinate dehydrogenase [ubiquinone] iron-sulfur subunit, mitochondrial OS=Mus musculus OX=10090 GN=Sdhb PE=1 SV=1
PladumEVm033206	sp|Q9QZN3|FBX8_MOUSE F-box only protein 8 OS=Mus musculus OX=10090 GN=Fbxo8 PE=2 SV=2
PladumEVm033226	.
PladumEVm033285	sp|Q9Z2C6|UPK1B_MOUSE Uroplakin-1b OS=Mus musculus OX=10090 GN=Upk1b PE=2 SV=3
PladumEVm033410	sp|Q8K385|FRRS1_MOUSE Ferric-chelate reductase 1 OS=Mus musculus OX=10090 GN=FRRS1 PE=1 SV=1
PladumEVm033526	.
PladumEVm033555	sp|Q91VP7|TM101_MOUSE Transmembrane protein 101 OS=Mus musculus OX=10090 GN=Tmem101 PE=2 SV=1
PladumEVm033736	.
PladumEVm033761	.
PladumEVm033969	.
PladumEVm034001	.
PladumEVm034008	.
PladumEVm034011	sp|Q9WTN6|S22AL_MOUSE Solute carrier family 22 member 21 OS=Mus musculus OX=10090 GN=Slc22a21 PE=2 SV=1
PladumEVm034268	.
PladumEVm034387	sp|Q9CR68|UCRI_MOUSE Cytochrome b-c1 complex subunit Rieske, mitochondrial OS=Mus musculus OX=10090 GN=Uqcrfs1 PE=1 SV=1
PladumEVm034405	sp|O55239|NNMT_MOUSE Nicotinamide N-methyltransferase OS=Mus musculus OX=10090 GN=Nnmt PE=1 SV=1
PladumEVm034432	sp|O35137|ALX4_MOUSE Homeobox protein aristaless-like 4 OS=Mus musculus OX=10090 GN=Alx4 PE=2 SV=1
PladumEVm034520	sp|Q61805|LBP_MOUSE Lipopolysaccharide-binding protein OS=Mus musculus OX=10090 GN=Lbp PE=1 SV=2
PladumEVm034636	sp|P52196|THTR_MOUSE Thiosulfate sulfurtransferase OS=Mus musculus OX=10090 GN=Tst PE=1 SV=3
PladumEVm034668	sp|Q9D700|DUS26_MOUSE Dual specificity protein phosphatase 26 OS=Mus musculus OX=10090 GN=Dusp26 PE=2 SV=2
PladumEVm034767	tr|E9Q3D4|E9Q3D4_MOUSE Hydroxysteroid (17-beta) dehydrogenase 14 OS=Mus musculus OX=10090 GN=Hsd17b14 PE=4 SV=1
PladumEVm034770	.
PladumEVm035137	sp|Q9D6N1|CAH13_MOUSE Carbonic anhydrase 13 OS=Mus musculus OX=10090 GN=Ca13 PE=1 SV=1
PladumEVm035142	sp|Q8K2Q2|GSTO2_MOUSE Glutathione S-transferase omega-2 OS=Mus musculus OX=10090 GN=Gsto2 PE=1 SV=1
PladumEVm035159	sp|Q91X60|ACHA2_MOUSE Neuronal acetylcholine receptor subunit alpha-2 OS=Mus musculus OX=10090 GN=Chrna2 PE=2 SV=1
PladumEVm035165	.
PladumEVm035242	.
PladumEVm035243	tr|E0CYN8|E0CYN8_MOUSE ETS translocation variant 1 OS=Mus musculus OX=10090 GN=Etv1 PE=1 SV=1
PladumEVm035410	tr|Q8BN51|Q8BN51_MOUSE Thymidine kinase 2, mitochondrial OS=Mus musculus OX=10090 GN=Tk2 PE=1 SV=1
PladumEVm035412	tr|D3Z6T6|D3Z6T6_MOUSE Peptidase inhibitor 16 OS=Mus musculus OX=10090 GN=Pi16 PE=1 SV=1
PladumEVm035437	sp|Q8K4T5|DUS19_MOUSE Dual specificity protein phosphatase 19 OS=Mus musculus OX=10090 GN=Dusp19 PE=2 SV=1
PladumEVm035499	sp|Q91X52|DCXR_MOUSE L-xylulose reductase OS=Mus musculus OX=10090 GN=Dcxr PE=1 SV=2
PladumEVm035552	.
PladumEVm035599	sp|P51163|HEM4_MOUSE Uroporphyrinogen-III synthase OS=Mus musculus OX=10090 GN=Uros PE=1 SV=1
PladumEVm035811	sp|O88736|DHB7_MOUSE 3-keto-steroid reductase/17-beta-hydroxysteroid dehydrogenase 7 OS=Mus musculus OX=10090 GN=Hsd17b7 PE=1 SV=1
PladumEVm036243	.
PladumEVm036366	sp|P09671|SODM_MOUSE Superoxide dismutase [Mn], mitochondrial OS=Mus musculus OX=10090 GN=Sod2 PE=1 SV=3
PladumEVm036377	sp|Q8BUB6|UST_MOUSE Uronyl 2-sulfotransferase OS=Mus musculus OX=10090 GN=Ust PE=2 SV=3
PladumEVm036379	sp|Q8R367|RERG_MOUSE Ras-related and estrogen-regulated growth inhibitor OS=Mus musculus OX=10090 GN=Rerg PE=2 SV=1
PladumEVm036555	sp|P51163|HEM4_MOUSE Uroporphyrinogen-III synthase OS=Mus musculus OX=10090 GN=Uros PE=1 SV=1
PladumEVm036838	sp|Q8C7V8|CC134_MOUSE Coiled-coil domain-containing protein 134 OS=Mus musculus OX=10090 GN=Ccdc134 PE=1 SV=1
PladumEVm036879	sp|Q8BK75|ELP6_MOUSE Elongator complex protein 6 OS=Mus musculus OX=10090 GN=Elp6 PE=2 SV=1
PladumEVm036998	sp|P35803|GPM6B_MOUSE Neuronal membrane glycoprotein M6-b OS=Mus musculus OX=10090 GN=Gpm6b PE=1 SV=2
PladumEVm037288	.
PladumEVm037455	.
PladumEVm037880	sp|Q9D7X3|DUS3_MOUSE Dual specificity protein phosphatase 3 OS=Mus musculus OX=10090 GN=Dusp3 PE=1 SV=1
PladumEVm037889	sp|P20108|PRDX3_MOUSE Thioredoxin-dependent peroxide reductase, mitochondrial OS=Mus musculus OX=10090 GN=Prdx3 PE=1 SV=1
PladumEVm038021	tr|A0A0J9YUG5|A0A0J9YUG5_MOUSE Methyltransferase-like 27 (Fragment) OS=Mus musculus OX=10090 GN=Mettl27 PE=1 SV=3
PladumEVm038143	sp|O08710|THYG_MOUSE Thyroglobulin OS=Mus musculus OX=10090 GN=Tg PE=1 SV=3
PladumEVm038169	sp|Q9DCW2|PLS2_MOUSE Phospholipid scramblase 2 OS=Mus musculus OX=10090 GN=Plscr2 PE=1 SV=3
PladumEVm038535	sp|Q91X52|DCXR_MOUSE L-xylulose reductase OS=Mus musculus OX=10090 GN=Dcxr PE=1 SV=2
PladumEVm038561	sp|Q9D8N3|TM86A_MOUSE Lysoplasmalogenase-like protein TMEM86A OS=Mus musculus OX=10090 GN=Tmem86a PE=2 SV=1
PladumEVm038584	sp|Q9R1Q8|TAGL3_MOUSE Transgelin-3 OS=Mus musculus OX=10090 GN=Tagln3 PE=1 SV=1
PladumEVm038681	sp|Q99P30|NUDT7_MOUSE Peroxisomal coenzyme A diphosphatase NUDT7 OS=Mus musculus OX=10090 GN=Nudt7 PE=1 SV=2
PladumEVm038823	tr|G5E8I4|G5E8I4_MOUSE Protein Hikeshi OS=Mus musculus OX=10090 GN=Hikeshi PE=1 SV=1
PladumEVm039224	tr|E9QAQ8|E9QAQ8_MOUSE Mucin 5, subtypes A and C, tracheobronchial/gastric OS=Mus musculus OX=10090 GN=Muc5ac PE=1 SV=5
PladumEVm039881	sp|Q9WTQ8|TIM23_MOUSE Mitochondrial import inner membrane translocase subunit Tim23 OS=Mus musculus OX=10090 GN=Timm23 PE=1 SV=1
PladumEVm039902	.
PladumEVm040027	.
PladumEVm040103	sp|Q3TAS6|EMC10_MOUSE ER membrane protein complex subunit 10 OS=Mus musculus OX=10090 GN=Emc10 PE=2 SV=2
PladumEVm040107	.
PladumEVm040150	sp|O70421|FZD1_MOUSE Frizzled-1 OS=Mus musculus OX=10090 GN=Fzd1 PE=1 SV=3
PladumEVm040199	sp|P51910|APOD_MOUSE Apolipoprotein D OS=Mus musculus OX=10090 GN=Apod PE=1 SV=1
PladumEVm040245	sp|Q60648|SAP3_MOUSE Ganglioside GM2 activator OS=Mus musculus OX=10090 GN=Gm2a PE=1 SV=2
PladumEVm040576	tr|B2RQX9|B2RQX9_MOUSE Transporter OS=Mus musculus OX=10090 GN=Slc6a5 PE=1 SV=1
PladumEVm040879	sp|Q80X85|RT07_MOUSE 28S ribosomal protein S7, mitochondrial OS=Mus musculus OX=10090 GN=Mrps7 PE=1 SV=1
PladumEVm040890	tr|D3Z634|D3Z634_MOUSE Adhesion G protein-coupled receptor L3 OS=Mus musculus OX=10090 GN=Adgrl3 PE=1 SV=1
PladumEVm041123	.
PladumEVm041135	sp|Q9DCM2|GSTK1_MOUSE Glutathione S-transferase kappa 1 OS=Mus musculus OX=10090 GN=Gstk1 PE=1 SV=3
PladumEVm041229	.
PladumEVm041272	.
PladumEVm041275	sp|Q99M71|EPDR1_MOUSE Mammalian ependymin-related protein 1 OS=Mus musculus OX=10090 GN=Epdr1 PE=1 SV=1
PladumEVm041282	sp|O55242|SGMR1_MOUSE Sigma non-opioid intracellular receptor 1 OS=Mus musculus OX=10090 GN=Sigmar1 PE=1 SV=1
PladumEVm041299	sp|Q9CZB0|C560_MOUSE Succinate dehydrogenase cytochrome b560 subunit, mitochondrial OS=Mus musculus OX=10090 GN=Sdhc PE=1 SV=1
PladumEVm041545	.
PladumEVm041602	sp|Q9CXE7|TMED5_MOUSE Transmembrane emp24 domain-containing protein 5 OS=Mus musculus OX=10090 GN=Tmed5 PE=1 SV=1
PladumEVm041646	sp|P41245|MMP9_MOUSE Matrix metalloproteinase-9 OS=Mus musculus OX=10090 GN=Mmp9 PE=1 SV=2
PladumEVm041823	sp|Q8BH95|ECHM_MOUSE Enoyl-CoA hydratase, mitochondrial OS=Mus musculus OX=10090 GN=Echs1 PE=1 SV=1
PladumEVm041841	tr|B2RX82|B2RX82_MOUSE Cholinergic receptor, nicotinic, alpha polypeptide 10 OS=Mus musculus OX=10090 GN=Chrna10 PE=2 SV=1
PladumEVm041854	sp|Q9QXX0|JAG1_MOUSE Protein jagged-1 OS=Mus musculus OX=10090 GN=Jag1 PE=1 SV=1
PladumEVm041873	sp|P48774|GSTM5_MOUSE Glutathione S-transferase Mu 5 OS=Mus musculus OX=10090 GN=Gstm5 PE=1 SV=1
PladumEVm041875	.
PladumEVm041877	.
PladumEVm041931	sp|P35385|HSPB7_MOUSE Heat shock protein beta-7 OS=Mus musculus OX=10090 GN=Hspb7 PE=1 SV=3
PladumEVm042004	.
PladumEVm042326	sp|P67871|CSK2B_MOUSE Casein kinase II subunit beta OS=Mus musculus OX=10090 GN=Csnk2b PE=1 SV=1
PladumEVm042421	sp|Q05685|FOLR2_MOUSE Folate receptor beta OS=Mus musculus OX=10090 GN=Folr2 PE=2 SV=1
PladumEVm042563	sp|Q9D8B3|CHM4B_MOUSE Charged multivesicular body protein 4b OS=Mus musculus OX=10090 GN=Chmp4b PE=1 SV=2
PladumEVm042735	tr|D3Z217|D3Z217_MOUSE Thiopurine S-methyltransferase (Fragment) OS=Mus musculus OX=10090 GN=Tpmt PE=1 SV=1
PladumEVm042775	tr|D3Z217|D3Z217_MOUSE Thiopurine S-methyltransferase (Fragment) OS=Mus musculus OX=10090 GN=Tpmt PE=1 SV=1
PladumEVm042969	.
PladumEVm043100	sp|Q61483|DLL1_MOUSE Delta-like protein 1 OS=Mus musculus OX=10090 GN=Dll1 PE=1 SV=2
PladumEVm043105	sp|Q9QXX0|JAG1_MOUSE Protein jagged-1 OS=Mus musculus OX=10090 GN=Jag1 PE=1 SV=1
PladumEVm043133	sp|Q3THE2|ML12B_MOUSE Myosin regulatory light chain 12B OS=Mus musculus OX=10090 GN=Myl12b PE=1 SV=2
PladumEVm043365	sp|Q61335|BAP31_MOUSE B-cell receptor-associated protein 31 OS=Mus musculus OX=10090 GN=Bcap31 PE=1 SV=4
PladumEVm043386	sp|Q9CPU0|LGUL_MOUSE Lactoylglutathione lyase OS=Mus musculus OX=10090 GN=Glo1 PE=1 SV=3
PladumEVm043597	tr|B8JJB2|B8JJB2_MOUSE PDZ and LIM domain protein 7 (Fragment) OS=Mus musculus OX=10090 GN=Pdlim7 PE=1 SV=1
PladumEVm043791	.
PladumEVm044008	sp|P24369|PPIB_MOUSE Peptidyl-prolyl cis-trans isomerase B OS=Mus musculus OX=10090 GN=Ppib PE=1 SV=2
PladumEVm044010	sp|P24369|PPIB_MOUSE Peptidyl-prolyl cis-trans isomerase B OS=Mus musculus OX=10090 GN=Ppib PE=1 SV=2
PladumEVm044014	sp|Q60648|SAP3_MOUSE Ganglioside GM2 activator OS=Mus musculus OX=10090 GN=Gm2a PE=1 SV=2
PladumEVm044074	sp|Q91WU5|AS3MT_MOUSE Arsenite methyltransferase OS=Mus musculus OX=10090 GN=As3mt PE=1 SV=2
PladumEVm044387	tr|A0A384DV69|A0A384DV69_MOUSE Protein eva-1 homolog C OS=Mus musculus OX=10090 GN=Eva1c PE=1 SV=1
PladumEVm044397	.
PladumEVm044613	sp|Q9WU63|HEBP2_MOUSE Heme-binding protein 2 OS=Mus musculus OX=10090 GN=Hebp2 PE=1 SV=1
PladumEVm044660	tr|E0CX80|E0CX80_MOUSE Selenoprotein P (Fragment) OS=Mus musculus OX=10090 GN=Selenop PE=1 SV=2
PladumEVm044690	sp|Q9WU63|HEBP2_MOUSE Heme-binding protein 2 OS=Mus musculus OX=10090 GN=Hebp2 PE=1 SV=1
PladumEVm045074	.
PladumEVm045087	.
PladumEVm045100	.
PladumEVm045792	sp|Q9JHF7|HPGDS_MOUSE Hematopoietic prostaglandin D synthase OS=Mus musculus OX=10090 GN=Hpgds PE=1 SV=3
PladumEVm046201	.
PladumEVm046443	sp|Q8R1C3|VOPP1_MOUSE Vesicular, overexpressed in cancer, prosurvival protein 1 OS=Mus musculus OX=10090 GN=Vopp1 PE=2 SV=1
PladumEVm046451	.
PladumEVm046457	.
PladumEVm046537	sp|Q8R527|RHOQ_MOUSE Rho-related GTP-binding protein RhoQ OS=Mus musculus OX=10090 GN=Rhoq PE=1 SV=2
PladumEVm046745	.
PladumEVm046751	sp|Q8BXC6|COMD2_MOUSE COMM domain-containing protein 2 OS=Mus musculus OX=10090 GN=Commd2 PE=1 SV=1
PladumEVm046874	sp|P12787|COX5A_MOUSE Cytochrome c oxidase subunit 5A, mitochondrial OS=Mus musculus OX=10090 GN=Cox5a PE=1 SV=2
PladumEVm046979	.
PladumEVm047158	sp|O70421|FZD1_MOUSE Frizzled-1 OS=Mus musculus OX=10090 GN=Fzd1 PE=1 SV=3
PladumEVm047593	sp|Q03311|CHLE_MOUSE Cholinesterase OS=Mus musculus OX=10090 GN=Bche PE=1 SV=2
PladumEVm047700	.
PladumEVm047738	sp|Q9CQH3|NDUB5_MOUSE NADH dehydrogenase [ubiquinone] 1 beta subcomplex subunit 5, mitochondrial OS=Mus musculus OX=10090 GN=Ndufb5 PE=1 SV=1
PladumEVm047991	.
PladumEVm048011	sp|O88952|LIN7C_MOUSE Protein lin-7 homolog C OS=Mus musculus OX=10090 GN=Lin7c PE=1 SV=2
PladumEVm048039	.
PladumEVm048188	sp|Q9D110|MTHFS_MOUSE 5-formyltetrahydrofolate cyclo-ligase OS=Mus musculus OX=10090 GN=Mthfs PE=2 SV=2
PladumEVm048444	.
PladumEVm048688	.
PladumEVm048777	sp|P84078|ARF1_MOUSE ADP-ribosylation factor 1 OS=Mus musculus OX=10090 GN=Arf1 PE=1 SV=2
PladumEVm049036	.
PladumEVm049598	tr|E9Q1F2|E9Q1F2_MOUSE Actin, cytoplasmic 1 OS=Mus musculus OX=10090 GN=Actb PE=1 SV=1
PladumEVm049648	sp|P0DP27|CALM2_MOUSE Calmodulin-2 OS=Mus musculus OX=10090 GN=Calm2 PE=1 SV=1
PladumEVm050181	sp|Q8VIK2|M17L2_MOUSE Mpv17-like protein 2 OS=Mus musculus OX=10090 GN=Mpv17l2 PE=1 SV=1
PladumEVm050802	sp|P63260|ACTG_MOUSE Actin, cytoplasmic 2 OS=Mus musculus OX=10090 GN=Actg1 PE=1 SV=1
PladumEVm051007	tr|E9QPQ8|E9QPQ8_MOUSE 39S ribosomal protein L48, mitochondrial OS=Mus musculus OX=10090 GN=Mrpl48 PE=1 SV=1
PladumEVm051390	.
PladumEVm051643	.
PladumEVm051812	.
PladumEVm052099	.
PladumEVm052113	.
PladumEVm052321	.
PladumEVm052918	.
PladumEVm053025	tr|F6VSK8|F6VSK8_MOUSE Integrin alpha-6 (Fragment) OS=Mus musculus OX=10090 GN=Itga6 PE=1 SV=1
PladumEVm053300	.
PladumEVm053350	sp|O88425|NDK6_MOUSE Nucleoside diphosphate kinase 6 OS=Mus musculus OX=10090 GN=Nme6 PE=1 SV=1
PladumEVm053361	.
PladumEVm053795	sp|Q925N2|SFXN2_MOUSE Sideroflexin-2 OS=Mus musculus OX=10090 GN=Sfxn2 PE=1 SV=1
PladumEVm054756	.
PladumEVm054783	sp|Q6P560|ZN182_MOUSE Zinc finger protein 182 OS=Mus musculus OX=10090 GN=Znf182 PE=2 SV=1
PladumEVm055151	.
PladumEVm055431	.
PladumEVm055455	.
PladumEVm055466	sp|A2AJX4|MALR1_MOUSE MAM and LDL-receptor class A domain-containing protein 1 OS=Mus musculus OX=10090 GN=Malrd1 PE=1 SV=2
PladumEVm055477	sp|Q03404|TFF2_MOUSE Trefoil factor 2 OS=Mus musculus OX=10090 GN=Tff2 PE=1 SV=2
PladumEVm055866	sp|P09528|FRIH_MOUSE Ferritin heavy chain OS=Mus musculus OX=10090 GN=Fth1 PE=1 SV=2
PladumEVm056036	sp|Q8VHX6|FLNC_MOUSE Filamin-C OS=Mus musculus OX=10090 GN=Flnc PE=1 SV=3
PladumEVm056263	sp|P0DP27|CALM2_MOUSE Calmodulin-2 OS=Mus musculus OX=10090 GN=Calm2 PE=1 SV=1
PladumEVm056287	sp|Q9R1Q8|TAGL3_MOUSE Transgelin-3 OS=Mus musculus OX=10090 GN=Tagln3 PE=1 SV=1
PladumEVm056703	.
PladumEVm056917	tr|D3YTK6|D3YTK6_MOUSE NAD-dependent protein deacetylase sirtuin-3 (Fragment) OS=Mus musculus OX=10090 GN=Sirt3 PE=1 SV=2
PladumEVm057297	.
PladumEVm057611	sp|Q6NSR8|PEPL1_MOUSE Probable aminopeptidase NPEPL1 OS=Mus musculus OX=10090 GN=Npepl1 PE=1 SV=1
PladumEVm057709	sp|O35449|PRRT1_MOUSE Proline-rich transmembrane protein 1 OS=Mus musculus OX=10090 GN=Prrt1 PE=1 SV=1
PladumEVm057733	.
PladumEVm057996	.
PladumEVm058129	.
PladumEVm058146	.
PladumEVm058184	sp|Q9CPT4|MYDGF_MOUSE Myeloid-derived growth factor OS=Mus musculus OX=10090 GN=Mydgf PE=1 SV=1
PladumEVm058195	.
PladumEVm058213	.
PladumEVm058261	.
PladumEVm058276	.
PladumEVm059002	.
PladumEVm059034	.
PladumEVm059293	sp|Q8BZ39|NMUR2_MOUSE Neuromedin-U receptor 2 OS=Mus musculus OX=10090 GN=Nmur2 PE=2 SV=1
PladumEVm059312	.
PladumEVm059413	.
PladumEVm059692	sp|Q8BYW9|EOGT_MOUSE EGF domain-specific O-linked N-acetylglucosamine transferase OS=Mus musculus OX=10090 GN=Eogt PE=1 SV=1
PladumEVm060184	tr|A0A0G2JDM3|A0A0G2JDM3_MOUSE Myosin light chain 3 OS=Mus musculus OX=10090 GN=Myl3 PE=1 SV=1
PladumEVm060244	sp|Q9CTG6|AT132_MOUSE Polyamine-transporting ATPase 13A2 OS=Mus musculus OX=10090 GN=Atp13a2 PE=2 SV=3
PladumEVm060477	sp|Q9D0B6|PBDC1_MOUSE Protein PBDC1 OS=Mus musculus OX=10090 GN=Pbdc1 PE=1 SV=1
PladumEVm060487	.
PladumEVm060500	tr|A0A1Y7VJ18|A0A1Y7VJ18_MOUSE CUB domain-containing protein 2 OS=Mus musculus OX=10090 GN=Cdcp2 PE=4 SV=1
PladumEVm060600	tr|A0A0R4J110|A0A0R4J110_MOUSE Iodothyronine deiodinase OS=Mus musculus OX=10090 GN=Dio1 PE=1 SV=1
PladumEVm060644	.
PladumEVm060900	.
PladumEVm061001	.
PladumEVm061336	sp|P55050|FABPI_MOUSE Fatty acid-binding protein, intestinal OS=Mus musculus OX=10090 GN=Fabp2 PE=1 SV=2
PladumEVm062106	sp|P05977|MYL1_MOUSE Myosin light chain 1/3, skeletal muscle isoform OS=Mus musculus OX=10090 GN=Myl1 PE=1 SV=2
PladumEVm062163	.
PladumEVm062209	.
PladumEVm062426	.
PladumEVm062618	sp|P18760|COF1_MOUSE Cofilin-1 OS=Mus musculus OX=10090 GN=Cfl1 PE=1 SV=3
PladumEVm062753	sp|P70699|LYAG_MOUSE Lysosomal alpha-glucosidase OS=Mus musculus OX=10090 GN=Gaa PE=1 SV=2
PladumEVm062931	.
PladumEVm062956	.
PladumEVm063007	tr|Q7TNL9|Q7TNL9_MOUSE Coiled-coil-helix-coiled-coil-helix domain-containing 10 OS=Mus musculus OX=10090 GN=Chchd10 PE=1 SV=1
PladumEVm063447	sp|Q9R1W5|CALRL_MOUSE Calcitonin gene-related peptide type 1 receptor OS=Mus musculus OX=10090 GN=Calcrl PE=1 SV=2
PladumEVm063599	sp|Q9DB77|QCR2_MOUSE Cytochrome b-c1 complex subunit 2, mitochondrial OS=Mus musculus OX=10090 GN=Uqcrc2 PE=1 SV=1
PladumEVm064268	sp|Q9Z0J1|RECK_MOUSE Reversion-inducing cysteine-rich protein with Kazal motifs OS=Mus musculus OX=10090 GN=Reck PE=1 SV=2
PladumEVm064753	sp|Q99J56|DERL1_MOUSE Derlin-1 OS=Mus musculus OX=10090 GN=Derl1 PE=1 SV=1
PladumEVm064822	sp|O70200|AIF1_MOUSE Allograft inflammatory factor 1 OS=Mus musculus OX=10090 GN=Aif1 PE=1 SV=1
PladumEVm064833	sp|P0DP27|CALM2_MOUSE Calmodulin-2 OS=Mus musculus OX=10090 GN=Calm2 PE=1 SV=1
PladumEVm065130	sp|P56384|AT5G3_MOUSE ATP synthase F(0) complex subunit C3, mitochondrial OS=Mus musculus OX=10090 GN=Atp5mc3 PE=1 SV=1
PladumEVm065174	.
PladumEVm065255	sp|Q9Z0J0|NPC2_MOUSE NPC intracellular cholesterol transporter 2 OS=Mus musculus OX=10090 GN=Npc2 PE=1 SV=1
PladumEVm065256	.
PladumEVm065536	tr|F6YX19|F6YX19_MOUSE Phosphatidylinositol-glycan biosynthesis class X protein OS=Mus musculus OX=10090 GN=Pigx PE=1 SV=1
PladumEVm065581	tr|B1AXQ0|B1AXQ0_MOUSE Glyoxylate reductase/hydroxypyruvate reductase (Fragment) OS=Mus musculus OX=10090 GN=Grhpr PE=1 SV=1
PladumEVm065628	.
PladumEVm065645	.
PladumEVm065666	sp|Q78XF5|OSTC_MOUSE Oligosaccharyltransferase complex subunit OSTC OS=Mus musculus OX=10090 GN=Ostc PE=1 SV=1
PladumEVm065698	sp|P29268|CCN2_MOUSE CCN family member 2 OS=Mus musculus OX=10090 GN=Ccn2 PE=2 SV=3
PladumEVm066162	sp|O88986|KBL_MOUSE 2-amino-3-ketobutyrate coenzyme A ligase, mitochondrial OS=Mus musculus OX=10090 GN=Gcat PE=1 SV=2
PladumEVm066174	.
PladumEVm066641	sp|P0DP27|CALM2_MOUSE Calmodulin-2 OS=Mus musculus OX=10090 GN=Calm2 PE=1 SV=1
PladumEVm066676	.
PladumEVm066717	.
PladumEVm067031	.
PladumEVm067212	.
PladumEVm067346	sp|P08113|ENPL_MOUSE Endoplasmin OS=Mus musculus OX=10090 GN=Hsp90b1 PE=1 SV=2
PladumEVm067548	.
PladumEVm067765	sp|Q9DB60|PXL2B_MOUSE Prostamide/prostaglandin F synthase OS=Mus musculus OX=10090 GN=Prxl2b PE=1 SV=1
PladumEVm068191	.
PladumEVm068227	.
PladumEVm068599	sp|P47962|RL5_MOUSE 60S ribosomal protein L5 OS=Mus musculus OX=10090 GN=Rpl5 PE=1 SV=3
PladumEVm068769	sp|Q9JM83|CALM4_MOUSE Calmodulin-4 OS=Mus musculus OX=10090 GN=Calm4 PE=2 SV=2
PladumEVm068778	sp|P34884|MIF_MOUSE Macrophage migration inhibitory factor OS=Mus musculus OX=10090 GN=Mif PE=1 SV=2
PladumEVm069049	sp|P47791|GSHR_MOUSE Glutathione reductase, mitochondrial OS=Mus musculus OX=10090 GN=Gsr PE=1 SV=3
PladumEVm069104	.
PladumEVm069892	.
PladumEVm070047	sp|Q64459|CP3AB_MOUSE Cytochrome P450 3A11 OS=Mus musculus OX=10090 GN=Cyp3a11 PE=1 SV=1
PladumEVm070149	.
PladumEVm070230	.
PladumEVm070291	.
PladumEVm070408	.
PladumEVm070976	sp|P62897|CYC_MOUSE Cytochrome c, somatic OS=Mus musculus OX=10090 GN=Cycs PE=1 SV=2
PladumEVm070984	.
PladumEVm071311	.
PladumEVm071934	.
PladumEVm071975	.
PladumEVm072008	.
PladumEVm072196	.
PladumEVm072200	.
PladumEVm072303	sp|P09528|FRIH_MOUSE Ferritin heavy chain OS=Mus musculus OX=10090 GN=Fth1 PE=1 SV=2
PladumEVm072640	.
PladumEVm073243	.
PladumEVm073321	.
PladumEVm073340	.
PladumEVm073442	.
PladumEVm074066	.
PladumEVm074071	.
PladumEVm074235	sp|Q07113|MPRI_MOUSE Cation-independent mannose-6-phosphate receptor OS=Mus musculus OX=10090 GN=Igf2r PE=1 SV=1
PladumEVm074320	.
PladumEVm074418	.
PladumEVm074424	.
PladumEVm074437	.
PladumEVm074470	.
PladumEVm074557	.
PladumEVm074848	tr|B1ATY1|B1ATY1_MOUSE Actin, cytoplasmic 2 OS=Mus musculus OX=10090 GN=Actg1 PE=1 SV=1
PladumEVm075012	.
PladumEVm075178	sp|P11404|FABPH_MOUSE Fatty acid-binding protein, heart OS=Mus musculus OX=10090 GN=Fabp3 PE=1 SV=5
PladumEVm075244	.
PladumEVm075276	.
PladumEVm075353	.
PladumEVm075374	.
PladumEVm075768	.
PladumEVm076110	.
PladumEVm076217	tr|E9Q1F2|E9Q1F2_MOUSE Actin, cytoplasmic 1 OS=Mus musculus OX=10090 GN=Actb PE=1 SV=1
PladumEVm077529	.
PladumEVm077570	.
PladumEVm078100	.
PladumEVm078238	.
PladumEVm078826	.
PladumEVm079440	tr|D3YVK1|D3YVK1_MOUSE Glutamine synthetase (Fragment) OS=Mus musculus OX=10090 GN=Glul PE=1 SV=8
PladumEVm079489	.
PladumEVm079593	.
PladumEVm079749	sp|Q9DAK9|PHP14_MOUSE 14 kDa phosphohistidine phosphatase OS=Mus musculus OX=10090 GN=Phpt1 PE=1 SV=1
PladumEVm079809	.
PladumEVm079991	.
PladumEVm080375	.
PladumEVm080437	.
PladumEVm080621	.
PladumEVm080679	.
PladumEVm080691	.
PladumEVm080934	sp|Q8VDF2|UHRF1_MOUSE E3 ubiquitin-protein ligase UHRF1 OS=Mus musculus OX=10090 GN=Uhrf1 PE=1 SV=2
PladumEVm080939	.
PladumEVm081201	sp|P47955|RLA1_MOUSE 60S acidic ribosomal protein P1 OS=Mus musculus OX=10090 GN=Rplp1 PE=1 SV=1
PladumEVm081300	sp|Q9R1Q9|VAS1_MOUSE V-type proton ATPase subunit S1 OS=Mus musculus OX=10090 GN=Atp6ap1 PE=1 SV=1
PladumEVm081346	.
PladumEVm081372	.
PladumEVm081398	.
PladumEVm081511	sp|O88783|FA5_MOUSE Coagulation factor V OS=Mus musculus OX=10090 GN=F5 PE=1 SV=1
PladumEVm081663	.
PladumEVm081788	sp|Q8CGC7|SYEP_MOUSE Bifunctional glutamate/proline--tRNA ligase OS=Mus musculus OX=10090 GN=Eprs1 PE=1 SV=4
PladumEVm083031	.
PladumEVm083054	tr|E9Q5F4|E9Q5F4_MOUSE Actin, cytoplasmic 1 (Fragment) OS=Mus musculus OX=10090 GN=Actb PE=1 SV=1
PladumEVm083248	.
PladumEVm083331	.
PladumEVm083417	.
PladumEVm083652	.
PladumEVm084109	tr|D3Z169|D3Z169_MOUSE Protein turtle homolog B OS=Mus musculus OX=10090 GN=Igsf9b PE=1 SV=1
PladumEVm084110	.
PladumEVm084356	.
PladumEVm084585	.
PladumEVm084773	.
PladumEVm085008	.
PladumEVm085084	.
PladumEVm085098	.
PladumEVm085109	.
PladumEVm086152	.
PladumEVm086178	.
PladumEVm087000	.
PladumEVm087001	sp|Q9CZM2|RL15_MOUSE 60S ribosomal protein L15 OS=Mus musculus OX=10090 GN=Rpl15 PE=1 SV=4
PladumEVm087163	.
PladumEVm087218	.
PladumEVm087503	.
PladumEVm088023	sp|Q9CPQ8|ATP5L_MOUSE ATP synthase subunit g, mitochondrial OS=Mus musculus OX=10090 GN=Atp5mg PE=1 SV=1
PladumEVm088121	.
PladumEVm088387	tr|E9QK16|E9QK16_MOUSE Protocadherin Fat 3 OS=Mus musculus OX=10090 GN=Fat3 PE=1 SV=1
PladumEVm088668	tr|E9Q411|E9Q411_MOUSE Neuroblastoma-amplified sequence OS=Mus musculus OX=10090 GN=Nbas PE=1 SV=1
PladumEVm088943	.
PladumEVm089170	.
PladumEVm089251	.
PladumEVm089257	.
PladumEVm089920	.
PladumEVm090036	.
PladumEVm090663	tr|A2AUM2|A2AUM2_MOUSE Non-specific serine/threonine protein kinase OS=Mus musculus OX=10090 GN=Eif2ak4 PE=1 SV=1
PladumEVm090907	.
PladumEVm090948	.
PladumEVm091096	.
PladumEVm091147	sp|Q00612|G6PD1_MOUSE Glucose-6-phosphate 1-dehydrogenase X OS=Mus musculus OX=10090 GN=G6pdx PE=1 SV=3
PladumEVm091206	.
PladumEVm091374	sp|Q8BS40|CPTP_MOUSE Ceramide-1-phosphate transfer protein OS=Mus musculus OX=10090 GN=Cptp PE=1 SV=1
PladumEVm091586	.
PladumEVm091671	.
PladumEVm091715	tr|A0A286YD12|A0A286YD12_MOUSE Neurolysin, mitochondrial OS=Mus musculus OX=10090 GN=Nln PE=1 SV=1
PladumEVm092305	.
PladumEVm092430	.
PladumEVm092665	.
PladumEVm092669	.
PladumEVm092865	.
PladumEVm093032	tr|V9GXX3|V9GXX3_MOUSE Oxysterol-binding protein (Fragment) OS=Mus musculus OX=10090 GN=Osbpl6 PE=1 SV=1
PladumEVm093206	.
PladumEVm093280	sp|Q9CQB5|CISD2_MOUSE CDGSH iron-sulfur domain-containing protein 2 OS=Mus musculus OX=10090 GN=Cisd2 PE=1 SV=1
PladumEVm093512	sp|Q920P5|KAD5_MOUSE Adenylate kinase isoenzyme 5 OS=Mus musculus OX=10090 GN=Ak5 PE=1 SV=2
PladumEVm093796	sp|Q9CQB5|CISD2_MOUSE CDGSH iron-sulfur domain-containing protein 2 OS=Mus musculus OX=10090 GN=Cisd2 PE=1 SV=1
PladumEVm093985	.
PladumEVm094180	tr|A0A668KL51|A0A668KL51_MOUSE Isocitrate dehydrogenase [NAD] subunit, mitochondrial OS=Mus musculus OX=10090 GN=Idh3b PE=1 SV=1
PladumEVm094320	.
PladumEVm095008	.
PladumEVm095778	.
PladumEVm095958	.
PladumEVm096039	.
PladumEVm096240	.
PladumEVm096490	.
PladumEVm096590	.
PladumEVm096739	.
PladumEVm097014	.
PladumEVm097205	.
PladumEVm097305	.
PladumEVm097442	.
PladumEVm097445	.
PladumEVm098335	.
PladumEVm098401	sp|P58681|TLR7_MOUSE Toll-like receptor 7 OS=Mus musculus OX=10090 GN=Tlr7 PE=1 SV=1
PladumEVm098413	tr|K4DI61|K4DI61_MOUSE PHD finger protein 10 OS=Mus musculus OX=10090 GN=Phf10 PE=1 SV=1
PladumEVm098452	sp|Q9CR13|FMC1_MOUSE Protein FMC1 homolog OS=Mus musculus OX=10090 GN=Fmc1 PE=1 SV=1
PladumEVm098757	.
PladumEVm098822	.
PladumEVm098883	.
PladumEVm099051	.
PladumEVm099087	.
PladumEVm099140	.
PladumEVm100049	.
PladumEVm100215	.
PladumEVm100248	.
PladumEVm100380	.
PladumEVm100417	.
PladumEVm100499	.
PladumEVm100511	.
PladumEVm100628	.
PladumEVm100684	.
PladumEVm100702	.
PladumEVm100901	.
PladumEVm101193	.
PladumEVm101689	.
PladumEVm101779	.
PladumEVm101921	.
PladumEVm101982	.
PladumEVm102048	.
PladumEVm102106	.
PladumEVm102110	.
PladumEVm102159	.
PladumEVm102979	.
PladumEVm103179	.
PladumEVm103221	.
PladumEVm103301	.
PladumEVm103371	.
PladumEVm103519	.
PladumEVm103613	.
PladumEVm103692	sp|P05201|AATC_MOUSE Aspartate aminotransferase, cytoplasmic OS=Mus musculus OX=10090 GN=Got1 PE=1 SV=3
PladumEVm103717	.
PladumEVm104068	.
PladumEVm104374	.
PladumEVm104617	.
PladumEVm104809	.
PladumEVm104843	.
PladumEVm104847	.
PladumEVm105102	.
PladumEVm105107	.
PladumEVm105351	.
PladumEVm105762	.
PladumEVm106213	.
PladumEVm106681	.
PladumEVm106721	.
PladumEVm106812	.
PladumEVm106876	.
PladumEVm106880	.
PladumEVm106894	.
PladumEVm107147	sp|Q3U821|WDR75_MOUSE WD repeat-containing protein 75 OS=Mus musculus OX=10090 GN=Wdr75 PE=1 SV=1
PladumEVm107529	.
PladumEVm107955	sp|Q9JLJ1|SELK_MOUSE Selenoprotein K OS=Mus musculus OX=10090 GN=Selenok PE=1 SV=3
PladumEVm108274	.
PladumEVm108556	sp|Q61016|GBG7_MOUSE Guanine nucleotide-binding protein G(I)/G(S)/G(O) subunit gamma-7 OS=Mus musculus OX=10090 GN=Gng7 PE=1 SV=2
PladumEVm108758	.
PladumEVm108831	.
PladumEVm108857	.
PladumEVm109327	.
PladumEVm109440	.
PladumEVm109575	.
PladumEVm109746	.
PladumEVm109970	.
PladumEVm110119	tr|A0A0J9YTR2|A0A0J9YTR2_MOUSE RIKEN cDNA 0610012G03 gene OS=Mus musculus OX=10090 GN=0610012G03Rik PE=1 SV=1
PladumEVm110125	.
PladumEVm110298	.
PladumEVm110366	.
PladumEVm111142	.
PladumEVm111888	.
PladumEVm111909	.
PladumEVm111952	.
PladumEVm112253	.
PladumEVm112262	.
PladumEVm112928	.
PladumEVm113051	.
PladumEVm113154	sp|P10601|PAHO_MOUSE Pancreatic prohormone OS=Mus musculus OX=10090 GN=Ppy PE=3 SV=1
PladumEVm113178	.
PladumEVm114285	.
PladumEVm114337	.
PladumEVm114401	.
PladumEVm114495	.
PladumEVm114913	.
PladumEVm114951	.
PladumEVm115079	.
PladumEVm115518	.
PladumEVm115857	.
PladumEVm115934	.
PladumEVm117507	.
PladumEVm117688	.
PladumEVm117948	.
PladumEVm118230	.
PladumEVm118289	.
PladumEVm120235	.
PladumEVm120532	.
PladumEVm121471	.
PladumEVm121539	.
PladumEVm121694	.
PladumEVm121875	.
PladumEVm122521	.
PladumEVm122616	.
PladumEVm122817	.
PladumEVm123010	.
PladumEVm123661	.
PladumEVm123835	.
PladumEVm124145	.
PladumEVm124259	.
PladumEVm124929	.
PladumEVm125288	.
PladumEVm125525	.
PladumEVm125983	.
PladumEVm127025	.
PladumEVm127063	.
PladumEVm127493	.
PladumEVm128237	.
PladumEVm128685	.
PladumEVm129250	.
PladumEVm131285	.
PladumEVm132335	.
PladumEVm133669	.
PladumEVm133695	.
PladumEVm134222	.
PladumEVm136291	.
PladumEVm137068	.
PladumEVm140409	.
PladumEVm141764	.
PladumEVm143010	.
PladumEVm144132	.
PladumEVm145457	.
PladumEVm145536	.
PladumEVm145795	.
PladumEVm146423	.
PladumEVm147004	.
PladumEVm149380	.
PladumEVm151897	.
PladumEVm152346	.
PladumEVm152465	.
PladumEVm153568	.
PladumEVm153693	.
PladumEVm156736	.
PladumEVm156815	.
PladumEVm156894	.
PladumEVm158209	.
PladumEVm159031	.
PladumEVm159178	.
PladumEVm159453	.
PladumEVm159990	.
PladumEVm164835	.
PladumEVm169103	.
PladumEVm169510	.
PladumEVm171107	.
PladumEVm176688	.
PladumEVm182175	.
PladumEVm186731	.

## Sheet: Cluster2
Gene ID	Mouse
PladumEVm000005	tr|A0A494BAZ4|A0A494BAZ4_MOUSE Peroxiredoxin-5 (Fragment) OS=Mus musculus OX=10090 GN=Prdx5 PE=1 SV=1
PladumEVm000007	tr|A0A338P687|A0A338P687_MOUSE Leucine-zipper-like transcriptional regulator 1 OS=Mus musculus OX=10090 GN=Lztr1 PE=1 SV=1
PladumEVm000013	.
PladumEVm000018	.
PladumEVm000019	.
PladumEVm000021	.
PladumEVm000022	.
PladumEVm000027	tr|B9EHX4|B9EHX4_MOUSE Serine-protein kinase ATM OS=Mus musculus OX=10090 GN=Atm PE=1 SV=1
PladumEVm000028	.
PladumEVm000031	.
PladumEVm000039	.
PladumEVm000041	sp|Q8K194|SNR27_MOUSE U4/U6.U5 small nuclear ribonucleoprotein 27 kDa protein OS=Mus musculus OX=10090 GN=Snrnp27 PE=1 SV=1
PladumEVm000043	tr|F6XXE6|F6XXE6_MOUSE Amylo-1,6-glucosidase, 4-alpha-glucanotransferase (Fragment) OS=Mus musculus OX=10090 GN=Agl PE=1 SV=2
PladumEVm000044	.
PladumEVm000047	.
PladumEVm000052	sp|Q9JHU4|DYHC1_MOUSE Cytoplasmic dynein 1 heavy chain 1 OS=Mus musculus OX=10090 GN=Dync1h1 PE=1 SV=2
PladumEVm000053	sp|P55200|KMT2A_MOUSE Histone-lysine N-methyltransferase 2A OS=Mus musculus OX=10090 GN=Kmt2a PE=1 SV=3
PladumEVm000054	.
PladumEVm000063	sp|Q8C2E4|PTCD1_MOUSE Pentatricopeptide repeat-containing protein 1, mitochondrial OS=Mus musculus OX=10090 GN=Ptcd1 PE=2 SV=2
PladumEVm000065	sp|O54827|AT10A_MOUSE Phospholipid-transporting ATPase VA OS=Mus musculus OX=10090 GN=Atp10a PE=1 SV=4
PladumEVm000068	tr|A0A140T8I9|A0A140T8I9_MOUSE Phosphatidylinositol 4-kinase alpha OS=Mus musculus OX=10090 GN=Pi4ka PE=1 SV=1
PladumEVm000071	sp|Q9JII6|AK1A1_MOUSE Aldo-keto reductase family 1 member A1 OS=Mus musculus OX=10090 GN=Akr1a1 PE=1 SV=3
PladumEVm000072	tr|Q923F1|Q923F1_MOUSE Chloride channel, nucleotide sensitive 1A OS=Mus musculus OX=10090 GN=Clns1a PE=1 SV=1
PladumEVm000073	sp|Q5XG71|UTP20_MOUSE Small subunit processome component 20 homolog OS=Mus musculus OX=10090 GN=Utp20 PE=1 SV=2
PladumEVm000074	tr|J3QMC5|J3QMC5_MOUSE Midasin OS=Mus musculus OX=10090 GN=Mdn1 PE=1 SV=1
PladumEVm000075	.
PladumEVm000076	sp|Q3UFJ6|T184A_MOUSE Transmembrane protein 184A OS=Mus musculus OX=10090 GN=Tmem184a PE=1 SV=1
PladumEVm000077	sp|Q9ET80|JPH1_MOUSE Junctophilin-1 OS=Mus musculus OX=10090 GN=Jph1 PE=1 SV=1
PladumEVm000078	.
PladumEVm000081	sp|Q641K5|NUAK1_MOUSE NUAK family SNF1-like kinase 1 OS=Mus musculus OX=10090 GN=Nuak1 PE=1 SV=1
PladumEVm000082	tr|A0A087WRV6|A0A087WRV6_MOUSE E3 ubiquitin-protein ligase TRIP12 (Fragment) OS=Mus musculus OX=10090 GN=Trip12 PE=1 SV=1
PladumEVm000084	tr|D3Z5N5|D3Z5N5_MOUSE 1-phosphatidylinositol-3-phosphate 5-kinase OS=Mus musculus OX=10090 GN=Pikfyve PE=1 SV=2
PladumEVm000087	tr|D3Z0F5|D3Z0F5_MOUSE COP9 signalosome complex subunit 6 OS=Mus musculus OX=10090 GN=Cops6 PE=1 SV=1
PladumEVm000088	sp|Q6NVE9|PPTC7_MOUSE Protein phosphatase PTC7 homolog OS=Mus musculus OX=10090 GN=Pptc7 PE=1 SV=1
PladumEVm000089	sp|Q6PNC0|DMXL1_MOUSE DmX-like protein 1 OS=Mus musculus OX=10090 GN=Dmxl1 PE=1 SV=1
PladumEVm000090	sp|P60003|ELOF1_MOUSE Transcription elongation factor 1 homolog OS=Mus musculus OX=10090 GN=Elof1 PE=1 SV=1
PladumEVm000094	.
PladumEVm000097	sp|Q9R0Q3|TMED2_MOUSE Transmembrane emp24 domain-containing protein 2 OS=Mus musculus OX=10090 GN=Tmed2 PE=1 SV=1
PladumEVm000098	tr|E9PZP8|E9PZP8_MOUSE HECT and RLD domain-containing E3 ubiquitin protein ligase family member 1 OS=Mus musculus OX=10090 GN=Herc1 PE=1 SV=1
PladumEVm000108	sp|Q80TL7|MON2_MOUSE Protein MON2 homolog OS=Mus musculus OX=10090 GN=Mon2 PE=1 SV=2
PladumEVm000109	sp|Q76MZ3|2AAA_MOUSE Serine/threonine-protein phosphatase 2A 65 kDa regulatory subunit A alpha isoform OS=Mus musculus OX=10090 GN=Ppp2r1a PE=1 SV=3
PladumEVm000111	tr|Q9CPS5|Q9CPS5_MOUSE 26S proteasome non-ATPase regulatory subunit 8 OS=Mus musculus OX=10090 GN=Psmd8 PE=1 SV=2
PladumEVm000112	.
PladumEVm000113	sp|Q9DBR1|XRN2_MOUSE 5-3 exoribonuclease 2 OS=Mus musculus OX=10090 GN=Xrn2 PE=1 SV=1
PladumEVm000114	sp|A3FIN4|AT8B5_MOUSE Phospholipid-transporting ATPase FetA OS=Mus musculus OX=10090 GN=Atp8b5 PE=2 SV=1
PladumEVm000119	.
PladumEVm000127	sp|Q8BX70|VP13C_MOUSE Vacuolar protein sorting-associated protein 13C OS=Mus musculus OX=10090 GN=Vps13c PE=1 SV=2
PladumEVm000128	tr|E9Q8K6|E9Q8K6_MOUSE Nuclear receptor corepressor 1 (Fragment) OS=Mus musculus OX=10090 GN=Ncor1 PE=1 SV=1
PladumEVm000129	sp|Q8K3P5|CNOT6_MOUSE CCR4-NOT transcription complex subunit 6 OS=Mus musculus OX=10090 GN=Cnot6 PE=1 SV=2
PladumEVm000130	.
PladumEVm000132	.
PladumEVm000135	.
PladumEVm000137	.
PladumEVm000139	sp|Q9CQT7|DESI1_MOUSE Desumoylating isopeptidase 1 OS=Mus musculus OX=10090 GN=Desi1 PE=1 SV=1
PladumEVm000142	tr|E9Q8F8|E9Q8F8_MOUSE ATP-binding cassette, sub-family A (ABC1), member 14 OS=Mus musculus OX=10090 GN=Abca14 PE=4 SV=1
PladumEVm000145	tr|E9Q5E2|E9Q5E2_MOUSE THO complex subunit 2 OS=Mus musculus OX=10090 GN=Thoc2l PE=1 SV=1
PladumEVm000148	sp|G5E8P1|BRD1_MOUSE Bromodomain-containing protein 1 OS=Mus musculus OX=10090 GN=Brd1 PE=1 SV=1
PladumEVm000149	sp|Q924W7|DEN2B_MOUSE DENN domain-containing protein 2B OS=Mus musculus OX=10090 GN=Dennd2b PE=1 SV=1
PladumEVm000151	sp|Q8C129|LCAP_MOUSE Leucyl-cystinyl aminopeptidase OS=Mus musculus OX=10090 GN=Lnpep PE=1 SV=1
PladumEVm000152	tr|A0A1Y7VNG8|A0A1Y7VNG8_MOUSE HEAT repeat-containing protein 1 OS=Mus musculus OX=10090 GN=Heatr1 PE=1 SV=1
PladumEVm000157	sp|Q8VE73|CUL7_MOUSE Cullin-7 OS=Mus musculus OX=10090 GN=Cul7 PE=1 SV=2
PladumEVm000160	sp|P10853|H2B1F_MOUSE Histone H2B type 1-F/J/L OS=Mus musculus OX=10090 GN=H2bc7 PE=1 SV=2
PladumEVm000161	sp|Q9DBP5|KCY_MOUSE UMP-CMP kinase OS=Mus musculus OX=10090 GN=Cmpk1 PE=1 SV=1
PladumEVm000164	sp|Q3TDQ1|STT3B_MOUSE Dolichyl-diphosphooligosaccharide--protein glycosyltransferase subunit STT3B OS=Mus musculus OX=10090 GN=Stt3b PE=1 SV=2
PladumEVm000165	sp|P0CG49|UBB_MOUSE Polyubiquitin-B OS=Mus musculus OX=10090 GN=Ubb PE=2 SV=1
PladumEVm000167	tr|D3Z4V1|D3Z4V1_MOUSE Pleiotropic regulator 1 OS=Mus musculus OX=10090 GN=Plrg1 PE=1 SV=1
PladumEVm000168	.
PladumEVm000173	tr|A0A0U1RNJ1|A0A0U1RNJ1_MOUSE 3-hydroxyacyl-[acyl-carrier-protein] dehydratase OS=Mus musculus OX=10090 GN=Fasn PE=1 SV=1
PladumEVm000174	tr|E9PWD2|E9PWD2_MOUSE Thrombospondin type-1 domain-containing protein 7A OS=Mus musculus OX=10090 GN=Thsd7a PE=1 SV=1
PladumEVm000176	sp|P10711|TCEA1_MOUSE Transcription elongation factor A protein 1 OS=Mus musculus OX=10090 GN=Tcea1 PE=1 SV=2
PladumEVm000177	.
PladumEVm000179	sp|Q68ED3|PAPD5_MOUSE Terminal nucleotidyltransferase 4B OS=Mus musculus OX=10090 GN=Tent4b PE=1 SV=2
PladumEVm000181	sp|O88329|MYO1A_MOUSE Unconventional myosin-Ia OS=Mus musculus OX=10090 GN=Myo1a PE=2 SV=2
PladumEVm000182	sp|Q9JM13|RABX5_MOUSE Rab5 GDP/GTP exchange factor OS=Mus musculus OX=10090 GN=Rabgef1 PE=1 SV=1
PladumEVm000183	.
PladumEVm000184	sp|Q8BL48|UNK_MOUSE RING finger protein unkempt homolog OS=Mus musculus OX=10090 GN=Unk PE=1 SV=1
PladumEVm000187	sp|Q8CGC7|SYEP_MOUSE Bifunctional glutamate/proline--tRNA ligase OS=Mus musculus OX=10090 GN=Eprs1 PE=1 SV=4
PladumEVm000189	.
PladumEVm000194	sp|Q99LL5|PWP1_MOUSE Periodic tryptophan protein 1 homolog OS=Mus musculus OX=10090 GN=Pwp1 PE=1 SV=1
PladumEVm000196	.
PladumEVm000197	sp|E9PYQ0|RS10B_MOUSE Radial spoke head 10 homolog B OS=Mus musculus OX=10090 GN=Rsph10b PE=1 SV=1
PladumEVm000199	sp|Q920I9|WDR7_MOUSE WD repeat-containing protein 7 OS=Mus musculus OX=10090 GN=Wdr7 PE=1 SV=3
PladumEVm000204	tr|E9PWD4|E9PWD4_MOUSE tRNA (guanine(26)-N(2))-dimethyltransferase OS=Mus musculus OX=10090 GN=Trmt1 PE=1 SV=1
PladumEVm000207	tr|Q3TVF4|Q3TVF4_MOUSE Geranylgeranyl transferase type-2 subunit beta OS=Mus musculus OX=10090 GN=Rabggtb PE=1 SV=1
PladumEVm000208	sp|G3X9K3|BIG1_MOUSE Brefeldin A-inhibited guanine nucleotide-exchange protein 1 OS=Mus musculus OX=10090 GN=Arfgef1 PE=1 SV=1
PladumEVm000209	.
PladumEVm000210	tr|A2AS91|A2AS91_MOUSE DnaJ homolog subfamily C member 16 (Fragment) OS=Mus musculus OX=10090 GN=Dnajc16 PE=1 SV=1
PladumEVm000211	tr|Q6AXE3|Q6AXE3_MOUSE ATP-binding cassette sub-family A member 3 OS=Mus musculus OX=10090 GN=Abca3 PE=1 SV=1
PladumEVm000212	.
PladumEVm000214	.
PladumEVm000215	sp|P97313|PRKDC_MOUSE DNA-dependent protein kinase catalytic subunit OS=Mus musculus OX=10090 GN=Prkdc PE=1 SV=3
PladumEVm000216	sp|A3KGK3|FR1L4_MOUSE Fer-1-like protein 4 OS=Mus musculus OX=10090 GN=Fer1l4 PE=2 SV=3
PladumEVm000222	sp|Q9CXK8|NIP7_MOUSE 60S ribosome subunit biogenesis protein NIP7 homolog OS=Mus musculus OX=10090 GN=Nip7 PE=1 SV=1
PladumEVm000227	.
PladumEVm000229	sp|Q3UKJ7|SMU1_MOUSE WD40 repeat-containing protein SMU1 OS=Mus musculus OX=10090 GN=Smu1 PE=2 SV=2
PladumEVm000232	sp|Q9CQ33|LZTR1_MOUSE Leucine-zipper-like transcriptional regulator 1 OS=Mus musculus OX=10090 GN=Lztr1 PE=1 SV=2
PladumEVm000233	sp|Q8BSZ2|AP3S2_MOUSE AP-3 complex subunit sigma-2 OS=Mus musculus OX=10090 GN=Ap3s2 PE=1 SV=1
PladumEVm000244	sp|Q0QWG9|GRD2I_MOUSE Delphilin OS=Mus musculus OX=10090 GN=Grid2ip PE=1 SV=1
PladumEVm000247	tr|E9QP09|E9QP09_MOUSE Cullin-9 OS=Mus musculus OX=10090 GN=Cul9 PE=1 SV=1
PladumEVm000248	.
PladumEVm000249	sp|P97390|VPS45_MOUSE Vacuolar protein sorting-associated protein 45 OS=Mus musculus OX=10090 GN=Vps45 PE=1 SV=1
PladumEVm000250	.
PladumEVm000253	.
PladumEVm000255	sp|Q69ZJ7|RIC1_MOUSE Guanine nucleotide exchange factor subunit RIC1 OS=Mus musculus OX=10090 GN=Ric1 PE=1 SV=2
PladumEVm000256	sp|Q9D2F7|P210L_MOUSE Nuclear pore membrane glycoprotein 210-like OS=Mus musculus OX=10090 GN=Nup210l PE=1 SV=2
PladumEVm000261	.
PladumEVm000262	sp|Q8R418|DICER_MOUSE Endoribonuclease Dicer OS=Mus musculus OX=10090 GN=Dicer1 PE=1 SV=3
PladumEVm000263	sp|E9PVA8|GCN1_MOUSE eIF-2-alpha kinase activator GCN1 OS=Mus musculus OX=10090 GN=Gcn1 PE=1 SV=1
PladumEVm000264	sp|Q7TMY8|HUWE1_MOUSE E3 ubiquitin-protein ligase HUWE1 OS=Mus musculus OX=10090 GN=Huwe1 PE=1 SV=5
PladumEVm000267	.
PladumEVm000268	.
PladumEVm000269	sp|Q80UM7|MOGS_MOUSE Mannosyl-oligosaccharide glucosidase OS=Mus musculus OX=10090 GN=Mogs PE=1 SV=1
PladumEVm000271	.
PladumEVm000274	.
PladumEVm000275	sp|Q8BP48|MAP11_MOUSE Methionine aminopeptidase 1 OS=Mus musculus OX=10090 GN=Metap1 PE=1 SV=1
PladumEVm000279	sp|P59268|ZDHC9_MOUSE Palmitoyltransferase ZDHHC9 OS=Mus musculus OX=10090 GN=Zdhhc9 PE=2 SV=1
PladumEVm000280	sp|Q6P1E1|ZMIZ1_MOUSE Zinc finger MIZ domain-containing protein 1 OS=Mus musculus OX=10090 GN=Zmiz1 PE=1 SV=1
PladumEVm000281	.
PladumEVm000282	.
PladumEVm000287	sp|E9PZM4|CHD2_MOUSE Chromodomain-helicase-DNA-binding protein 2 OS=Mus musculus OX=10090 GN=Chd2 PE=1 SV=1
PladumEVm000288	.
PladumEVm000289	tr|S4R2R5|S4R2R5_MOUSE Ankyrin-2 OS=Mus musculus OX=10090 GN=Ank2 PE=1 SV=3
PladumEVm000291	sp|Q93092|TALDO_MOUSE Transaldolase OS=Mus musculus OX=10090 GN=Taldo1 PE=1 SV=2
PladumEVm000292	sp|Q80TT8|CUL9_MOUSE Cullin-9 OS=Mus musculus OX=10090 GN=Cul9 PE=1 SV=2
PladumEVm000295	tr|G5E8Q4|G5E8Q4_MOUSE Cytohesin-3 OS=Mus musculus OX=10090 GN=Cyth3 PE=1 SV=1
PladumEVm000303	sp|Q3U129|B3GNL_MOUSE UDP-GlcNAc:betaGal beta-1,3-N-acetylglucosaminyltransferase-like protein 1 OS=Mus musculus OX=10090 GN=B3gntl1 PE=2 SV=1
PladumEVm000306	.
PladumEVm000309	.
PladumEVm000311	tr|F6QC57|F6QC57_MOUSE E3 ubiquitin-protein ligase OS=Mus musculus OX=10090 GN=Ubr3 PE=1 SV=1
PladumEVm000315	.
PladumEVm000317	tr|H3BIY0|H3BIY0_MOUSE N-alpha-acetyltransferase 60 OS=Mus musculus OX=10090 GN=Naa60 PE=4 SV=1
PladumEVm000320	.
PladumEVm000321	tr|F6RDS0|F6RDS0_MOUSE E3 ubiquitin-protein ligase (Fragment) OS=Mus musculus OX=10090 GN=Ubr3 PE=1 SV=1
PladumEVm000322	tr|E9Q9V7|E9Q9V7_MOUSE Snf2-related CREBBP activator protein OS=Mus musculus OX=10090 GN=Srcap PE=1 SV=1
PladumEVm000327	.
PladumEVm000328	tr|D3Z0V6|D3Z0V6_MOUSE cAMP-dependent protein kinase type I-beta regulatory subunit OS=Mus musculus OX=10090 GN=Prkar1b PE=1 SV=1
PladumEVm000330	tr|Q6DFZ1|Q6DFZ1_MOUSE Golgi-specific brefeldin A-resistance factor 1 OS=Mus musculus OX=10090 GN=Gbf1 PE=1 SV=1
PladumEVm000332	tr|A0A0N4SVL0|A0A0N4SVL0_MOUSE Eukaryotic translation initiation factor 4 gamma 3 OS=Mus musculus OX=10090 GN=Eif4g3 PE=1 SV=1
PladumEVm000335	.
PladumEVm000338	sp|Q5SWU9|ACACA_MOUSE Acetyl-CoA carboxylase 1 OS=Mus musculus OX=10090 GN=Acaca PE=1 SV=1
PladumEVm000339	.
PladumEVm000342	.
PladumEVm000344	.
PladumEVm000345	tr|A0A0G2JFK5|A0A0G2JFK5_MOUSE [Histone H4]-lysine(20) N-methyltransferase OS=Mus musculus OX=10090 GN=Kmt5a PE=1 SV=1
PladumEVm000346	tr|E9QNY8|E9QNY8_MOUSE Sacsin OS=Mus musculus OX=10090 GN=Sacs PE=1 SV=1
PladumEVm000347	tr|A0A0N4SUI4|A0A0N4SUI4_MOUSE Late secretory pathway protein AVL9 homolog OS=Mus musculus OX=10090 GN=Avl9 PE=1 SV=1
PladumEVm000349	.
PladumEVm000352	.
PladumEVm000354	tr|A0A0A6YWV8|A0A0A6YWV8_MOUSE ATP-dependent RNA helicase TDRD9 (Fragment) OS=Mus musculus OX=10090 GN=Tdrd9 PE=1 SV=1
PladumEVm000356	sp|Q6PF93|PK3C3_MOUSE Phosphatidylinositol 3-kinase catalytic subunit type 3 OS=Mus musculus OX=10090 GN=Pik3c3 PE=1 SV=1
PladumEVm000357	.
PladumEVm000358	sp|Q6PDI5|ECM29_MOUSE Proteasome adapter and scaffold protein ECM29 OS=Mus musculus OX=10090 GN=Ecpas PE=1 SV=3
PladumEVm000360	sp|Q9Z265|CHK2_MOUSE Serine/threonine-protein kinase Chk2 OS=Mus musculus OX=10090 GN=Chek2 PE=1 SV=1
PladumEVm000362	.
PladumEVm000365	tr|E9Q8F8|E9Q8F8_MOUSE ATP-binding cassette, sub-family A (ABC1), member 14 OS=Mus musculus OX=10090 GN=Abca14 PE=4 SV=1
PladumEVm000370	sp|P62983|RS27A_MOUSE Ubiquitin-40S ribosomal protein S27a OS=Mus musculus OX=10090 GN=Rps27a PE=1 SV=2
PladumEVm000371	sp|Q8BYR1|TYW4_MOUSE tRNA wybutosine-synthesizing protein 4 OS=Mus musculus OX=10090 GN=Lcmt2 PE=2 SV=4
PladumEVm000372	sp|Q6P1E1|ZMIZ1_MOUSE Zinc finger MIZ domain-containing protein 1 OS=Mus musculus OX=10090 GN=Zmiz1 PE=1 SV=1
PladumEVm000373	sp|Q80TT8|CUL9_MOUSE Cullin-9 OS=Mus musculus OX=10090 GN=Cul9 PE=1 SV=2
PladumEVm000377	tr|E9PUC0|E9PUC0_MOUSE RING finger protein 44 OS=Mus musculus OX=10090 GN=Rnf44 PE=4 SV=1
PladumEVm000381	sp|Q9CR16|PPID_MOUSE Peptidyl-prolyl cis-trans isomerase D OS=Mus musculus OX=10090 GN=Ppid PE=1 SV=3
PladumEVm000385	.
PladumEVm000386	tr|V9GXM4|V9GXM4_MOUSE Unconventional myosin-6 OS=Mus musculus OX=10090 GN=Myo6 PE=1 SV=1
PladumEVm000388	.
PladumEVm000394	.
PladumEVm000396	sp|P70349|HINT1_MOUSE Histidine triad nucleotide-binding protein 1 OS=Mus musculus OX=10090 GN=Hint1 PE=1 SV=3
PladumEVm000398	sp|O70591|PFD2_MOUSE Prefoldin subunit 2 OS=Mus musculus OX=10090 GN=Pfdn2 PE=1 SV=2
PladumEVm000401	sp|Q9CTG6|AT132_MOUSE Polyamine-transporting ATPase 13A2 OS=Mus musculus OX=10090 GN=Atp13a2 PE=2 SV=3
PladumEVm000407	.
PladumEVm000409	tr|A0A494B924|A0A494B924_MOUSE Protein-tyrosine-phosphatase OS=Mus musculus OX=10090 GN=Dusp1 PE=3 SV=1
PladumEVm000412	sp|A2AWA9|RBGP1_MOUSE Rab GTPase-activating protein 1 OS=Mus musculus OX=10090 GN=Rabgap1 PE=1 SV=1
PladumEVm000413	tr|F6Z6F4|F6Z6F4_MOUSE Probable global transcription activator SNF2L1 (Fragment) OS=Mus musculus OX=10090 GN=Smarca1 PE=1 SV=1
PladumEVm000418	sp|Q8CHR6|DPYD_MOUSE Dihydropyrimidine dehydrogenase [NADP(+)] OS=Mus musculus OX=10090 GN=Dpyd PE=1 SV=1
PladumEVm000426	tr|A0A0A6YWV8|A0A0A6YWV8_MOUSE ATP-dependent RNA helicase TDRD9 (Fragment) OS=Mus musculus OX=10090 GN=Tdrd9 PE=1 SV=1
PladumEVm000427	tr|A0A0R4J2C7|A0A0R4J2C7_MOUSE Phosphoinositide 3-kinase regulatory subunit 4 OS=Mus musculus OX=10090 GN=Pik3r4 PE=1 SV=1
PladumEVm000428	tr|A2CG76|A2CG76_MOUSE Histone-lysine N-methyltransferase EHMT2 OS=Mus musculus OX=10090 GN=Ehmt2 PE=1 SV=1
PladumEVm000430	sp|O35864|CSN5_MOUSE COP9 signalosome complex subunit 5 OS=Mus musculus OX=10090 GN=Cops5 PE=1 SV=3
PladumEVm000433	sp|Q62141|SIN3B_MOUSE Paired amphipathic helix protein Sin3b OS=Mus musculus OX=10090 GN=Sin3b PE=1 SV=2
PladumEVm000436	.
PladumEVm000440	.
PladumEVm000443	.
PladumEVm000446	tr|A6XDB1|A6XDB1_MOUSE Phosphodiesterase OS=Mus musculus OX=10090 GN=Pde4d PE=1 SV=1
PladumEVm000447	sp|Q99K85|SERC_MOUSE Phosphoserine aminotransferase OS=Mus musculus OX=10090 GN=Psat1 PE=1 SV=1
PladumEVm000448	.
PladumEVm000452	.
PladumEVm000453	.
PladumEVm000461	tr|A2A8R7|A2A8R7_MOUSE Terminal uridylyltransferase 4 OS=Mus musculus OX=10090 GN=Tut4 PE=1 SV=1
PladumEVm000462	.
PladumEVm000464	sp|Q80U95|UBE3C_MOUSE Ubiquitin-protein ligase E3C OS=Mus musculus OX=10090 GN=Ube3c PE=1 SV=2
PladumEVm000465	tr|E9Q175|E9Q175_MOUSE Unconventional myosin-6 OS=Mus musculus OX=10090 GN=Myo6 PE=1 SV=1
PladumEVm000466	sp|Q9JJI8|RL38_MOUSE 60S ribosomal protein L38 OS=Mus musculus OX=10090 GN=Rpl38 PE=1 SV=3
PladumEVm000467	.
PladumEVm000469	tr|F6V8A7|F6V8A7_MOUSE E3 ubiquitin-protein ligase RMND5A (Fragment) OS=Mus musculus OX=10090 GN=Rmnd5a PE=1 SV=1
PladumEVm000473	.
PladumEVm000475	tr|E9PUC0|E9PUC0_MOUSE RING finger protein 44 OS=Mus musculus OX=10090 GN=Rnf44 PE=4 SV=1
PladumEVm000476	sp|A2AHJ4|BRWD3_MOUSE Bromodomain and WD repeat-containing protein 3 OS=Mus musculus OX=10090 GN=Brwd3 PE=1 SV=1
PladumEVm000480	.
PladumEVm000482	.
PladumEVm000483	sp|P14148|RL7_MOUSE 60S ribosomal protein L7 OS=Mus musculus OX=10090 GN=Rpl7 PE=1 SV=2
PladumEVm000485	sp|O35134|RPA1_MOUSE DNA-directed RNA polymerase I subunit RPA1 OS=Mus musculus OX=10090 GN=Polr1a PE=1 SV=2
PladumEVm000486	sp|Q2EMV9|PAR14_MOUSE Protein mono-ADP-ribosyltransferase PARP14 OS=Mus musculus OX=10090 GN=Parp14 PE=1 SV=3
PladumEVm000487	tr|A3KFM8|A3KFM8_MOUSE DNA helicase (Fragment) OS=Mus musculus OX=10090 GN=Chd6 PE=1 SV=8
PladumEVm000488	.
PladumEVm000490	sp|Q8K157|GALM_MOUSE Galactose mutarotase OS=Mus musculus OX=10090 GN=Galm PE=1 SV=1
PladumEVm000493	sp|Q60716|P4HA2_MOUSE Prolyl 4-hydroxylase subunit alpha-2 OS=Mus musculus OX=10090 GN=P4ha2 PE=1 SV=1
PladumEVm000496	.
PladumEVm000498	.
PladumEVm000500	sp|Q8BGF7|PAN2_MOUSE PAN2-PAN3 deadenylation complex catalytic subunit Pan2 OS=Mus musculus OX=10090 GN=Pan2 PE=1 SV=1
PladumEVm000503	tr|E9QAK5|E9QAK5_MOUSE Kinesin-like protein (Fragment) OS=Mus musculus OX=10090 GN=Kif5b PE=1 SV=1
PladumEVm000509	sp|P31649|S6A13_MOUSE Sodium- and chloride-dependent GABA transporter 2 OS=Mus musculus OX=10090 GN=Slc6a13 PE=1 SV=1
PladumEVm000510	tr|Q3U717|Q3U717_MOUSE Protein lifeguard 3 OS=Mus musculus OX=10090 GN=Tmbim1 PE=1 SV=1
PladumEVm000513	.
PladumEVm000514	sp|Q99PV0|PRP8_MOUSE Pre-mRNA-processing-splicing factor 8 OS=Mus musculus OX=10090 GN=Prpf8 PE=1 SV=2
PladumEVm000518	sp|Q60700|M3K12_MOUSE Mitogen-activated protein kinase kinase kinase 12 OS=Mus musculus OX=10090 GN=Map3k12 PE=1 SV=1
PladumEVm000522	.
PladumEVm000524	sp|Q9R1S8|CAN7_MOUSE Calpain-7 OS=Mus musculus OX=10090 GN=Capn7 PE=2 SV=1
PladumEVm000527	.
PladumEVm000536	tr|F6X0V1|F6X0V1_MOUSE Phosphodiesterase (Fragment) OS=Mus musculus OX=10090 GN=Pde1a PE=1 SV=1
PladumEVm000538	sp|Q641K5|NUAK1_MOUSE NUAK family SNF1-like kinase 1 OS=Mus musculus OX=10090 GN=Nuak1 PE=1 SV=1
PladumEVm000541	.
PladumEVm000545	sp|Q9WVA3|BUB3_MOUSE Mitotic checkpoint protein BUB3 OS=Mus musculus OX=10090 GN=Bub3 PE=1 SV=2
PladumEVm000546	sp|Q8BHG1|NRDC_MOUSE Nardilysin OS=Mus musculus OX=10090 GN=Nrdc PE=1 SV=1
PladumEVm000547	tr|E9Q679|E9Q679_MOUSE Calcium/calmodulin-dependent protein kinase type 1G OS=Mus musculus OX=10090 GN=Camk1g PE=1 SV=1
PladumEVm000549	sp|Q8BY87|UBP47_MOUSE Ubiquitin carboxyl-terminal hydrolase 47 OS=Mus musculus OX=10090 GN=Usp47 PE=1 SV=2
PladumEVm000557	tr|G3X9F7|G3X9F7_MOUSE DExD/H box helicase 60 OS=Mus musculus OX=10090 GN=Ddx60 PE=1 SV=1
PladumEVm000560	sp|E9PZJ8|ASCC3_MOUSE Activating signal cointegrator 1 complex subunit 3 OS=Mus musculus OX=10090 GN=Ascc3 PE=1 SV=1
PladumEVm000562	.
PladumEVm000568	tr|A2AP93|A2AP93_MOUSE Mitogen-activated protein kinase kinase kinase 7 OS=Mus musculus OX=10090 GN=Map3k7 PE=1 SV=1
PladumEVm000569	sp|Q6P5E4|UGGG1_MOUSE UDP-glucose:glycoprotein glucosyltransferase 1 OS=Mus musculus OX=10090 GN=Uggt1 PE=1 SV=4
PladumEVm000575	tr|E9PWH4|E9PWH4_MOUSE ATP-binding cassette, sub-family A (ABC1), member 15 OS=Mus musculus OX=10090 GN=Abca15 PE=4 SV=1
PladumEVm000581	sp|Q6P4T2|U520_MOUSE U5 small nuclear ribonucleoprotein 200 kDa helicase OS=Mus musculus OX=10090 GN=Snrnp200 PE=1 SV=1
PladumEVm000583	sp|Q9CWS4|INT11_MOUSE Integrator complex subunit 11 OS=Mus musculus OX=10090 GN=Ints11 PE=1 SV=1
PladumEVm000585	sp|Q80YP0|CDK3_MOUSE Cyclin-dependent kinase 3 OS=Mus musculus OX=10090 GN=Cdk3 PE=1 SV=2
PladumEVm000586	sp|P35585|AP1M1_MOUSE AP-1 complex subunit mu-1 OS=Mus musculus OX=10090 GN=Ap1m1 PE=1 SV=3
PladumEVm000588	sp|P61205|ARF3_MOUSE ADP-ribosylation factor 3 OS=Mus musculus OX=10090 GN=Arf3 PE=2 SV=2
PladumEVm000593	sp|P70181|PI51B_MOUSE Phosphatidylinositol 4-phosphate 5-kinase type-1 beta OS=Mus musculus OX=10090 GN=Pip5k1b PE=1 SV=1
PladumEVm000595	.
PladumEVm000600	sp|Q5SSW2|PSME4_MOUSE Proteasome activator complex subunit 4 OS=Mus musculus OX=10090 GN=Psme4 PE=1 SV=1
PladumEVm000602	.
PladumEVm000608	.
PladumEVm000611	sp|Q8BL06|UBP54_MOUSE Inactive ubiquitin carboxyl-terminal hydrolase 54 OS=Mus musculus OX=10090 GN=Usp54 PE=1 SV=2
PladumEVm000623	sp|Q5SW75|SSH2_MOUSE Protein phosphatase Slingshot homolog 2 OS=Mus musculus OX=10090 GN=Ssh2 PE=1 SV=2
PladumEVm000624	.
PladumEVm000625	sp|Q7TQ07|DPOLN_MOUSE DNA polymerase nu OS=Mus musculus OX=10090 GN=Poln PE=2 SV=2
PladumEVm000630	tr|G5E876|G5E876_MOUSE Hect domain and RLD 3 OS=Mus musculus OX=10090 GN=Herc3 PE=1 SV=1
PladumEVm000632	tr|Q80W41|Q80W41_MOUSE Condensin-2 complex subunit D3 OS=Mus musculus OX=10090 GN=Ncapd3 PE=1 SV=1
PladumEVm000633	.
PladumEVm000638	sp|Q8K363|DDX18_MOUSE ATP-dependent RNA helicase DDX18 OS=Mus musculus OX=10090 GN=Ddx18 PE=1 SV=1
PladumEVm000639	tr|F7BE84|F7BE84_MOUSE Ankyrin repeat domain 50 (Fragment) OS=Mus musculus OX=10090 GN=Ankrd50 PE=1 SV=1
PladumEVm000641	tr|E9Q616|E9Q616_MOUSE AHNAK nucleoprotein (desmoyokin) OS=Mus musculus OX=10090 GN=Ahnak PE=1 SV=1
PladumEVm000645	.
PladumEVm000646	sp|P70704|AT8A1_MOUSE Phospholipid-transporting ATPase IA OS=Mus musculus OX=10090 GN=Atp8a1 PE=1 SV=2
PladumEVm000648	tr|A0A286YCX6|A0A286YCX6_MOUSE Trafficking protein particle complex 8 OS=Mus musculus OX=10090 GN=Trappc8 PE=1 SV=2
PladumEVm000659	sp|B2RX12|MRP3_MOUSE ATP-binding cassette sub-family C member 3 OS=Mus musculus OX=10090 GN=Abcc3 PE=1 SV=2
PladumEVm000660	.
PladumEVm000662	.
PladumEVm000670	tr|A0A0B4J1N8|A0A0B4J1N8_MOUSE Protein dopey-1 (Fragment) OS=Mus musculus OX=10090 GN=Dop1a PE=1 SV=5
PladumEVm000671	sp|Q5SPW0|VPS54_MOUSE Vacuolar protein sorting-associated protein 54 OS=Mus musculus OX=10090 GN=Vps54 PE=1 SV=1
PladumEVm000673	sp|P33174|KIF4_MOUSE Chromosome-associated kinesin KIF4 OS=Mus musculus OX=10090 GN=Kif4 PE=1 SV=3
PladumEVm000677	sp|Q9D8K3|DERL3_MOUSE Derlin-3 OS=Mus musculus OX=10090 GN=Derl3 PE=1 SV=1
PladumEVm000678	tr|A2AP93|A2AP93_MOUSE Mitogen-activated protein kinase kinase kinase 7 OS=Mus musculus OX=10090 GN=Map3k7 PE=1 SV=1
PladumEVm000679	sp|Q2EMV9|PAR14_MOUSE Protein mono-ADP-ribosyltransferase PARP14 OS=Mus musculus OX=10090 GN=Parp14 PE=1 SV=3
PladumEVm000682	.
PladumEVm000684	tr|A0A1L1SV73|A0A1L1SV73_MOUSE Ubiquitin carboxyl-terminal hydrolase 47 OS=Mus musculus OX=10090 GN=Usp47 PE=1 SV=1
PladumEVm000685	sp|P56387|DYLT3_MOUSE Dynein light chain Tctex-type 3 OS=Mus musculus OX=10090 GN=Dynlt3 PE=1 SV=1
PladumEVm000690	sp|Q8CDA1|SAC2_MOUSE Phosphatidylinositide phosphatase SAC2 OS=Mus musculus OX=10090 GN=Inpp5f PE=1 SV=1
PladumEVm000693	sp|Q9Z2M7|PMM2_MOUSE Phosphomannomutase 2 OS=Mus musculus OX=10090 GN=Pmm2 PE=1 SV=1
PladumEVm000695	sp|Q9CTH6|FCF1_MOUSE rRNA-processing protein FCF1 homolog OS=Mus musculus OX=10090 GN=Fcf1 PE=2 SV=2
PladumEVm000696	sp|Q99J87|DHX58_MOUSE Probable ATP-dependent RNA helicase DHX58 OS=Mus musculus OX=10090 GN=Dhx58 PE=1 SV=2
PladumEVm000697	tr|F7CPB1|F7CPB1_MOUSE Zinc finger protein DPF3 (Fragment) OS=Mus musculus OX=10090 GN=Dpf3 PE=1 SV=1
PladumEVm000699	.
PladumEVm000703	sp|Q9QZE5|COPG1_MOUSE Coatomer subunit gamma-1 OS=Mus musculus OX=10090 GN=Copg1 PE=1 SV=1
PladumEVm000708	sp|Q8K339|KIN17_MOUSE DNA/RNA-binding protein KIN17 OS=Mus musculus OX=10090 GN=Kin PE=1 SV=1
PladumEVm000709	sp|Q8BL48|UNK_MOUSE RING finger protein unkempt homolog OS=Mus musculus OX=10090 GN=Unk PE=1 SV=1
PladumEVm000711	.
PladumEVm000713	sp|E9PV86|MCTP1_MOUSE Multiple C2 and transmembrane domain-containing protein 1 OS=Mus musculus OX=10090 GN=Mctp1 PE=1 SV=1
PladumEVm000715	sp|Q6P1E1|ZMIZ1_MOUSE Zinc finger MIZ domain-containing protein 1 OS=Mus musculus OX=10090 GN=Zmiz1 PE=1 SV=1
PladumEVm000725	.
PladumEVm000729	sp|P62334|PRS10_MOUSE 26S proteasome regulatory subunit 10B OS=Mus musculus OX=10090 GN=Psmc6 PE=1 SV=1
PladumEVm000730	sp|Q9DC28|KC1D_MOUSE Casein kinase I isoform delta OS=Mus musculus OX=10090 GN=Csnk1d PE=1 SV=2
PladumEVm000731	.
PladumEVm000732	.
PladumEVm000735	sp|Q8CHG3|GCC2_MOUSE GRIP and coiled-coil domain-containing protein 2 OS=Mus musculus OX=10090 GN=Gcc2 PE=1 SV=2
PladumEVm000738	sp|Q689Z5|SBNO1_MOUSE Protein strawberry notch homolog 1 OS=Mus musculus OX=10090 GN=Sbno1 PE=1 SV=2
PladumEVm000746	tr|D3YU83|D3YU83_MOUSE Cell growth-regulating nucleolar protein (Fragment) OS=Mus musculus OX=10090 GN=Lyar PE=1 SV=1
PladumEVm000747	tr|E9Q368|E9Q368_MOUSE TAR RNA-binding protein 1 OS=Mus musculus OX=10090 GN=Tarbp1 PE=1 SV=1
PladumEVm000752	sp|Q91WE6|CDKAL_MOUSE Threonylcarbamoyladenosine tRNA methylthiotransferase OS=Mus musculus OX=10090 GN=Cdkal1 PE=1 SV=1
PladumEVm000754	sp|Q6PCN7|HLTF_MOUSE Helicase-like transcription factor OS=Mus musculus OX=10090 GN=Hltf PE=1 SV=1
PladumEVm000755	tr|A0A140T8J8|A0A140T8J8_MOUSE Nuclear pore complex protein Nup98-Nup96 OS=Mus musculus OX=10090 GN=Nup98 PE=1 SV=1
PladumEVm000758	sp|Q8R151|ZNFX1_MOUSE NFX1-type zinc finger-containing protein 1 OS=Mus musculus OX=10090 GN=Znfx1 PE=1 SV=3
PladumEVm000760	sp|Q6P1B1|XPP1_MOUSE Xaa-Pro aminopeptidase 1 OS=Mus musculus OX=10090 GN=Xpnpep1 PE=1 SV=1
PladumEVm000761	.
PladumEVm000766	tr|F6TQS9|F6TQS9_MOUSE Endoplasmic reticulum metallopeptidase 1 (Fragment) OS=Mus musculus OX=10090 GN=Ermp1 PE=1 SV=1
PladumEVm000772	tr|A0A140T8T4|A0A140T8T4_MOUSE 60S ribosomal protein L9 OS=Mus musculus OX=10090 GN=Rpl9-ps6 PE=3 SV=1
PladumEVm000774	tr|F2Z475|F2Z475_MOUSE MORN repeat-containing 1 OS=Mus musculus OX=10090 GN=Morn1 PE=1 SV=1
PladumEVm000776	sp|Q9Z0N1|IF2G_MOUSE Eukaryotic translation initiation factor 2 subunit 3, X-linked OS=Mus musculus OX=10090 GN=Eif2s3x PE=1 SV=2
PladumEVm000781	sp|O08832|GALT4_MOUSE Polypeptide N-acetylgalactosaminyltransferase 4 OS=Mus musculus OX=10090 GN=Galnt4 PE=1 SV=1
PladumEVm000782	.
PladumEVm000784	sp|Q6ZQB6|VIP2_MOUSE Inositol hexakisphosphate and diphosphoinositol-pentakisphosphate kinase 2 OS=Mus musculus OX=10090 GN=Ppip5k2 PE=1 SV=3
PladumEVm000785	sp|Q9EPU0|RENT1_MOUSE Regulator of nonsense transcripts 1 OS=Mus musculus OX=10090 GN=Upf1 PE=1 SV=2
PladumEVm000787	sp|Q9Z2W1|STK25_MOUSE Serine/threonine-protein kinase 25 OS=Mus musculus OX=10090 GN=Stk25 PE=1 SV=2
PladumEVm000788	sp|Q5XF89|AT133_MOUSE Probable cation-transporting ATPase 13A3 OS=Mus musculus OX=10090 GN=Atp13a3 PE=1 SV=1
PladumEVm000789	sp|Q9CWR2|SMYD3_MOUSE Histone-lysine N-methyltransferase SMYD3 OS=Mus musculus OX=10090 GN=Smyd3 PE=2 SV=1
PladumEVm000792	.
PladumEVm000805	.
PladumEVm000806	.
PladumEVm000808	.
PladumEVm000812	.
PladumEVm000819	sp|Q9ESL4|M3K20_MOUSE Mitogen-activated protein kinase kinase kinase 20 OS=Mus musculus OX=10090 GN=Map3k20 PE=1 SV=1
PladumEVm000820	tr|F6WHR9|F6WHR9_MOUSE Calcium/calmodulin-dependent protein kinase type II subunit alpha (Fragment) OS=Mus musculus OX=10090 GN=Camk2a PE=1 SV=1
PladumEVm000822	sp|P54071|IDHP_MOUSE Isocitrate dehydrogenase [NADP], mitochondrial OS=Mus musculus OX=10090 GN=Idh2 PE=1 SV=3
PladumEVm000827	sp|Q9JLV2|TP4AP_MOUSE Short transient receptor potential channel 4-associated protein OS=Mus musculus OX=10090 GN=Trpc4ap PE=1 SV=2
PladumEVm000829	sp|Q9Z2B5|E2AK3_MOUSE Eukaryotic translation initiation factor 2-alpha kinase 3 OS=Mus musculus OX=10090 GN=Eif2ak3 PE=1 SV=1
PladumEVm000832	sp|Q80UV9|TAF1_MOUSE Transcription initiation factor TFIID subunit 1 OS=Mus musculus OX=10090 GN=Taf1 PE=1 SV=2
PladumEVm000834	sp|Q3THG9|AASD1_MOUSE Alanyl-tRNA editing protein Aarsd1 OS=Mus musculus OX=10090 GN=Aarsd1 PE=1 SV=2
PladumEVm000837	sp|Q3TYG6|TGRM2_MOUSE TOG array regulator of axonemal microtubules protein 2 OS=Mus musculus OX=10090 GN=Togaram2 PE=2 SV=1
PladumEVm000839	sp|Q6A4J8|UBP7_MOUSE Ubiquitin carboxyl-terminal hydrolase 7 OS=Mus musculus OX=10090 GN=Usp7 PE=1 SV=1
PladumEVm000844	.
PladumEVm000853	sp|P61294|RAB6B_MOUSE Ras-related protein Rab-6B OS=Mus musculus OX=10090 GN=Rab6b PE=1 SV=1
PladumEVm000856	.
PladumEVm000861	tr|E9PUU8|E9PUU8_MOUSE Fibrocystin-L OS=Mus musculus OX=10090 GN=Pkhd1l1 PE=1 SV=1
PladumEVm000867	sp|P63154|CRNL1_MOUSE Crooked neck-like protein 1 OS=Mus musculus OX=10090 GN=Crnkl1 PE=1 SV=1
PladumEVm000870	sp|Q8BM85|TBCK_MOUSE TBC domain-containing protein kinase-like protein OS=Mus musculus OX=10090 GN=Tbck PE=1 SV=1
PladumEVm000875	.
PladumEVm000877	tr|E9Q3T8|E9Q3T8_MOUSE Trafficking protein particle complex subunit 9 OS=Mus musculus OX=10090 GN=Trappc9 PE=1 SV=1
PladumEVm000881	sp|Q8CHP8|PGP_MOUSE Glycerol-3-phosphate phosphatase OS=Mus musculus OX=10090 GN=Pgp PE=1 SV=1
PladumEVm000883	tr|D3YTR7|D3YTR7_MOUSE Adenylyl cyclase-associated protein OS=Mus musculus OX=10090 GN=Cap2 PE=1 SV=1
PladumEVm000884	tr|Q6P572|Q6P572_MOUSE Phosphatidylinositol-3,5-bisphosphate 3-phosphatase OS=Mus musculus OX=10090 GN=Mtmr2 PE=1 SV=1
PladumEVm000888	tr|A0A494B987|A0A494B987_MOUSE DNA damage-binding protein 1 OS=Mus musculus OX=10090 GN=Ddb1 PE=1 SV=1
PladumEVm000891	.
PladumEVm000893	.
PladumEVm000894	.
PladumEVm000895	tr|A2AQA7|A2AQA7_MOUSE RNA helicase aquarius OS=Mus musculus OX=10090 GN=Aqr PE=1 SV=1
PladumEVm000896	tr|A0A2R8W710|A0A2R8W710_MOUSE DNA helicase OS=Mus musculus OX=10090 GN=Recql4 PE=1 SV=1
PladumEVm000897	sp|P61600|NAA20_MOUSE N-alpha-acetyltransferase 20 OS=Mus musculus OX=10090 GN=Naa20 PE=1 SV=1
PladumEVm000900	tr|A0A286YCF7|A0A286YCF7_MOUSE Serine/threonine-protein kinase MAK (Fragment) OS=Mus musculus OX=10090 GN=Mak PE=3 SV=1
PladumEVm000901	sp|Q8K337|I5P2_MOUSE Type II inositol 1,4,5-trisphosphate 5-phosphatase OS=Mus musculus OX=10090 GN=Inpp5b PE=1 SV=1
PladumEVm000905	sp|Q6PCN7|HLTF_MOUSE Helicase-like transcription factor OS=Mus musculus OX=10090 GN=Hltf PE=1 SV=1
PladumEVm000906	tr|A2ALR8|A2ALR8_MOUSE Ubiquitinyl hydrolase 1 (Fragment) OS=Mus musculus OX=10090 GN=Usp48 PE=1 SV=1
PladumEVm000910	tr|F6XXE6|F6XXE6_MOUSE Amylo-1,6-glucosidase, 4-alpha-glucanotransferase (Fragment) OS=Mus musculus OX=10090 GN=Agl PE=1 SV=2
PladumEVm000913	tr|Q5SX75|Q5SX75_MOUSE Procollagen-proline 4-dioxygenase OS=Mus musculus OX=10090 GN=P4ha2 PE=1 SV=1
PladumEVm000914	sp|P37040|NCPR_MOUSE NADPH--cytochrome P450 reductase OS=Mus musculus OX=10090 GN=Por PE=1 SV=2
PladumEVm000918	tr|A2ACQ1|A2ACQ1_MOUSE RNA helicase OS=Mus musculus OX=10090 GN=Dhx35 PE=1 SV=1
PladumEVm000922	sp|Q8R151|ZNFX1_MOUSE NFX1-type zinc finger-containing protein 1 OS=Mus musculus OX=10090 GN=Znfx1 PE=1 SV=3
PladumEVm000928	sp|Q569Z5|DDX46_MOUSE Probable ATP-dependent RNA helicase DDX46 OS=Mus musculus OX=10090 GN=Ddx46 PE=1 SV=2
PladumEVm000929	tr|A0A3B2W4I2|A0A3B2W4I2_MOUSE Mediator of ErbB2-driven cell motility 1 OS=Mus musculus OX=10090 GN=Memo1 PE=1 SV=1
PladumEVm000930	.
PladumEVm000934	sp|Q6NS46|RRP5_MOUSE Protein RRP5 homolog OS=Mus musculus OX=10090 GN=Pdcd11 PE=1 SV=2
PladumEVm000939	tr|A2AI52|A2AI52_MOUSE Ubiquitin carboxyl-terminal hydrolase 8 OS=Mus musculus OX=10090 GN=Usp8 PE=1 SV=1
PladumEVm000941	.
PladumEVm000944	sp|Q8BYA0|TBCD_MOUSE Tubulin-specific chaperone D OS=Mus musculus OX=10090 GN=Tbcd PE=1 SV=1
PladumEVm000945	sp|Q8BPY9|FIGL1_MOUSE Fidgetin-like protein 1 OS=Mus musculus OX=10090 GN=Fignl1 PE=1 SV=1
PladumEVm000952	.
PladumEVm000957	tr|E9Q1I3|E9Q1I3_MOUSE Probable ribonuclease ZC3H12C OS=Mus musculus OX=10090 GN=Zc3h12c PE=1 SV=1
PladumEVm000958	sp|Q149F1|RUSD2_MOUSE RNA pseudouridylate synthase domain-containing protein 2 OS=Mus musculus OX=10090 GN=Rpusd2 PE=1 SV=2
PladumEVm000962	.
PladumEVm000965	sp|Q9CQS2|NOP10_MOUSE H/ACA ribonucleoprotein complex subunit 3 OS=Mus musculus OX=10090 GN=Nop10 PE=3 SV=1
PladumEVm000966	.
PladumEVm000970	sp|P33609|DPOLA_MOUSE DNA polymerase alpha catalytic subunit OS=Mus musculus OX=10090 GN=Pola1 PE=1 SV=2
PladumEVm000971	.
PladumEVm000973	sp|Q3TKT4|SMCA4_MOUSE Transcription activator BRG1 OS=Mus musculus OX=10090 GN=Smarca4 PE=1 SV=1
PladumEVm000978	sp|P0CG50|UBC_MOUSE Polyubiquitin-C OS=Mus musculus OX=10090 GN=Ubc PE=1 SV=2
PladumEVm000981	sp|P14148|RL7_MOUSE 60S ribosomal protein L7 OS=Mus musculus OX=10090 GN=Rpl7 PE=1 SV=2
PladumEVm000988	sp|Q6PGF2|MORN4_MOUSE MORN repeat-containing protein 4 OS=Mus musculus OX=10090 GN=Morn4 PE=1 SV=1
PladumEVm000990	tr|Q3TMK4|Q3TMK4_MOUSE Ecotropic viral integration site 5 protein (Fragment) OS=Mus musculus OX=10090 GN=Evi5 PE=1 SV=1
PladumEVm000993	sp|Q9D1P2|KAT8_MOUSE Histone acetyltransferase KAT8 OS=Mus musculus OX=10090 GN=Kat8 PE=1 SV=1
PladumEVm000994	tr|A0A1B0GX25|A0A1B0GX25_MOUSE Histone deacetylase 6 (Fragment) OS=Mus musculus OX=10090 GN=Hdac6 PE=1 SV=1
PladumEVm001000	.
PladumEVm001004	.
PladumEVm001008	sp|Q91WF7|FIG4_MOUSE Polyphosphoinositide phosphatase OS=Mus musculus OX=10090 GN=Fig4 PE=1 SV=1
PladumEVm001009	sp|Q9CY62|RN181_MOUSE E3 ubiquitin-protein ligase RNF181 OS=Mus musculus OX=10090 GN=Rnf181 PE=1 SV=1
PladumEVm001010	sp|Q8BUG2|CNDP1_MOUSE Beta-Ala-His dipeptidase OS=Mus musculus OX=10090 GN=Cndp1 PE=2 SV=1
PladumEVm001011	sp|Q6PGB8|SMCA1_MOUSE Probable global transcription activator SNF2L1 OS=Mus musculus OX=10090 GN=Smarca1 PE=1 SV=1
PladumEVm001013	sp|Q61644|PACN1_MOUSE Protein kinase C and casein kinase substrate in neurons protein 1 OS=Mus musculus OX=10090 GN=Pacsin1 PE=1 SV=1
PladumEVm001014	tr|A0A0N4SUV8|A0A0N4SUV8_MOUSE Major facilitator superfamily domain-containing protein 8 (Fragment) OS=Mus musculus OX=10090 GN=Mfsd8 PE=4 SV=1
PladumEVm001015	sp|Q921K8|TCAF2_MOUSE TRPM8 channel-associated factor 2 OS=Mus musculus OX=10090 GN=Tcaf2 PE=1 SV=1
PladumEVm001018	tr|E9PX53|E9PX53_MOUSE Serine/threonine-protein phosphatase 4 regulatory subunit 1 OS=Mus musculus OX=10090 GN=Ppp4r1 PE=1 SV=1
PladumEVm001021	sp|P19253|RL13A_MOUSE 60S ribosomal protein L13a OS=Mus musculus OX=10090 GN=Rpl13a PE=1 SV=4
PladumEVm001024	tr|A0A0R4J0V5|A0A0R4J0V5_MOUSE DNA-directed RNA polymerase subunit OS=Mus musculus OX=10090 GN=Polr2a PE=1 SV=1
PladumEVm001026	sp|Q9JLI8|SART3_MOUSE Squamous cell carcinoma antigen recognized by T-cells 3 OS=Mus musculus OX=10090 GN=Sart3 PE=1 SV=1
PladumEVm001027	.
PladumEVm001029	sp|Q80SU7|GVIN1_MOUSE Interferon-induced very large GTPase 1 OS=Mus musculus OX=10090 GN=Gvin1 PE=1 SV=1
PladumEVm001033	sp|A2AI05|NDOR1_MOUSE NADPH-dependent diflavin oxidoreductase 1 OS=Mus musculus OX=10090 GN=Ndor1 PE=2 SV=1
PladumEVm001039	tr|A2AP88|A2AP88_MOUSE Zinc finger CCCH domain-containing protein 6 OS=Mus musculus OX=10090 GN=Zc3h6 PE=1 SV=1
PladumEVm001040	sp|Q8VCE2|GPN1_MOUSE GPN-loop GTPase 1 OS=Mus musculus OX=10090 GN=Gpn1 PE=1 SV=1
PladumEVm001044	sp|A4Q9E8|TTLL6_MOUSE Tubulin polyglutamylase TTLL6 OS=Mus musculus OX=10090 GN=Ttll6 PE=1 SV=1
PladumEVm001046	sp|Q7TMM9|TBB2A_MOUSE Tubulin beta-2A chain OS=Mus musculus OX=10090 GN=Tubb2a PE=1 SV=1
PladumEVm001050	tr|A0A1W2P805|A0A1W2P805_MOUSE Voltage-dependent L-type calcium channel subunit alpha OS=Mus musculus OX=10090 GN=Cacna1c PE=1 SV=1
PladumEVm001051	.
PladumEVm001055	sp|Q0EEE2|PTHD3_MOUSE Patched domain-containing protein 3 OS=Mus musculus OX=10090 GN=Ptchd3 PE=1 SV=1
PladumEVm001057	.
PladumEVm001067	sp|Q8BJW6|EIF2A_MOUSE Eukaryotic translation initiation factor 2A OS=Mus musculus OX=10090 GN=Eif2a PE=1 SV=2
PladumEVm001068	.
PladumEVm001070	.
PladumEVm001073	sp|Q8CG46|SMC5_MOUSE Structural maintenance of chromosomes protein 5 OS=Mus musculus OX=10090 GN=Smc5 PE=1 SV=1
PladumEVm001079	.
PladumEVm001084	sp|Q99J10|CTU1_MOUSE Cytoplasmic tRNA 2-thiolation protein 1 OS=Mus musculus OX=10090 GN=Ctu1 PE=2 SV=1
PladumEVm001090	sp|Q9R0P6|SC11A_MOUSE Signal peptidase complex catalytic subunit SEC11A OS=Mus musculus OX=10090 GN=Sec11a PE=1 SV=1
PladumEVm001092	sp|Q9CYC6|DCP2_MOUSE m7GpppN-mRNA hydrolase OS=Mus musculus OX=10090 GN=Dcp2 PE=1 SV=2
PladumEVm001096	tr|A0A0R4J015|A0A0R4J015_MOUSE Canalicular multispecific organic anion transporter 2 OS=Mus musculus OX=10090 GN=Abcc3 PE=1 SV=1
PladumEVm001097	.
PladumEVm001103	sp|Q05915|GCH1_MOUSE GTP cyclohydrolase 1 OS=Mus musculus OX=10090 GN=Gch1 PE=1 SV=1
PladumEVm001108	sp|Q8C0T9|ADCYA_MOUSE Adenylate cyclase type 10 OS=Mus musculus OX=10090 GN=Adcy10 PE=1 SV=2
PladumEVm001114	sp|Q8BPM0|DAAM1_MOUSE Disheveled-associated activator of morphogenesis 1 OS=Mus musculus OX=10090 GN=Daam1 PE=1 SV=4
PladumEVm001115	.
PladumEVm001118	tr|B2RXC6|B2RXC6_MOUSE DNA-directed RNA polymerase subunit OS=Mus musculus OX=10090 GN=Polr3a PE=1 SV=1
PladumEVm001123	sp|Q91V83|TTI1_MOUSE TELO2-interacting protein 1 homolog OS=Mus musculus OX=10090 GN=Tti1 PE=1 SV=2
PladumEVm001137	tr|A3KFM8|A3KFM8_MOUSE DNA helicase (Fragment) OS=Mus musculus OX=10090 GN=Chd6 PE=1 SV=8
PladumEVm001139	tr|A2AP93|A2AP93_MOUSE Mitogen-activated protein kinase kinase kinase 7 OS=Mus musculus OX=10090 GN=Map3k7 PE=1 SV=1
PladumEVm001140	tr|F6ZMT3|F6ZMT3_MOUSE Target of EGR1 protein 1 (Fragment) OS=Mus musculus OX=10090 GN=Toe1 PE=1 SV=1
PladumEVm001141	tr|J3QMC5|J3QMC5_MOUSE Midasin OS=Mus musculus OX=10090 GN=Mdn1 PE=1 SV=1
PladumEVm001145	.
PladumEVm001146	.
PladumEVm001147	.
PladumEVm001151	sp|P68372|TBB4B_MOUSE Tubulin beta-4B chain OS=Mus musculus OX=10090 GN=Tubb4b PE=1 SV=1
PladumEVm001157	sp|A6H619|PHRF1_MOUSE PHD and RING finger domain-containing protein 1 OS=Mus musculus OX=10090 GN=Phrf1 PE=1 SV=2
PladumEVm001161	.
PladumEVm001165	tr|A0A2R8W710|A0A2R8W710_MOUSE DNA helicase OS=Mus musculus OX=10090 GN=Recql4 PE=1 SV=1
PladumEVm001168	sp|Q80UM7|MOGS_MOUSE Mannosyl-oligosaccharide glucosidase OS=Mus musculus OX=10090 GN=Mogs PE=1 SV=1
PladumEVm001171	sp|Q9DCN2|NB5R3_MOUSE NADH-cytochrome b5 reductase 3 OS=Mus musculus OX=10090 GN=Cyb5r3 PE=1 SV=3
PladumEVm001173	.
PladumEVm001174	sp|Q61493|REV3L_MOUSE DNA polymerase zeta catalytic subunit OS=Mus musculus OX=10090 GN=Rev3l PE=1 SV=3
PladumEVm001175	sp|B2RQC6|PYR1_MOUSE CAD protein OS=Mus musculus OX=10090 GN=Cad PE=1 SV=1
PladumEVm001176	tr|E9QKK1|E9QKK1_MOUSE Centromere-associated protein E OS=Mus musculus OX=10090 GN=Cenpe PE=1 SV=1
PladumEVm001182	tr|Q5SXR6|Q5SXR6_MOUSE Clathrin heavy chain OS=Mus musculus OX=10090 GN=Cltc PE=1 SV=1
PladumEVm001185	.
PladumEVm001187	sp|P36993|PPM1B_MOUSE Protein phosphatase 1B OS=Mus musculus OX=10090 GN=Ppm1b PE=1 SV=1
PladumEVm001191	.
PladumEVm001192	.
PladumEVm001194	.
PladumEVm001198	.
PladumEVm001203	tr|Q99NF7|Q99NF7_MOUSE Protein-serine/threonine phosphatase OS=Mus musculus OX=10090 GN=Ppm1b PE=1 SV=1
PladumEVm001206	tr|S4R234|S4R234_MOUSE Cation-transporting ATPase OS=Mus musculus OX=10090 GN=Atp13a4 PE=3 SV=1
PladumEVm001208	sp|Q3UM45|PP1R7_MOUSE Protein phosphatase 1 regulatory subunit 7 OS=Mus musculus OX=10090 GN=Ppp1r7 PE=1 SV=2
PladumEVm001210	sp|Q0VGM9|RTEL1_MOUSE Regulator of telomere elongation helicase 1 OS=Mus musculus OX=10090 GN=Rtel1 PE=1 SV=2
PladumEVm001212	.
PladumEVm001217	sp|Q4U2R1|HERC2_MOUSE E3 ubiquitin-protein ligase HERC2 OS=Mus musculus OX=10090 GN=Herc2 PE=1 SV=3
PladumEVm001218	tr|E9QAL4|E9QAL4_MOUSE Phospholipid-transporting ATPase OS=Mus musculus OX=10090 GN=Atp8b2 PE=1 SV=1
PladumEVm001225	sp|Q6P5D3|DHX57_MOUSE Putative ATP-dependent RNA helicase DHX57 OS=Mus musculus OX=10090 GN=Dhx57 PE=1 SV=2
PladumEVm001238	.
PladumEVm001242	tr|A2ACQ1|A2ACQ1_MOUSE RNA helicase OS=Mus musculus OX=10090 GN=Dhx35 PE=1 SV=1
PladumEVm001250	.
PladumEVm001251	.
PladumEVm001257	sp|Q9JKV1|ADRM1_MOUSE Proteasomal ubiquitin receptor ADRM1 OS=Mus musculus OX=10090 GN=Adrm1 PE=1 SV=2
PladumEVm001263	sp|Q9WTP6|KAD2_MOUSE Adenylate kinase 2, mitochondrial OS=Mus musculus OX=10090 GN=Ak2 PE=1 SV=5
PladumEVm001264	.
PladumEVm001269	.
PladumEVm001275	.
PladumEVm001277	sp|Q7TPD1|FBX11_MOUSE F-box only protein 11 OS=Mus musculus OX=10090 GN=Fbxo11 PE=1 SV=3
PladumEVm001285	sp|Q91YS8|KCC1A_MOUSE Calcium/calmodulin-dependent protein kinase type 1 OS=Mus musculus OX=10090 GN=Camk1 PE=1 SV=1
PladumEVm001288	.
PladumEVm001289	.
PladumEVm001293	.
PladumEVm001295	sp|Q01320|TOP2A_MOUSE DNA topoisomerase 2-alpha OS=Mus musculus OX=10090 GN=Top2a PE=1 SV=2
PladumEVm001298	sp|Q5KU39|VPS41_MOUSE Vacuolar protein sorting-associated protein 41 homolog OS=Mus musculus OX=10090 GN=Vps41 PE=1 SV=1
PladumEVm001308	tr|E9Q226|E9Q226_MOUSE Cyclin Y-like 1 OS=Mus musculus OX=10090 GN=Ccnyl1 PE=1 SV=1
PladumEVm001311	.
PladumEVm001313	sp|P58854|GCP3_MOUSE Gamma-tubulin complex component 3 OS=Mus musculus OX=10090 GN=Tubgcp3 PE=1 SV=2
PladumEVm001314	.
PladumEVm001319	sp|Q8R2R9|AP3M2_MOUSE AP-3 complex subunit mu-2 OS=Mus musculus OX=10090 GN=Ap3m2 PE=1 SV=1
PladumEVm001322	tr|Q3USK2|Q3USK2_MOUSE Casein kinase I isoform delta OS=Mus musculus OX=10090 GN=Csnk1d PE=1 SV=1
PladumEVm001323	tr|E9QAK5|E9QAK5_MOUSE Kinesin-like protein (Fragment) OS=Mus musculus OX=10090 GN=Kif5b PE=1 SV=1
PladumEVm001327	sp|P62984|RL40_MOUSE Ubiquitin-60S ribosomal protein L40 OS=Mus musculus OX=10090 GN=Uba52 PE=1 SV=2
PladumEVm001332	.
PladumEVm001339	.
PladumEVm001341	tr|A0A087WQN0|A0A087WQN0_MOUSE MutS protein homolog 4 OS=Mus musculus OX=10090 GN=Msh4 PE=3 SV=1
PladumEVm001342	.
PladumEVm001344	tr|L7N1X8|L7N1X8_MOUSE Predicted gene 43302 OS=Mus musculus OX=10090 GN=Gm43302 PE=3 SV=2
PladumEVm001347	tr|E9PYB1|E9PYB1_MOUSE TBC1 domain family member 14 OS=Mus musculus OX=10090 GN=Tbc1d14 PE=1 SV=1
PladumEVm001352	sp|P63260|ACTG_MOUSE Actin, cytoplasmic 2 OS=Mus musculus OX=10090 GN=Actg1 PE=1 SV=1
PladumEVm001354	.
PladumEVm001357	sp|Q9CXE6|XRCC3_MOUSE DNA repair protein XRCC3 OS=Mus musculus OX=10090 GN=Xrcc3 PE=2 SV=1
PladumEVm001361	sp|Q922Y0|DYRK3_MOUSE Dual specificity tyrosine-phosphorylation-regulated kinase 3 OS=Mus musculus OX=10090 GN=Dyrk3 PE=1 SV=1
PladumEVm001362	tr|A2T4N6|A2T4N6_MOUSE Programmed cell death 2 alternative transcript OS=Mus musculus OX=10090 GN=Pdcd2 PE=1 SV=1
PladumEVm001365	tr|B7ZNP0|B7ZNP0_MOUSE alpha-1,2-Mannosidase OS=Mus musculus OX=10090 GN=Edem3 PE=1 SV=1
PladumEVm001366	.
PladumEVm001370	sp|Q0EEE2|PTHD3_MOUSE Patched domain-containing protein 3 OS=Mus musculus OX=10090 GN=Ptchd3 PE=1 SV=1
PladumEVm001372	tr|A2ABU9|A2ABU9_MOUSE Histone lysine demethylase PHF8 (Fragment) OS=Mus musculus OX=10090 GN=Phf8 PE=1 SV=1
PladumEVm001373	tr|A0A0R4J015|A0A0R4J015_MOUSE Canalicular multispecific organic anion transporter 2 OS=Mus musculus OX=10090 GN=Abcc3 PE=1 SV=1
PladumEVm001384	sp|Q9JHI7|EXOS9_MOUSE Exosome complex component RRP45 OS=Mus musculus OX=10090 GN=Exosc9 PE=1 SV=1
PladumEVm001386	.
PladumEVm001395	.
PladumEVm001397	.
PladumEVm001401	tr|A0A0R4J0B6|A0A0R4J0B6_MOUSE ATP-binding cassette sub-family G member 2 OS=Mus musculus OX=10090 GN=Abcg2 PE=1 SV=1
PladumEVm001403	tr|E9QAK5|E9QAK5_MOUSE Kinesin-like protein (Fragment) OS=Mus musculus OX=10090 GN=Kif5b PE=1 SV=1
PladumEVm001405	sp|Q8BXN7|PPM1K_MOUSE Protein phosphatase 1K, mitochondrial OS=Mus musculus OX=10090 GN=Ppm1k PE=1 SV=1
PladumEVm001416	.
PladumEVm001418	sp|Q9EPB5|SERHL_MOUSE Serine hydrolase-like protein OS=Mus musculus OX=10090 GN=Serhl PE=1 SV=1
PladumEVm001420	sp|Q7M732|RTL1_MOUSE Retrotransposon-like protein 1 OS=Mus musculus OX=10090 GN=Rtl1 PE=2 SV=1
PladumEVm001421	sp|F7BJB9|MORC3_MOUSE MORC family CW-type zinc finger protein 3 OS=Mus musculus OX=10090 GN=Morc3 PE=1 SV=1
PladumEVm001424	.
PladumEVm001425	tr|Q8K366|Q8K366_MOUSE Exosc10 protein OS=Mus musculus OX=10090 GN=Exosc10 PE=1 SV=1
PladumEVm001426	sp|P13516|ACOD1_MOUSE Acyl-CoA desaturase 1 OS=Mus musculus OX=10090 GN=Scd1 PE=1 SV=2
PladumEVm001427	.
PladumEVm001429	sp|Q3U0B3|DHR11_MOUSE Dehydrogenase/reductase SDR family member 11 OS=Mus musculus OX=10090 GN=Dhrs11 PE=1 SV=1
PladumEVm001430	sp|Q8CHY3|DYM_MOUSE Dymeclin OS=Mus musculus OX=10090 GN=Dym PE=1 SV=1
PladumEVm001433	tr|E9PW47|E9PW47_MOUSE MMS19 nucleotide excision repair protein OS=Mus musculus OX=10090 GN=Mms19 PE=1 SV=1
PladumEVm001436	sp|Q9DBX3|SUSD2_MOUSE Sushi domain-containing protein 2 OS=Mus musculus OX=10090 GN=Susd2 PE=1 SV=1
PladumEVm001442	.
PladumEVm001443	.
PladumEVm001449	sp|P51612|XPC_MOUSE DNA repair protein complementing XP-C cells homolog OS=Mus musculus OX=10090 GN=Xpc PE=1 SV=2
PladumEVm001452	sp|Q9JJZ5|EGFL6_MOUSE Epidermal growth factor-like protein 6 OS=Mus musculus OX=10090 GN=Egfl6 PE=1 SV=1
PladumEVm001456	.
PladumEVm001462	sp|Q9CXF7|CHD1L_MOUSE Chromodomain-helicase-DNA-binding protein 1-like OS=Mus musculus OX=10090 GN=Chd1l PE=1 SV=1
PladumEVm001463	sp|Q8BV79|TRNK1_MOUSE TPR and ankyrin repeat-containing protein 1 OS=Mus musculus OX=10090 GN=Trank1 PE=2 SV=3
PladumEVm001464	sp|Q80U30|CL16A_MOUSE Protein CLEC16A OS=Mus musculus OX=10090 GN=Clec16a PE=1 SV=2
PladumEVm001465	.
PladumEVm001467	sp|P28665|MUG1_MOUSE Murinoglobulin-1 OS=Mus musculus OX=10090 GN=Mug1 PE=1 SV=3
PladumEVm001469	sp|Q920M5|CORO6_MOUSE Coronin-6 OS=Mus musculus OX=10090 GN=Coro6 PE=1 SV=1
PladumEVm001472	tr|F8WHX0|F8WHX0_MOUSE Dual-specificity protein kinase CLK2 OS=Mus musculus OX=10090 GN=Clk2 PE=1 SV=1
PladumEVm001473	sp|Q3V1D5|PLPL1_MOUSE Omega-hydroxyceramide transacylase OS=Mus musculus OX=10090 GN=Pnpla1 PE=1 SV=1
PladumEVm001478	sp|Q8CGY8|OGT1_MOUSE UDP-N-acetylglucosamine--peptide N-acetylglucosaminyltransferase 110 kDa subunit OS=Mus musculus OX=10090 GN=Ogt PE=1 SV=2
PladumEVm001479	sp|Q8K4Z3|NNRE_MOUSE NAD(P)H-hydrate epimerase OS=Mus musculus OX=10090 GN=Naxe PE=1 SV=1
PladumEVm001481	.
PladumEVm001482	.
PladumEVm001489	sp|Q8VBV4|FBXW7_MOUSE F-box/WD repeat-containing protein 7 OS=Mus musculus OX=10090 GN=Fbxw7 PE=1 SV=2
PladumEVm001491	.
PladumEVm001494	.
PladumEVm001495	sp|B9EJV3|GRB1L_MOUSE GREB1-like protein OS=Mus musculus OX=10090 GN=Greb1l PE=2 SV=1
PladumEVm001497	tr|J3QJU9|J3QJU9_MOUSE Predicted gene, 21886 OS=Mus musculus OX=10090 GN=Gm21886 PE=4 SV=1
PladumEVm001498	sp|Q9D4H7|LONF3_MOUSE LON peptidase N-terminal domain and RING finger protein 3 OS=Mus musculus OX=10090 GN=Lonrf3 PE=2 SV=1
PladumEVm001504	.
PladumEVm001510	sp|O89001|CBPD_MOUSE Carboxypeptidase D OS=Mus musculus OX=10090 GN=Cpd PE=1 SV=2
PladumEVm001518	tr|V9GWX3|V9GWX3_MOUSE RNA polymerase II-associated protein 1 OS=Mus musculus OX=10090 GN=Rpap1 PE=1 SV=1
PladumEVm001526	.
PladumEVm001530	tr|A0A0R4J170|A0A0R4J170_MOUSE Transcription activator BRG1 OS=Mus musculus OX=10090 GN=Smarca4 PE=1 SV=1
PladumEVm001531	tr|Q3TMP1|Q3TMP1_MOUSE General transcription factor IIIC, polypeptide 3 OS=Mus musculus OX=10090 GN=Gtf3c3 PE=1 SV=1
PladumEVm001536	.
PladumEVm001538	.
PladumEVm001541	.
PladumEVm001559	sp|P23950|TISB_MOUSE mRNA decay activator protein ZFP36L1 OS=Mus musculus OX=10090 GN=Zfp36l1 PE=1 SV=1
PladumEVm001561	tr|H3BJK2|H3BJK2_MOUSE Probable global transcription activator SNF2L2 OS=Mus musculus OX=10090 GN=Smarca2 PE=1 SV=1
PladumEVm001563	sp|O08901|BUB1_MOUSE Mitotic checkpoint serine/threonine-protein kinase BUB1 OS=Mus musculus OX=10090 GN=Bub1 PE=1 SV=1
PladumEVm001565	sp|Q9D0L4|ADCK1_MOUSE AarF domain-containing protein kinase 1 OS=Mus musculus OX=10090 GN=Adck1 PE=1 SV=1
PladumEVm001568	sp|Q8CHP0|ZC3H3_MOUSE Zinc finger CCCH domain-containing protein 3 OS=Mus musculus OX=10090 GN=Zc3h3 PE=1 SV=1
PladumEVm001570	tr|Q9CQM8|Q9CQM8_MOUSE 60S ribosomal protein L21 OS=Mus musculus OX=10090 GN=Rpl21 PE=1 SV=1
PladumEVm001571	sp|Q8C0D5|EFL1_MOUSE Elongation factor-like GTPase 1 OS=Mus musculus OX=10090 GN=Efl1 PE=1 SV=1
PladumEVm001574	sp|Q9CZV8|FXL20_MOUSE F-box/LRR-repeat protein 20 OS=Mus musculus OX=10090 GN=Fbxl20 PE=1 SV=3
PladumEVm001575	tr|A0A2R8VHT3|A0A2R8VHT3_MOUSE Oxidation resistance protein 1 (Fragment) OS=Mus musculus OX=10090 GN=Oxr1 PE=1 SV=1
PladumEVm001581	.
PladumEVm001584	sp|Q562D6|TRMO_MOUSE tRNA (adenine(37)-N6)-methyltransferase OS=Mus musculus OX=10090 GN=Trmo PE=2 SV=2
PladumEVm001585	sp|Q8K259|GIN1_MOUSE Gypsy retrotransposon integrase-like protein 1 OS=Mus musculus OX=10090 GN=Gin1 PE=2 SV=2
PladumEVm001587	sp|O55236|MCE1_MOUSE mRNA-capping enzyme OS=Mus musculus OX=10090 GN=Rngtt PE=1 SV=1
PladumEVm001588	sp|O35379|MRP1_MOUSE Multidrug resistance-associated protein 1 OS=Mus musculus OX=10090 GN=Abcc1 PE=1 SV=1
PladumEVm001590	.
PladumEVm001592	.
PladumEVm001594	.
PladumEVm001602	tr|A0A0R4J015|A0A0R4J015_MOUSE Canalicular multispecific organic anion transporter 2 OS=Mus musculus OX=10090 GN=Abcc3 PE=1 SV=1
PladumEVm001604	tr|E9PU93|E9PU93_MOUSE Set1/Ash2 histone methyltransferase complex subunit ASH2 OS=Mus musculus OX=10090 GN=Ash2l PE=1 SV=1
PladumEVm001605	.
PladumEVm001608	.
PladumEVm001611	.
PladumEVm001615	.
PladumEVm001626	tr|E9PVH4|E9PVH4_MOUSE Polo-like kinase 4 OS=Mus musculus OX=10090 GN=Plk4 PE=1 SV=3
PladumEVm001627	.
PladumEVm001629	sp|Q9CQ62|DECR_MOUSE 2,4-dienoyl-CoA reductase [(3E)-enoyl-CoA-producing], mitochondrial OS=Mus musculus OX=10090 GN=Decr1 PE=1 SV=1
PladumEVm001631	sp|O35242|FAN_MOUSE Protein FAN OS=Mus musculus OX=10090 GN=Nsmaf PE=1 SV=2
PladumEVm001636	sp|P50516|VATA_MOUSE V-type proton ATPase catalytic subunit A OS=Mus musculus OX=10090 GN=Atp6v1a PE=1 SV=2
PladumEVm001639	sp|P70700|RPA2_MOUSE DNA-directed RNA polymerase I subunit RPA2 OS=Mus musculus OX=10090 GN=Polr1b PE=1 SV=2
PladumEVm001642	sp|Q7M732|RTL1_MOUSE Retrotransposon-like protein 1 OS=Mus musculus OX=10090 GN=Rtl1 PE=2 SV=1
PladumEVm001647	tr|E0CYH4|E0CYH4_MOUSE WD repeat-containing protein 26 (Fragment) OS=Mus musculus OX=10090 GN=Wdr26 PE=1 SV=1
PladumEVm001648	tr|A0A0G2JGE2|A0A0G2JGE2_MOUSE CUGBP Elav-like family member 3 OS=Mus musculus OX=10090 GN=Celf3 PE=1 SV=1
PladumEVm001649	.
PladumEVm001652	.
PladumEVm001653	.
PladumEVm001659	tr|Q8K205|Q8K205_MOUSE Processing of 1, ribonuclease P/MRP family, (S. cerevisiae) OS=Mus musculus OX=10090 GN=Pop1 PE=1 SV=1
PladumEVm001662	tr|F6ZMT3|F6ZMT3_MOUSE Target of EGR1 protein 1 (Fragment) OS=Mus musculus OX=10090 GN=Toe1 PE=1 SV=1
PladumEVm001663	tr|A0A087WNV6|A0A087WNV6_MOUSE 5-3 exoribonuclease 1 OS=Mus musculus OX=10090 GN=Xrn1 PE=1 SV=1
PladumEVm001669	sp|P22893|TTP_MOUSE mRNA decay activator protein ZFP36 OS=Mus musculus OX=10090 GN=Zfp36 PE=1 SV=1
PladumEVm001674	sp|Q61191|HCFC1_MOUSE Host cell factor 1 OS=Mus musculus OX=10090 GN=Hcfc1 PE=1 SV=2
PladumEVm001675	sp|Q91WQ3|SYYC_MOUSE Tyrosine--tRNA ligase, cytoplasmic OS=Mus musculus OX=10090 GN=Yars1 PE=1 SV=3
PladumEVm001676	tr|Q68EF9|Q68EF9_MOUSE Scube1 protein OS=Mus musculus OX=10090 GN=Scube1 PE=1 SV=1
PladumEVm001680	sp|Q7M759|AB17B_MOUSE Alpha/beta hydrolase domain-containing protein 17B OS=Mus musculus OX=10090 GN=Abhd17b PE=1 SV=1
PladumEVm001683	sp|Q9D3W4|GPN3_MOUSE GPN-loop GTPase 3 OS=Mus musculus OX=10090 GN=Gpn3 PE=2 SV=1
PladumEVm001684	sp|Q7M732|RTL1_MOUSE Retrotransposon-like protein 1 OS=Mus musculus OX=10090 GN=Rtl1 PE=2 SV=1
PladumEVm001686	.
PladumEVm001688	.
PladumEVm001692	sp|P60867|RS20_MOUSE 40S ribosomal protein S20 OS=Mus musculus OX=10090 GN=Rps20 PE=1 SV=1
PladumEVm001697	tr|F6RPJ9|F6RPJ9_MOUSE Insulin-degrading enzyme (Fragment) OS=Mus musculus OX=10090 GN=Ide PE=1 SV=1
PladumEVm001698	.
PladumEVm001703	.
PladumEVm001705	.
PladumEVm001707	.
PladumEVm001708	.
PladumEVm001709	.
PladumEVm001710	sp|Q9DCD0|6PGD_MOUSE 6-phosphogluconate dehydrogenase, decarboxylating OS=Mus musculus OX=10090 GN=Pgd PE=1 SV=3
PladumEVm001712	sp|Q8C863|ITCH_MOUSE E3 ubiquitin-protein ligase Itchy OS=Mus musculus OX=10090 GN=Itch PE=1 SV=2
PladumEVm001713	sp|Q5XF89|AT133_MOUSE Probable cation-transporting ATPase 13A3 OS=Mus musculus OX=10090 GN=Atp13a3 PE=1 SV=1
PladumEVm001714	.
PladumEVm001719	.
PladumEVm001729	sp|Q99MP8|BRAP_MOUSE BRCA1-associated protein OS=Mus musculus OX=10090 GN=Brap PE=1 SV=1
PladumEVm001732	sp|P67871|CSK2B_MOUSE Casein kinase II subunit beta OS=Mus musculus OX=10090 GN=Csnk2b PE=1 SV=1
PladumEVm001735	sp|Q8BKC8|PI4KB_MOUSE Phosphatidylinositol 4-kinase beta OS=Mus musculus OX=10090 GN=Pi4kb PE=1 SV=2
PladumEVm001738	sp|O35942|NEK2_MOUSE Serine/threonine-protein kinase Nek2 OS=Mus musculus OX=10090 GN=Nek2 PE=1 SV=2
PladumEVm001745	.
PladumEVm001749	sp|Q6P9P6|KIF11_MOUSE Kinesin-like protein KIF11 OS=Mus musculus OX=10090 GN=Kif11 PE=1 SV=1
PladumEVm001750	sp|Q9JI38|PUS3_MOUSE tRNA pseudouridine(38/39) synthase OS=Mus musculus OX=10090 GN=Pus3 PE=1 SV=2
PladumEVm001751	.
PladumEVm001755	sp|Q91VT4|CBR4_MOUSE Carbonyl reductase family member 4 OS=Mus musculus OX=10090 GN=Cbr4 PE=1 SV=2
PladumEVm001760	sp|Q03147|CDK7_MOUSE Cyclin-dependent kinase 7 OS=Mus musculus OX=10090 GN=Cdk7 PE=1 SV=2
PladumEVm001767	sp|Q69ZF3|GBA2_MOUSE Non-lysosomal glucosylceramidase OS=Mus musculus OX=10090 GN=Gba2 PE=1 SV=2
PladumEVm001770	sp|Q8CC86|PNCB_MOUSE Nicotinate phosphoribosyltransferase OS=Mus musculus OX=10090 GN=Naprt PE=1 SV=1
PladumEVm001775	tr|E9QL12|E9QL12_MOUSE Dysferlin OS=Mus musculus OX=10090 GN=Dysf PE=1 SV=1
PladumEVm001779	sp|Q505D1|ANR28_MOUSE Serine/threonine-protein phosphatase 6 regulatory ankyrin repeat subunit A OS=Mus musculus OX=10090 GN=Ankrd28 PE=1 SV=1
PladumEVm001782	sp|Q91WK7|ANR54_MOUSE Ankyrin repeat domain-containing protein 54 OS=Mus musculus OX=10090 GN=Ankrd54 PE=1 SV=1
PladumEVm001786	sp|Q8R5A6|TB22A_MOUSE TBC1 domain family member 22A OS=Mus musculus OX=10090 GN=Tbc1d22a PE=1 SV=3
PladumEVm001790	.
PladumEVm001791	sp|P60330|ESPL1_MOUSE Separin OS=Mus musculus OX=10090 GN=Espl1 PE=1 SV=1
PladumEVm001796	.
PladumEVm001799	tr|Q8CBB6|Q8CBB6_MOUSE Histone H2B OS=Mus musculus OX=10090 GN=H2bc24 PE=2 SV=1
PladumEVm001800	tr|A0A087WQG8|A0A087WQG8_MOUSE DNA mismatch repair protein OS=Mus musculus OX=10090 GN=Msh4 PE=3 SV=1
PladumEVm001806	sp|Q571C7|BDP1_MOUSE Transcription factor TFIIIB component B homolog OS=Mus musculus OX=10090 GN=Bdp1 PE=2 SV=2
PladumEVm001807	sp|Q68FH4|GALK2_MOUSE N-acetylgalactosamine kinase OS=Mus musculus OX=10090 GN=Galk2 PE=1 SV=1
PladumEVm001812	sp|P62827|RAN_MOUSE GTP-binding nuclear protein Ran OS=Mus musculus OX=10090 GN=Ran PE=1 SV=3
PladumEVm001815	.
PladumEVm001817	tr|A2A9P2|A2A9P2_MOUSE NAD(+) kinase OS=Mus musculus OX=10090 GN=Nadk PE=1 SV=1
PladumEVm001826	sp|Q9WUA3|PFKAP_MOUSE ATP-dependent 6-phosphofructokinase, platelet type OS=Mus musculus OX=10090 GN=Pfkp PE=1 SV=1
PladumEVm001827	.
PladumEVm001830	.
PladumEVm001834	tr|E9Q9T6|E9Q9T6_MOUSE RNA helicase OS=Mus musculus OX=10090 GN=Ddx55 PE=1 SV=1
PladumEVm001835	tr|E9Q3B1|E9Q3B1_MOUSE RCC1 and BTB domain-containing protein 2 OS=Mus musculus OX=10090 GN=Rcbtb2 PE=1 SV=1
PladumEVm001841	sp|A6H6A9|RBG1L_MOUSE Rab GTPase-activating protein 1-like OS=Mus musculus OX=10090 GN=Rabgap1l PE=1 SV=1
PladumEVm001843	tr|A0A286YD02|A0A286YD02_MOUSE Phosphodiesterase OS=Mus musculus OX=10090 GN=Pde4c PE=1 SV=1
PladumEVm001846	.
PladumEVm001847	tr|A2ALL9|A2ALL9_MOUSE Calcium-transporting ATPase OS=Mus musculus OX=10090 GN=Atp2b3 PE=1 SV=1
PladumEVm001851	sp|P54276|MSH6_MOUSE DNA mismatch repair protein Msh6 OS=Mus musculus OX=10090 GN=Msh6 PE=1 SV=3
PladumEVm001856	sp|Q9DB42|ZN593_MOUSE Zinc finger protein 593 OS=Mus musculus OX=10090 GN=Znf593 PE=1 SV=2
PladumEVm001857	tr|A0A1W2P872|A0A1W2P872_MOUSE NOVA alternative-splicing regulator 2 OS=Mus musculus OX=10090 GN=Nova2 PE=1 SV=1
PladumEVm001861	.
PladumEVm001862	tr|E9Q390|E9Q390_MOUSE Myoferlin OS=Mus musculus OX=10090 GN=Myof PE=1 SV=2
PladumEVm001863	tr|D3Z7E5|D3Z7E5_MOUSE [Tau protein] kinase OS=Mus musculus OX=10090 GN=Gsk3a PE=1 SV=1
PladumEVm001865	.
PladumEVm001867	tr|A0A1L1ST83|A0A1L1ST83_MOUSE Glucosidase 2 subunit beta (Fragment) OS=Mus musculus OX=10090 GN=Prkcsh PE=1 SV=1
PladumEVm001868	sp|A2AWA9|RBGP1_MOUSE Rab GTPase-activating protein 1 OS=Mus musculus OX=10090 GN=Rabgap1 PE=1 SV=1
PladumEVm001870	.
PladumEVm001878	sp|P61079|UB2D3_MOUSE Ubiquitin-conjugating enzyme E2 D3 OS=Mus musculus OX=10090 GN=Ube2d3 PE=1 SV=1
PladumEVm001879	tr|F6T0G2|F6T0G2_MOUSE Host cell factor 2 (Fragment) OS=Mus musculus OX=10090 GN=Hcfc2 PE=1 SV=1
PladumEVm001881	tr|D3YX12|D3YX12_MOUSE Choline/ethanolaminephosphotransferase 1 (Fragment) OS=Mus musculus OX=10090 GN=Cept1 PE=1 SV=1
PladumEVm001885	.
PladumEVm001895	sp|Q6DFV1|CNDG2_MOUSE Condensin-2 complex subunit G2 OS=Mus musculus OX=10090 GN=Ncapg2 PE=1 SV=2
PladumEVm001898	.
PladumEVm001901	sp|Q8K0F1|TBC23_MOUSE TBC1 domain family member 23 OS=Mus musculus OX=10090 GN=Tbc1d23 PE=1 SV=1
PladumEVm001904	sp|Q8BWQ4|CMTR2_MOUSE Cap-specific mRNA (nucleoside-2-O-)-methyltransferase 2 OS=Mus musculus OX=10090 GN=Cmtr2 PE=2 SV=1
PladumEVm001907	.
PladumEVm001909	tr|G3UW30|G3UW30_MOUSE 1,4-alpha-glucan branching enzyme OS=Mus musculus OX=10090 GN=Gbe1 PE=1 SV=1
PladumEVm001911	.
PladumEVm001915	sp|Q920Q2|REV1_MOUSE DNA repair protein REV1 OS=Mus musculus OX=10090 GN=Rev1 PE=1 SV=1
PladumEVm001916	sp|Q9Z2M7|PMM2_MOUSE Phosphomannomutase 2 OS=Mus musculus OX=10090 GN=Pmm2 PE=1 SV=1
PladumEVm001918	.
PladumEVm001920	sp|Q921R4|DJC14_MOUSE DnaJ homolog subfamily C member 14 OS=Mus musculus OX=10090 GN=Dnajc14 PE=2 SV=2
PladumEVm001926	.
PladumEVm001929	sp|Q9DCU9|HOGA1_MOUSE 4-hydroxy-2-oxoglutarate aldolase, mitochondrial OS=Mus musculus OX=10090 GN=Hoga1 PE=1 SV=1
PladumEVm001932	sp|Q6PIX5|RHDF1_MOUSE Inactive rhomboid protein 1 OS=Mus musculus OX=10090 GN=Rhbdf1 PE=1 SV=2
PladumEVm001933	sp|P49615|CDK5_MOUSE Cyclin-dependent-like kinase 5 OS=Mus musculus OX=10090 GN=Cdk5 PE=1 SV=1
PladumEVm001934	sp|Q8R307|VPS18_MOUSE Vacuolar protein sorting-associated protein 18 homolog OS=Mus musculus OX=10090 GN=Vps18 PE=1 SV=2
PladumEVm001935	sp|Q61592|GAS6_MOUSE Growth arrest-specific protein 6 OS=Mus musculus OX=10090 GN=Gas6 PE=2 SV=2
PladumEVm001941	.
PladumEVm001946	sp|Q8C561|LMBD2_MOUSE G-protein coupled receptor-associated protein LMBRD2 OS=Mus musculus OX=10090 GN=Lmbrd2 PE=1 SV=1
PladumEVm001947	sp|Q6P5B0|RRP12_MOUSE RRP12-like protein OS=Mus musculus OX=10090 GN=Rrp12 PE=1 SV=1
PladumEVm001951	sp|P37889|FBLN2_MOUSE Fibulin-2 OS=Mus musculus OX=10090 GN=Fbln2 PE=1 SV=2
PladumEVm001956	.
PladumEVm001959	.
PladumEVm001963	sp|O70126|AURKB_MOUSE Aurora kinase B OS=Mus musculus OX=10090 GN=Aurkb PE=1 SV=2
PladumEVm001965	sp|Q4VBD2|TAPT1_MOUSE Transmembrane anterior posterior transformation protein 1 OS=Mus musculus OX=10090 GN=Tapt1 PE=1 SV=2
PladumEVm001966	tr|A2AD03|A2AD03_MOUSE Rab proteins geranylgeranyltransferase component A OS=Mus musculus OX=10090 GN=Chm PE=1 SV=1
PladumEVm001967	sp|Q91WU4|TMCO4_MOUSE Transmembrane and coiled-coil domain-containing protein 4 OS=Mus musculus OX=10090 GN=Tmco4 PE=2 SV=2
PladumEVm001971	.
PladumEVm001977	.
PladumEVm001982	.
PladumEVm001984	.
PladumEVm001997	.
PladumEVm002003	.
PladumEVm002012	tr|Q3U4N2|Q3U4N2_MOUSE Protein-S-isoprenylcysteine O-methyltransferase OS=Mus musculus OX=10090 GN=Icmt PE=1 SV=1
PladumEVm002029	tr|B0QZI1|B0QZI1_MOUSE DNA topoisomerase OS=Mus musculus OX=10090 GN=Top3a PE=1 SV=1
PladumEVm002030	.
PladumEVm002032	.
PladumEVm002037	tr|F6RPJ9|F6RPJ9_MOUSE Insulin-degrading enzyme (Fragment) OS=Mus musculus OX=10090 GN=Ide PE=1 SV=1
PladumEVm002039	.
PladumEVm002041	.
PladumEVm002045	sp|Q9D0R8|LSM12_MOUSE Protein LSM12 homolog OS=Mus musculus OX=10090 GN=Lsm12 PE=1 SV=1
PladumEVm002047	.
PladumEVm002049	tr|G5E866|G5E866_MOUSE Splicing factor 3B subunit 1 OS=Mus musculus OX=10090 GN=Sf3b1 PE=1 SV=1
PladumEVm002053	sp|Q8BW96|KCC1D_MOUSE Calcium/calmodulin-dependent protein kinase type 1D OS=Mus musculus OX=10090 GN=Camk1d PE=1 SV=2
PladumEVm002055	sp|P62257|UBE2H_MOUSE Ubiquitin-conjugating enzyme E2 H OS=Mus musculus OX=10090 GN=Ube2h PE=1 SV=1
PladumEVm002056	sp|Q8VCK3|TBG2_MOUSE Tubulin gamma-2 chain OS=Mus musculus OX=10090 GN=Tubg2 PE=1 SV=1
PladumEVm002061	sp|Q8R5K4|NOL6_MOUSE Nucleolar protein 6 OS=Mus musculus OX=10090 GN=Nol6 PE=2 SV=2
PladumEVm002062	.
PladumEVm002065	tr|F6YPG3|F6YPG3_MOUSE GPI ethanolamine phosphate transferase 3 (Fragment) OS=Mus musculus OX=10090 GN=Pigo PE=1 SV=1
PladumEVm002066	.
PladumEVm002076	tr|E9Q2X6|E9Q2X6_MOUSE Structural maintenance of chromosomes protein OS=Mus musculus OX=10090 GN=Smc4 PE=1 SV=1
PladumEVm002078	sp|Q9EPL8|IPO7_MOUSE Importin-7 OS=Mus musculus OX=10090 GN=Ipo7 PE=1 SV=2
PladumEVm002081	sp|P10126|EF1A1_MOUSE Elongation factor 1-alpha 1 OS=Mus musculus OX=10090 GN=Eef1a1 PE=1 SV=3
PladumEVm002082	sp|Q60692|PSB6_MOUSE Proteasome subunit beta type-6 OS=Mus musculus OX=10090 GN=Psmb6 PE=1 SV=3
PladumEVm002084	.
PladumEVm002088	sp|Q8BS95|GPHR_MOUSE Golgi pH regulator OS=Mus musculus OX=10090 GN=Gpr89 PE=1 SV=2
PladumEVm002093	tr|A0A286YCV0|A0A286YCV0_MOUSE Phospholipid-transporting ATPase OS=Mus musculus OX=10090 GN=Atp9b PE=1 SV=1
PladumEVm002099	tr|F7AN16|F7AN16_MOUSE RING finger protein 10 (Fragment) OS=Mus musculus OX=10090 GN=Rnf10 PE=1 SV=1
PladumEVm002100	.
PladumEVm002120	.
PladumEVm002121	.
PladumEVm002127	sp|Q9DB85|RRP8_MOUSE Ribosomal RNA-processing protein 8 OS=Mus musculus OX=10090 GN=Rrp8 PE=1 SV=1
PladumEVm002134	sp|A6H5Y3|METH_MOUSE Methionine synthase OS=Mus musculus OX=10090 GN=Mtr PE=1 SV=1
PladumEVm002138	tr|E9PUJ2|E9PUJ2_MOUSE DNA repair protein RAD50 OS=Mus musculus OX=10090 GN=Rad50 PE=1 SV=1
PladumEVm002143	sp|Q8BHG1|NRDC_MOUSE Nardilysin OS=Mus musculus OX=10090 GN=Nrdc PE=1 SV=1
PladumEVm002152	.
PladumEVm002154	sp|B1AY10|NFX1_MOUSE Transcriptional repressor NF-X1 OS=Mus musculus OX=10090 GN=Nfx1 PE=1 SV=1
PladumEVm002157	.
PladumEVm002158	sp|Q68ED3|PAPD5_MOUSE Terminal nucleotidyltransferase 4B OS=Mus musculus OX=10090 GN=Tent4b PE=1 SV=2
PladumEVm002162	.
PladumEVm002169	sp|Q8CHK3|MBOA7_MOUSE Lysophospholipid acyltransferase 7 OS=Mus musculus OX=10090 GN=Mboat7 PE=1 SV=1
PladumEVm002176	tr|A2AES5|A2AES5_MOUSE Deubiquitinating enzyme A OS=Mus musculus OX=10090 GN=Otud5 PE=1 SV=1
PladumEVm002177	tr|D3Z041|D3Z041_MOUSE Long-chain-fatty-acid--CoA ligase 1 OS=Mus musculus OX=10090 GN=Acsl1 PE=1 SV=1
PladumEVm002178	sp|E9Q5F9|SETD2_MOUSE Histone-lysine N-methyltransferase SETD2 OS=Mus musculus OX=10090 GN=Setd2 PE=1 SV=1
PladumEVm002181	sp|Q9CQG2|MET16_MOUSE RNA N6-adenosine-methyltransferase METTL16 OS=Mus musculus OX=10090 GN=Mettl16 PE=1 SV=1
PladumEVm002182	tr|B0R0S4|B0R0S4_MOUSE Rab9 effector protein with kelch motifs OS=Mus musculus OX=10090 GN=Rabepk PE=1 SV=1
PladumEVm002193	tr|A2AEK1|A2AEK1_MOUSE AlphaCstF-64 variant 4 OS=Mus musculus OX=10090 GN=Cstf2 PE=1 SV=1
PladumEVm002195	sp|P21447|MDR1A_MOUSE ATP-dependent translocase ABCB1 OS=Mus musculus OX=10090 GN=Abcb1a PE=1 SV=3
PladumEVm002196	tr|A0A0R4J0H7|A0A0R4J0H7_MOUSE Condensin complex subunit 1 OS=Mus musculus OX=10090 GN=Ncapd2 PE=1 SV=1
PladumEVm002197	tr|Q3ULP7|Q3ULP7_MOUSE Cathepsin L-like 3 OS=Mus musculus OX=10090 GN=Ctsll3 PE=2 SV=1
PladumEVm002207	.
PladumEVm002210	tr|A0A0R4J2A4|A0A0R4J2A4_MOUSE E3 ubiquitin-protein ligase RNF165 OS=Mus musculus OX=10090 GN=Rnf165 PE=4 SV=1
PladumEVm002211	tr|D3Z741|D3Z741_MOUSE RIKEN cDNA 4930444G20 gene OS=Mus musculus OX=10090 GN=4930444G20Rik PE=1 SV=1
PladumEVm002213	sp|Q60676|PPP5_MOUSE Serine/threonine-protein phosphatase 5 OS=Mus musculus OX=10090 GN=Ppp5c PE=1 SV=3
PladumEVm002217	.
PladumEVm002221	tr|E9Q236|E9Q236_MOUSE ATP-binding cassette, sub-family C (CFTR/MRP), member 4 OS=Mus musculus OX=10090 GN=Abcc4 PE=1 SV=1
PladumEVm002224	sp|Q91W86|VPS11_MOUSE Vacuolar protein sorting-associated protein 11 homolog OS=Mus musculus OX=10090 GN=Vps11 PE=1 SV=3
PladumEVm002227	tr|A2AP88|A2AP88_MOUSE Zinc finger CCCH domain-containing protein 6 OS=Mus musculus OX=10090 GN=Zc3h6 PE=1 SV=1
PladumEVm002228	sp|P16381|DDX3L_MOUSE Putative ATP-dependent RNA helicase Pl10 OS=Mus musculus OX=10090 GN=D1Pas1 PE=1 SV=1
PladumEVm002233	sp|Q8BHN0|PPM1L_MOUSE Protein phosphatase 1L OS=Mus musculus OX=10090 GN=Ppm1l PE=1 SV=1
PladumEVm002236	tr|D3Z041|D3Z041_MOUSE Long-chain-fatty-acid--CoA ligase 1 OS=Mus musculus OX=10090 GN=Acsl1 PE=1 SV=1
PladumEVm002246	sp|Q0P5X1|LRIQ1_MOUSE Leucine-rich repeat and IQ domain-containing protein 1 OS=Mus musculus OX=10090 GN=Lrriq1 PE=2 SV=2
PladumEVm002247	.
PladumEVm002248	tr|Q5M6W0|Q5M6W0_MOUSE Serine/threonine-protein phosphatase 4 regulatory subunit 3B (Fragment) OS=Mus musculus OX=10090 GN=Ppp4r3b PE=1 SV=1
PladumEVm002249	tr|A0A023T778|A0A023T778_MOUSE Mago nashi protein OS=Mus musculus OX=10090 GN=Magohb PE=1 SV=1
PladumEVm002257	tr|M0QWA7|M0QWA7_MOUSE Integrin beta OS=Mus musculus OX=10090 GN=Itgb2 PE=1 SV=1
PladumEVm002262	tr|A0A0M3HEP7|A0A0M3HEP7_MOUSE Phospholipid-transporting ATPase OS=Mus musculus OX=10090 GN=Atp8a1 PE=1 SV=1
PladumEVm002263	sp|Q7M732|RTL1_MOUSE Retrotransposon-like protein 1 OS=Mus musculus OX=10090 GN=Rtl1 PE=2 SV=1
PladumEVm002264	.
PladumEVm002268	.
PladumEVm002272	tr|F7BE84|F7BE84_MOUSE Ankyrin repeat domain 50 (Fragment) OS=Mus musculus OX=10090 GN=Ankrd50 PE=1 SV=1
PladumEVm002273	tr|G5E876|G5E876_MOUSE Hect domain and RLD 3 OS=Mus musculus OX=10090 GN=Herc3 PE=1 SV=1
PladumEVm002282	sp|Q05D44|IF2P_MOUSE Eukaryotic translation initiation factor 5B OS=Mus musculus OX=10090 GN=Eif5b PE=1 SV=2
PladumEVm002287	sp|P21447|MDR1A_MOUSE ATP-dependent translocase ABCB1 OS=Mus musculus OX=10090 GN=Abcb1a PE=1 SV=3
PladumEVm002304	sp|P30115|GSTA3_MOUSE Glutathione S-transferase A3 OS=Mus musculus OX=10090 GN=Gsta3 PE=1 SV=2
PladumEVm002308	sp|P58281|OPA1_MOUSE Dynamin-like 120 kDa protein, mitochondrial OS=Mus musculus OX=10090 GN=Opa1 PE=1 SV=1
PladumEVm002309	.
PladumEVm002313	tr|A0A0A6YX94|A0A0A6YX94_MOUSE SUN domain-containing ossification factor (Fragment) OS=Mus musculus OX=10090 GN=Suco PE=1 SV=1
PladumEVm002320	.
PladumEVm002325	tr|S4R2K9|S4R2K9_MOUSE Ankyrin-3 (Fragment) OS=Mus musculus OX=10090 GN=Ank3 PE=1 SV=1
PladumEVm002327	.
PladumEVm002328	.
PladumEVm002330	sp|Q9CR64|KISHA_MOUSE Protein kish-A OS=Mus musculus OX=10090 GN=Tmem167a PE=1 SV=1
PladumEVm002331	tr|Q6PGF5|Q6PGF5_MOUSE BMS1 homolog, ribosome assembly protein (Yeast) OS=Mus musculus OX=10090 GN=Bms1 PE=1 SV=1
PladumEVm002335	sp|Q9CZ13|QCR1_MOUSE Cytochrome b-c1 complex subunit 1, mitochondrial OS=Mus musculus OX=10090 GN=Uqcrc1 PE=1 SV=2
PladumEVm002336	sp|Q0VEJ0|CEP76_MOUSE Centrosomal protein of 76 kDa OS=Mus musculus OX=10090 GN=Cep76 PE=1 SV=1
PladumEVm002337	.
PladumEVm002343	sp|Q91VN6|DDX41_MOUSE Probable ATP-dependent RNA helicase DDX41 OS=Mus musculus OX=10090 GN=Ddx41 PE=1 SV=2
PladumEVm002348	.
PladumEVm002349	sp|Q3UPL0|SC31A_MOUSE Protein transport protein Sec31A OS=Mus musculus OX=10090 GN=Sec31a PE=1 SV=2
PladumEVm002355	sp|Q9EPE9|AT131_MOUSE Endoplasmic reticulum transmembrane helix translocase OS=Mus musculus OX=10090 GN=Atp13a1 PE=1 SV=2
PladumEVm002361	tr|Q3UZR5|Q3UZR5_MOUSE Calcium-transporting ATPase OS=Mus musculus OX=10090 GN=Atp2c1 PE=1 SV=1
PladumEVm002368	.
PladumEVm002376	.
PladumEVm002382	sp|Q9JHR7|IDE_MOUSE Insulin-degrading enzyme OS=Mus musculus OX=10090 GN=Ide PE=1 SV=1
PladumEVm002383	sp|Q3URE1|ACSF3_MOUSE Malonate--CoA ligase ACSF3, mitochondrial OS=Mus musculus OX=10090 GN=Acsf3 PE=1 SV=2
PladumEVm002386	sp|Q6PDG5|SMRC2_MOUSE SWI/SNF complex subunit SMARCC2 OS=Mus musculus OX=10090 GN=Smarcc2 PE=1 SV=2
PladumEVm002389	sp|P55937|GOGA3_MOUSE Golgin subfamily A member 3 OS=Mus musculus OX=10090 GN=Golga3 PE=1 SV=3
PladumEVm002390	tr|Q6NZL1|Q6NZL1_MOUSE DEAH (Asp-Glu-Ala-His) box polypeptide 37 OS=Mus musculus OX=10090 GN=Dhx37 PE=1 SV=1
PladumEVm002392	.
PladumEVm002393	sp|Q8CCP0|NEMF_MOUSE Nuclear export mediator factor Nemf OS=Mus musculus OX=10090 GN=Nemf PE=1 SV=2
PladumEVm002398	sp|Q8K352|SASH3_MOUSE SAM and SH3 domain-containing protein 3 OS=Mus musculus OX=10090 GN=Sash3 PE=1 SV=2
PladumEVm002401	.
PladumEVm002403	sp|Q8C7X2|EMC1_MOUSE ER membrane protein complex subunit 1 OS=Mus musculus OX=10090 GN=Emc1 PE=1 SV=1
PladumEVm002405	tr|A0A0G2JFH9|A0A0G2JFH9_MOUSE AP-5 complex subunit zeta-1 OS=Mus musculus OX=10090 GN=Ap5z1 PE=1 SV=1
PladumEVm002414	.
PladumEVm002419	.
PladumEVm002423	sp|Q9D0R2|SYTC_MOUSE Threonine--tRNA ligase 1, cytoplasmic OS=Mus musculus OX=10090 GN=Tars1 PE=1 SV=2
PladumEVm002430	.
PladumEVm002441	sp|Q9QZB9|DCTN5_MOUSE Dynactin subunit 5 OS=Mus musculus OX=10090 GN=Dctn5 PE=1 SV=1
PladumEVm002442	.
PladumEVm002443	tr|Q3TUQ7|Q3TUQ7_MOUSE Acetyl-CoA carboxylase kinase OS=Mus musculus OX=10090 GN=Prkaa1 PE=1 SV=1
PladumEVm002448	.
PladumEVm002459	.
PladumEVm002463	.
PladumEVm002475	sp|Q7M732|RTL1_MOUSE Retrotransposon-like protein 1 OS=Mus musculus OX=10090 GN=Rtl1 PE=2 SV=1
PladumEVm002479	.
PladumEVm002480	tr|E9QAP6|E9QAP6_MOUSE DNA polymerase epsilon catalytic subunit OS=Mus musculus OX=10090 GN=Pole PE=1 SV=1
PladumEVm002482	sp|Q9EPE9|AT131_MOUSE Endoplasmic reticulum transmembrane helix translocase OS=Mus musculus OX=10090 GN=Atp13a1 PE=1 SV=2
PladumEVm002483	sp|Q921M3|SF3B3_MOUSE Splicing factor 3B subunit 3 OS=Mus musculus OX=10090 GN=Sf3b3 PE=1 SV=1
PladumEVm002485	tr|E0CYH4|E0CYH4_MOUSE WD repeat-containing protein 26 (Fragment) OS=Mus musculus OX=10090 GN=Wdr26 PE=1 SV=1
PladumEVm002486	.
PladumEVm002493	.
PladumEVm002500	sp|Q91VU7|PUS7_MOUSE Pseudouridylate synthase 7 homolog OS=Mus musculus OX=10090 GN=Pus7 PE=2 SV=2
PladumEVm002501	sp|Q8C8H8|KY_MOUSE Kyphoscoliosis peptidase OS=Mus musculus OX=10090 GN=Ky PE=1 SV=1
PladumEVm002503	sp|Q9EPU0|RENT1_MOUSE Regulator of nonsense transcripts 1 OS=Mus musculus OX=10090 GN=Upf1 PE=1 SV=2
PladumEVm002512	.
PladumEVm002534	tr|A0A0R4J041|A0A0R4J041_MOUSE N6-adenosine-methyltransferase subunit METTL3 OS=Mus musculus OX=10090 GN=Mettl3 PE=1 SV=1
PladumEVm002543	.
PladumEVm002545	.
PladumEVm002547	tr|Q6IQY6|Q6IQY6_MOUSE Phosphodiesterase OS=Mus musculus OX=10090 GN=Pde4b PE=1 SV=1
PladumEVm002551	tr|Q3ZAQ4|Q3ZAQ4_MOUSE Autophagy-related protein 9 OS=Mus musculus OX=10090 GN=Atg9a PE=1 SV=1
PladumEVm002552	sp|Q61136|PRP4B_MOUSE Serine/threonine-protein kinase PRP4 homolog OS=Mus musculus OX=10090 GN=Prpf4b PE=1 SV=3
PladumEVm002561	sp|Q8BHN3|GANAB_MOUSE Neutral alpha-glucosidase AB OS=Mus musculus OX=10090 GN=Ganab PE=1 SV=1
PladumEVm002564	tr|Q3LRV6|Q3LRV6_MOUSE Chloride channel protein OS=Mus musculus OX=10090 GN=Clcn4 PE=1 SV=1
PladumEVm002570	tr|E9PYB1|E9PYB1_MOUSE TBC1 domain family member 14 OS=Mus musculus OX=10090 GN=Tbc1d14 PE=1 SV=1
PladumEVm002572	sp|Q8K224|NAT10_MOUSE RNA cytidine acetyltransferase OS=Mus musculus OX=10090 GN=Nat10 PE=1 SV=1
PladumEVm002576	.
PladumEVm002578	sp|Q9QXE0|HACL1_MOUSE 2-hydroxyacyl-CoA lyase 1 OS=Mus musculus OX=10090 GN=Hacl1 PE=1 SV=2
PladumEVm002579	sp|Q8BJ05|ZC3HE_MOUSE Zinc finger CCCH domain-containing protein 14 OS=Mus musculus OX=10090 GN=Zc3h14 PE=1 SV=1
PladumEVm002581	sp|Q3THK7|GUAA_MOUSE GMP synthase [glutamine-hydrolyzing] OS=Mus musculus OX=10090 GN=Gmps PE=1 SV=2
PladumEVm002582	tr|G5E850|G5E850_MOUSE Cytochrome b5 OS=Mus musculus OX=10090 GN=Cyb5a PE=1 SV=1
PladumEVm002588	tr|A0A0B4J1E3|A0A0B4J1E3_MOUSE DNA-binding protein SMUBP-2 OS=Mus musculus OX=10090 GN=Ighmbp2 PE=1 SV=1
PladumEVm002589	tr|F6Q404|F6Q404_MOUSE Protein disulfide-isomerase A3 (Fragment) OS=Mus musculus OX=10090 GN=Pdia3 PE=1 SV=1
PladumEVm002593	sp|Q5Y5T2|ZDH18_MOUSE Palmitoyltransferase ZDHHC18 OS=Mus musculus OX=10090 GN=Zdhhc18 PE=1 SV=4
PladumEVm002595	.
PladumEVm002596	.
PladumEVm002599	sp|P39429|TRAF2_MOUSE TNF receptor-associated factor 2 OS=Mus musculus OX=10090 GN=Traf2 PE=1 SV=1
PladumEVm002606	.
PladumEVm002610	.
PladumEVm002611	sp|Q8BU30|SYIC_MOUSE Isoleucine--tRNA ligase, cytoplasmic OS=Mus musculus OX=10090 GN=Iars1 PE=1 SV=2
PladumEVm002613	sp|O88413|TULP3_MOUSE Tubby-related protein 3 OS=Mus musculus OX=10090 GN=Tulp3 PE=1 SV=1
PladumEVm002616	sp|F8VPZ5|ERCC6_MOUSE DNA excision repair protein ERCC-6 OS=Mus musculus OX=10090 GN=Ercc6 PE=1 SV=1
PladumEVm002617	sp|Q9QXB9|DRG2_MOUSE Developmentally-regulated GTP-binding protein 2 OS=Mus musculus OX=10090 GN=Drg2 PE=1 SV=1
PladumEVm002625	sp|Q8CIE6|COPA_MOUSE Coatomer subunit alpha OS=Mus musculus OX=10090 GN=Copa PE=1 SV=2
PladumEVm002630	sp|Q61327|SC6A3_MOUSE Sodium-dependent dopamine transporter OS=Mus musculus OX=10090 GN=Slc6a3 PE=1 SV=2
PladumEVm002634	.
PladumEVm002640	sp|P49962|SRP09_MOUSE Signal recognition particle 9 kDa protein OS=Mus musculus OX=10090 GN=Srp9 PE=1 SV=2
PladumEVm002649	sp|Q8BHB4|WDR3_MOUSE WD repeat-containing protein 3 OS=Mus musculus OX=10090 GN=Wdr3 PE=1 SV=1
PladumEVm002655	tr|A0A0G2JFK5|A0A0G2JFK5_MOUSE [Histone H4]-lysine(20) N-methyltransferase OS=Mus musculus OX=10090 GN=Kmt5a PE=1 SV=1
PladumEVm002657	sp|P61161|ARP2_MOUSE Actin-related protein 2 OS=Mus musculus OX=10090 GN=Actr2 PE=1 SV=1
PladumEVm002662	sp|Q9CW03|SMC3_MOUSE Structural maintenance of chromosomes protein 3 OS=Mus musculus OX=10090 GN=Smc3 PE=1 SV=2
PladumEVm002665	sp|P30416|FKBP4_MOUSE Peptidyl-prolyl cis-trans isomerase FKBP4 OS=Mus musculus OX=10090 GN=Fkbp4 PE=1 SV=5
PladumEVm002667	.
PladumEVm002669	.
PladumEVm002675	.
PladumEVm002679	tr|Q6NXK9|Q6NXK9_MOUSE alpha-1,2-Mannosidase OS=Mus musculus OX=10090 GN=Man1c1 PE=1 SV=1
PladumEVm002688	sp|Q501J6|DDX17_MOUSE Probable ATP-dependent RNA helicase DDX17 OS=Mus musculus OX=10090 GN=Ddx17 PE=1 SV=1
PladumEVm002692	sp|A2A4P0|DHX8_MOUSE ATP-dependent RNA helicase DHX8 OS=Mus musculus OX=10090 GN=Dhx8 PE=2 SV=1
PladumEVm002693	.
PladumEVm002706	tr|B1AYU4|B1AYU4_MOUSE Pre-mRNA-splicing factor CWC22 homolog OS=Mus musculus OX=10090 GN=Cwc22 PE=1 SV=1
PladumEVm002709	sp|O54774|AP3D1_MOUSE AP-3 complex subunit delta-1 OS=Mus musculus OX=10090 GN=Ap3d1 PE=1 SV=1
PladumEVm002710	tr|E9QN69|E9QN69_MOUSE Pecanex-like protein OS=Mus musculus OX=10090 GN=Pcnx4 PE=3 SV=1
PladumEVm002715	sp|Q9CQT7|DESI1_MOUSE Desumoylating isopeptidase 1 OS=Mus musculus OX=10090 GN=Desi1 PE=1 SV=1
PladumEVm002716	.
PladumEVm002722	.
PladumEVm002727	tr|Q6PDS5|Q6PDS5_MOUSE Phosphodiesterase OS=Mus musculus OX=10090 GN=Pde1b PE=1 SV=1
PladumEVm002728	sp|Q8BKX6|SMG1_MOUSE Serine/threonine-protein kinase SMG1 OS=Mus musculus OX=10090 GN=Smg1 PE=1 SV=3
PladumEVm002730	.
PladumEVm002731	tr|A0A1Y7VKT9|A0A1Y7VKT9_MOUSE Ubiquitin-like protein 5 OS=Mus musculus OX=10090 GN=Ubl5b PE=4 SV=1
PladumEVm002732	sp|O08759|UBE3A_MOUSE Ubiquitin-protein ligase E3A OS=Mus musculus OX=10090 GN=Ube3a PE=1 SV=2
PladumEVm002738	.
PladumEVm002742	tr|E9PZP8|E9PZP8_MOUSE HECT and RLD domain-containing E3 ubiquitin protein ligase family member 1 OS=Mus musculus OX=10090 GN=Herc1 PE=1 SV=1
PladumEVm002746	.
PladumEVm002747	.
PladumEVm002748	sp|Q9CSH3|RRP44_MOUSE Exosome complex exonuclease RRP44 OS=Mus musculus OX=10090 GN=Dis3 PE=1 SV=4
PladumEVm002749	sp|Q9CXI3|MOXD1_MOUSE DBH-like monooxygenase protein 1 OS=Mus musculus OX=10090 GN=Moxd1 PE=1 SV=1
PladumEVm002750	.
PladumEVm002751	sp|Q9JIM5|YIPF7_MOUSE Protein YIPF7 OS=Mus musculus OX=10090 GN=Yipf7 PE=2 SV=1
PladumEVm002753	tr|Q3TA68|Q3TA68_MOUSE WD repeat domain 36 OS=Mus musculus OX=10090 GN=Wdr36 PE=1 SV=1
PladumEVm002757	tr|Q924B0|Q924B0_MOUSE Inositol-1-monophosphatase OS=Mus musculus OX=10090 GN=Impa1 PE=1 SV=1
PladumEVm002758	sp|Q9DBC7|KAP0_MOUSE cAMP-dependent protein kinase type I-alpha regulatory subunit OS=Mus musculus OX=10090 GN=Prkar1a PE=1 SV=3
PladumEVm002761	tr|E9PYC0|E9PYC0_MOUSE Potassium voltage-gated channel subfamily F member 1 OS=Mus musculus OX=10090 GN=Kcnf1 PE=1 SV=1
PladumEVm002764	sp|Q8K411|PREP_MOUSE Presequence protease, mitochondrial OS=Mus musculus OX=10090 GN=Pitrm1 PE=1 SV=1
PladumEVm002770	.
PladumEVm002790	.
PladumEVm002801	.
PladumEVm002808	sp|P32037|GTR3_MOUSE Solute carrier family 2, facilitated glucose transporter member 3 OS=Mus musculus OX=10090 GN=Slc2a3 PE=1 SV=1
PladumEVm002809	tr|G5E8K2|G5E8K2_MOUSE Ankyrin-3 OS=Mus musculus OX=10090 GN=Ank3 PE=1 SV=1
PladumEVm002810	sp|Q61191|HCFC1_MOUSE Host cell factor 1 OS=Mus musculus OX=10090 GN=Hcfc1 PE=1 SV=2
PladumEVm002822	sp|P62876|RPAB5_MOUSE DNA-directed RNA polymerases I, II, and III subunit RPABC5 OS=Mus musculus OX=10090 GN=Polr2l PE=3 SV=1
PladumEVm002825	sp|P70269|CATE_MOUSE Cathepsin E OS=Mus musculus OX=10090 GN=Ctse PE=1 SV=2
PladumEVm002827	tr|A0A1W2P7Q6|A0A1W2P7Q6_MOUSE Exportin-T OS=Mus musculus OX=10090 GN=Xpot PE=1 SV=1
PladumEVm002831	tr|D3YXW5|D3YXW5_MOUSE Membrane-associated phosphatidylinositol transfer protein 1 (Fragment) OS=Mus musculus OX=10090 GN=Pitpnm1 PE=1 SV=1
PladumEVm002832	.
PladumEVm002834	.
PladumEVm002835	tr|Q9D548|Q9D548_MOUSE Cellular nucleic acid binding-like protein OS=Mus musculus OX=10090 GN=Zcchc13 PE=1 SV=1
PladumEVm002839	.
PladumEVm002845	sp|O55143|AT2A2_MOUSE Sarcoplasmic/endoplasmic reticulum calcium ATPase 2 OS=Mus musculus OX=10090 GN=Atp2a2 PE=1 SV=2
PladumEVm002848	.
PladumEVm002853	tr|Q504M2|Q504M2_MOUSE Pyruvate dehyrogenase phosphatase catalytic subunit 2 OS=Mus musculus OX=10090 GN=Pdp2 PE=1 SV=1
PladumEVm002855	sp|Q8BHK9|ERC6L_MOUSE DNA excision repair protein ERCC-6-like OS=Mus musculus OX=10090 GN=Ercc6l PE=1 SV=1
PladumEVm002856	tr|R4GML2|R4GML2_MOUSE RAD21-like (S. pombe) OS=Mus musculus OX=10090 GN=Rad21l PE=3 SV=1
PladumEVm002864	sp|Q80YR4|ZN598_MOUSE E3 ubiquitin-protein ligase ZNF598 OS=Mus musculus OX=10090 GN=Znf598 PE=1 SV=1
PladumEVm002866	.
PladumEVm002868	.
PladumEVm002870	sp|Q3TXS7|PSMD1_MOUSE 26S proteasome non-ATPase regulatory subunit 1 OS=Mus musculus OX=10090 GN=Psmd1 PE=1 SV=1
PladumEVm002874	sp|P07607|TYSY_MOUSE Thymidylate synthase OS=Mus musculus OX=10090 GN=Tyms PE=1 SV=1
PladumEVm002875	.
PladumEVm002879	.
PladumEVm002883	sp|Q80X44|ZBT24_MOUSE Zinc finger and BTB domain-containing protein 24 OS=Mus musculus OX=10090 GN=Zbtb24 PE=1 SV=1
PladumEVm002890	tr|Q9Z150|Q9Z150_MOUSE Zinc finger and BTB domain-containing 12 OS=Mus musculus OX=10090 GN=Zbtb12 PE=2 SV=1
PladumEVm002891	sp|Q80T85|DCAF5_MOUSE DDB1- and CUL4-associated factor 5 OS=Mus musculus OX=10090 GN=Dcaf5 PE=1 SV=2
PladumEVm002893	sp|Q501J6|DDX17_MOUSE Probable ATP-dependent RNA helicase DDX17 OS=Mus musculus OX=10090 GN=Ddx17 PE=1 SV=1
PladumEVm002904	sp|Q62273|S26A2_MOUSE Sulfate transporter OS=Mus musculus OX=10090 GN=Slc26a2 PE=1 SV=1
PladumEVm002909	sp|Q8CFI7|RPB2_MOUSE DNA-directed RNA polymerase II subunit RPB2 OS=Mus musculus OX=10090 GN=Polr2b PE=1 SV=2
PladumEVm002912	sp|Q8C4J7|TBL3_MOUSE Transducin beta-like protein 3 OS=Mus musculus OX=10090 GN=Tbl3 PE=2 SV=1
PladumEVm002913	.
PladumEVm002915	.
PladumEVm002916	sp|Q9D687|S6A19_MOUSE Sodium-dependent neutral amino acid transporter B(0)AT1 OS=Mus musculus OX=10090 GN=Slc6a19 PE=1 SV=1
PladumEVm002919	.
PladumEVm002931	sp|Q6P5F9|XPO1_MOUSE Exportin-1 OS=Mus musculus OX=10090 GN=Xpo1 PE=1 SV=1
PladumEVm002939	.
PladumEVm002944	sp|Q8K1J6|TRNT1_MOUSE CCA tRNA nucleotidyltransferase 1, mitochondrial OS=Mus musculus OX=10090 GN=Trnt1 PE=1 SV=1
PladumEVm002949	sp|P62743|AP2S1_MOUSE AP-2 complex subunit sigma OS=Mus musculus OX=10090 GN=Ap2s1 PE=1 SV=1
PladumEVm002951	sp|Q8BKC5|IPO5_MOUSE Importin-5 OS=Mus musculus OX=10090 GN=Ipo5 PE=1 SV=3
PladumEVm002953	tr|D3Z226|D3Z226_MOUSE Mitochondrial sodium/calcium exchanger protein OS=Mus musculus OX=10090 GN=Slc8b1 PE=1 SV=1
PladumEVm002954	sp|P29341|PABP1_MOUSE Polyadenylate-binding protein 1 OS=Mus musculus OX=10090 GN=Pabpc1 PE=1 SV=2
PladumEVm002958	.
PladumEVm002966	.
PladumEVm002967	.
PladumEVm002972	.
PladumEVm002975	tr|A0A1W2P6J6|A0A1W2P6J6_MOUSE Death-associated protein kinase 3 (Fragment) OS=Mus musculus OX=10090 GN=Dapk3 PE=1 SV=1
PladumEVm002977	sp|Q00519|XDH_MOUSE Xanthine dehydrogenase/oxidase OS=Mus musculus OX=10090 GN=Xdh PE=1 SV=5
PladumEVm002979	sp|Q5DTZ0|NYNRI_MOUSE Protein NYNRIN OS=Mus musculus OX=10090 GN=Nynrin PE=2 SV=2
PladumEVm002981	sp|Q64522|H2A2B_MOUSE Histone H2A type 2-B OS=Mus musculus OX=10090 GN=H2ac21 PE=1 SV=3
PladumEVm002982	tr|G3X8S2|G3X8S2_MOUSE B-related factor 1 OS=Mus musculus OX=10090 GN=Brf1 PE=1 SV=1
PladumEVm002983	.
PladumEVm002984	sp|O35218|CPSF2_MOUSE Cleavage and polyadenylation specificity factor subunit 2 OS=Mus musculus OX=10090 GN=Cpsf2 PE=1 SV=1
PladumEVm002990	sp|Q99LI7|CSTF3_MOUSE Cleavage stimulation factor subunit 3 OS=Mus musculus OX=10090 GN=Cstf3 PE=1 SV=1
PladumEVm002992	.
PladumEVm002995	tr|A2AP93|A2AP93_MOUSE Mitogen-activated protein kinase kinase kinase 7 OS=Mus musculus OX=10090 GN=Map3k7 PE=1 SV=1
PladumEVm002999	tr|Q8BY05|Q8BY05_MOUSE Poly(A) polymerase OS=Mus musculus OX=10090 GN=Papolg PE=1 SV=1
PladumEVm003001	tr|A0A1B0GR08|A0A1B0GR08_MOUSE Gamma-tubulin complex component (Fragment) OS=Mus musculus OX=10090 GN=Tubgcp2 PE=1 SV=1
PladumEVm003002	.
PladumEVm003004	.
PladumEVm003005	.
PladumEVm003007	.
PladumEVm003011	sp|Q8BKC5|IPO5_MOUSE Importin-5 OS=Mus musculus OX=10090 GN=Ipo5 PE=1 SV=3
PladumEVm003012	sp|Q9CR39|WIPI3_MOUSE WD repeat domain phosphoinositide-interacting protein 3 OS=Mus musculus OX=10090 GN=Wdr45b PE=1 SV=2
PladumEVm003014	tr|A0A494BBI1|A0A494BBI1_MOUSE Thioredoxin-like protein 1 OS=Mus musculus OX=10090 GN=Txnl1 PE=1 SV=1
PladumEVm003019	.
PladumEVm003020	sp|Q91X51|GORS1_MOUSE Golgi reassembly-stacking protein 1 OS=Mus musculus OX=10090 GN=Gorasp1 PE=1 SV=3
PladumEVm003021	tr|F6TVP2|F6TVP2_MOUSE Deoxynucleoside triphosphate triphosphohydrolase SAMHD1 (Fragment) OS=Mus musculus OX=10090 GN=Samhd1 PE=1 SV=1
PladumEVm003022	tr|A0A286YDI8|A0A286YDI8_MOUSE Sec24-related gene family, member C (S. cerevisiae) OS=Mus musculus OX=10090 GN=Sec24c PE=1 SV=1
PladumEVm003029	sp|P62301|RS13_MOUSE 40S ribosomal protein S13 OS=Mus musculus OX=10090 GN=Rps13 PE=1 SV=2
PladumEVm003030	sp|Q6NZQ2|DDX31_MOUSE Probable ATP-dependent RNA helicase DDX31 OS=Mus musculus OX=10090 GN=Ddx31 PE=2 SV=2
PladumEVm003032	tr|D6RFB8|D6RFB8_MOUSE DNA polymerase OS=Mus musculus OX=10090 GN=Pold1 PE=1 SV=1
PladumEVm003051	tr|Q80X98|Q80X98_MOUSE RNA helicase OS=Mus musculus OX=10090 GN=Dhx38 PE=1 SV=1
PladumEVm003058	tr|Q6PDS5|Q6PDS5_MOUSE Phosphodiesterase OS=Mus musculus OX=10090 GN=Pde1b PE=1 SV=1
PladumEVm003064	sp|Q9CQ33|LZTR1_MOUSE Leucine-zipper-like transcriptional regulator 1 OS=Mus musculus OX=10090 GN=Lztr1 PE=1 SV=2
PladumEVm003065	sp|Q9CQJ4|RING2_MOUSE E3 ubiquitin-protein ligase RING2 OS=Mus musculus OX=10090 GN=Rnf2 PE=1 SV=1
PladumEVm003067	.
PladumEVm003068	.
PladumEVm003070	sp|O88554|PARP2_MOUSE Poly [ADP-ribose] polymerase 2 OS=Mus musculus OX=10090 GN=Parp2 PE=1 SV=3
PladumEVm003077	sp|Q8CG65|SSPO_MOUSE SCO-spondin OS=Mus musculus OX=10090 GN=Sspo PE=2 SV=2
PladumEVm003079	sp|P59470|RPC2_MOUSE DNA-directed RNA polymerase III subunit RPC2 OS=Mus musculus OX=10090 GN=Polr3b PE=1 SV=2
PladumEVm003088	.
PladumEVm003090	sp|Q8BFW4|TRI65_MOUSE Tripartite motif-containing protein 65 OS=Mus musculus OX=10090 GN=Trim65 PE=1 SV=1
PladumEVm003095	sp|Q6P2B1|TNPO3_MOUSE Transportin-3 OS=Mus musculus OX=10090 GN=Tnpo3 PE=1 SV=1
PladumEVm003103	sp|Q7TSY6|CELF4_MOUSE CUGBP Elav-like family member 4 OS=Mus musculus OX=10090 GN=Celf4 PE=1 SV=2
PladumEVm003113	sp|Q811Q9|PCY1B_MOUSE Choline-phosphate cytidylyltransferase B OS=Mus musculus OX=10090 GN=Pcyt1b PE=1 SV=2
PladumEVm003114	sp|Q6P5F9|XPO1_MOUSE Exportin-1 OS=Mus musculus OX=10090 GN=Xpo1 PE=1 SV=1
PladumEVm003119	sp|Q71RI9|KAT3_MOUSE Kynurenine--oxoglutarate transaminase 3 OS=Mus musculus OX=10090 GN=Kyat3 PE=1 SV=1
PladumEVm003123	tr|E9PUW7|E9PUW7_MOUSE Exportin-7 OS=Mus musculus OX=10090 GN=Xpo7 PE=1 SV=1
PladumEVm003132	sp|Q5HZH2|TSR3_MOUSE 18S rRNA aminocarboxypropyltransferase OS=Mus musculus OX=10090 GN=Tsr3 PE=1 SV=1
PladumEVm003133	.
PladumEVm003134	tr|A2AFM3|A2AFM3_MOUSE DNA-(apurinic or apyrimidinic site) endonuclease OS=Mus musculus OX=10090 GN=Apex2 PE=1 SV=1
PladumEVm003135	sp|Q80T79|CSMD3_MOUSE CUB and sushi domain-containing protein 3 OS=Mus musculus OX=10090 GN=Csmd3 PE=1 SV=3
PladumEVm003136	.
PladumEVm003138	.
PladumEVm003141	.
PladumEVm003143	.
PladumEVm003145	sp|Q8CGC6|RBM28_MOUSE RNA-binding protein 28 OS=Mus musculus OX=10090 GN=Rbm28 PE=1 SV=4
PladumEVm003147	.
PladumEVm003149	sp|Q9D516|CC130_MOUSE Coiled-coil domain-containing protein 130 OS=Mus musculus OX=10090 GN=Ccdc130 PE=2 SV=1
PladumEVm003152	sp|Q8BZJ7|DCNL2_MOUSE DCN1-like protein 2 OS=Mus musculus OX=10090 GN=Dcun1d2 PE=1 SV=3
PladumEVm003153	.
PladumEVm003154	sp|Q3TAE8|ALG6_MOUSE Dolichyl pyrophosphate Man9GlcNAc2 alpha-1,3-glucosyltransferase OS=Mus musculus OX=10090 GN=Alg6 PE=2 SV=1
PladumEVm003156	.
PladumEVm003158	sp|Q9JME7|TPC2L_MOUSE Trafficking protein particle complex subunit 2-like protein OS=Mus musculus OX=10090 GN=Trappc2l PE=1 SV=1
PladumEVm003160	sp|Q9QXN3|TRIP4_MOUSE Activating signal cointegrator 1 OS=Mus musculus OX=10090 GN=Trip4 PE=1 SV=2
PladumEVm003165	sp|Q99MP8|BRAP_MOUSE BRCA1-associated protein OS=Mus musculus OX=10090 GN=Brap PE=1 SV=1
PladumEVm003167	tr|Q8K2W7|Q8K2W7_MOUSE Histone RNA hairpin-binding protein OS=Mus musculus OX=10090 GN=Slbp PE=1 SV=1
PladumEVm003179	sp|Q99LS3|SERB_MOUSE Phosphoserine phosphatase OS=Mus musculus OX=10090 GN=Psph PE=1 SV=1
PladumEVm003180	.
PladumEVm003183	sp|P61358|RL27_MOUSE 60S ribosomal protein L27 OS=Mus musculus OX=10090 GN=Rpl27 PE=1 SV=2
PladumEVm003190	sp|Q1HKZ5|M3K13_MOUSE Mitogen-activated protein kinase kinase kinase 13 OS=Mus musculus OX=10090 GN=Map3k13 PE=1 SV=1
PladumEVm003193	sp|Q8C0L8|COG5_MOUSE Conserved oligomeric Golgi complex subunit 5 OS=Mus musculus OX=10090 GN=Cog5 PE=1 SV=3
PladumEVm003200	sp|Q9CQA3|SDHB_MOUSE Succinate dehydrogenase [ubiquinone] iron-sulfur subunit, mitochondrial OS=Mus musculus OX=10090 GN=Sdhb PE=1 SV=1
PladumEVm003202	tr|G3X956|G3X956_MOUSE FACT complex subunit OS=Mus musculus OX=10090 GN=Supt16 PE=1 SV=1
PladumEVm003204	sp|Q80UW8|RPAB1_MOUSE DNA-directed RNA polymerases I, II, and III subunit RPABC1 OS=Mus musculus OX=10090 GN=Polr2e PE=1 SV=1
PladumEVm003208	sp|P42932|TCPQ_MOUSE T-complex protein 1 subunit theta OS=Mus musculus OX=10090 GN=Cct8 PE=1 SV=3
PladumEVm003210	sp|Q9D787|PPIL2_MOUSE RING-type E3 ubiquitin-protein ligase PPIL2 OS=Mus musculus OX=10090 GN=Ppil2 PE=1 SV=2
PladumEVm003218	sp|Q9JII5|DAZP1_MOUSE DAZ-associated protein 1 OS=Mus musculus OX=10090 GN=Dazap1 PE=1 SV=2
PladumEVm003219	.
PladumEVm003224	sp|Q01405|SC23A_MOUSE Protein transport protein Sec23A OS=Mus musculus OX=10090 GN=Sec23a PE=1 SV=2
PladumEVm003225	tr|D3YZN8|D3YZN8_MOUSE Protein unc-45 homolog A (Fragment) OS=Mus musculus OX=10090 GN=Unc45a PE=1 SV=2
PladumEVm003227	sp|Q8BMJ2|SYLC_MOUSE Leucine--tRNA ligase, cytoplasmic OS=Mus musculus OX=10090 GN=Lars1 PE=1 SV=2
PladumEVm003229	.
PladumEVm003230	sp|Q923L3|CSMD1_MOUSE CUB and sushi domain-containing protein 1 OS=Mus musculus OX=10090 GN=Csmd1 PE=1 SV=2
PladumEVm003235	sp|P0DPE0|EFMT4_MOUSE EEF1A lysine methyltransferase 4 OS=Mus musculus OX=10090 GN=Eef1akmt4 PE=2 SV=1
PladumEVm003236	sp|P62821|RAB1A_MOUSE Ras-related protein Rab-1A OS=Mus musculus OX=10090 GN=Rab1A PE=1 SV=3
PladumEVm003238	sp|Q61881|MCM7_MOUSE DNA replication licensing factor MCM7 OS=Mus musculus OX=10090 GN=Mcm7 PE=1 SV=1
PladumEVm003239	tr|F6RPJ9|F6RPJ9_MOUSE Insulin-degrading enzyme (Fragment) OS=Mus musculus OX=10090 GN=Ide PE=1 SV=1
PladumEVm003244	.
PladumEVm003251	.
PladumEVm003252	.
PladumEVm003254	.
PladumEVm003260	.
PladumEVm003263	.
PladumEVm003267	tr|A0A0G2JFY0|A0A0G2JFY0_MOUSE ATPase family protein 2 homolog OS=Mus musculus OX=10090 GN=Spata5 PE=1 SV=1
PladumEVm003270	.
PladumEVm003271	.
PladumEVm003282	.
PladumEVm003291	tr|L7N201|L7N201_MOUSE Zinc finger protein 934 OS=Mus musculus OX=10090 GN=Zfp934 PE=4 SV=1
PladumEVm003295	sp|Q02053|UBA1_MOUSE Ubiquitin-like modifier-activating enzyme 1 OS=Mus musculus OX=10090 GN=Uba1 PE=1 SV=1
PladumEVm003296	sp|Q8K4L0|DDX54_MOUSE ATP-dependent RNA helicase DDX54 OS=Mus musculus OX=10090 GN=Ddx54 PE=1 SV=1
PladumEVm003305	sp|O35936|ALOX8_MOUSE Polyunsaturated fatty acid lipoxygenase ALOX8 OS=Mus musculus OX=10090 GN=Alox8 PE=1 SV=1
PladumEVm003306	.
PladumEVm003310	tr|A0A494BAM2|A0A494BAM2_MOUSE RNA 3-terminal phosphate cyclase-like protein OS=Mus musculus OX=10090 GN=Rcl1 PE=1 SV=1
PladumEVm003314	sp|P60867|RS20_MOUSE 40S ribosomal protein S20 OS=Mus musculus OX=10090 GN=Rps20 PE=1 SV=1
PladumEVm003315	sp|P11440|CDK1_MOUSE Cyclin-dependent kinase 1 OS=Mus musculus OX=10090 GN=Cdk1 PE=1 SV=3
PladumEVm003316	sp|Q65Z95|YPEL2_MOUSE Protein yippee-like 2 OS=Mus musculus OX=10090 GN=Ypel2 PE=2 SV=1
PladumEVm003318	sp|Q8BU03|PWP2_MOUSE Periodic tryptophan protein 2 homolog OS=Mus musculus OX=10090 GN=Pwp2 PE=1 SV=1
PladumEVm003319	tr|A0A3B2WCE8|A0A3B2WCE8_MOUSE CCAAT/enhancer-binding protein zeta OS=Mus musculus OX=10090 GN=Cebpz PE=1 SV=1
PladumEVm003321	sp|Q9ERA6|TFP11_MOUSE Tuftelin-interacting protein 11 OS=Mus musculus OX=10090 GN=Tfip11 PE=1 SV=1
PladumEVm003322	tr|A0A0A0MQ80|A0A0A0MQ80_MOUSE Vesicle-fusing ATPase OS=Mus musculus OX=10090 GN=Spata5 PE=1 SV=1
PladumEVm003325	tr|A0A0A6YVY7|A0A0A6YVY7_MOUSE Ubiquitinyl hydrolase 1 OS=Mus musculus OX=10090 GN=Usp4 PE=1 SV=1
PladumEVm003329	.
PladumEVm003333	sp|Q9DC22|DCAF6_MOUSE DDB1- and CUL4-associated factor 6 OS=Mus musculus OX=10090 GN=Dcaf6 PE=1 SV=1
PladumEVm003337	sp|Q9DD02|HIKES_MOUSE Protein Hikeshi OS=Mus musculus OX=10090 GN=Hikeshi PE=1 SV=1
PladumEVm003339	tr|G3UY11|G3UY11_MOUSE Ankyrin-1 OS=Mus musculus OX=10090 GN=Ank1 PE=1 SV=1
PladumEVm003354	sp|P28474|ADHX_MOUSE Alcohol dehydrogenase class-3 OS=Mus musculus OX=10090 GN=Adh5 PE=1 SV=3
PladumEVm003355	sp|P58043|SESN2_MOUSE Sestrin-2 OS=Mus musculus OX=10090 GN=Sesn2 PE=1 SV=1
PladumEVm003356	sp|Q8VEJ4|NLE1_MOUSE Notchless protein homolog 1 OS=Mus musculus OX=10090 GN=Nle1 PE=1 SV=4
PladumEVm003363	sp|Q6NVE9|PPTC7_MOUSE Protein phosphatase PTC7 homolog OS=Mus musculus OX=10090 GN=Pptc7 PE=1 SV=1
PladumEVm003364	sp|Q5GH67|XKR4_MOUSE XK-related protein 4 OS=Mus musculus OX=10090 GN=Xkr4 PE=1 SV=1
PladumEVm003367	.
PladumEVm003368	sp|Q499X9|SYMM_MOUSE Methionine--tRNA ligase, mitochondrial OS=Mus musculus OX=10090 GN=Mars2 PE=1 SV=2
PladumEVm003371	tr|A0A3Q4EGU9|A0A3Q4EGU9_MOUSE Cytosolic Fe-S cluster assembly factor NUBP2 OS=Mus musculus OX=10090 GN=Nubp2 PE=1 SV=1
PladumEVm003375	sp|Q9ET30|TM9S3_MOUSE Transmembrane 9 superfamily member 3 OS=Mus musculus OX=10090 GN=Tm9sf3 PE=1 SV=1
PladumEVm003376	sp|P28271|ACOC_MOUSE Cytoplasmic aconitate hydratase OS=Mus musculus OX=10090 GN=Aco1 PE=1 SV=3
PladumEVm003377	sp|P31648|SC6A1_MOUSE Sodium- and chloride-dependent GABA transporter 1 OS=Mus musculus OX=10090 GN=Slc6a1 PE=1 SV=2
PladumEVm003378	sp|P50580|PA2G4_MOUSE Proliferation-associated protein 2G4 OS=Mus musculus OX=10090 GN=Pa2g4 PE=1 SV=3
PladumEVm003382	sp|Q9CQU3|RER1_MOUSE Protein RER1 OS=Mus musculus OX=10090 GN=Rer1 PE=1 SV=1
PladumEVm003383	sp|Q9QYH6|MAGD1_MOUSE Melanoma-associated antigen D1 OS=Mus musculus OX=10090 GN=Maged1 PE=1 SV=1
PladumEVm003395	.
PladumEVm003398	sp|E9Q9U0|U17PB_MOUSE Ubiquitin carboxyl-terminal hydrolase 17-like protein B OS=Mus musculus OX=10090 GN=Usp17lb PE=1 SV=1
PladumEVm003402	.
PladumEVm003405	sp|Q8CGK3|LONM_MOUSE Lon protease homolog, mitochondrial OS=Mus musculus OX=10090 GN=Lonp1 PE=1 SV=2
PladumEVm003406	sp|Q9CQZ7|RPC10_MOUSE DNA-directed RNA polymerase III subunit RPC10 OS=Mus musculus OX=10090 GN=Polr3k PE=3 SV=1
PladumEVm003412	.
PladumEVm003415	sp|O08605|MKNK1_MOUSE MAP kinase-interacting serine/threonine-protein kinase 1 OS=Mus musculus OX=10090 GN=Mknk1 PE=1 SV=2
PladumEVm003416	.
PladumEVm003418	tr|A2A4N9|A2A4N9_MOUSE RNA helicase (Fragment) OS=Mus musculus OX=10090 GN=Dhx8 PE=1 SV=8
PladumEVm003421	.
PladumEVm003422	sp|P11157|RIR2_MOUSE Ribonucleoside-diphosphate reductase subunit M2 OS=Mus musculus OX=10090 GN=Rrm2 PE=1 SV=1
PladumEVm003425	sp|Q9JMA2|TGT_MOUSE Queuine tRNA-ribosyltransferase catalytic subunit 1 OS=Mus musculus OX=10090 GN=Qtrt1 PE=1 SV=2
PladumEVm003426	sp|Q9DBG7|SRPRA_MOUSE Signal recognition particle receptor subunit alpha OS=Mus musculus OX=10090 GN=Srpra PE=1 SV=1
PladumEVm003429	sp|O08811|ERCC2_MOUSE General transcription and DNA repair factor IIH helicase subunit XPD OS=Mus musculus OX=10090 GN=Ercc2 PE=1 SV=2
PladumEVm003438	.
PladumEVm003444	.
PladumEVm003449	sp|O55029|COPB2_MOUSE Coatomer subunit beta OS=Mus musculus OX=10090 GN=Copb2 PE=1 SV=2
PladumEVm003450	.
PladumEVm003455	sp|P97784|CRY1_MOUSE Cryptochrome-1 OS=Mus musculus OX=10090 GN=Cry1 PE=1 SV=1
PladumEVm003459	sp|P70270|RAD54_MOUSE DNA repair and recombination protein RAD54-like OS=Mus musculus OX=10090 GN=Rad54l PE=1 SV=2
PladumEVm003464	tr|A2AED5|A2AED5_MOUSE HEN1 methyltransferase homolog 1 OS=Mus musculus OX=10090 GN=Henmt1 PE=3 SV=1
PladumEVm003468	sp|Q04750|TOP1_MOUSE DNA topoisomerase 1 OS=Mus musculus OX=10090 GN=Top1 PE=1 SV=2
PladumEVm003472	tr|A2RTS7|A2RTS7_MOUSE MORN repeat-containing 1 OS=Mus musculus OX=10090 GN=Morn1 PE=1 SV=1
PladumEVm003485	sp|Q8CI33|C19L1_MOUSE CWF19-like protein 1 OS=Mus musculus OX=10090 GN=Cwf19l1 PE=1 SV=2
PladumEVm003490	.
PladumEVm003491	sp|P0DP27|CALM2_MOUSE Calmodulin-2 OS=Mus musculus OX=10090 GN=Calm2 PE=1 SV=1
PladumEVm003499	.
PladumEVm003505	sp|Q61035|HARS1_MOUSE Histidine--tRNA ligase, cytoplasmic OS=Mus musculus OX=10090 GN=Hars1 PE=1 SV=2
PladumEVm003507	.
PladumEVm003510	.
PladumEVm003513	sp|Q8CCP0|NEMF_MOUSE Nuclear export mediator factor Nemf OS=Mus musculus OX=10090 GN=Nemf PE=1 SV=2
PladumEVm003516	sp|Q9EPL8|IPO7_MOUSE Importin-7 OS=Mus musculus OX=10090 GN=Ipo7 PE=1 SV=2
PladumEVm003519	sp|Q9CZU3|MTREX_MOUSE Exosome RNA helicase MTR4 OS=Mus musculus OX=10090 GN=Mtrex PE=1 SV=1
PladumEVm003526	tr|A2AR07|A2AR07_MOUSE Lupus La protein homolog (Fragment) OS=Mus musculus OX=10090 GN=Ssb PE=1 SV=1
PladumEVm003528	sp|Q9CPW3|RM54_MOUSE 39S ribosomal protein L54, mitochondrial OS=Mus musculus OX=10090 GN=Mrpl54 PE=1 SV=1
PladumEVm003536	sp|Q62120|JAK2_MOUSE Tyrosine-protein kinase JAK2 OS=Mus musculus OX=10090 GN=Jak2 PE=1 SV=3
PladumEVm003537	sp|P42232|STA5B_MOUSE Signal transducer and activator of transcription 5B OS=Mus musculus OX=10090 GN=Stat5b PE=1 SV=1
PladumEVm003545	sp|Q9WTK3|GPAA1_MOUSE Glycosylphosphatidylinositol anchor attachment 1 protein OS=Mus musculus OX=10090 GN=Gpaa1 PE=1 SV=3
PladumEVm003548	sp|Q01768|NDKB_MOUSE Nucleoside diphosphate kinase B OS=Mus musculus OX=10090 GN=Nme2 PE=1 SV=1
PladumEVm003553	sp|Q9JK91|MLH1_MOUSE DNA mismatch repair protein Mlh1 OS=Mus musculus OX=10090 GN=Mlh1 PE=1 SV=2
PladumEVm003556	.
PladumEVm003573	tr|A0A0J9YVE6|A0A0J9YVE6_MOUSE Maltase-glucoamylase OS=Mus musculus OX=10090 GN=Mgam PE=1 SV=1
PladumEVm003575	.
PladumEVm003582	tr|G3X923|G3X923_MOUSE Transmembrane protein 184A OS=Mus musculus OX=10090 GN=Tmem184a PE=4 SV=1
PladumEVm003587	.
PladumEVm003588	sp|Q6PFQ7|RASL2_MOUSE Ras GTPase-activating protein 4 OS=Mus musculus OX=10090 GN=Rasa4 PE=1 SV=1
PladumEVm003589	tr|Q6NZR5|Q6NZR5_MOUSE Superkiller viralicidic activity 2-like (S. cerevisiae) OS=Mus musculus OX=10090 GN=Skiv2l PE=1 SV=1
PladumEVm003596	sp|Q921L5|COG2_MOUSE Conserved oligomeric Golgi complex subunit 2 OS=Mus musculus OX=10090 GN=Cog2 PE=1 SV=2
PladumEVm003600	.
PladumEVm003603	.
PladumEVm003609	sp|P11369|LORF2_MOUSE LINE-1 retrotransposable element ORF2 protein OS=Mus musculus OX=10090 GN=Pol PE=1 SV=2
PladumEVm003610	sp|Q3UVL4|VPS51_MOUSE Vacuolar protein sorting-associated protein 51 homolog OS=Mus musculus OX=10090 GN=Vps51 PE=1 SV=2
PladumEVm003617	sp|Q8BTF7|DNLI4_MOUSE DNA ligase 4 OS=Mus musculus OX=10090 GN=Lig4 PE=2 SV=2
PladumEVm003623	.
PladumEVm003624	sp|Q91W89|MA2C1_MOUSE Alpha-mannosidase 2C1 OS=Mus musculus OX=10090 GN=Man2c1 PE=1 SV=1
PladumEVm003625	sp|Q8BU30|SYIC_MOUSE Isoleucine--tRNA ligase, cytoplasmic OS=Mus musculus OX=10090 GN=Iars1 PE=1 SV=2
PladumEVm003629	sp|Q8CI04|COG3_MOUSE Conserved oligomeric Golgi complex subunit 3 OS=Mus musculus OX=10090 GN=Cog3 PE=1 SV=3
PladumEVm003638	sp|Q7M732|RTL1_MOUSE Retrotransposon-like protein 1 OS=Mus musculus OX=10090 GN=Rtl1 PE=2 SV=1
PladumEVm003653	sp|P28828|PTPRM_MOUSE Receptor-type tyrosine-protein phosphatase mu OS=Mus musculus OX=10090 GN=Ptprm PE=1 SV=2
PladumEVm003656	sp|Q8VDM4|PSMD2_MOUSE 26S proteasome non-ATPase regulatory subunit 2 OS=Mus musculus OX=10090 GN=Psmd2 PE=1 SV=1
PladumEVm003673	sp|Q6Q899|DDX58_MOUSE Antiviral innate immune response receptor RIG-I OS=Mus musculus OX=10090 GN=Ddx58 PE=1 SV=2
PladumEVm003677	sp|Q61165|SL9A1_MOUSE Sodium/hydrogen exchanger 1 OS=Mus musculus OX=10090 GN=Slc9a1 PE=1 SV=1
PladumEVm003678	sp|A2AKX3|SETX_MOUSE Probable helicase senataxin OS=Mus musculus OX=10090 GN=Setx PE=1 SV=1
PladumEVm003682	.
PladumEVm003689	.
PladumEVm003696	tr|G3X8X0|G3X8X0_MOUSE RNA helicase OS=Mus musculus OX=10090 GN=Dhx16 PE=1 SV=1
PladumEVm003704	sp|Q9D0L8|MCES_MOUSE mRNA cap guanine-N7 methyltransferase OS=Mus musculus OX=10090 GN=Rnmt PE=1 SV=1
PladumEVm003708	.
PladumEVm003710	.
PladumEVm003711	.
PladumEVm003716	sp|Q8JZQ2|AFG32_MOUSE AFG3-like protein 2 OS=Mus musculus OX=10090 GN=Afg3l2 PE=1 SV=1
PladumEVm003725	tr|H3BK01|H3BK01_MOUSE TAF6-like RNA polymerase II p300/CBP-associated factor-associated factor 65 kDa subunit 6L OS=Mus musculus OX=10090 GN=Taf6l PE=1 SV=1
PladumEVm003733	sp|Q9DBE9|SPB1_MOUSE pre-rRNA 2-O-ribose RNA methyltransferase FTSJ3 OS=Mus musculus OX=10090 GN=Ftsj3 PE=1 SV=1
PladumEVm003737	sp|Q8BH24|TM9S4_MOUSE Transmembrane 9 superfamily member 4 OS=Mus musculus OX=10090 GN=Tm9sf4 PE=1 SV=1
PladumEVm003739	tr|A2A9P6|A2A9P6_MOUSE Cyclin-dependent kinase 11B OS=Mus musculus OX=10090 GN=Cdk11b PE=1 SV=1
PladumEVm003743	.
PladumEVm003746	sp|Q01853|TERA_MOUSE Transitional endoplasmic reticulum ATPase OS=Mus musculus OX=10090 GN=Vcp PE=1 SV=4
PladumEVm003753	tr|Q8CCM0|Q8CCM0_MOUSE Calcium/calmodulin-dependent protein kinase type II subunit delta OS=Mus musculus OX=10090 GN=Camk2d PE=1 SV=1
PladumEVm003755	sp|Q8BFY9|TNPO1_MOUSE Transportin-1 OS=Mus musculus OX=10090 GN=Tnpo1 PE=1 SV=2
PladumEVm003756	.
PladumEVm003759	tr|F6QA74|F6QA74_MOUSE DNA-(apurinic or apyrimidinic site) endonuclease (Fragment) OS=Mus musculus OX=10090 GN=Apex1 PE=1 SV=1
PladumEVm003775	sp|P62322|LSM5_MOUSE U6 snRNA-associated Sm-like protein LSm5 OS=Mus musculus OX=10090 GN=Lsm5 PE=3 SV=2
PladumEVm003779	tr|Q3TGY6|Q3TGY6_MOUSE Asparagine synthetase domain-containing protein 1 OS=Mus musculus OX=10090 GN=Asnsd1 PE=1 SV=1
PladumEVm003780	sp|O08912|GALT1_MOUSE Polypeptide N-acetylgalactosaminyltransferase 1 OS=Mus musculus OX=10090 GN=Galnt1 PE=1 SV=1
PladumEVm003782	.
PladumEVm003784	tr|A2A983|A2A983_MOUSE Serine/arginine repetitive matrix protein 1 (Fragment) OS=Mus musculus OX=10090 GN=Srrm1 PE=1 SV=1
PladumEVm003801	sp|Q91ZJ0|MUS81_MOUSE Crossover junction endonuclease MUS81 OS=Mus musculus OX=10090 GN=Mus81 PE=1 SV=2
PladumEVm003813	tr|A0A3B2WCF8|A0A3B2WCF8_MOUSE Kelch domain-containing protein 3 (Fragment) OS=Mus musculus OX=10090 GN=Klhdc3 PE=1 SV=1
PladumEVm003830	sp|Q8R173|ZDHC3_MOUSE Palmitoyltransferase ZDHHC3 OS=Mus musculus OX=10090 GN=Zdhhc3 PE=1 SV=1
PladumEVm003835	.
PladumEVm003837	sp|B2RXA1|PLCX2_MOUSE PI-PLC X domain-containing protein 2 OS=Mus musculus OX=10090 GN=Plcxd2 PE=2 SV=1
PladumEVm003841	sp|Q04692|SMRCD_MOUSE SWI/SNF-related matrix-associated actin-dependent regulator of chromatin subfamily A containing DEAD/H box 1 OS=Mus musculus OX=10090 GN=Smarcad1 PE=1 SV=2
PladumEVm003846	.
PladumEVm003847	tr|Q6PDS5|Q6PDS5_MOUSE Phosphodiesterase OS=Mus musculus OX=10090 GN=Pde1b PE=1 SV=1
PladumEVm003848	sp|Q9D3N8|GRTP1_MOUSE Growth hormone-regulated TBC protein 1 OS=Mus musculus OX=10090 GN=Grtp1 PE=1 SV=1
PladumEVm003863	tr|V9GX34|V9GX34_MOUSE CUB and Sushi multiple domains 2 OS=Mus musculus OX=10090 GN=Csmd2 PE=1 SV=2
PladumEVm003866	tr|Q000W5|Q000W5_MOUSE Guanylate-binding protein 10 OS=Mus musculus OX=10090 GN=Gbp10 PE=2 SV=1
PladumEVm003872	sp|Q5DTZ0|NYNRI_MOUSE Protein NYNRIN OS=Mus musculus OX=10090 GN=Nynrin PE=2 SV=2
PladumEVm003873	sp|Q99ME9|NOG1_MOUSE Nucleolar GTP-binding protein 1 OS=Mus musculus OX=10090 GN=Gtpbp4 PE=1 SV=3
PladumEVm003889	sp|Q9DC29|ABCB6_MOUSE ATP-binding cassette sub-family B member 6, mitochondrial OS=Mus musculus OX=10090 GN=Abcb6 PE=1 SV=1
PladumEVm003892	.
PladumEVm003894	sp|Q8VE37|RCC1_MOUSE Regulator of chromosome condensation OS=Mus musculus OX=10090 GN=Rcc1 PE=1 SV=1
PladumEVm003899	sp|P63271|SPT4A_MOUSE Transcription elongation factor SPT4-A OS=Mus musculus OX=10090 GN=Supt4h1a PE=2 SV=1
PladumEVm003908	sp|O70591|PFD2_MOUSE Prefoldin subunit 2 OS=Mus musculus OX=10090 GN=Pfdn2 PE=1 SV=2
PladumEVm003915	.
PladumEVm003919	tr|A0A0R4J0F6|A0A0R4J0F6_MOUSE Cyclin-G-associated kinase OS=Mus musculus OX=10090 GN=Gak PE=1 SV=1
PladumEVm003930	tr|F6RPJ9|F6RPJ9_MOUSE Insulin-degrading enzyme (Fragment) OS=Mus musculus OX=10090 GN=Ide PE=1 SV=1
PladumEVm003938	sp|Q9DBB4|NAA16_MOUSE N-alpha-acetyltransferase 16, NatA auxiliary subunit OS=Mus musculus OX=10090 GN=Naa16 PE=2 SV=1
PladumEVm003939	sp|O88554|PARP2_MOUSE Poly [ADP-ribose] polymerase 2 OS=Mus musculus OX=10090 GN=Parp2 PE=1 SV=3
PladumEVm003941	.
PladumEVm003942	.
PladumEVm003950	.
PladumEVm003954	sp|P97310|MCM2_MOUSE DNA replication licensing factor MCM2 OS=Mus musculus OX=10090 GN=Mcm2 PE=1 SV=3
PladumEVm003955	tr|A0A0R4J114|A0A0R4J114_MOUSE UTP25 small subunit processome component OS=Mus musculus OX=10090 GN=Utp25 PE=1 SV=1
PladumEVm003957	sp|Q61941|NNTM_MOUSE NAD(P) transhydrogenase, mitochondrial OS=Mus musculus OX=10090 GN=Nnt PE=1 SV=2
PladumEVm003975	.
PladumEVm003976	.
PladumEVm003991	.
PladumEVm003992	sp|Q9JKY0|CNOT9_MOUSE CCR4-NOT transcription complex subunit 9 OS=Mus musculus OX=10090 GN=Cnot9 PE=1 SV=1
PladumEVm003995	.
PladumEVm003998	sp|Q99KC8|VMA5A_MOUSE von Willebrand factor A domain-containing protein 5A OS=Mus musculus OX=10090 GN=Vwa5a PE=1 SV=2
PladumEVm004009	sp|P17427|AP2A2_MOUSE AP-2 complex subunit alpha-2 OS=Mus musculus OX=10090 GN=Ap2a2 PE=1 SV=2
PladumEVm004010	.
PladumEVm004018	sp|P11369|LORF2_MOUSE LINE-1 retrotransposable element ORF2 protein OS=Mus musculus OX=10090 GN=Pol PE=1 SV=2
PladumEVm004019	.
PladumEVm004030	.
PladumEVm004033	sp|Q8K259|GIN1_MOUSE Gypsy retrotransposon integrase-like protein 1 OS=Mus musculus OX=10090 GN=Gin1 PE=2 SV=2
PladumEVm004039	tr|A0A1D5RLY2|A0A1D5RLY2_MOUSE Protein VAC14 homolog OS=Mus musculus OX=10090 GN=Vac14 PE=1 SV=1
PladumEVm004043	tr|A0A0U1RPX7|A0A0U1RPX7_MOUSE Unconventional myosin-VIIa OS=Mus musculus OX=10090 GN=Myo7a PE=1 SV=1
PladumEVm004046	sp|Q8CF93|GLT13_MOUSE Polypeptide N-acetylgalactosaminyltransferase 13 OS=Mus musculus OX=10090 GN=Galnt13 PE=2 SV=1
PladumEVm004049	.
PladumEVm004054	.
PladumEVm004055	sp|Q91YR7|PRP6_MOUSE Pre-mRNA-processing factor 6 OS=Mus musculus OX=10090 GN=Prpf6 PE=1 SV=1
PladumEVm004059	sp|Q9DAK9|PHP14_MOUSE 14 kDa phosphohistidine phosphatase OS=Mus musculus OX=10090 GN=Phpt1 PE=1 SV=1
PladumEVm004063	.
PladumEVm004068	sp|O70250|PGAM2_MOUSE Phosphoglycerate mutase 2 OS=Mus musculus OX=10090 GN=Pgam2 PE=1 SV=3
PladumEVm004069	sp|P11369|LORF2_MOUSE LINE-1 retrotransposable element ORF2 protein OS=Mus musculus OX=10090 GN=Pol PE=1 SV=2
PladumEVm004073	.
PladumEVm004075	sp|Q99PT9|KIF19_MOUSE Kinesin-like protein KIF19 OS=Mus musculus OX=10090 GN=Kif19 PE=1 SV=2
PladumEVm004077	sp|P23116|EIF3A_MOUSE Eukaryotic translation initiation factor 3 subunit A OS=Mus musculus OX=10090 GN=Eif3a PE=1 SV=5
PladumEVm004082	.
PladumEVm004085	sp|Q8CB77|ELOA1_MOUSE Elongin-A OS=Mus musculus OX=10090 GN=Eloa PE=1 SV=3
PladumEVm004091	.
PladumEVm004092	sp|Q9DBY8|NVL_MOUSE Nuclear valosin-containing protein-like OS=Mus musculus OX=10090 GN=Nvl PE=1 SV=1
PladumEVm004094	sp|P49138|MAPK2_MOUSE MAP kinase-activated protein kinase 2 OS=Mus musculus OX=10090 GN=Mapkapk2 PE=1 SV=2
PladumEVm004102	sp|Q99LF4|RTCB_MOUSE RNA-splicing ligase RtcB homolog OS=Mus musculus OX=10090 GN=Rtcb PE=1 SV=1
PladumEVm004112	sp|Q8CH02|SUGP1_MOUSE SURP and G-patch domain-containing protein 1 OS=Mus musculus OX=10090 GN=Sugp1 PE=1 SV=1
PladumEVm004124	.
PladumEVm004128	sp|O88307|SORL_MOUSE Sortilin-related receptor OS=Mus musculus OX=10090 GN=Sorl1 PE=1 SV=3
PladumEVm004133	tr|S4R2E1|S4R2E1_MOUSE ATP-binding cassette sub-family G member 2 OS=Mus musculus OX=10090 GN=Abcg2 PE=1 SV=1
PladumEVm004136	.
PladumEVm004137	.
PladumEVm004144	.
PladumEVm004153	sp|Q8K259|GIN1_MOUSE Gypsy retrotransposon integrase-like protein 1 OS=Mus musculus OX=10090 GN=Gin1 PE=2 SV=2
PladumEVm004154	sp|Q8R1B4|EIF3C_MOUSE Eukaryotic translation initiation factor 3 subunit C OS=Mus musculus OX=10090 GN=Eif3c PE=1 SV=1
PladumEVm004156	tr|F6RPJ9|F6RPJ9_MOUSE Insulin-degrading enzyme (Fragment) OS=Mus musculus OX=10090 GN=Ide PE=1 SV=1
PladumEVm004160	sp|Q8R344|CCD12_MOUSE Coiled-coil domain-containing protein 12 OS=Mus musculus OX=10090 GN=Ccdc12 PE=1 SV=2
PladumEVm004163	sp|Q8CHR6|DPYD_MOUSE Dihydropyrimidine dehydrogenase [NADP(+)] OS=Mus musculus OX=10090 GN=Dpyd PE=1 SV=1
PladumEVm004165	tr|A0A0A6YWG8|A0A0A6YWG8_MOUSE Actin-like protein 6A (Fragment) OS=Mus musculus OX=10090 GN=Actl6a PE=1 SV=1
PladumEVm004166	sp|Q9R1P1|PSB3_MOUSE Proteasome subunit beta type-3 OS=Mus musculus OX=10090 GN=Psmb3 PE=1 SV=1
PladumEVm004167	tr|F6RPJ9|F6RPJ9_MOUSE Insulin-degrading enzyme (Fragment) OS=Mus musculus OX=10090 GN=Ide PE=1 SV=1
PladumEVm004170	.
PladumEVm004172	.
PladumEVm004173	tr|G3X8Z6|G3X8Z6_MOUSE Replication factor C subunit 1 OS=Mus musculus OX=10090 GN=Rfc1 PE=1 SV=1
PladumEVm004175	.
PladumEVm004187	sp|Q3U2P1|SC24A_MOUSE Protein transport protein Sec24A OS=Mus musculus OX=10090 GN=Sec24a PE=1 SV=1
PladumEVm004198	tr|F8VPY2|F8VPY2_MOUSE Transcription initiation factor TFIID subunit 5 OS=Mus musculus OX=10090 GN=Taf5 PE=1 SV=1
PladumEVm004203	sp|Q9JIF7|COPB_MOUSE Coatomer subunit beta OS=Mus musculus OX=10090 GN=Copb1 PE=1 SV=1
PladumEVm004205	sp|Q80XP8|FA76B_MOUSE Protein FAM76B OS=Mus musculus OX=10090 GN=Fam76b PE=1 SV=1
PladumEVm004212	tr|D3YU09|D3YU09_MOUSE Guanine deaminase OS=Mus musculus OX=10090 GN=Gda PE=1 SV=1
PladumEVm004218	sp|Q9D3U0|PUS10_MOUSE tRNA pseudouridine synthase Pus10 OS=Mus musculus OX=10090 GN=Pus10 PE=1 SV=1
PladumEVm004220	.
PladumEVm004227	sp|Q810A7|DDX42_MOUSE ATP-dependent RNA helicase DDX42 OS=Mus musculus OX=10090 GN=Ddx42 PE=1 SV=3
PladumEVm004229	.
PladumEVm004234	sp|P49722|PSA2_MOUSE Proteasome subunit alpha type-2 OS=Mus musculus OX=10090 GN=Psma2 PE=1 SV=3
PladumEVm004238	.
PladumEVm004243	sp|Q8BUE1|SL9A4_MOUSE Sodium/hydrogen exchanger 4 OS=Mus musculus OX=10090 GN=Slc9a4 PE=2 SV=1
PladumEVm004246	.
PladumEVm004261	.
PladumEVm004263	sp|Q8CII2|CD123_MOUSE Cell division cycle protein 123 homolog OS=Mus musculus OX=10090 GN=Cdc123 PE=1 SV=2
PladumEVm004267	sp|Q922E4|PCY2_MOUSE Ethanolamine-phosphate cytidylyltransferase OS=Mus musculus OX=10090 GN=Pcyt2 PE=1 SV=1
PladumEVm004271	.
PladumEVm004273	sp|Q9CWQ0|DPH5_MOUSE Diphthine methyl ester synthase OS=Mus musculus OX=10090 GN=Dph5 PE=1 SV=2
PladumEVm004274	sp|P23950|TISB_MOUSE mRNA decay activator protein ZFP36L1 OS=Mus musculus OX=10090 GN=Zfp36l1 PE=1 SV=1
PladumEVm004278	tr|B2RXT3|B2RXT3_MOUSE Ogdhl protein OS=Mus musculus OX=10090 GN=Ogdhl PE=1 SV=1
PladumEVm004280	.
PladumEVm004288	sp|Q9Z120|TRMB_MOUSE tRNA (guanine-N(7)-)-methyltransferase OS=Mus musculus OX=10090 GN=Mettl1 PE=1 SV=1
PladumEVm004293	.
PladumEVm004306	sp|Q9D8T4|TV23B_MOUSE Golgi apparatus membrane protein TVP23 homolog B OS=Mus musculus OX=10090 GN=Tvp23b PE=1 SV=1
PladumEVm004307	.
PladumEVm004309	.
PladumEVm004312	.
PladumEVm004314	sp|Q3U0B3|DHR11_MOUSE Dehydrogenase/reductase SDR family member 11 OS=Mus musculus OX=10090 GN=Dhrs11 PE=1 SV=1
PladumEVm004325	.
PladumEVm004328	sp|Q9CQT7|DESI1_MOUSE Desumoylating isopeptidase 1 OS=Mus musculus OX=10090 GN=Desi1 PE=1 SV=1
PladumEVm004334	.
PladumEVm004343	sp|Q6NVE9|PPTC7_MOUSE Protein phosphatase PTC7 homolog OS=Mus musculus OX=10090 GN=Pptc7 PE=1 SV=1
PladumEVm004349	sp|Q9JKR6|HYOU1_MOUSE Hypoxia up-regulated protein 1 OS=Mus musculus OX=10090 GN=Hyou1 PE=1 SV=1
PladumEVm004353	sp|Q9WUB3|PYGM_MOUSE Glycogen phosphorylase, muscle form OS=Mus musculus OX=10090 GN=Pygm PE=1 SV=3
PladumEVm004356	.
PladumEVm004364	.
PladumEVm004365	.
PladumEVm004368	sp|Q9DBY1|SYVN1_MOUSE E3 ubiquitin-protein ligase synoviolin OS=Mus musculus OX=10090 GN=Syvn1 PE=1 SV=3
PladumEVm004370	sp|P97855|G3BP1_MOUSE Ras GTPase-activating protein-binding protein 1 OS=Mus musculus OX=10090 GN=G3bp1 PE=1 SV=1
PladumEVm004382	.
PladumEVm004388	.
PladumEVm004389	sp|B2RWS6|EP300_MOUSE Histone acetyltransferase p300 OS=Mus musculus OX=10090 GN=Ep300 PE=1 SV=2
PladumEVm004392	.
PladumEVm004396	sp|A2ACG1|TLDC2_MOUSE TLD domain-containing protein 2 OS=Mus musculus OX=10090 GN=Tldc2 PE=3 SV=1
PladumEVm004409	sp|Q5RJG1|NOL10_MOUSE Nucleolar protein 10 OS=Mus musculus OX=10090 GN=Nol10 PE=2 SV=1
PladumEVm004411	sp|Q61578|ADRO_MOUSE NADPH:adrenodoxin oxidoreductase, mitochondrial OS=Mus musculus OX=10090 GN=Fdxr PE=1 SV=1
PladumEVm004413	.
PladumEVm004414	tr|S4R2E1|S4R2E1_MOUSE ATP-binding cassette sub-family G member 2 OS=Mus musculus OX=10090 GN=Abcg2 PE=1 SV=1
PladumEVm004416	.
PladumEVm004420	.
PladumEVm004430	sp|P11369|LORF2_MOUSE LINE-1 retrotransposable element ORF2 protein OS=Mus musculus OX=10090 GN=Pol PE=1 SV=2
PladumEVm004433	.
PladumEVm004436	.
PladumEVm004442	sp|P57757|CTNS_MOUSE Cystinosin OS=Mus musculus OX=10090 GN=Ctns PE=1 SV=1
PladumEVm004445	.
PladumEVm004447	sp|P62305|RUXE_MOUSE Small nuclear ribonucleoprotein E OS=Mus musculus OX=10090 GN=Snrpe PE=1 SV=1
PladumEVm004454	.
PladumEVm004456	.
PladumEVm004461	sp|Q925N2|SFXN2_MOUSE Sideroflexin-2 OS=Mus musculus OX=10090 GN=Sfxn2 PE=1 SV=1
PladumEVm004463	sp|Q9WV70|NOC2L_MOUSE Nucleolar complex protein 2 homolog OS=Mus musculus OX=10090 GN=Noc2l PE=1 SV=2
PladumEVm004470	.
PladumEVm004480	sp|Q5NCE8|MRS2_MOUSE Magnesium transporter MRS2 homolog, mitochondrial OS=Mus musculus OX=10090 GN=Mrs2 PE=2 SV=2
PladumEVm004482	sp|O08810|U5S1_MOUSE 116 kDa U5 small nuclear ribonucleoprotein component OS=Mus musculus OX=10090 GN=Eftud2 PE=1 SV=1
PladumEVm004493	sp|P11369|LORF2_MOUSE LINE-1 retrotransposable element ORF2 protein OS=Mus musculus OX=10090 GN=Pol PE=1 SV=2
PladumEVm004495	.
PladumEVm004517	sp|P62806|H4_MOUSE Histone H4 OS=Mus musculus OX=10090 GN=H4c1 PE=1 SV=2
PladumEVm004520	.
PladumEVm004523	tr|A0A3Q4L2S6|A0A3Q4L2S6_MOUSE Oxysterol-binding protein (Fragment) OS=Mus musculus OX=10090 GN=Osbpl1a PE=1 SV=1
PladumEVm004530	sp|Q8BGQ7|SYAC_MOUSE Alanine--tRNA ligase, cytoplasmic OS=Mus musculus OX=10090 GN=Aars1 PE=1 SV=1
PladumEVm004532	tr|Q8CCN6|Q8CCN6_MOUSE Caseinolytic peptidase B protein homolog OS=Mus musculus OX=10090 GN=Clpb PE=1 SV=1
PladumEVm004533	sp|Q9Z129|RECQ1_MOUSE ATP-dependent DNA helicase Q1 OS=Mus musculus OX=10090 GN=Recql PE=1 SV=2
PladumEVm004534	.
PladumEVm004539	sp|P84078|ARF1_MOUSE ADP-ribosylation factor 1 OS=Mus musculus OX=10090 GN=Arf1 PE=1 SV=2
PladumEVm004545	sp|P11369|LORF2_MOUSE LINE-1 retrotransposable element ORF2 protein OS=Mus musculus OX=10090 GN=Pol PE=1 SV=2
PladumEVm004557	.
PladumEVm004561	.
PladumEVm004575	sp|Q9ERK4|XPO2_MOUSE Exportin-2 OS=Mus musculus OX=10090 GN=Cse1l PE=1 SV=1
PladumEVm004587	tr|Q8BGR3|Q8BGR3_MOUSE Calcium/calmodulin-dependent protein kinase IV OS=Mus musculus OX=10090 GN=Camk4 PE=1 SV=1
PladumEVm004595	.
PladumEVm004597	tr|S4R2K9|S4R2K9_MOUSE Ankyrin-3 (Fragment) OS=Mus musculus OX=10090 GN=Ank3 PE=1 SV=1
PladumEVm004599	sp|P0C0S6|H2AZ_MOUSE Histone H2A.Z OS=Mus musculus OX=10090 GN=H2az1 PE=1 SV=2
PladumEVm004600	sp|Q9D1M0|SEC13_MOUSE Protein SEC13 homolog OS=Mus musculus OX=10090 GN=Sec13 PE=1 SV=3
PladumEVm004605	.
PladumEVm004610	tr|Q3U4W8|Q3U4W8_MOUSE Ubiquitin carboxyl-terminal hydrolase OS=Mus musculus OX=10090 GN=Usp5 PE=1 SV=1
PladumEVm004613	sp|Q3TWN3|CNNM2_MOUSE Metal transporter CNNM2 OS=Mus musculus OX=10090 GN=Cnnm2 PE=1 SV=3
PladumEVm004620	.
PladumEVm004625	sp|Q8R2N2|UTP4_MOUSE U3 small nucleolar RNA-associated protein 4 homolog OS=Mus musculus OX=10090 GN=Utp4 PE=2 SV=3
PladumEVm004636	.
PladumEVm004637	tr|A0A571BES1|A0A571BES1_MOUSE AP-3 complex subunit beta OS=Mus musculus OX=10090 GN=Ap3b2 PE=1 SV=1
PladumEVm004644	sp|O35643|AP1B1_MOUSE AP-1 complex subunit beta-1 OS=Mus musculus OX=10090 GN=Ap1b1 PE=1 SV=2
PladumEVm004645	sp|P09103|PDIA1_MOUSE Protein disulfide-isomerase OS=Mus musculus OX=10090 GN=P4hb PE=1 SV=2
PladumEVm004652	tr|E9QLM4|E9QLM4_MOUSE Mismatch repair endonuclease PMS2 OS=Mus musculus OX=10090 GN=Pms2 PE=1 SV=1
PladumEVm004653	tr|A0A494BBA8|A0A494BBA8_MOUSE 40S ribosomal protein S30 OS=Mus musculus OX=10090 GN=Fau PE=1 SV=1
PladumEVm004660	.
PladumEVm004665	.
PladumEVm004675	.
PladumEVm004676	.
PladumEVm004677	sp|Q9D1P2|KAT8_MOUSE Histone acetyltransferase KAT8 OS=Mus musculus OX=10090 GN=Kat8 PE=1 SV=1
PladumEVm004700	.
PladumEVm004710	sp|Q8R3I3|COG6_MOUSE Conserved oligomeric Golgi complex subunit 6 OS=Mus musculus OX=10090 GN=Cog6 PE=1 SV=2
PladumEVm004712	sp|Q9D061|ACBD6_MOUSE Acyl-CoA-binding domain-containing protein 6 OS=Mus musculus OX=10090 GN=Acbd6 PE=1 SV=2
PladumEVm004717	.
PladumEVm004722	sp|P35761|TTK_MOUSE Dual specificity protein kinase TTK OS=Mus musculus OX=10090 GN=Ttk PE=1 SV=1
PladumEVm004725	tr|Q3U4X8|Q3U4X8_MOUSE DNA ligase OS=Mus musculus OX=10090 GN=Lig1 PE=1 SV=1
PladumEVm004726	.
PladumEVm004728	.
PladumEVm004731	sp|Q9EQH3|VPS35_MOUSE Vacuolar protein sorting-associated protein 35 OS=Mus musculus OX=10090 GN=Vps35 PE=1 SV=1
PladumEVm004737	sp|Q8VCP8|KAD6_MOUSE Adenylate kinase isoenzyme 6 OS=Mus musculus OX=10090 GN=Ak6 PE=1 SV=1
PladumEVm004743	.
PladumEVm004751	sp|P84228|H32_MOUSE Histone H3.2 OS=Mus musculus OX=10090 GN=H3c2 PE=1 SV=2
PladumEVm004754	.
PladumEVm004755	.
PladumEVm004765	sp|P49135|ERCC3_MOUSE General transcription and DNA repair factor IIH helicase subunit XPB OS=Mus musculus OX=10090 GN=Ercc3 PE=2 SV=1
PladumEVm004766	tr|B0V2V6|B0V2V6_MOUSE Bromodomain-containing protein 4 (Fragment) OS=Mus musculus OX=10090 GN=Brd4 PE=1 SV=1
PladumEVm004771	.
PladumEVm004775	tr|A0A0G2JG60|A0A0G2JG60_MOUSE SWI/SNF-related matrix-associated actin-dependent regulator of chromatin subfamily D member 3 OS=Mus musculus OX=10090 GN=Smarcd3 PE=1 SV=1
PladumEVm004777	.
PladumEVm004781	tr|E9QPK4|E9QPK4_MOUSE Non-specific serine/threonine protein kinase OS=Mus musculus OX=10090 GN=Atr PE=1 SV=2
PladumEVm004782	sp|Q8C1Z8|TM10A_MOUSE tRNA methyltransferase 10 homolog A OS=Mus musculus OX=10090 GN=Trmt10a PE=2 SV=2
PladumEVm004797	sp|Q99M87|DNJA3_MOUSE DnaJ homolog subfamily A member 3, mitochondrial OS=Mus musculus OX=10090 GN=Dnaja3 PE=1 SV=1
PladumEVm004798	.
PladumEVm004810	.
PladumEVm004831	sp|Q64323|PIGA_MOUSE Phosphatidylinositol N-acetylglucosaminyltransferase subunit A OS=Mus musculus OX=10090 GN=Piga PE=2 SV=1
PladumEVm004832	sp|Q9JI44|DMAP1_MOUSE DNA methyltransferase 1-associated protein 1 OS=Mus musculus OX=10090 GN=Dmap1 PE=1 SV=1
PladumEVm004840	.
PladumEVm004846	tr|Q8CB58|Q8CB58_MOUSE Polypyrimidine tract-binding protein 1 OS=Mus musculus OX=10090 GN=Ptbp1 PE=1 SV=1
PladumEVm004849	tr|D3YTV2|D3YTV2_MOUSE Fizzy-related protein homolog OS=Mus musculus OX=10090 GN=Fzr1 PE=1 SV=1
PladumEVm004850	sp|P30416|FKBP4_MOUSE Peptidyl-prolyl cis-trans isomerase FKBP4 OS=Mus musculus OX=10090 GN=Fkbp4 PE=1 SV=5
PladumEVm004859	sp|Q6NV83|SR140_MOUSE U2 snRNP-associated SURP motif-containing protein OS=Mus musculus OX=10090 GN=U2surp PE=1 SV=3
PladumEVm004860	.
PladumEVm004862	tr|B2RXX0|B2RXX0_MOUSE Nek1 protein OS=Mus musculus OX=10090 GN=Nek1 PE=1 SV=1
PladumEVm004863	.
PladumEVm004865	sp|Q04750|TOP1_MOUSE DNA topoisomerase 1 OS=Mus musculus OX=10090 GN=Top1 PE=1 SV=2
PladumEVm004866	sp|Q9Z1Q9|SYVC_MOUSE Valine--tRNA ligase OS=Mus musculus OX=10090 GN=Vars1 PE=1 SV=1
PladumEVm004873	tr|Q91WA9|Q91WA9_MOUSE ATP-binding cassette subfamily G member 4 OS=Mus musculus OX=10090 GN=Abcg4 PE=1 SV=2
PladumEVm004875	.
PladumEVm004882	sp|Q1HFZ0|NSUN2_MOUSE RNA cytosine C(5)-methyltransferase NSUN2 OS=Mus musculus OX=10090 GN=Nsun2 PE=1 SV=2
PladumEVm004883	tr|E9PUD2|E9PUD2_MOUSE Dynamin-1-like protein OS=Mus musculus OX=10090 GN=Dnm1l PE=1 SV=1
PladumEVm004884	sp|Q9DB16|CB39L_MOUSE Calcium-binding protein 39-like OS=Mus musculus OX=10090 GN=Cab39l PE=1 SV=3
PladumEVm004889	.
PladumEVm004891	sp|Q5DTM8|BRE1A_MOUSE E3 ubiquitin-protein ligase BRE1A OS=Mus musculus OX=10090 GN=Rnf20 PE=1 SV=2
PladumEVm004898	.
PladumEVm004903	tr|Q5SWN2|Q5SWN2_MOUSE Replication protein A subunit OS=Mus musculus OX=10090 GN=Rpa1 PE=1 SV=2
PladumEVm004905	sp|Q80SU7|GVIN1_MOUSE Interferon-induced very large GTPase 1 OS=Mus musculus OX=10090 GN=Gvin1 PE=1 SV=1
PladumEVm004910	sp|P59328|WDHD1_MOUSE WD repeat and HMG-box DNA-binding protein 1 OS=Mus musculus OX=10090 GN=Wdhd1 PE=1 SV=2
PladumEVm004911	.
PladumEVm004914	sp|P97311|MCM6_MOUSE DNA replication licensing factor MCM6 OS=Mus musculus OX=10090 GN=Mcm6 PE=1 SV=1
PladumEVm004919	sp|Q3UUG6|TBC24_MOUSE TBC1 domain family member 24 OS=Mus musculus OX=10090 GN=Tbc1d24 PE=1 SV=2
PladumEVm004922	.
PladumEVm004938	sp|Q9QZE5|COPG1_MOUSE Coatomer subunit gamma-1 OS=Mus musculus OX=10090 GN=Copg1 PE=1 SV=1
PladumEVm004946	.
PladumEVm004951	sp|P60335|PCBP1_MOUSE Poly(rC)-binding protein 1 OS=Mus musculus OX=10090 GN=Pcbp1 PE=1 SV=1
PladumEVm004953	tr|A0A286YCC3|A0A286YCC3_MOUSE Vacuolar protein sorting-associated protein 13A (Fragment) OS=Mus musculus OX=10090 GN=Vps13a PE=1 SV=1
PladumEVm004962	sp|Q640M1|UT14A_MOUSE U3 small nucleolar RNA-associated protein 14 homolog A OS=Mus musculus OX=10090 GN=Utp14a PE=1 SV=1
PladumEVm004965	sp|Q3UFM5|NOM1_MOUSE Nucleolar MIF4G domain-containing protein 1 OS=Mus musculus OX=10090 GN=Nom1 PE=1 SV=2
PladumEVm004967	.
PladumEVm004973	.
PladumEVm004982	sp|Q6NVE9|PPTC7_MOUSE Protein phosphatase PTC7 homolog OS=Mus musculus OX=10090 GN=Pptc7 PE=1 SV=1
PladumEVm004988	sp|Q923T9|KCC2G_MOUSE Calcium/calmodulin-dependent protein kinase type II subunit gamma OS=Mus musculus OX=10090 GN=Camk2g PE=1 SV=1
PladumEVm004989	tr|F8VQF8|F8VQF8_MOUSE Kyphoscoliosis peptidase OS=Mus musculus OX=10090 GN=Ky PE=4 SV=1
PladumEVm004994	tr|A0A0G2JEC8|A0A0G2JEC8_MOUSE (Lyso)-N-acylphosphatidylethanolamine lipase (Fragment) OS=Mus musculus OX=10090 GN=Abhd4 PE=1 SV=1
PladumEVm004999	tr|D3YZJ1|D3YZJ1_MOUSE Sequestosome-1 OS=Mus musculus OX=10090 GN=Sqstm1 PE=1 SV=1
PladumEVm005001	sp|Q3UFM5|NOM1_MOUSE Nucleolar MIF4G domain-containing protein 1 OS=Mus musculus OX=10090 GN=Nom1 PE=1 SV=2
PladumEVm005006	sp|Q2XU92|ACBG2_MOUSE Long-chain-fatty-acid--CoA ligase ACSBG2 OS=Mus musculus OX=10090 GN=Acsbg2 PE=1 SV=1
PladumEVm005014	sp|Q9QXK7|CPSF3_MOUSE Cleavage and polyadenylation specificity factor subunit 3 OS=Mus musculus OX=10090 GN=Cpsf3 PE=1 SV=2
PladumEVm005019	.
PladumEVm005024	.
PladumEVm005025	sp|Q99PI5|LPIN2_MOUSE Phosphatidate phosphatase LPIN2 OS=Mus musculus OX=10090 GN=Lpin2 PE=1 SV=2
PladumEVm005028	sp|Q8R146|APEH_MOUSE Acylamino-acid-releasing enzyme OS=Mus musculus OX=10090 GN=Apeh PE=1 SV=3
PladumEVm005032	sp|Q922R0|PRKX_MOUSE cAMP-dependent protein kinase catalytic subunit PRKX OS=Mus musculus OX=10090 GN=Prkx PE=1 SV=1
PladumEVm005033	sp|P05201|AATC_MOUSE Aspartate aminotransferase, cytoplasmic OS=Mus musculus OX=10090 GN=Got1 PE=1 SV=3
PladumEVm005042	sp|Q9CWH6|PSMA8_MOUSE Proteasome subunit alpha type-8 OS=Mus musculus OX=10090 GN=Psma8 PE=1 SV=1
PladumEVm005056	tr|A0A1B0GQW0|A0A1B0GQW0_MOUSE ER lumen protein-retaining receptor OS=Mus musculus OX=10090 GN=Kdelr1 PE=1 SV=1
PladumEVm005058	sp|Q99JB2|STML2_MOUSE Stomatin-like protein 2, mitochondrial OS=Mus musculus OX=10090 GN=Stoml2 PE=1 SV=1
PladumEVm005059	.
PladumEVm005065	sp|O88597|BECN1_MOUSE Beclin-1 OS=Mus musculus OX=10090 GN=Becn1 PE=1 SV=3
PladumEVm005067	tr|E0CYD7|E0CYD7_MOUSE Putative E3 ubiquitin-protein ligase UNKL OS=Mus musculus OX=10090 GN=Unkl PE=1 SV=1
PladumEVm005069	.
PladumEVm005074	.
PladumEVm005097	tr|D3Z0M9|D3Z0M9_MOUSE RNA helicase OS=Mus musculus OX=10090 GN=Ddx23 PE=1 SV=1
PladumEVm005100	.
PladumEVm005129	sp|P23950|TISB_MOUSE mRNA decay activator protein ZFP36L1 OS=Mus musculus OX=10090 GN=Zfp36l1 PE=1 SV=1
PladumEVm005130	sp|Q8BV79|TRNK1_MOUSE TPR and ankyrin repeat-containing protein 1 OS=Mus musculus OX=10090 GN=Trank1 PE=2 SV=3
PladumEVm005131	sp|O55142|RL35A_MOUSE 60S ribosomal protein L35a OS=Mus musculus OX=10090 GN=Rpl35a PE=1 SV=2
PladumEVm005145	sp|Q91WN1|DNJC9_MOUSE DnaJ homolog subfamily C member 9 OS=Mus musculus OX=10090 GN=Dnajc9 PE=1 SV=2
PladumEVm005155	.
PladumEVm005156	.
PladumEVm005157	.
PladumEVm005169	sp|Q61598|GDIB_MOUSE Rab GDP dissociation inhibitor beta OS=Mus musculus OX=10090 GN=Gdi2 PE=1 SV=1
PladumEVm005174	.
PladumEVm005185	sp|Q9DBC7|KAP0_MOUSE cAMP-dependent protein kinase type I-alpha regulatory subunit OS=Mus musculus OX=10090 GN=Prkar1a PE=1 SV=3
PladumEVm005186	sp|Q8CJG0|AGO2_MOUSE Protein argonaute-2 OS=Mus musculus OX=10090 GN=Ago2 PE=1 SV=3
PladumEVm005192	tr|A0A494BAZ4|A0A494BAZ4_MOUSE Peroxiredoxin-5 (Fragment) OS=Mus musculus OX=10090 GN=Prdx5 PE=1 SV=1
PladumEVm005194	.
PladumEVm005200	.
PladumEVm005203	sp|Q9QY01|ULK2_MOUSE Serine/threonine-protein kinase ULK2 OS=Mus musculus OX=10090 GN=Ulk2 PE=1 SV=1
PladumEVm005207	.
PladumEVm005211	sp|Q9WUM5|SUCA_MOUSE Succinate--CoA ligase [ADP/GDP-forming] subunit alpha, mitochondrial OS=Mus musculus OX=10090 GN=Suclg1 PE=1 SV=4
PladumEVm005215	sp|Q9CR16|PPID_MOUSE Peptidyl-prolyl cis-trans isomerase D OS=Mus musculus OX=10090 GN=Ppid PE=1 SV=3
PladumEVm005216	sp|Q9Z1N5|DX39B_MOUSE Spliceosome RNA helicase Ddx39b OS=Mus musculus OX=10090 GN=Ddx39b PE=1 SV=1
PladumEVm005225	.
PladumEVm005228	sp|P25206|MCM3_MOUSE DNA replication licensing factor MCM3 OS=Mus musculus OX=10090 GN=Mcm3 PE=1 SV=2
PladumEVm005238	.
PladumEVm005240	.
PladumEVm005250	sp|Q8C129|LCAP_MOUSE Leucyl-cystinyl aminopeptidase OS=Mus musculus OX=10090 GN=Lnpep PE=1 SV=1
PladumEVm005258	tr|A0A0G2JDW7|A0A0G2JDW7_MOUSE 40S ribosomal protein S27 (Fragment) OS=Mus musculus OX=10090 GN=Rps27 PE=1 SV=1
PladumEVm005264	tr|D3Z1Y1|D3Z1Y1_MOUSE RING-type E3 ubiquitin transferase OS=Mus musculus OX=10090 GN=Syvn1 PE=1 SV=1
PladumEVm005265	sp|Q921I2|KLDC4_MOUSE Kelch domain-containing protein 4 OS=Mus musculus OX=10090 GN=Klhdc4 PE=2 SV=2
PladumEVm005268	.
PladumEVm005272	.
PladumEVm005281	sp|Q9CV28|MINY3_MOUSE Ubiquitin carboxyl-terminal hydrolase MINDY-3 OS=Mus musculus OX=10090 GN=MINDY3 PE=1 SV=2
PladumEVm005282	sp|Q8CGF7|TCRG1_MOUSE Transcription elongation regulator 1 OS=Mus musculus OX=10090 GN=Tcerg1 PE=1 SV=2
PladumEVm005304	sp|P49717|MCM4_MOUSE DNA replication licensing factor MCM4 OS=Mus musculus OX=10090 GN=Mcm4 PE=1 SV=1
PladumEVm005306	.
PladumEVm005315	sp|P97470|PP4C_MOUSE Serine/threonine-protein phosphatase 4 catalytic subunit OS=Mus musculus OX=10090 GN=Ppp4c PE=1 SV=2
PladumEVm005316	sp|Q08297|RAD51_MOUSE DNA repair protein RAD51 homolog 1 OS=Mus musculus OX=10090 GN=Rad51 PE=1 SV=1
PladumEVm005318	tr|A2AIV6|A2AIV6_MOUSE snRNA-activating protein complex subunit 4 OS=Mus musculus OX=10090 GN=Snapc4 PE=1 SV=1
PladumEVm005324	sp|O88967|YMEL1_MOUSE ATP-dependent zinc metalloprotease YME1L1 OS=Mus musculus OX=10090 GN=Yme1l1 PE=1 SV=1
PladumEVm005328	sp|Q9QXX8|NUFP1_MOUSE Nuclear fragile X mental retardation-interacting protein 1 OS=Mus musculus OX=10090 GN=Nufip1 PE=1 SV=1
PladumEVm005336	.
PladumEVm005346	tr|G3X8R4|G3X8R4_MOUSE General transcription factor IIH subunit 1 OS=Mus musculus OX=10090 GN=Gtf2h1 PE=1 SV=1
PladumEVm005355	tr|J3QJX3|J3QJX3_MOUSE Protein sel-1 homolog 1 OS=Mus musculus OX=10090 GN=Sel1l PE=1 SV=1
PladumEVm005358	sp|Q8VD57|SFT2B_MOUSE Vesicle transport protein SFT2B OS=Mus musculus OX=10090 GN=Sft2d2 PE=1 SV=1
PladumEVm005366	sp|Q9WUK4|RFC2_MOUSE Replication factor C subunit 2 OS=Mus musculus OX=10090 GN=Rfc2 PE=1 SV=1
PladumEVm005367	sp|P68369|TBA1A_MOUSE Tubulin alpha-1A chain OS=Mus musculus OX=10090 GN=Tuba1a PE=1 SV=1
PladumEVm005369	tr|G3UW30|G3UW30_MOUSE 1,4-alpha-glucan branching enzyme OS=Mus musculus OX=10090 GN=Gbe1 PE=1 SV=1
PladumEVm005373	sp|P29758|OAT_MOUSE Ornithine aminotransferase, mitochondrial OS=Mus musculus OX=10090 GN=Oat PE=1 SV=1
PladumEVm005381	sp|Q8JZQ2|AFG32_MOUSE AFG3-like protein 2 OS=Mus musculus OX=10090 GN=Afg3l2 PE=1 SV=1
PladumEVm005390	sp|Q91WF7|FIG4_MOUSE Polyphosphoinositide phosphatase OS=Mus musculus OX=10090 GN=Fig4 PE=1 SV=1
PladumEVm005391	.
PladumEVm005401	.
PladumEVm005411	.
PladumEVm005412	.
PladumEVm005414	.
PladumEVm005415	tr|Q3UYU2|Q3UYU2_MOUSE tRNA (uracil-5-)-methyltransferase homolog A OS=Mus musculus OX=10090 GN=Trmt2a PE=1 SV=1
PladumEVm005416	sp|Q9R1M5|NALP5_MOUSE NACHT, LRR and PYD domains-containing protein 5 OS=Mus musculus OX=10090 GN=Nlrp5 PE=1 SV=2
PladumEVm005418	.
PladumEVm005421	.
PladumEVm005434	.
PladumEVm005447	.
PladumEVm005451	sp|Q99K95|RTF2_MOUSE Replication termination factor 2 OS=Mus musculus OX=10090 GN=Rtf2 PE=1 SV=1
PladumEVm005453	sp|Q8CG48|SMC2_MOUSE Structural maintenance of chromosomes protein 2 OS=Mus musculus OX=10090 GN=Smc2 PE=1 SV=2
PladumEVm005459	sp|Q6ZWN5|RS9_MOUSE 40S ribosomal protein S9 OS=Mus musculus OX=10090 GN=Rps9 PE=1 SV=3
PladumEVm005461	tr|A0A087WRE7|A0A087WRE7_MOUSE Alcohol dehydrogenase iron-containing protein 1 (Fragment) OS=Mus musculus OX=10090 GN=Adhfe1 PE=1 SV=1
PladumEVm005464	sp|Q8R3D1|TBC13_MOUSE TBC1 domain family member 13 OS=Mus musculus OX=10090 GN=Tbc1d13 PE=1 SV=1
PladumEVm005468	.
PladumEVm005477	sp|Q76MZ3|2AAA_MOUSE Serine/threonine-protein phosphatase 2A 65 kDa regulatory subunit A alpha isoform OS=Mus musculus OX=10090 GN=Ppp2r1a PE=1 SV=3
PladumEVm005479	.
PladumEVm005483	.
PladumEVm005492	sp|Q9DBY8|NVL_MOUSE Nuclear valosin-containing protein-like OS=Mus musculus OX=10090 GN=Nvl PE=1 SV=1
PladumEVm005495	sp|Q8CCB4|VPS53_MOUSE Vacuolar protein sorting-associated protein 53 homolog OS=Mus musculus OX=10090 GN=Vps53 PE=1 SV=1
PladumEVm005507	tr|A0A0A6YWY2|A0A0A6YWY2_MOUSE DDB1- and CUL4-associated factor 8 (Fragment) OS=Mus musculus OX=10090 GN=Dcaf8 PE=1 SV=1
PladumEVm005512	sp|O54692|ZW10_MOUSE Centromere/kinetochore protein zw10 homolog OS=Mus musculus OX=10090 GN=Zw10 PE=1 SV=3
PladumEVm005515	.
PladumEVm005521	sp|P28271|ACOC_MOUSE Cytoplasmic aconitate hydratase OS=Mus musculus OX=10090 GN=Aco1 PE=1 SV=3
PladumEVm005523	sp|Q9WU20|MTHR_MOUSE Methylenetetrahydrofolate reductase OS=Mus musculus OX=10090 GN=Mthfr PE=1 SV=2
PladumEVm005535	sp|D3YYI7|RN217_MOUSE Probable E3 ubiquitin-protein ligase RNF217 OS=Mus musculus OX=10090 GN=Rnf217 PE=3 SV=2
PladumEVm005539	sp|Q8BQQ1|ZDH14_MOUSE Palmitoyltransferase ZDHHC14 OS=Mus musculus OX=10090 GN=Zdhhc14 PE=1 SV=1
PladumEVm005541	.
PladumEVm005543	sp|Q80VC6|TSAP1_MOUSE tRNA selenocysteine 1-associated protein 1 OS=Mus musculus OX=10090 GN=Trnau1ap PE=1 SV=2
PladumEVm005551	sp|Q9Z2A7|DGAT1_MOUSE Diacylglycerol O-acyltransferase 1 OS=Mus musculus OX=10090 GN=Dgat1 PE=1 SV=1
PladumEVm005552	tr|Z4YMV4|Z4YMV4_MOUSE Epithelial-splicing regulatory protein 1 (Fragment) OS=Mus musculus OX=10090 GN=Esrp1 PE=1 SV=1
PladumEVm005555	tr|B2RXQ4|B2RXQ4_MOUSE Nek1 protein OS=Mus musculus OX=10090 GN=Nek1 PE=1 SV=1
PladumEVm005576	sp|Q5SWD9|TSR1_MOUSE Pre-rRNA-processing protein TSR1 homolog OS=Mus musculus OX=10090 GN=Tsr1 PE=1 SV=1
PladumEVm005584	.
PladumEVm005585	tr|D3Z4U0|D3Z4U0_MOUSE Zinc finger Ran-binding domain-containing protein 2 OS=Mus musculus OX=10090 GN=Zranb2 PE=1 SV=2
PladumEVm005586	tr|Q3TTI9|Q3TTI9_MOUSE Phosphodiesterase OS=Mus musculus OX=10090 GN=Pde4b PE=1 SV=1
PladumEVm005587	.
PladumEVm005588	.
PladumEVm005596	sp|Q8BGC0|HTSF1_MOUSE HIV Tat-specific factor 1 homolog OS=Mus musculus OX=10090 GN=Htatsf1 PE=1 SV=1
PladumEVm005602	.
PladumEVm005603	tr|A0A1D5RLZ9|A0A1D5RLZ9_MOUSE SCO-spondin OS=Mus musculus OX=10090 GN=Sspo PE=3 SV=1
PladumEVm005605	sp|Q6KAU8|A16L2_MOUSE Protein Atg16l2 OS=Mus musculus OX=10090 GN=Atg16l2 PE=1 SV=2
PladumEVm005609	sp|A4Q9F1|TTLL8_MOUSE Protein monoglycylase TTLL8 OS=Mus musculus OX=10090 GN=Ttll8 PE=1 SV=1
PladumEVm005613	tr|A0A0G2JDV2|A0A0G2JDV2_MOUSE Terminal nucleotidyltransferase 4A OS=Mus musculus OX=10090 GN=Tent4a PE=1 SV=1
PladumEVm005619	sp|Q8BX94|OSBL2_MOUSE Oxysterol-binding protein-related protein 2 OS=Mus musculus OX=10090 GN=Osbpl2 PE=1 SV=1
PladumEVm005620	.
PladumEVm005626	sp|Q78PY7|SND1_MOUSE Staphylococcal nuclease domain-containing protein 1 OS=Mus musculus OX=10090 GN=Snd1 PE=1 SV=1
PladumEVm005631	.
PladumEVm005637	tr|E9Q2L7|E9Q2L7_MOUSE RBR-type E3 ubiquitin transferase OS=Mus musculus OX=10090 GN=Rnf19b PE=1 SV=1
PladumEVm005651	sp|Q9Z2X2|PSD10_MOUSE 26S proteasome non-ATPase regulatory subunit 10 OS=Mus musculus OX=10090 GN=Psmd10 PE=1 SV=3
PladumEVm005652	sp|Q9Z1N2|ORC1_MOUSE Origin recognition complex subunit 1 OS=Mus musculus OX=10090 GN=Orc1 PE=1 SV=2
PladumEVm005654	sp|P43247|MSH2_MOUSE DNA mismatch repair protein Msh2 OS=Mus musculus OX=10090 GN=Msh2 PE=1 SV=1
PladumEVm005657	sp|Q9CWV1|MCM8_MOUSE DNA helicase MCM8 OS=Mus musculus OX=10090 GN=Mcm8 PE=1 SV=3
PladumEVm005664	sp|Q61216|MRE11_MOUSE Double-strand break repair protein MRE11 OS=Mus musculus OX=10090 GN=Mre11 PE=1 SV=1
PladumEVm005666	tr|A0A0N4SW32|A0A0N4SW32_MOUSE E3 ubiquitin-protein ligase MARCHF8 (Fragment) OS=Mus musculus OX=10090 GN=Marchf8 PE=1 SV=3
PladumEVm005669	.
PladumEVm005673	tr|S4R2A4|S4R2A4_MOUSE RNA-binding protein 25 (Fragment) OS=Mus musculus OX=10090 GN=Rbm25 PE=1 SV=1
PladumEVm005677	.
PladumEVm005681	.
PladumEVm005682	tr|E9PXY1|E9PXY1_MOUSE Cullin-4B OS=Mus musculus OX=10090 GN=Cul4b PE=1 SV=2
PladumEVm005684	.
PladumEVm005687	.
PladumEVm005689	sp|Q2XU92|ACBG2_MOUSE Long-chain-fatty-acid--CoA ligase ACSBG2 OS=Mus musculus OX=10090 GN=Acsbg2 PE=1 SV=1
PladumEVm005690	.
PladumEVm005695	sp|Q920R6|VPP4_MOUSE V-type proton ATPase 116 kDa subunit a isoform 4 OS=Mus musculus OX=10090 GN=Atp6v0a4 PE=1 SV=1
PladumEVm005702	sp|Q61555|FBN2_MOUSE Fibrillin-2 OS=Mus musculus OX=10090 GN=Fbn2 PE=1 SV=2
PladumEVm005704	sp|Q499X9|SYMM_MOUSE Methionine--tRNA ligase, mitochondrial OS=Mus musculus OX=10090 GN=Mars2 PE=1 SV=2
PladumEVm005707	sp|Q8R1F6|HID1_MOUSE Protein HID1 OS=Mus musculus OX=10090 GN=Hid1 PE=1 SV=1
PladumEVm005708	sp|Q9CR25|DPH2_MOUSE 2-(3-amino-3-carboxypropyl)histidine synthase subunit 2 OS=Mus musculus OX=10090 GN=Dph2 PE=1 SV=1
PladumEVm005711	.
PladumEVm005720	sp|Q78WZ7|RPA43_MOUSE DNA-directed RNA polymerase I subunit RPA43 OS=Mus musculus OX=10090 GN=Polr1f PE=1 SV=1
PladumEVm005727	tr|A0A087WNV1|A0A087WNV1_MOUSE Arf-GAP domain and FG repeat-containing protein 1 OS=Mus musculus OX=10090 GN=Agfg1 PE=1 SV=1
PladumEVm005728	tr|A0A0N4SUV8|A0A0N4SUV8_MOUSE Major facilitator superfamily domain-containing protein 8 (Fragment) OS=Mus musculus OX=10090 GN=Mfsd8 PE=4 SV=1
PladumEVm005733	sp|Q61165|SL9A1_MOUSE Sodium/hydrogen exchanger 1 OS=Mus musculus OX=10090 GN=Slc9a1 PE=1 SV=1
PladumEVm005734	.
PladumEVm005735	sp|P70168|IMB1_MOUSE Importin subunit beta-1 OS=Mus musculus OX=10090 GN=Kpnb1 PE=1 SV=2
PladumEVm005744	sp|Q9Z1F9|SAE2_MOUSE SUMO-activating enzyme subunit 2 OS=Mus musculus OX=10090 GN=Uba2 PE=1 SV=1
PladumEVm005757	tr|F6TVP2|F6TVP2_MOUSE Deoxynucleoside triphosphate triphosphohydrolase SAMHD1 (Fragment) OS=Mus musculus OX=10090 GN=Samhd1 PE=1 SV=1
PladumEVm005758	sp|Q9WV76|AP4B1_MOUSE AP-4 complex subunit beta-1 OS=Mus musculus OX=10090 GN=Ap4b1 PE=1 SV=2
PladumEVm005761	.
PladumEVm005775	.
PladumEVm005776	sp|Q7TSG2|CTDP1_MOUSE RNA polymerase II subunit A C-terminal domain phosphatase OS=Mus musculus OX=10090 GN=Ctdp1 PE=1 SV=1
PladumEVm005778	sp|Q8R4D1|SL9A8_MOUSE Sodium/hydrogen exchanger 8 OS=Mus musculus OX=10090 GN=Slc9a8 PE=1 SV=1
PladumEVm005783	tr|A2A655|A2A655_MOUSE Bromodomain PHD finger transcription factor OS=Mus musculus OX=10090 GN=Bptf PE=1 SV=1
PladumEVm005784	sp|P08113|ENPL_MOUSE Endoplasmin OS=Mus musculus OX=10090 GN=Hsp90b1 PE=1 SV=2
PladumEVm005786	tr|Q3TJB1|Q3TJB1_MOUSE Zinc finger, MYM domain-containing 1 OS=Mus musculus OX=10090 GN=Zmym1 PE=1 SV=1
PladumEVm005798	.
PladumEVm005799	sp|P63005|LIS1_MOUSE Platelet-activating factor acetylhydrolase IB subunit beta OS=Mus musculus OX=10090 GN=Pafah1b1 PE=1 SV=2
PladumEVm005802	sp|Q80Y44|DDX10_MOUSE Probable ATP-dependent RNA helicase DDX10 OS=Mus musculus OX=10090 GN=Ddx10 PE=1 SV=2
PladumEVm005808	tr|A2A4N9|A2A4N9_MOUSE RNA helicase (Fragment) OS=Mus musculus OX=10090 GN=Dhx8 PE=1 SV=8
PladumEVm005814	.
PladumEVm005817	.
PladumEVm005829	sp|Q14AT5|ANO7_MOUSE Anoctamin-7 OS=Mus musculus OX=10090 GN=Ano7 PE=1 SV=2
PladumEVm005830	sp|Q9D8W5|PSD12_MOUSE 26S proteasome non-ATPase regulatory subunit 12 OS=Mus musculus OX=10090 GN=Psmd12 PE=1 SV=4
PladumEVm005832	tr|E0CZB5|E0CZB5_MOUSE Mannosyltransferase (Fragment) OS=Mus musculus OX=10090 GN=Alg12 PE=1 SV=1
PladumEVm005834	.
PladumEVm005838	sp|Q497V5|SRBD1_MOUSE S1 RNA-binding domain-containing protein 1 OS=Mus musculus OX=10090 GN=Srbd1 PE=2 SV=3
PladumEVm005841	.
PladumEVm005844	.
PladumEVm005845	.
PladumEVm005847	sp|P62908|RS3_MOUSE 40S ribosomal protein S3 OS=Mus musculus OX=10090 GN=Rps3 PE=1 SV=1
PladumEVm005851	tr|Q78F42|Q78F42_MOUSE Zinc finger protein 324 OS=Mus musculus OX=10090 GN=Zfp324 PE=2 SV=1
PladumEVm005858	sp|Q7M759|AB17B_MOUSE Alpha/beta hydrolase domain-containing protein 17B OS=Mus musculus OX=10090 GN=Abhd17b PE=1 SV=1
PladumEVm005859	.
PladumEVm005860	.
PladumEVm005878	sp|Q8K0V4|CNOT3_MOUSE CCR4-NOT transcription complex subunit 3 OS=Mus musculus OX=10090 GN=Cnot3 PE=1 SV=1
PladumEVm005879	sp|Q7M732|RTL1_MOUSE Retrotransposon-like protein 1 OS=Mus musculus OX=10090 GN=Rtl1 PE=2 SV=1
PladumEVm005885	.
PladumEVm005887	sp|P62137|PP1A_MOUSE Serine/threonine-protein phosphatase PP1-alpha catalytic subunit OS=Mus musculus OX=10090 GN=Ppp1ca PE=1 SV=1
PladumEVm005897	.
PladumEVm005898	sp|Q3TBT3|STING_MOUSE Stimulator of interferon genes protein OS=Mus musculus OX=10090 GN=Sting1 PE=1 SV=2
PladumEVm005901	sp|P22892|AP1G1_MOUSE AP-1 complex subunit gamma-1 OS=Mus musculus OX=10090 GN=Ap1g1 PE=1 SV=3
PladumEVm005902	.
PladumEVm005912	sp|O35345|IMA7_MOUSE Importin subunit alpha-7 OS=Mus musculus OX=10090 GN=Kpna6 PE=1 SV=2
PladumEVm005916	tr|A0A1D5RM55|A0A1D5RM55_MOUSE Casein kinase II subunit alpha (Fragment) OS=Mus musculus OX=10090 GN=Csnk2a2 PE=1 SV=1
PladumEVm005921	sp|Q8CJF9|AGO3_MOUSE Protein argonaute-3 OS=Mus musculus OX=10090 GN=Ago3 PE=2 SV=2
PladumEVm005927	sp|Q8C7V3|UTP15_MOUSE U3 small nucleolar RNA-associated protein 15 homolog OS=Mus musculus OX=10090 GN=Utp15 PE=1 SV=1
PladumEVm005930	sp|Q3TIU4|PDE12_MOUSE 2,5-phosphodiesterase 12 OS=Mus musculus OX=10090 GN=Pde12 PE=1 SV=2
PladumEVm005935	sp|Q9JI74|KLHL1_MOUSE Kelch-like protein 1 OS=Mus musculus OX=10090 GN=Klhl1 PE=2 SV=2
PladumEVm005936	.
PladumEVm005939	tr|G3UW30|G3UW30_MOUSE 1,4-alpha-glucan branching enzyme OS=Mus musculus OX=10090 GN=Gbe1 PE=1 SV=1
PladumEVm005940	sp|B2RS91|RRN3_MOUSE RNA polymerase I-specific transcription initiation factor RRN3 OS=Mus musculus OX=10090 GN=Rrn3 PE=1 SV=1
PladumEVm005949	tr|G3X9T1|G3X9T1_MOUSE Zinc finger protein 715 OS=Mus musculus OX=10090 GN=Zfp715 PE=1 SV=1
PladumEVm005953	.
PladumEVm005955	sp|Q9D0R4|DDX56_MOUSE Probable ATP-dependent RNA helicase DDX56 OS=Mus musculus OX=10090 GN=Ddx56 PE=2 SV=1
PladumEVm005962	.
PladumEVm005963	tr|A0A0J9YVG0|A0A0J9YVG0_MOUSE Protein phosphatase 1G OS=Mus musculus OX=10090 GN=Ppm1g PE=1 SV=1
PladumEVm005964	sp|Q8BHN0|PPM1L_MOUSE Protein phosphatase 1L OS=Mus musculus OX=10090 GN=Ppm1l PE=1 SV=1
PladumEVm005965	.
PladumEVm005971	.
PladumEVm005986	.
PladumEVm005992	.
PladumEVm005993	sp|A4Q9F4|TTL11_MOUSE Tubulin polyglutamylase TTLL11 OS=Mus musculus OX=10090 GN=Ttll11 PE=1 SV=1
PladumEVm005996	.
PladumEVm006005	sp|Q8K2C9|HACD3_MOUSE Very-long-chain (3R)-3-hydroxyacyl-CoA dehydratase 3 OS=Mus musculus OX=10090 GN=Hacd3 PE=1 SV=2
PladumEVm006010	sp|P23950|TISB_MOUSE mRNA decay activator protein ZFP36L1 OS=Mus musculus OX=10090 GN=Zfp36l1 PE=1 SV=1
PladumEVm006021	sp|P32233|DRG1_MOUSE Developmentally-regulated GTP-binding protein 1 OS=Mus musculus OX=10090 GN=Drg1 PE=1 SV=1
PladumEVm006024	sp|Q6P6J0|ADAT2_MOUSE tRNA-specific adenosine deaminase 2 OS=Mus musculus OX=10090 GN=Adat2 PE=1 SV=1
PladumEVm006026	sp|Q9Z2U1|PSA5_MOUSE Proteasome subunit alpha type-5 OS=Mus musculus OX=10090 GN=Psma5 PE=1 SV=1
PladumEVm006027	.
PladumEVm006032	sp|Q9Z321|TOP3B_MOUSE DNA topoisomerase 3-beta-1 OS=Mus musculus OX=10090 GN=Top3b PE=1 SV=1
PladumEVm006033	.
PladumEVm006041	sp|Q99J62|RFC4_MOUSE Replication factor C subunit 4 OS=Mus musculus OX=10090 GN=Rfc4 PE=1 SV=1
PladumEVm006043	tr|Q5Q9H5|Q5Q9H5_MOUSE DNA polymerase kappa OS=Mus musculus OX=10090 GN=Polk PE=1 SV=1
PladumEVm006044	sp|Q99M28|RNPS1_MOUSE RNA-binding protein with serine-rich domain 1 OS=Mus musculus OX=10090 GN=Rnps1 PE=1 SV=1
PladumEVm006050	sp|Q920Q8|NS1BP_MOUSE Influenza virus NS1A-binding protein homolog OS=Mus musculus OX=10090 GN=Ivns1abp PE=1 SV=2
PladumEVm006053	tr|A0A3B2W4I2|A0A3B2W4I2_MOUSE Mediator of ErbB2-driven cell motility 1 OS=Mus musculus OX=10090 GN=Memo1 PE=1 SV=1
PladumEVm006054	.
PladumEVm006066	sp|Q6GQT0|CC14A_MOUSE Dual specificity protein phosphatase CDC14A OS=Mus musculus OX=10090 GN=Cdc14a PE=1 SV=2
PladumEVm006068	sp|Q9CZ30|OLA1_MOUSE Obg-like ATPase 1 OS=Mus musculus OX=10090 GN=Ola1 PE=1 SV=1
PladumEVm006069	sp|Q9QUH0|GLRX1_MOUSE Glutaredoxin-1 OS=Mus musculus OX=10090 GN=Glrx PE=1 SV=3
PladumEVm006074	sp|Q3TBT3|STING_MOUSE Stimulator of interferon genes protein OS=Mus musculus OX=10090 GN=Sting1 PE=1 SV=2
PladumEVm006085	.
PladumEVm006098	sp|Q4PZA2|ECE1_MOUSE Endothelin-converting enzyme 1 OS=Mus musculus OX=10090 GN=Ece1 PE=1 SV=1
PladumEVm006100	tr|A0A0A0MQF2|A0A0A0MQF2_MOUSE Anoctamin OS=Mus musculus OX=10090 GN=Ano1 PE=1 SV=1
PladumEVm006104	sp|Q9DAJ4|WDR83_MOUSE WD repeat domain-containing protein 83 OS=Mus musculus OX=10090 GN=Wdr83 PE=1 SV=1
PladumEVm006107	sp|P11369|LORF2_MOUSE LINE-1 retrotransposable element ORF2 protein OS=Mus musculus OX=10090 GN=Pol PE=1 SV=2
PladumEVm006118	tr|Q5SV41|Q5SV41_MOUSE Phosphatidylcholine transfer protein OS=Mus musculus OX=10090 GN=Pctp PE=1 SV=1
PladumEVm006126	tr|D3YX51|D3YX51_MOUSE CUGBP Elav-like family member 6 OS=Mus musculus OX=10090 GN=Celf6 PE=1 SV=1
PladumEVm006130	.
PladumEVm006140	tr|R4H4V1|R4H4V1_MOUSE N-terminal kinase-like protein OS=Mus musculus OX=10090 GN=Scyl1 PE=1 SV=1
PladumEVm006143	sp|O88342|WDR1_MOUSE WD repeat-containing protein 1 OS=Mus musculus OX=10090 GN=Wdr1 PE=1 SV=3
PladumEVm006151	sp|P63028|TCTP_MOUSE Translationally-controlled tumor protein OS=Mus musculus OX=10090 GN=Tpt1 PE=1 SV=1
PladumEVm006154	tr|A0A0J9YVG0|A0A0J9YVG0_MOUSE Protein phosphatase 1G OS=Mus musculus OX=10090 GN=Ppm1g PE=1 SV=1
PladumEVm006160	tr|A0A0R4J1F6|A0A0R4J1F6_MOUSE UDP-N-acetylhexosamine pyrophosphorylase OS=Mus musculus OX=10090 GN=Uap1 PE=1 SV=1
PladumEVm006162	tr|E9QAK5|E9QAK5_MOUSE Kinesin-like protein (Fragment) OS=Mus musculus OX=10090 GN=Kif5b PE=1 SV=1
PladumEVm006163	sp|Q61316|HSP74_MOUSE Heat shock 70 kDa protein 4 OS=Mus musculus OX=10090 GN=Hspa4 PE=1 SV=1
PladumEVm006167	sp|Q80YV4|PANK4_MOUSE 4-phosphopantetheine phosphatase OS=Mus musculus OX=10090 GN=Pank4 PE=1 SV=2
PladumEVm006171	tr|G3X9E8|G3X9E8_MOUSE Protein phosphatase 2, regulatory subunit B, alpha OS=Mus musculus OX=10090 GN=Ppp2r3a PE=1 SV=1
PladumEVm006185	tr|E9PUD2|E9PUD2_MOUSE Dynamin-1-like protein OS=Mus musculus OX=10090 GN=Dnm1l PE=1 SV=1
PladumEVm006194	.
PladumEVm006198	.
PladumEVm006202	.
PladumEVm006204	sp|Q80UY1|CARME_MOUSE Carnosine N-methyltransferase OS=Mus musculus OX=10090 GN=Carnmt1 PE=1 SV=1
PladumEVm006207	tr|G3UZA7|G3UZA7_MOUSE Small ubiquitin-related modifier OS=Mus musculus OX=10090 GN=Sumo3 PE=1 SV=1
PladumEVm006209	.
PladumEVm006212	.
PladumEVm006219	sp|Q3TBT3|STING_MOUSE Stimulator of interferon genes protein OS=Mus musculus OX=10090 GN=Sting1 PE=1 SV=2
PladumEVm006222	sp|P61089|UBE2N_MOUSE Ubiquitin-conjugating enzyme E2 N OS=Mus musculus OX=10090 GN=Ube2n PE=1 SV=1
PladumEVm006225	.
PladumEVm006227	.
PladumEVm006231	.
PladumEVm006235	tr|F2Z427|F2Z427_MOUSE CDP-diacylglycerol--glycerol-3-phosphate 3-phosphatidyltransferase OS=Mus musculus OX=10090 GN=Pgs1 PE=1 SV=1
PladumEVm006239	sp|P07742|RIR1_MOUSE Ribonucleoside-diphosphate reductase large subunit OS=Mus musculus OX=10090 GN=Rrm1 PE=1 SV=2
PladumEVm006248	sp|Q8K4K4|TRIB1_MOUSE Tribbles homolog 1 OS=Mus musculus OX=10090 GN=Trib1 PE=2 SV=2
PladumEVm006253	sp|Q8CIG8|ANM5_MOUSE Protein arginine N-methyltransferase 5 OS=Mus musculus OX=10090 GN=Prmt5 PE=1 SV=3
PladumEVm006257	.
PladumEVm006262	.
PladumEVm006263	.
PladumEVm006271	.
PladumEVm006272	tr|A2AIV6|A2AIV6_MOUSE snRNA-activating protein complex subunit 4 OS=Mus musculus OX=10090 GN=Snapc4 PE=1 SV=1
PladumEVm006275	.
PladumEVm006280	.
PladumEVm006285	sp|Q9WVG6|CARM1_MOUSE Histone-arginine methyltransferase CARM1 OS=Mus musculus OX=10090 GN=Carm1 PE=1 SV=2
PladumEVm006289	tr|E9Q9T6|E9Q9T6_MOUSE RNA helicase OS=Mus musculus OX=10090 GN=Ddx55 PE=1 SV=1
PladumEVm006310	tr|Q3TGM7|Q3TGM7_MOUSE HBS1-like protein OS=Mus musculus OX=10090 GN=Hbs1l PE=1 SV=1
PladumEVm006313	.
PladumEVm006336	sp|P46460|NSF_MOUSE Vesicle-fusing ATPase OS=Mus musculus OX=10090 GN=Nsf PE=1 SV=2
PladumEVm006338	tr|E9QNW6|E9QNW6_MOUSE Platelet-activating factor acetylhydrolase OS=Mus musculus OX=10090 GN=Pafah2 PE=1 SV=1
PladumEVm006339	.
PladumEVm006341	sp|Q8CHW4|EI2BE_MOUSE Translation initiation factor eIF-2B subunit epsilon OS=Mus musculus OX=10090 GN=Eif2b5 PE=1 SV=1
PladumEVm006350	.
PladumEVm006351	sp|Q8BJM7|TYW1_MOUSE S-adenosyl-L-methionine-dependent tRNA 4-demethylwyosine synthase TYW1 OS=Mus musculus OX=10090 GN=Tyw1 PE=1 SV=1
PladumEVm006354	.
PladumEVm006357	sp|Q6A068|CDC5L_MOUSE Cell division cycle 5-like protein OS=Mus musculus OX=10090 GN=Cdc5l PE=1 SV=2
PladumEVm006362	.
PladumEVm006368	.
PladumEVm006370	.
PladumEVm006371	sp|Q9WTX6|CUL1_MOUSE Cullin-1 OS=Mus musculus OX=10090 GN=Cul1 PE=1 SV=1
PladumEVm006374	sp|Q9CZX0|ELP3_MOUSE Elongator complex protein 3 OS=Mus musculus OX=10090 GN=Elp3 PE=1 SV=1
PladumEVm006375	sp|P63087|PP1G_MOUSE Serine/threonine-protein phosphatase PP1-gamma catalytic subunit OS=Mus musculus OX=10090 GN=Ppp1cc PE=1 SV=1
PladumEVm006378	.
PladumEVm006380	tr|A0A0R4J0D3|A0A0R4J0D3_MOUSE Dolichyl-diphosphooligosaccharide--protein glycotransferase OS=Mus musculus OX=10090 GN=Stt3b PE=1 SV=1
PladumEVm006384	sp|Q91YS8|KCC1A_MOUSE Calcium/calmodulin-dependent protein kinase type 1 OS=Mus musculus OX=10090 GN=Camk1 PE=1 SV=1
PladumEVm006387	sp|Q69ZQ2|ISY1_MOUSE Pre-mRNA-splicing factor ISY1 homolog OS=Mus musculus OX=10090 GN=Isy1 PE=1 SV=2
PladumEVm006411	.
PladumEVm006415	sp|O88329|MYO1A_MOUSE Unconventional myosin-Ia OS=Mus musculus OX=10090 GN=Myo1a PE=2 SV=2
PladumEVm006419	sp|Q6PFQ7|RASL2_MOUSE Ras GTPase-activating protein 4 OS=Mus musculus OX=10090 GN=Rasa4 PE=1 SV=1
PladumEVm006435	sp|Q80W54|FACE1_MOUSE CAAX prenyl protease 1 homolog OS=Mus musculus OX=10090 GN=Zmpste24 PE=1 SV=2
PladumEVm006439	sp|Q00612|G6PD1_MOUSE Glucose-6-phosphate 1-dehydrogenase X OS=Mus musculus OX=10090 GN=G6pdx PE=1 SV=3
PladumEVm006448	.
PladumEVm006450	sp|Q9D0F6|RFC5_MOUSE Replication factor C subunit 5 OS=Mus musculus OX=10090 GN=Rfc5 PE=1 SV=1
PladumEVm006452	.
PladumEVm006454	tr|A2AEK1|A2AEK1_MOUSE AlphaCstF-64 variant 4 OS=Mus musculus OX=10090 GN=Cstf2 PE=1 SV=1
PladumEVm006457	.
PladumEVm006459	sp|Q921Q3|ALG1_MOUSE Chitobiosyldiphosphodolichol beta-mannosyltransferase OS=Mus musculus OX=10090 GN=Alg1 PE=1 SV=3
PladumEVm006460	sp|Q8VEE0|RPE_MOUSE Ribulose-phosphate 3-epimerase OS=Mus musculus OX=10090 GN=Rpe PE=1 SV=1
PladumEVm006466	sp|Q99LC2|CSTF1_MOUSE Cleavage stimulation factor subunit 1 OS=Mus musculus OX=10090 GN=Cstf1 PE=1 SV=1
PladumEVm006471	sp|Q8R3N1|NOP14_MOUSE Nucleolar protein 14 OS=Mus musculus OX=10090 GN=Nop14 PE=1 SV=2
PladumEVm006479	sp|P26369|U2AF2_MOUSE Splicing factor U2AF 65 kDa subunit OS=Mus musculus OX=10090 GN=U2af2 PE=1 SV=3
PladumEVm006483	tr|D3YXU7|D3YXU7_MOUSE Unconventional myosin-X (Fragment) OS=Mus musculus OX=10090 GN=Myo10 PE=1 SV=1
PladumEVm006491	.
PladumEVm006493	sp|Q6P9R1|DDX51_MOUSE ATP-dependent RNA helicase DDX51 OS=Mus musculus OX=10090 GN=Ddx51 PE=1 SV=1
PladumEVm006495	.
PladumEVm006502	sp|P58252|EF2_MOUSE Elongation factor 2 OS=Mus musculus OX=10090 GN=Eef2 PE=1 SV=2
PladumEVm006505	sp|P11369|LORF2_MOUSE LINE-1 retrotransposable element ORF2 protein OS=Mus musculus OX=10090 GN=Pol PE=1 SV=2
PladumEVm006510	.
PladumEVm006515	sp|Q9CR16|PPID_MOUSE Peptidyl-prolyl cis-trans isomerase D OS=Mus musculus OX=10090 GN=Ppid PE=1 SV=3
PladumEVm006526	.
PladumEVm006538	sp|Q149F1|RUSD2_MOUSE RNA pseudouridylate synthase domain-containing protein 2 OS=Mus musculus OX=10090 GN=Rpusd2 PE=1 SV=2
PladumEVm006544	.
PladumEVm006545	tr|A0A087WSM3|A0A087WSM3_MOUSE Glutathione hydrolase 5 proenzyme (Fragment) OS=Mus musculus OX=10090 GN=Ggt5 PE=1 SV=1
PladumEVm006554	.
PladumEVm006560	.
PladumEVm006577	sp|Q3TBT3|STING_MOUSE Stimulator of interferon genes protein OS=Mus musculus OX=10090 GN=Sting1 PE=1 SV=2
PladumEVm006579	tr|A0A5K1VVQ1|A0A5K1VVQ1_MOUSE Titin OS=Mus musculus OX=10090 GN=Ttn PE=1 SV=1
PladumEVm006581	sp|Q9JLV5|CUL3_MOUSE Cullin-3 OS=Mus musculus OX=10090 GN=Cul3 PE=1 SV=1
PladumEVm006592	sp|Q8K1M6|DNM1L_MOUSE Dynamin-1-like protein OS=Mus musculus OX=10090 GN=Dnm1l PE=1 SV=2
PladumEVm006597	sp|P49718|MCM5_MOUSE DNA replication licensing factor MCM5 OS=Mus musculus OX=10090 GN=Mcm5 PE=1 SV=2
PladumEVm006601	sp|P42232|STA5B_MOUSE Signal transducer and activator of transcription 5B OS=Mus musculus OX=10090 GN=Stat5b PE=1 SV=1
PladumEVm006604	.
PladumEVm006605	sp|Q6PB44|PTN23_MOUSE Tyrosine-protein phosphatase non-receptor type 23 OS=Mus musculus OX=10090 GN=Ptpn23 PE=1 SV=2
PladumEVm006607	.
PladumEVm006608	.
PladumEVm006613	.
PladumEVm006615	sp|Q8BH58|TIPRL_MOUSE TIP41-like protein OS=Mus musculus OX=10090 GN=Tiprl PE=1 SV=1
PladumEVm006618	sp|Q9D687|S6A19_MOUSE Sodium-dependent neutral amino acid transporter B(0)AT1 OS=Mus musculus OX=10090 GN=Slc6a19 PE=1 SV=1
PladumEVm006620	.
PladumEVm006621	sp|Q8BJW6|EIF2A_MOUSE Eukaryotic translation initiation factor 2A OS=Mus musculus OX=10090 GN=Eif2a PE=1 SV=2
PladumEVm006622	.
PladumEVm006623	tr|E0CY23|E0CY23_MOUSE Heat shock 70 kDa protein 4L (Fragment) OS=Mus musculus OX=10090 GN=Hspa4l PE=1 SV=1
PladumEVm006629	sp|Q3TXU5|DHYS_MOUSE Deoxyhypusine synthase OS=Mus musculus OX=10090 GN=Dhps PE=1 SV=2
PladumEVm006630	.
PladumEVm006634	sp|Q3TIT8|SPX3_MOUSE Sugar phosphate exchanger 3 OS=Mus musculus OX=10090 GN=Slc37a3 PE=2 SV=1
PladumEVm006636	.
PladumEVm006638	.
PladumEVm006639	sp|Q8BH18|TM117_MOUSE Transmembrane protein 117 OS=Mus musculus OX=10090 GN=Tmem117 PE=1 SV=1
PladumEVm006644	sp|Q6A028|SWP70_MOUSE Switch-associated protein 70 OS=Mus musculus OX=10090 GN=Swap70 PE=1 SV=2
PladumEVm006646	.
PladumEVm006650	sp|Q9D9M2|UBP12_MOUSE Ubiquitin carboxyl-terminal hydrolase 12 OS=Mus musculus OX=10090 GN=Usp12 PE=2 SV=2
PladumEVm006657	sp|Q4FZF3|DDX49_MOUSE Probable ATP-dependent RNA helicase DDX49 OS=Mus musculus OX=10090 GN=Ddx49 PE=2 SV=1
PladumEVm006658	sp|P54823|DDX6_MOUSE Probable ATP-dependent RNA helicase DDX6 OS=Mus musculus OX=10090 GN=Ddx6 PE=1 SV=1
PladumEVm006662	sp|Q8C754|VPS52_MOUSE Vacuolar protein sorting-associated protein 52 homolog OS=Mus musculus OX=10090 GN=Vps52 PE=1 SV=1
PladumEVm006664	.
PladumEVm006671	.
PladumEVm006673	sp|Q3V1V3|ESF1_MOUSE ESF1 homolog OS=Mus musculus OX=10090 GN=Esf1 PE=1 SV=1
PladumEVm006687	.
PladumEVm006689	sp|Q9CQ28|DPH6_MOUSE Diphthine--ammonia ligase OS=Mus musculus OX=10090 GN=Dph6 PE=1 SV=1
PladumEVm006692	.
PladumEVm006694	tr|S4R2E1|S4R2E1_MOUSE ATP-binding cassette sub-family G member 2 OS=Mus musculus OX=10090 GN=Abcg2 PE=1 SV=1
PladumEVm006705	tr|E9Q8F0|E9Q8F0_MOUSE RNA-binding protein 39 OS=Mus musculus OX=10090 GN=Rbm39 PE=1 SV=1
PladumEVm006706	sp|Q9D0R2|SYTC_MOUSE Threonine--tRNA ligase 1, cytoplasmic OS=Mus musculus OX=10090 GN=Tars1 PE=1 SV=2
PladumEVm006731	.
PladumEVm006741	tr|A0A0R4J0B6|A0A0R4J0B6_MOUSE ATP-binding cassette sub-family G member 2 OS=Mus musculus OX=10090 GN=Abcg2 PE=1 SV=1
PladumEVm006754	sp|Q5DTZ0|NYNRI_MOUSE Protein NYNRIN OS=Mus musculus OX=10090 GN=Nynrin PE=2 SV=2
PladumEVm006766	sp|Q7TN22|TXD16_MOUSE Thioredoxin domain-containing protein 16 OS=Mus musculus OX=10090 GN=Txndc16 PE=2 SV=1
PladumEVm006775	sp|Q80SY5|PR38B_MOUSE Pre-mRNA-splicing factor 38B OS=Mus musculus OX=10090 GN=Prpf38b PE=1 SV=1
PladumEVm006777	.
PladumEVm006780	sp|P63276|RS17_MOUSE 40S ribosomal protein S17 OS=Mus musculus OX=10090 GN=Rps17 PE=1 SV=2
PladumEVm006782	sp|Q91YT8|CSCL1_MOUSE CSC1-like protein 1 OS=Mus musculus OX=10090 GN=Tmem63a PE=1 SV=1
PladumEVm006785	tr|A0A0J9YTT4|A0A0J9YTT4_MOUSE Kelch domain-containing protein 10 (Fragment) OS=Mus musculus OX=10090 GN=Klhdc10 PE=1 SV=1
PladumEVm006786	sp|Q9QXE2|DPOLL_MOUSE DNA polymerase lambda OS=Mus musculus OX=10090 GN=Poll PE=2 SV=1
PladumEVm006797	.
PladumEVm006803	sp|O70422|TF2H4_MOUSE General transcription factor IIH subunit 4 OS=Mus musculus OX=10090 GN=Gtf2h4 PE=1 SV=1
PladumEVm006806	.
PladumEVm006808	tr|A0A494BBI1|A0A494BBI1_MOUSE Thioredoxin-like protein 1 OS=Mus musculus OX=10090 GN=Txnl1 PE=1 SV=1
PladumEVm006816	.
PladumEVm006822	sp|P26011|ITB7_MOUSE Integrin beta-7 OS=Mus musculus OX=10090 GN=Itgb7 PE=1 SV=2
PladumEVm006842	.
PladumEVm006843	sp|Q3UA06|PCH2_MOUSE Pachytene checkpoint protein 2 homolog OS=Mus musculus OX=10090 GN=Trip13 PE=1 SV=1
PladumEVm006850	.
PladumEVm006852	sp|Q923W1|TGS1_MOUSE Trimethylguanosine synthase OS=Mus musculus OX=10090 GN=Tgs1 PE=1 SV=2
PladumEVm006855	sp|Q8BYK8|ZC3H6_MOUSE Zinc finger CCCH domain-containing protein 6 OS=Mus musculus OX=10090 GN=Zc3h6 PE=2 SV=2
PladumEVm006857	.
PladumEVm006863	sp|Q8CGC7|SYEP_MOUSE Bifunctional glutamate/proline--tRNA ligase OS=Mus musculus OX=10090 GN=Eprs1 PE=1 SV=4
PladumEVm006866	.
PladumEVm006867	.
PladumEVm006869	sp|O55201|SPT5H_MOUSE Transcription elongation factor SPT5 OS=Mus musculus OX=10090 GN=Supt5h PE=1 SV=1
PladumEVm006874	.
PladumEVm006880	sp|Q8R322|GLE1_MOUSE Nucleoporin GLE1 OS=Mus musculus OX=10090 GN=Gle1 PE=1 SV=2
PladumEVm006882	sp|Q8K2C7|OS9_MOUSE Protein OS-9 OS=Mus musculus OX=10090 GN=Os9 PE=1 SV=2
PladumEVm006885	sp|Q8BJ05|ZC3HE_MOUSE Zinc finger CCCH domain-containing protein 14 OS=Mus musculus OX=10090 GN=Zc3h14 PE=1 SV=1
PladumEVm006891	.
PladumEVm006909	sp|Q9R1P1|PSB3_MOUSE Proteasome subunit beta type-3 OS=Mus musculus OX=10090 GN=Psmb3 PE=1 SV=1
PladumEVm006910	sp|Q9DCD2|SYF1_MOUSE Pre-mRNA-splicing factor SYF1 OS=Mus musculus OX=10090 GN=Xab2 PE=1 SV=1
PladumEVm006922	tr|G3UYR5|G3UYR5_MOUSE Probable cytosolic iron-sulfur protein assembly protein CIAO1 OS=Mus musculus OX=10090 GN=Ciao1 PE=1 SV=1
PladumEVm006938	.
PladumEVm006942	.
PladumEVm006955	tr|S4R290|S4R290_MOUSE WD repeat-containing protein 41 OS=Mus musculus OX=10090 GN=Wdr41 PE=1 SV=1
PladumEVm006956	sp|P32037|GTR3_MOUSE Solute carrier family 2, facilitated glucose transporter member 3 OS=Mus musculus OX=10090 GN=Slc2a3 PE=1 SV=1
PladumEVm006972	.
PladumEVm006977	sp|P31649|S6A13_MOUSE Sodium- and chloride-dependent GABA transporter 2 OS=Mus musculus OX=10090 GN=Slc6a13 PE=1 SV=1
PladumEVm006998	sp|Q99MJ9|DDX50_MOUSE ATP-dependent RNA helicase DDX50 OS=Mus musculus OX=10090 GN=Ddx50 PE=2 SV=1
PladumEVm007004	.
PladumEVm007006	sp|Q01853|TERA_MOUSE Transitional endoplasmic reticulum ATPase OS=Mus musculus OX=10090 GN=Vcp PE=1 SV=4
PladumEVm007007	.
PladumEVm007010	.
PladumEVm007011	sp|P0C0S6|H2AZ_MOUSE Histone H2A.Z OS=Mus musculus OX=10090 GN=H2az1 PE=1 SV=2
PladumEVm007027	tr|S4R2E1|S4R2E1_MOUSE ATP-binding cassette sub-family G member 2 OS=Mus musculus OX=10090 GN=Abcg2 PE=1 SV=1
PladumEVm007028	tr|Q3TA56|Q3TA56_MOUSE P-selectin glycoprotein ligand 1 OS=Mus musculus OX=10090 GN=Selplg PE=1 SV=1
PladumEVm007031	sp|Q8VEE4|RFA1_MOUSE Replication protein A 70 kDa DNA-binding subunit OS=Mus musculus OX=10090 GN=Rpa1 PE=1 SV=1
PladumEVm007033	.
PladumEVm007050	sp|Q8C1Y8|CCZ1_MOUSE Vacuolar fusion protein CCZ1 homolog OS=Mus musculus OX=10090 GN=Ccz1 PE=1 SV=1
PladumEVm007051	sp|Q91VR5|DDX1_MOUSE ATP-dependent RNA helicase DDX1 OS=Mus musculus OX=10090 GN=Ddx1 PE=1 SV=1
PladumEVm007053	sp|Q8VDI9|ALG9_MOUSE Alpha-1,2-mannosyltransferase ALG9 OS=Mus musculus OX=10090 GN=Alg9 PE=2 SV=1
PladumEVm007057	sp|Q8R1U1|COG4_MOUSE Conserved oligomeric Golgi complex subunit 4 OS=Mus musculus OX=10090 GN=Cog4 PE=1 SV=1
PladumEVm007059	sp|Q9CWK8|SNX2_MOUSE Sorting nexin-2 OS=Mus musculus OX=10090 GN=Snx2 PE=1 SV=2
PladumEVm007069	.
PladumEVm007070	sp|Q7M732|RTL1_MOUSE Retrotransposon-like protein 1 OS=Mus musculus OX=10090 GN=Rtl1 PE=2 SV=1
PladumEVm007072	sp|Q6PFQ7|RASL2_MOUSE Ras GTPase-activating protein 4 OS=Mus musculus OX=10090 GN=Rasa4 PE=1 SV=1
PladumEVm007079	sp|P68373|TBA1C_MOUSE Tubulin alpha-1C chain OS=Mus musculus OX=10090 GN=Tuba1c PE=1 SV=1
PladumEVm007085	sp|Q9D6Y7|MSRA_MOUSE Mitochondrial peptide methionine sulfoxide reductase OS=Mus musculus OX=10090 GN=Msra PE=1 SV=1
PladumEVm007104	.
PladumEVm007115	sp|Q9D6P8|CALL3_MOUSE Calmodulin-like protein 3 OS=Mus musculus OX=10090 GN=Calml3 PE=2 SV=1
PladumEVm007119	sp|Q923L3|CSMD1_MOUSE CUB and sushi domain-containing protein 1 OS=Mus musculus OX=10090 GN=Csmd1 PE=1 SV=2
PladumEVm007128	sp|Q3THS6|METK2_MOUSE S-adenosylmethionine synthase isoform type-2 OS=Mus musculus OX=10090 GN=Mat2a PE=1 SV=2
PladumEVm007140	.
PladumEVm007142	.
PladumEVm007147	sp|O88839|ADA15_MOUSE Disintegrin and metalloproteinase domain-containing protein 15 OS=Mus musculus OX=10090 GN=Adam15 PE=1 SV=2
PladumEVm007156	tr|Q8C8I3|Q8C8I3_MOUSE Eukaryotic translation initiation factor 2D OS=Mus musculus OX=10090 GN=Eif2d PE=1 SV=1
PladumEVm007159	sp|Q9WUA2|SYFB_MOUSE Phenylalanine--tRNA ligase beta subunit OS=Mus musculus OX=10090 GN=Farsb PE=1 SV=2
PladumEVm007161	.
PladumEVm007173	.
PladumEVm007175	sp|P14206|RSSA_MOUSE 40S ribosomal protein SA OS=Mus musculus OX=10090 GN=Rpsa PE=1 SV=4
PladumEVm007192	sp|P35700|PRDX1_MOUSE Peroxiredoxin-1 OS=Mus musculus OX=10090 GN=Prdx1 PE=1 SV=1
PladumEVm007203	.
PladumEVm007212	sp|Q8K4Z5|SF3A1_MOUSE Splicing factor 3A subunit 1 OS=Mus musculus OX=10090 GN=Sf3a1 PE=1 SV=1
PladumEVm007221	.
PladumEVm007223	.
PladumEVm007224	sp|Q9Z2W0|DNPEP_MOUSE Aspartyl aminopeptidase OS=Mus musculus OX=10090 GN=Dnpep PE=1 SV=2
PladumEVm007232	.
PladumEVm007241	sp|Q9Z2A7|DGAT1_MOUSE Diacylglycerol O-acyltransferase 1 OS=Mus musculus OX=10090 GN=Dgat1 PE=1 SV=1
PladumEVm007246	.
PladumEVm007252	.
PladumEVm007261	.
PladumEVm007262	.
PladumEVm007265	sp|P35979|RL12_MOUSE 60S ribosomal protein L12 OS=Mus musculus OX=10090 GN=Rpl12 PE=1 SV=2
PladumEVm007270	sp|Q9QYI7|DNJB8_MOUSE DnaJ homolog subfamily B member 8 OS=Mus musculus OX=10090 GN=Dnajb8 PE=2 SV=1
PladumEVm007275	.
PladumEVm007291	.
PladumEVm007292	sp|B2RXR6|ANR44_MOUSE Serine/threonine-protein phosphatase 6 regulatory ankyrin repeat subunit B OS=Mus musculus OX=10090 GN=Ankrd44 PE=1 SV=1
PladumEVm007299	sp|Q9CWQ0|DPH5_MOUSE Diphthine methyl ester synthase OS=Mus musculus OX=10090 GN=Dph5 PE=1 SV=2
PladumEVm007302	sp|Q8R1F6|HID1_MOUSE Protein HID1 OS=Mus musculus OX=10090 GN=Hid1 PE=1 SV=1
PladumEVm007319	sp|Q8K2A8|ALG3_MOUSE Dol-P-Man:Man(5)GlcNAc(2)-PP-Dol alpha-1,3-mannosyltransferase OS=Mus musculus OX=10090 GN=Alg3 PE=1 SV=2
PladumEVm007329	.
PladumEVm007333	.
PladumEVm007336	.
PladumEVm007338	.
PladumEVm007341	tr|A0A0R4J0Q3|A0A0R4J0Q3_MOUSE Proton-coupled amino acid transporter 4 OS=Mus musculus OX=10090 GN=Slc36a4 PE=1 SV=1
PladumEVm007350	tr|Q5ND24|Q5ND24_MOUSE Large neutral amino acids transporter small subunit 4 (Fragment) OS=Mus musculus OX=10090 GN=Slc43a2 PE=4 SV=1
PladumEVm007352	.
PladumEVm007373	.
PladumEVm007381	sp|Q7TSG2|CTDP1_MOUSE RNA polymerase II subunit A C-terminal domain phosphatase OS=Mus musculus OX=10090 GN=Ctdp1 PE=1 SV=1
PladumEVm007389	sp|Q5XJY5|COPD_MOUSE Coatomer subunit delta OS=Mus musculus OX=10090 GN=Arcn1 PE=1 SV=2
PladumEVm007395	sp|P27612|PLAP_MOUSE Phospholipase A-2-activating protein OS=Mus musculus OX=10090 GN=Plaa PE=1 SV=4
PladumEVm007404	sp|Q7M732|RTL1_MOUSE Retrotransposon-like protein 1 OS=Mus musculus OX=10090 GN=Rtl1 PE=2 SV=1
PladumEVm007411	.
PladumEVm007412	tr|Q80ZS7|Q80ZS7_MOUSE Dynein light chain OS=Mus musculus OX=10090 GN=BC048507 PE=1 SV=1
PladumEVm007413	tr|A2ACQ1|A2ACQ1_MOUSE RNA helicase OS=Mus musculus OX=10090 GN=Dhx35 PE=1 SV=1
PladumEVm007415	tr|A2AJ72|A2AJ72_MOUSE Far upstream element (FUSE)-binding protein 3 OS=Mus musculus OX=10090 GN=Fubp3 PE=1 SV=1
PladumEVm007423	sp|O35286|DHX15_MOUSE Pre-mRNA-splicing factor ATP-dependent RNA helicase DHX15 OS=Mus musculus OX=10090 GN=Dhx15 PE=1 SV=2
PladumEVm007433	sp|Q8CFZ5|S22AC_MOUSE Solute carrier family 22 member 12 OS=Mus musculus OX=10090 GN=Slc22a12 PE=1 SV=1
PladumEVm007437	.
PladumEVm007440	.
PladumEVm007477	sp|P27641|XRCC5_MOUSE X-ray repair cross-complementing protein 5 OS=Mus musculus OX=10090 GN=Xrcc5 PE=1 SV=4
PladumEVm007478	sp|Q8CGC7|SYEP_MOUSE Bifunctional glutamate/proline--tRNA ligase OS=Mus musculus OX=10090 GN=Eprs1 PE=1 SV=4
PladumEVm007480	sp|Q8BL48|UNK_MOUSE RING finger protein unkempt homolog OS=Mus musculus OX=10090 GN=Unk PE=1 SV=1
PladumEVm007483	tr|A0A0G2JDM4|A0A0G2JDM4_MOUSE Phosphatidylcholine translocator ABCB4 (Fragment) OS=Mus musculus OX=10090 GN=Abcb4 PE=1 SV=1
PladumEVm007487	.
PladumEVm007491	.
PladumEVm007500	sp|Q99KP6|PRP19_MOUSE Pre-mRNA-processing factor 19 OS=Mus musculus OX=10090 GN=Prpf19 PE=1 SV=1
PladumEVm007503	.
PladumEVm007511	sp|Q8CF93|GLT13_MOUSE Polypeptide N-acetylgalactosaminyltransferase 13 OS=Mus musculus OX=10090 GN=Galnt13 PE=2 SV=1
PladumEVm007515	sp|Q9CQT7|DESI1_MOUSE Desumoylating isopeptidase 1 OS=Mus musculus OX=10090 GN=Desi1 PE=1 SV=1
PladumEVm007520	sp|Q9JLT2|TREA_MOUSE Trehalase OS=Mus musculus OX=10090 GN=Treh PE=1 SV=1
PladumEVm007527	.
PladumEVm007532	tr|Q3ULJ3|Q3ULJ3_MOUSE UPF3 regulator of nonsense transcripts homolog A (Yeast) OS=Mus musculus OX=10090 GN=Upf3a PE=1 SV=1
PladumEVm007534	sp|Q3UHK1|MYCT_MOUSE Proton myo-inositol cotransporter OS=Mus musculus OX=10090 GN=Slc2a13 PE=1 SV=2
PladumEVm007535	.
PladumEVm007559	.
PladumEVm007568	sp|P37040|NCPR_MOUSE NADPH--cytochrome P450 reductase OS=Mus musculus OX=10090 GN=Por PE=1 SV=2
PladumEVm007570	.
PladumEVm007571	sp|Q8C7V3|UTP15_MOUSE U3 small nucleolar RNA-associated protein 15 homolog OS=Mus musculus OX=10090 GN=Utp15 PE=1 SV=1
PladumEVm007573	sp|Q8BZQ2|CRLD2_MOUSE Cysteine-rich secretory protein LCCL domain-containing 2 OS=Mus musculus OX=10090 GN=Crispld2 PE=1 SV=1
PladumEVm007574	sp|Q8K268|ABCF3_MOUSE ATP-binding cassette sub-family F member 3 OS=Mus musculus OX=10090 GN=Abcf3 PE=1 SV=1
PladumEVm007576	.
PladumEVm007595	sp|Q8BWH0|S38A7_MOUSE Putative sodium-coupled neutral amino acid transporter 7 OS=Mus musculus OX=10090 GN=Slc38a7 PE=1 SV=1
PladumEVm007602	sp|P29341|PABP1_MOUSE Polyadenylate-binding protein 1 OS=Mus musculus OX=10090 GN=Pabpc1 PE=1 SV=2
PladumEVm007611	.
PladumEVm007616	.
PladumEVm007618	.
PladumEVm007621	.
PladumEVm007629	.
PladumEVm007635	tr|A0A494B9A0|A0A494B9A0_MOUSE Pantothenate kinase 1 OS=Mus musculus OX=10090 GN=Pank1 PE=1 SV=1
PladumEVm007646	.
PladumEVm007651	.
PladumEVm007666	sp|Q9Z2W0|DNPEP_MOUSE Aspartyl aminopeptidase OS=Mus musculus OX=10090 GN=Dnpep PE=1 SV=2
PladumEVm007667	.
PladumEVm007674	sp|Q3TDX8|NB5R4_MOUSE Cytochrome b5 reductase 4 OS=Mus musculus OX=10090 GN=Cyb5r4 PE=2 SV=3
PladumEVm007688	sp|Q6PGG6|GNL3L_MOUSE Guanine nucleotide-binding protein-like 3-like protein OS=Mus musculus OX=10090 GN=Gnl3l PE=1 SV=1
PladumEVm007689	sp|Q01405|SC23A_MOUSE Protein transport protein Sec23A OS=Mus musculus OX=10090 GN=Sec23a PE=1 SV=2
PladumEVm007694	sp|Q61327|SC6A3_MOUSE Sodium-dependent dopamine transporter OS=Mus musculus OX=10090 GN=Slc6a3 PE=1 SV=2
PladumEVm007700	sp|Q99NB1|ACS2L_MOUSE Acetyl-coenzyme A synthetase 2-like, mitochondrial OS=Mus musculus OX=10090 GN=Acss1 PE=1 SV=1
PladumEVm007713	sp|Q8BGT9|GLT12_MOUSE Polypeptide N-acetylgalactosaminyltransferase 12 OS=Mus musculus OX=10090 GN=Galnt12 PE=2 SV=1
PladumEVm007726	.
PladumEVm007731	sp|Q9Z110|P5CS_MOUSE Delta-1-pyrroline-5-carboxylate synthase OS=Mus musculus OX=10090 GN=Aldh18a1 PE=1 SV=2
PladumEVm007737	sp|P62267|RS23_MOUSE 40S ribosomal protein S23 OS=Mus musculus OX=10090 GN=Rps23 PE=1 SV=3
PladumEVm007738	sp|O55091|IMPCT_MOUSE Protein IMPACT OS=Mus musculus OX=10090 GN=Impact PE=1 SV=2
PladumEVm007745	sp|Q9WVL1|AP4S1_MOUSE AP-4 complex subunit sigma-1 OS=Mus musculus OX=10090 GN=Ap4s1 PE=2 SV=1
PladumEVm007746	.
PladumEVm007754	.
PladumEVm007761	tr|F6TRD7|F6TRD7_MOUSE CUB and sushi domain-containing protein 3 (Fragment) OS=Mus musculus OX=10090 GN=Csmd3 PE=1 SV=1
PladumEVm007763	.
PladumEVm007764	.
PladumEVm007775	.
PladumEVm007780	.
PladumEVm007787	.
PladumEVm007790	.
PladumEVm007791	.
PladumEVm007798	.
PladumEVm007803	sp|Q8R2T8|TF3C5_MOUSE General transcription factor 3C polypeptide 5 OS=Mus musculus OX=10090 GN=Gtf3c5 PE=2 SV=2
PladumEVm007809	sp|Q9DBY8|NVL_MOUSE Nuclear valosin-containing protein-like OS=Mus musculus OX=10090 GN=Nvl PE=1 SV=1
PladumEVm007813	sp|P31649|S6A13_MOUSE Sodium- and chloride-dependent GABA transporter 2 OS=Mus musculus OX=10090 GN=Slc6a13 PE=1 SV=1
PladumEVm007816	tr|A0A286YDB3|A0A286YDB3_MOUSE TBC1 domain family member 5 OS=Mus musculus OX=10090 GN=Tbc1d5 PE=1 SV=1
PladumEVm007818	sp|Q9Z2Z9|GFPT2_MOUSE Glutamine--fructose-6-phosphate aminotransferase [isomerizing] 2 OS=Mus musculus OX=10090 GN=Gfpt2 PE=1 SV=3
PladumEVm007823	.
PladumEVm007827	.
PladumEVm007828	.
PladumEVm007831	.
PladumEVm007853	sp|Q9CZD3|GARS_MOUSE Glycine--tRNA ligase OS=Mus musculus OX=10090 GN=Gars1 PE=1 SV=1
PladumEVm007856	.
PladumEVm007863	sp|Q8R2E9|ERO1B_MOUSE ERO1-like protein beta OS=Mus musculus OX=10090 GN=Ero1b PE=1 SV=1
PladumEVm007864	tr|A0A0A0MQ76|A0A0A0MQ76_MOUSE Nucleolar protein 58 OS=Mus musculus OX=10090 GN=Nop58 PE=1 SV=1
PladumEVm007867	.
PladumEVm007872	.
PladumEVm007874	sp|Q80T79|CSMD3_MOUSE CUB and sushi domain-containing protein 3 OS=Mus musculus OX=10090 GN=Csmd3 PE=1 SV=3
PladumEVm007877	sp|A2AI05|NDOR1_MOUSE NADPH-dependent diflavin oxidoreductase 1 OS=Mus musculus OX=10090 GN=Ndor1 PE=2 SV=1
PladumEVm007883	tr|E9PWM7|E9PWM7_MOUSE Guanine nucleotide-binding protein G(I)/G(S)/G(T) subunit beta-2 OS=Mus musculus OX=10090 GN=Gnb2 PE=1 SV=1
PladumEVm007895	.
PladumEVm007899	sp|Q99LI9|CLP1_MOUSE Polyribonucleotide 5-hydroxyl-kinase Clp1 OS=Mus musculus OX=10090 GN=Clp1 PE=1 SV=1
PladumEVm007907	.
PladumEVm007909	.
PladumEVm007918	.
PladumEVm007928	.
PladumEVm007930	sp|Q8BG79|C19L2_MOUSE CWF19-like protein 2 OS=Mus musculus OX=10090 GN=Cwf19l2 PE=1 SV=1
PladumEVm007933	sp|Q8VE65|TAF12_MOUSE Transcription initiation factor TFIID subunit 12 OS=Mus musculus OX=10090 GN=Taf12 PE=1 SV=1
PladumEVm007937	.
PladumEVm007939	sp|P61205|ARF3_MOUSE ADP-ribosylation factor 3 OS=Mus musculus OX=10090 GN=Arf3 PE=2 SV=2
PladumEVm007941	.
PladumEVm007944	.
PladumEVm007947	.
PladumEVm007950	sp|Q8CI78|RMND1_MOUSE Required for meiotic nuclear division protein 1 homolog OS=Mus musculus OX=10090 GN=Rmnd1 PE=1 SV=1
PladumEVm007964	tr|Q3UJB0|Q3UJB0_MOUSE Splicing factor 3b, subunit 2 OS=Mus musculus OX=10090 GN=Sf3b2 PE=1 SV=1
PladumEVm007968	tr|D3Z041|D3Z041_MOUSE Long-chain-fatty-acid--CoA ligase 1 OS=Mus musculus OX=10090 GN=Acsl1 PE=1 SV=1
PladumEVm007973	.
PladumEVm007985	sp|Q8K259|GIN1_MOUSE Gypsy retrotransposon integrase-like protein 1 OS=Mus musculus OX=10090 GN=Gin1 PE=2 SV=2
PladumEVm007988	.
PladumEVm008001	sp|Q05186|RCN1_MOUSE Reticulocalbin-1 OS=Mus musculus OX=10090 GN=Rcn1 PE=1 SV=1
PladumEVm008022	sp|Q8K0P3|MEAK7_MOUSE MTOR-associated protein MEAK7 OS=Mus musculus OX=10090 GN=Meak7 PE=2 SV=1
PladumEVm008034	.
PladumEVm008050	.
PladumEVm008052	.
PladumEVm008056	tr|A0A0B4J1E2|A0A0B4J1E2_MOUSE SNW domain-containing protein 1 OS=Mus musculus OX=10090 GN=Snw1 PE=1 SV=1
PladumEVm008061	.
PladumEVm008065	sp|Q149F1|RUSD2_MOUSE RNA pseudouridylate synthase domain-containing protein 2 OS=Mus musculus OX=10090 GN=Rpusd2 PE=1 SV=2
PladumEVm008083	sp|Q6PDY2|AEDO_MOUSE 2-aminoethanethiol dioxygenase OS=Mus musculus OX=10090 GN=Ado PE=1 SV=2
PladumEVm008084	.
PladumEVm008093	.
PladumEVm008095	sp|P46460|NSF_MOUSE Vesicle-fusing ATPase OS=Mus musculus OX=10090 GN=Nsf PE=1 SV=2
PladumEVm008096	sp|Q3TKY6|CWC27_MOUSE Spliceosome-associated protein CWC27 homolog OS=Mus musculus OX=10090 GN=Cwc27 PE=1 SV=1
PladumEVm008105	.
PladumEVm008109	.
PladumEVm008115	.
PladumEVm008118	sp|Q5Y5T1|ZDH20_MOUSE Palmitoyltransferase ZDHHC20 OS=Mus musculus OX=10090 GN=Zdhhc20 PE=1 SV=1
PladumEVm008119	sp|Q8R173|ZDHC3_MOUSE Palmitoyltransferase ZDHHC3 OS=Mus musculus OX=10090 GN=Zdhhc3 PE=1 SV=1
PladumEVm008129	.
PladumEVm008132	.
PladumEVm008141	sp|O54949|NLK_MOUSE Serine/threonine-protein kinase NLK OS=Mus musculus OX=10090 GN=Nlk PE=1 SV=2
PladumEVm008146	.
PladumEVm008148	.
PladumEVm008170	.
PladumEVm008173	.
PladumEVm008177	sp|Q8VBV3|EXOS2_MOUSE Exosome complex component RRP4 OS=Mus musculus OX=10090 GN=Exosc2 PE=1 SV=1
PladumEVm008179	sp|Q9CZN7|GLYM_MOUSE Serine hydroxymethyltransferase, mitochondrial OS=Mus musculus OX=10090 GN=Shmt2 PE=1 SV=1
PladumEVm008180	tr|Q6PE70|Q6PE70_MOUSE Integrin beta OS=Mus musculus OX=10090 GN=Itgb5 PE=1 SV=1
PladumEVm008183	.
PladumEVm008190	sp|Q8BGF6|ELMD2_MOUSE ELMO domain-containing protein 2 OS=Mus musculus OX=10090 GN=Elmod2 PE=1 SV=1
PladumEVm008191	sp|P97821|CATC_MOUSE Dipeptidyl peptidase 1 OS=Mus musculus OX=10090 GN=Ctsc PE=1 SV=1
PladumEVm008192	.
PladumEVm008196	sp|Q9CQ48|NUDC2_MOUSE NudC domain-containing protein 2 OS=Mus musculus OX=10090 GN=Nudcd2 PE=1 SV=1
PladumEVm008198	.
PladumEVm008202	sp|Q8BG40|KTNB1_MOUSE Katanin p80 WD40 repeat-containing subunit B1 OS=Mus musculus OX=10090 GN=Katnb1 PE=1 SV=1
PladumEVm008205	sp|Q3TBT3|STING_MOUSE Stimulator of interferon genes protein OS=Mus musculus OX=10090 GN=Sting1 PE=1 SV=2
PladumEVm008208	sp|Q8R317|UBQL1_MOUSE Ubiquilin-1 OS=Mus musculus OX=10090 GN=Ubqln1 PE=1 SV=1
PladumEVm008209	.
PladumEVm008211	.
PladumEVm008215	.
PladumEVm008218	sp|Q920Q6|MSI2H_MOUSE RNA-binding protein Musashi homolog 2 OS=Mus musculus OX=10090 GN=Msi2 PE=1 SV=1
PladumEVm008247	.
PladumEVm008249	sp|P07901|HS90A_MOUSE Heat shock protein HSP 90-alpha OS=Mus musculus OX=10090 GN=Hsp90aa1 PE=1 SV=4
PladumEVm008254	tr|E0CZ58|E0CZ58_MOUSE Proteoglycan 4 OS=Mus musculus OX=10090 GN=Prg4 PE=1 SV=1
PladumEVm008264	sp|Q8R1N4|NUDC3_MOUSE NudC domain-containing protein 3 OS=Mus musculus OX=10090 GN=Nudcd3 PE=1 SV=3
PladumEVm008273	.
PladumEVm008276	.
PladumEVm008279	.
PladumEVm008282	sp|P18761|CAH6_MOUSE Carbonic anhydrase 6 OS=Mus musculus OX=10090 GN=Ca6 PE=1 SV=3
PladumEVm008284	tr|B2RXX0|B2RXX0_MOUSE Nek1 protein OS=Mus musculus OX=10090 GN=Nek1 PE=1 SV=1
PladumEVm008291	.
PladumEVm008294	.
PladumEVm008300	tr|A0A6I8MWZ1|A0A6I8MWZ1_MOUSE DnaJ homolog subfamily C member 7 OS=Mus musculus OX=10090 GN=Dnajc7 PE=1 SV=1
PladumEVm008304	sp|Q9D906|ATG7_MOUSE Ubiquitin-like modifier-activating enzyme ATG7 OS=Mus musculus OX=10090 GN=Atg7 PE=1 SV=1
PladumEVm008309	.
PladumEVm008313	.
PladumEVm008324	sp|O35943|FRDA_MOUSE Frataxin, mitochondrial OS=Mus musculus OX=10090 GN=Fxn PE=1 SV=1
PladumEVm008346	sp|Q8K4F6|NSUN5_MOUSE 28S rRNA (cytosine-C(5))-methyltransferase OS=Mus musculus OX=10090 GN=Nsun5 PE=1 SV=2
PladumEVm008347	.
PladumEVm008358	sp|Q8CGC7|SYEP_MOUSE Bifunctional glutamate/proline--tRNA ligase OS=Mus musculus OX=10090 GN=Eprs1 PE=1 SV=4
PladumEVm008372	.
PladumEVm008377	.
PladumEVm008378	sp|Q80X95|RRAGA_MOUSE Ras-related GTP-binding protein A OS=Mus musculus OX=10090 GN=Rraga PE=1 SV=1
PladumEVm008382	.
PladumEVm008388	.
PladumEVm008390	sp|P16381|DDX3L_MOUSE Putative ATP-dependent RNA helicase Pl10 OS=Mus musculus OX=10090 GN=D1Pas1 PE=1 SV=1
PladumEVm008407	sp|Q8JZM7|CDC73_MOUSE Parafibromin OS=Mus musculus OX=10090 GN=Cdc73 PE=1 SV=1
PladumEVm008409	sp|Q8CF98|COL10_MOUSE Collectin-10 OS=Mus musculus OX=10090 GN=Colec10 PE=2 SV=1
PladumEVm008418	sp|Q9Z0V8|TI17A_MOUSE Mitochondrial import inner membrane translocase subunit Tim17-A OS=Mus musculus OX=10090 GN=Timm17a PE=1 SV=1
PladumEVm008421	sp|Q711T7|NADE_MOUSE Glutamine-dependent NAD(+) synthetase OS=Mus musculus OX=10090 GN=Nadsyn1 PE=1 SV=1
PladumEVm008423	tr|G3X9H1|G3X9H1_MOUSE Eukaryotic translation initiation factor 4E type 2 OS=Mus musculus OX=10090 GN=Eif4e2 PE=1 SV=1
PladumEVm008427	.
PladumEVm008431	.
PladumEVm008438	.
PladumEVm008439	.
PladumEVm008447	sp|P70269|CATE_MOUSE Cathepsin E OS=Mus musculus OX=10090 GN=Ctse PE=1 SV=2
PladumEVm008454	sp|O08832|GALT4_MOUSE Polypeptide N-acetylgalactosaminyltransferase 4 OS=Mus musculus OX=10090 GN=Galnt4 PE=1 SV=1
PladumEVm008456	.
PladumEVm008464	.
PladumEVm008465	sp|P38647|GRP75_MOUSE Stress-70 protein, mitochondrial OS=Mus musculus OX=10090 GN=Hspa9 PE=1 SV=3
[truncated: 5,269 more rows]

## Sheet: Cluster3
Gene ID	Mouse
PladumEVm000231	.
PladumEVm000454	sp|Q6PDN3|MYLK_MOUSE Myosin light chain kinase, smooth muscle OS=Mus musculus OX=10090 GN=Mylk PE=1 SV=3
PladumEVm000459	tr|E9PZP8|E9PZP8_MOUSE HECT and RLD domain-containing E3 ubiquitin protein ligase family member 1 OS=Mus musculus OX=10090 GN=Herc1 PE=1 SV=1
PladumEVm000643	sp|P60882|MEGF8_MOUSE Multiple epidermal growth factor-like domains protein 8 OS=Mus musculus OX=10090 GN=Megf8 PE=1 SV=2
PladumEVm000942	sp|Q9WVM6|TLL2_MOUSE Tolloid-like protein 2 OS=Mus musculus OX=10090 GN=Tll2 PE=1 SV=1
PladumEVm001035	tr|B1AUX2|B1AUX2_MOUSE Host cell factor 1 OS=Mus musculus OX=10090 GN=Hcfc1 PE=1 SV=1
PladumEVm001126	sp|Q8R422|CD109_MOUSE CD109 antigen OS=Mus musculus OX=10090 GN=Cd109 PE=1 SV=1
PladumEVm001321	sp|Q8K259|GIN1_MOUSE Gypsy retrotransposon integrase-like protein 1 OS=Mus musculus OX=10090 GN=Gin1 PE=2 SV=2
PladumEVm001385	sp|A2AJ76|HMCN2_MOUSE Hemicentin-2 OS=Mus musculus OX=10090 GN=Hmcn2 PE=1 SV=1
PladumEVm001392	tr|E0CX99|E0CX99_MOUSE NACHT domain- and WD repeat-containing protein 1 OS=Mus musculus OX=10090 GN=Nwd1 PE=1 SV=1
PladumEVm001439	sp|B2RX12|MRP3_MOUSE ATP-binding cassette sub-family C member 3 OS=Mus musculus OX=10090 GN=Abcc3 PE=1 SV=2
PladumEVm001477	sp|Q5DTZ0|NYNRI_MOUSE Protein NYNRIN OS=Mus musculus OX=10090 GN=Nynrin PE=2 SV=2
PladumEVm001579	sp|O08650|HYAS3_MOUSE Hyaluronan synthase 3 OS=Mus musculus OX=10090 GN=Has3 PE=1 SV=2
PladumEVm001591	sp|Q6P5E4|UGGG1_MOUSE UDP-glucose:glycoprotein glucosyltransferase 1 OS=Mus musculus OX=10090 GN=Uggt1 PE=1 SV=4
PladumEVm001740	sp|Q8CG65|SSPO_MOUSE SCO-spondin OS=Mus musculus OX=10090 GN=Sspo PE=2 SV=2
PladumEVm001829	tr|A0A1Y7VM80|A0A1Y7VM80_MOUSE Inverted formin-2 (Fragment) OS=Mus musculus OX=10090 GN=Inf2 PE=1 SV=1
PladumEVm001845	sp|Q7M732|RTL1_MOUSE Retrotransposon-like protein 1 OS=Mus musculus OX=10090 GN=Rtl1 PE=2 SV=1
PladumEVm001869	sp|Q7M732|RTL1_MOUSE Retrotransposon-like protein 1 OS=Mus musculus OX=10090 GN=Rtl1 PE=2 SV=1
PladumEVm001940	sp|Q7M732|RTL1_MOUSE Retrotransposon-like protein 1 OS=Mus musculus OX=10090 GN=Rtl1 PE=2 SV=1
PladumEVm001958	sp|A6PWD2|FHAD1_MOUSE Forkhead-associated domain-containing protein 1 OS=Mus musculus OX=10090 GN=Fhad1 PE=2 SV=1
PladumEVm002033	sp|B7ZCC9|AGRG4_MOUSE Adhesion G-protein coupled receptor G4 OS=Mus musculus OX=10090 GN=Adgrg4 PE=3 SV=1
PladumEVm002104	tr|A0A668KLU2|A0A668KLU2_MOUSE Folliculin-interacting protein 2 (Fragment) OS=Mus musculus OX=10090 GN=Fnip2 PE=3 SV=1
PladumEVm002109	.
PladumEVm002172	.
PladumEVm002185	sp|Q61143|TRPC6_MOUSE Short transient receptor potential channel 6 OS=Mus musculus OX=10090 GN=Trpc6 PE=1 SV=3
PladumEVm002194	sp|Q7M732|RTL1_MOUSE Retrotransposon-like protein 1 OS=Mus musculus OX=10090 GN=Rtl1 PE=2 SV=1
PladumEVm002266	tr|A0A0R4J217|A0A0R4J217_MOUSE Probable ATP-dependent RNA helicase DHX34 OS=Mus musculus OX=10090 GN=Dhx34 PE=1 SV=1
PladumEVm002281	sp|Q7M732|RTL1_MOUSE Retrotransposon-like protein 1 OS=Mus musculus OX=10090 GN=Rtl1 PE=2 SV=1
PladumEVm002310	sp|Q8BL66|EEA1_MOUSE Early endosome antigen 1 OS=Mus musculus OX=10090 GN=Eea1 PE=1 SV=2
PladumEVm002354	sp|B2RUP2|UN13D_MOUSE Protein unc-13 homolog D OS=Mus musculus OX=10090 GN=Unc13d PE=1 SV=2
PladumEVm002395	tr|G3UYA1|G3UYA1_MOUSE DENN domain-containing protein 3 OS=Mus musculus OX=10090 GN=Dennd3 PE=1 SV=1
PladumEVm002410	tr|Q3V1Q3|Q3V1Q3_MOUSE Adenylate cyclase type 2 OS=Mus musculus OX=10090 GN=Adcy2 PE=1 SV=1
PladumEVm002473	tr|E9PZ97|E9PZ97_MOUSE DNA helicase OS=Mus musculus OX=10090 GN=Blm PE=1 SV=1
PladumEVm002481	sp|P11369|LORF2_MOUSE LINE-1 retrotransposable element ORF2 protein OS=Mus musculus OX=10090 GN=Pol PE=1 SV=2
PladumEVm002497	sp|P11369|LORF2_MOUSE LINE-1 retrotransposable element ORF2 protein OS=Mus musculus OX=10090 GN=Pol PE=1 SV=2
PladumEVm002586	tr|L7N451|L7N451_MOUSE Interferon-induced very large GTPase 1 OS=Mus musculus OX=10090 GN=Gvin1 PE=1 SV=1
PladumEVm002637	sp|Q6NXK2|ZN532_MOUSE Zinc finger protein 532 OS=Mus musculus OX=10090 GN=Znf532 PE=1 SV=1
PladumEVm002648	sp|Q2VLH6|C163A_MOUSE Scavenger receptor cysteine-rich type 1 protein M130 OS=Mus musculus OX=10090 GN=Cd163 PE=1 SV=2
PladumEVm002699	tr|H3BL58|H3BL58_MOUSE EF-hand calcium-binding domain-containing protein 8 OS=Mus musculus OX=10090 GN=Efcab8 PE=4 SV=2
PladumEVm002718	sp|Q9CXI3|MOXD1_MOUSE DBH-like monooxygenase protein 1 OS=Mus musculus OX=10090 GN=Moxd1 PE=1 SV=1
PladumEVm002932	tr|D3YW34|D3YW34_MOUSE SUMO-specific isopeptidase USPL1 OS=Mus musculus OX=10090 GN=Uspl1 PE=1 SV=1
PladumEVm002943	sp|Q9R1X5|MRP5_MOUSE Multidrug resistance-associated protein 5 OS=Mus musculus OX=10090 GN=Abcc5 PE=1 SV=2
PladumEVm002959	sp|Q7M732|RTL1_MOUSE Retrotransposon-like protein 1 OS=Mus musculus OX=10090 GN=Rtl1 PE=2 SV=1
PladumEVm003094	sp|P70451|FER_MOUSE Tyrosine-protein kinase Fer OS=Mus musculus OX=10090 GN=Fer PE=1 SV=2
PladumEVm003162	sp|A2AVA0|SVEP1_MOUSE Sushi, von Willebrand factor type A, EGF and pentraxin domain-containing protein 1 OS=Mus musculus OX=10090 GN=Svep1 PE=1 SV=1
PladumEVm003234	sp|Q9Z2B5|E2AK3_MOUSE Eukaryotic translation initiation factor 2-alpha kinase 3 OS=Mus musculus OX=10090 GN=Eif2ak3 PE=1 SV=1
PladumEVm003250	sp|B1AVY7|KI16B_MOUSE Kinesin-like protein KIF16B OS=Mus musculus OX=10090 GN=Kif16b PE=1 SV=1
PladumEVm003393	sp|Q7M732|RTL1_MOUSE Retrotransposon-like protein 1 OS=Mus musculus OX=10090 GN=Rtl1 PE=2 SV=1
PladumEVm003473	.
PladumEVm003561	sp|A2AX52|CO6A4_MOUSE Collagen alpha-4(VI) chain OS=Mus musculus OX=10090 GN=Col6a4 PE=1 SV=2
PladumEVm003584	tr|F8VQF8|F8VQF8_MOUSE Kyphoscoliosis peptidase OS=Mus musculus OX=10090 GN=Ky PE=4 SV=1
PladumEVm003601	.
PladumEVm003742	tr|G3XA54|G3XA54_MOUSE RBR-type E3 ubiquitin transferase OS=Mus musculus OX=10090 GN=Rnf14 PE=1 SV=1
PladumEVm003904	.
PladumEVm003913	sp|Q6PB44|PTN23_MOUSE Tyrosine-protein phosphatase non-receptor type 23 OS=Mus musculus OX=10090 GN=Ptpn23 PE=1 SV=2
PladumEVm004008	tr|B1B1A8|B1B1A8_MOUSE Myosin light chain kinase, smooth muscle OS=Mus musculus OX=10090 GN=Mylk PE=1 SV=1
PladumEVm004020	tr|F6YPG3|F6YPG3_MOUSE GPI ethanolamine phosphate transferase 3 (Fragment) OS=Mus musculus OX=10090 GN=Pigo PE=1 SV=1
PladumEVm004084	sp|Q9JKR6|HYOU1_MOUSE Hypoxia up-regulated protein 1 OS=Mus musculus OX=10090 GN=Hyou1 PE=1 SV=1
PladumEVm004235	sp|P20918|PLMN_MOUSE Plasminogen OS=Mus musculus OX=10090 GN=Plg PE=1 SV=3
PladumEVm004241	sp|Q62371|DDR2_MOUSE Discoidin domain-containing receptor 2 OS=Mus musculus OX=10090 GN=Ddr2 PE=1 SV=2
PladumEVm004287	.
PladumEVm004295	.
PladumEVm004402	.
PladumEVm004406	sp|P03975|IGEB_MOUSE IgE-binding protein OS=Mus musculus OX=10090 GN=Iap PE=2 SV=1
PladumEVm004426	sp|Q505D1|ANR28_MOUSE Serine/threonine-protein phosphatase 6 regulatory ankyrin repeat subunit A OS=Mus musculus OX=10090 GN=Ankrd28 PE=1 SV=1
PladumEVm004465	.
PladumEVm004579	.
PladumEVm004590	.
PladumEVm004655	sp|Q923L3|CSMD1_MOUSE CUB and sushi domain-containing protein 1 OS=Mus musculus OX=10090 GN=Csmd1 PE=1 SV=2
PladumEVm004697	tr|E9PWJ0|E9PWJ0_MOUSE CUB and sushi domain-containing protein 3 OS=Mus musculus OX=10090 GN=Csmd3 PE=1 SV=1
PladumEVm004786	sp|A2A259|PK2L1_MOUSE Polycystic kidney disease 2-like 1 protein OS=Mus musculus OX=10090 GN=Pkd2l1 PE=1 SV=1
PladumEVm004856	.
PladumEVm004976	sp|Q9ES00|UBE4B_MOUSE Ubiquitin conjugation factor E4 B OS=Mus musculus OX=10090 GN=Ube4b PE=1 SV=3
PladumEVm005000	sp|P39053|DYN1_MOUSE Dynamin-1 OS=Mus musculus OX=10090 GN=Dnm1 PE=1 SV=2
PladumEVm005052	sp|Q60769|TNAP3_MOUSE Tumor necrosis factor alpha-induced protein 3 OS=Mus musculus OX=10090 GN=Tnfaip3 PE=1 SV=2
PladumEVm005161	sp|Q6R5N8|TLR13_MOUSE Toll-like receptor 13 OS=Mus musculus OX=10090 GN=Tlr13 PE=1 SV=1
PladumEVm005233	sp|Q9R1X5|MRP5_MOUSE Multidrug resistance-associated protein 5 OS=Mus musculus OX=10090 GN=Abcc5 PE=1 SV=2
PladumEVm005375	.
PladumEVm005592	tr|S4R2T7|S4R2T7_MOUSE Ankyrin-2 (Fragment) OS=Mus musculus OX=10090 GN=Ank2 PE=1 SV=2
PladumEVm005700	tr|E9Q5E1|E9Q5E1_MOUSE Protocadherin-19 OS=Mus musculus OX=10090 GN=Pcdh19 PE=1 SV=1
PladumEVm005748	sp|Q8CBF3|EPHB1_MOUSE Ephrin type-B receptor 1 OS=Mus musculus OX=10090 GN=Ephb1 PE=1 SV=1
PladumEVm005759	sp|Q01705|NOTC1_MOUSE Neurogenic locus notch homolog protein 1 OS=Mus musculus OX=10090 GN=Notch1 PE=1 SV=3
PladumEVm005899	sp|P58681|TLR7_MOUSE Toll-like receptor 7 OS=Mus musculus OX=10090 GN=Tlr7 PE=1 SV=1
PladumEVm005961	sp|Q9JHU9|INO1_MOUSE Inositol-3-phosphate synthase 1 OS=Mus musculus OX=10090 GN=Isyna1 PE=1 SV=1
PladumEVm006008	sp|Q3UXZ9|KDM5A_MOUSE Lysine-specific demethylase 5A OS=Mus musculus OX=10090 GN=Kdm5a PE=1 SV=2
PladumEVm006029	sp|P56960|EXOSX_MOUSE Exosome component 10 OS=Mus musculus OX=10090 GN=Exosc10 PE=1 SV=2
PladumEVm006089	sp|Q9DCD2|SYF1_MOUSE Pre-mRNA-splicing factor SYF1 OS=Mus musculus OX=10090 GN=Xab2 PE=1 SV=1
PladumEVm006120	sp|Q8R4K8|PAPP1_MOUSE Pappalysin-1 OS=Mus musculus OX=10090 GN=Pappa PE=2 SV=2
PladumEVm006158	sp|O35516|NOTC2_MOUSE Neurogenic locus notch homolog protein 2 OS=Mus musculus OX=10090 GN=Notch2 PE=1 SV=2
PladumEVm006184	sp|Q8VE19|MIO_MOUSE GATOR complex protein MIOS OS=Mus musculus OX=10090 GN=Mios PE=1 SV=2
PladumEVm006193	.
PladumEVm006216	sp|P11369|LORF2_MOUSE LINE-1 retrotransposable element ORF2 protein OS=Mus musculus OX=10090 GN=Pol PE=1 SV=2
PladumEVm006300	tr|A0A1W2P812|A0A1W2P812_MOUSE Ankyrin-3 OS=Mus musculus OX=10090 GN=Ank3 PE=1 SV=1
PladumEVm006321	.
PladumEVm006404	sp|Q8R3N1|NOP14_MOUSE Nucleolar protein 14 OS=Mus musculus OX=10090 GN=Nop14 PE=1 SV=2
PladumEVm006422	sp|B9EJR8|DAAF5_MOUSE Dynein assembly factor 5, axonemal OS=Mus musculus OX=10090 GN=Dnaaf5 PE=1 SV=1
PladumEVm006456	sp|Q704Y3|TRPV1_MOUSE Transient receptor potential cation channel subfamily V member 1 OS=Mus musculus OX=10090 GN=Trpv1 PE=1 SV=1
PladumEVm006462	sp|Q8CHW1|THAP1_MOUSE THAP domain-containing protein 1 OS=Mus musculus OX=10090 GN=Thap1 PE=2 SV=1
PladumEVm006487	sp|Q60790|RASA3_MOUSE Ras GTPase-activating protein 3 OS=Mus musculus OX=10090 GN=Rasa3 PE=1 SV=2
PladumEVm006492	.
PladumEVm006494	.
PladumEVm006503	tr|Q91V35|Q91V35_MOUSE Receptor-type tyrosine-protein phosphatase alpha OS=Mus musculus OX=10090 GN=Ptpra PE=1 SV=1
PladumEVm006677	.
PladumEVm006697	sp|P11369|LORF2_MOUSE LINE-1 retrotransposable element ORF2 protein OS=Mus musculus OX=10090 GN=Pol PE=1 SV=2
PladumEVm006774	tr|A0A1N9M8B2|A0A1N9M8B2_MOUSE Histone H4 transcription factor (Fragment) OS=Mus musculus OX=10090 GN=Hinfp PE=1 SV=1
PladumEVm006807	sp|P11247|PERM_MOUSE Myeloperoxidase OS=Mus musculus OX=10090 GN=Mpo PE=1 SV=2
PladumEVm006944	sp|Q8CID0|CSR2B_MOUSE Cysteine-rich protein 2-binding protein OS=Mus musculus OX=10090 GN=Kat14 PE=1 SV=2
PladumEVm006946	sp|Q3UXL4|KIZ_MOUSE Centrosomal protein kizuna OS=Mus musculus OX=10090 GN=Kiz PE=1 SV=1
PladumEVm006948	sp|Q9EQH3|VPS35_MOUSE Vacuolar protein sorting-associated protein 35 OS=Mus musculus OX=10090 GN=Vps35 PE=1 SV=1
PladumEVm006994	.
PladumEVm007060	sp|Q8BML9|SYQ_MOUSE Glutamine--tRNA ligase OS=Mus musculus OX=10090 GN=Qars1 PE=1 SV=1
PladumEVm007101	sp|Q9CZR2|NALD2_MOUSE N-acetylated-alpha-linked acidic dipeptidase 2 OS=Mus musculus OX=10090 GN=Naalad2 PE=1 SV=2
PladumEVm007121	.
PladumEVm007135	.
PladumEVm007276	sp|Q9DC23|DJC10_MOUSE DnaJ homolog subfamily C member 10 OS=Mus musculus OX=10090 GN=Dnajc10 PE=1 SV=2
PladumEVm007298	tr|A0A0R4J0B6|A0A0R4J0B6_MOUSE ATP-binding cassette sub-family G member 2 OS=Mus musculus OX=10090 GN=Abcg2 PE=1 SV=1
PladumEVm007313	tr|A0A0J9YUX7|A0A0J9YUX7_MOUSE Solute carrier family 23 member 4 OS=Mus musculus OX=10090 GN=Slc23a4 PE=3 SV=1
PladumEVm007365	sp|A2AVA0|SVEP1_MOUSE Sushi, von Willebrand factor type A, EGF and pentraxin domain-containing protein 1 OS=Mus musculus OX=10090 GN=Svep1 PE=1 SV=1
PladumEVm007375	sp|P11369|LORF2_MOUSE LINE-1 retrotransposable element ORF2 protein OS=Mus musculus OX=10090 GN=Pol PE=1 SV=2
PladumEVm007427	.
PladumEVm007556	sp|Q8K1R3|PNPT1_MOUSE Polyribonucleotide nucleotidyltransferase 1, mitochondrial OS=Mus musculus OX=10090 GN=Pnpt1 PE=1 SV=1
PladumEVm007581	sp|P58681|TLR7_MOUSE Toll-like receptor 7 OS=Mus musculus OX=10090 GN=Tlr7 PE=1 SV=1
PladumEVm007636	sp|Q8BJT9|EDEM2_MOUSE ER degradation-enhancing alpha-mannosidase-like protein 2 OS=Mus musculus OX=10090 GN=Edem2 PE=1 SV=1
PladumEVm007655	.
PladumEVm007664	sp|P62748|HPCL1_MOUSE Hippocalcin-like protein 1 OS=Mus musculus OX=10090 GN=Hpcal1 PE=1 SV=2
PladumEVm007704	.
PladumEVm007711	sp|Q7M732|RTL1_MOUSE Retrotransposon-like protein 1 OS=Mus musculus OX=10090 GN=Rtl1 PE=2 SV=1
PladumEVm007732	tr|B2RQX9|B2RQX9_MOUSE Transporter OS=Mus musculus OX=10090 GN=Slc6a5 PE=1 SV=1
PladumEVm007892	.
PladumEVm008017	sp|P43404|ZAP70_MOUSE Tyrosine-protein kinase ZAP-70 OS=Mus musculus OX=10090 GN=Zap70 PE=1 SV=3
PladumEVm008055	tr|A0A1W2P6L9|A0A1W2P6L9_MOUSE Peroxidasin homolog OS=Mus musculus OX=10090 GN=Pxdn PE=1 SV=1
PladumEVm008085	sp|Q9D485|EFHC2_MOUSE EF-hand domain-containing family member C2 OS=Mus musculus OX=10090 GN=Efhc2 PE=2 SV=2
PladumEVm008091	sp|Q8C0R9|LRRD1_MOUSE Leucine-rich repeat and death domain-containing protein 1 OS=Mus musculus OX=10090 GN=Lrrd1 PE=2 SV=2
PladumEVm008100	.
PladumEVm008137	.
PladumEVm008171	sp|P05208|CEL2A_MOUSE Chymotrypsin-like elastase family member 2A OS=Mus musculus OX=10090 GN=Cela2a PE=1 SV=1
PladumEVm008188	sp|Q8K3K8|OPTN_MOUSE Optineurin OS=Mus musculus OX=10090 GN=Optn PE=1 SV=1
PladumEVm008224	sp|Q9EP89|LACTB_MOUSE Serine beta-lactamase-like protein LACTB, mitochondrial OS=Mus musculus OX=10090 GN=Lactb PE=1 SV=1
PladumEVm008232	sp|Q8BY89|CTL2_MOUSE Choline transporter-like protein 2 OS=Mus musculus OX=10090 GN=Slc44a2 PE=1 SV=2
PladumEVm008350	sp|Q99KK7|DPP3_MOUSE Dipeptidyl peptidase 3 OS=Mus musculus OX=10090 GN=Dpp3 PE=1 SV=2
PladumEVm008415	.
PladumEVm008462	.
PladumEVm008501	sp|A6PWD2|FHAD1_MOUSE Forkhead-associated domain-containing protein 1 OS=Mus musculus OX=10090 GN=Fhad1 PE=2 SV=1
PladumEVm008610	sp|Q9Z0E0|NCDN_MOUSE Neurochondrin OS=Mus musculus OX=10090 GN=Ncdn PE=1 SV=1
PladumEVm008611	sp|Q9Z0E0|NCDN_MOUSE Neurochondrin OS=Mus musculus OX=10090 GN=Ncdn PE=1 SV=1
PladumEVm008696	sp|A2AAY5|SPD2B_MOUSE SH3 and PX domain-containing protein 2B OS=Mus musculus OX=10090 GN=Sh3pxd2b PE=1 SV=1
PladumEVm008703	sp|P98063|BMP1_MOUSE Bone morphogenetic protein 1 OS=Mus musculus OX=10090 GN=Bmp1 PE=1 SV=2
PladumEVm008713	sp|P98063|BMP1_MOUSE Bone morphogenetic protein 1 OS=Mus musculus OX=10090 GN=Bmp1 PE=1 SV=2
PladumEVm008788	sp|P11369|LORF2_MOUSE LINE-1 retrotransposable element ORF2 protein OS=Mus musculus OX=10090 GN=Pol PE=1 SV=2
PladumEVm008819	sp|Q8R3C0|MCMBP_MOUSE Mini-chromosome maintenance complex-binding protein OS=Mus musculus OX=10090 GN=Mcmbp PE=1 SV=1
PladumEVm008889	.
PladumEVm008921	sp|Q99MR8|MCCA_MOUSE Methylcrotonoyl-CoA carboxylase subunit alpha, mitochondrial OS=Mus musculus OX=10090 GN=Mccc1 PE=1 SV=2
PladumEVm008940	tr|Q3UPZ0|Q3UPZ0_MOUSE Semaphorin-5A OS=Mus musculus OX=10090 GN=Sema5a PE=1 SV=1
PladumEVm008941	sp|P61222|ABCE1_MOUSE ATP-binding cassette sub-family E member 1 OS=Mus musculus OX=10090 GN=Abce1 PE=1 SV=1
PladumEVm008988	sp|Q8BYR1|TYW4_MOUSE tRNA wybutosine-synthesizing protein 4 OS=Mus musculus OX=10090 GN=Lcmt2 PE=2 SV=4
PladumEVm009148	sp|A6H611|MIPEP_MOUSE Mitochondrial intermediate peptidase OS=Mus musculus OX=10090 GN=Mipep PE=1 SV=1
PladumEVm009476	.
PladumEVm009478	sp|Q8VC12|HUTU_MOUSE Urocanate hydratase OS=Mus musculus OX=10090 GN=Uroc1 PE=1 SV=2
PladumEVm009497	tr|G3X9F5|G3X9F5_MOUSE Metalloendopeptidase OS=Mus musculus OX=10090 GN=Tll1 PE=1 SV=1
PladumEVm009662	sp|Q9DBP0|NPT2B_MOUSE Sodium-dependent phosphate transport protein 2B OS=Mus musculus OX=10090 GN=Slc34a2 PE=1 SV=1
PladumEVm009683	sp|Q91YR5|EFNMT_MOUSE eEF1A lysine and N-terminal methyltransferase OS=Mus musculus OX=10090 GN=EEF1AKNMT PE=1 SV=1
PladumEVm009709	sp|Q9DBP0|NPT2B_MOUSE Sodium-dependent phosphate transport protein 2B OS=Mus musculus OX=10090 GN=Slc34a2 PE=1 SV=1
PladumEVm009839	sp|P58283|RN216_MOUSE E3 ubiquitin-protein ligase RNF216 OS=Mus musculus OX=10090 GN=Rnf216 PE=1 SV=3
PladumEVm009857	sp|Q60864|STIP1_MOUSE Stress-induced-phosphoprotein 1 OS=Mus musculus OX=10090 GN=Stip1 PE=1 SV=1
PladumEVm009877	sp|Q7TMS5|ABCG2_MOUSE Broad substrate specificity ATP-binding cassette transporter ABCG2 OS=Mus musculus OX=10090 GN=Abcg2 PE=1 SV=1
PladumEVm009945	sp|Q9ESN6|TRIM2_MOUSE Tripartite motif-containing protein 2 OS=Mus musculus OX=10090 GN=Trim2 PE=1 SV=1
PladumEVm010035	.
PladumEVm010041	sp|Q8BH04|PCKGM_MOUSE Phosphoenolpyruvate carboxykinase [GTP], mitochondrial OS=Mus musculus OX=10090 GN=Pck2 PE=1 SV=1
PladumEVm010182	tr|F7BE84|F7BE84_MOUSE Ankyrin repeat domain 50 (Fragment) OS=Mus musculus OX=10090 GN=Ankrd50 PE=1 SV=1
PladumEVm010200	sp|Q9Z2D1|MTMR2_MOUSE Myotubularin-related protein 2 OS=Mus musculus OX=10090 GN=Mtmr2 PE=1 SV=3
PladumEVm010258	sp|Q8BZM1|GLMN_MOUSE Glomulin OS=Mus musculus OX=10090 GN=Glmn PE=1 SV=1
PladumEVm010314	sp|Q8BHJ9|SLU7_MOUSE Pre-mRNA-splicing factor SLU7 OS=Mus musculus OX=10090 GN=Slu7 PE=1 SV=1
PladumEVm010328	sp|Q6PGG6|GNL3L_MOUSE Guanine nucleotide-binding protein-like 3-like protein OS=Mus musculus OX=10090 GN=Gnl3l PE=1 SV=1
PladumEVm010348	sp|P42703|LIFR_MOUSE Leukemia inhibitory factor receptor OS=Mus musculus OX=10090 GN=Lifr PE=1 SV=1
PladumEVm010350	sp|Q80ZJ6|ZER1_MOUSE Protein zer-1 homolog OS=Mus musculus OX=10090 GN=Zer1 PE=1 SV=1
PladumEVm010357	sp|Q99PG2|OGFR_MOUSE Opioid growth factor receptor OS=Mus musculus OX=10090 GN=Ogfr PE=1 SV=1
PladumEVm010436	sp|Q9R0Y1|ASIC5_MOUSE Acid-sensing ion channel 5 OS=Mus musculus OX=10090 GN=Asic5 PE=2 SV=1
PladumEVm010439	.
PladumEVm010503	sp|Q9CXI3|MOXD1_MOUSE DBH-like monooxygenase protein 1 OS=Mus musculus OX=10090 GN=Moxd1 PE=1 SV=1
PladumEVm010522	.
PladumEVm010533	sp|Q9JL60|GMEB1_MOUSE Glucocorticoid modulatory element-binding protein 1 OS=Mus musculus OX=10090 GN=Gmeb1 PE=1 SV=2
PladumEVm010629	.
PladumEVm010757	sp|A6PWD2|FHAD1_MOUSE Forkhead-associated domain-containing protein 1 OS=Mus musculus OX=10090 GN=Fhad1 PE=2 SV=1
PladumEVm010782	tr|A0A494BAM4|A0A494BAM4_MOUSE Ribosomal RNA-processing protein 1 homolog B OS=Mus musculus OX=10090 GN=Rrp1b PE=1 SV=1
PladumEVm010819	sp|Q7TNU6|ZN250_MOUSE Zinc finger protein 250 OS=Mus musculus OX=10090 GN=Znf250 PE=2 SV=1
PladumEVm010828	sp|Q9QY40|PLXB3_MOUSE Plexin-B3 OS=Mus musculus OX=10090 GN=Plxnb3 PE=1 SV=2
PladumEVm010862	.
PladumEVm010865	sp|Q99J23|GHDC_MOUSE GH3 domain-containing protein OS=Mus musculus OX=10090 GN=Ghdc PE=2 SV=2
PladumEVm010871	.
PladumEVm010873	sp|Q64261|CDK6_MOUSE Cyclin-dependent kinase 6 OS=Mus musculus OX=10090 GN=Cdk6 PE=1 SV=2
PladumEVm011040	.
PladumEVm011060	tr|F6WMY5|F6WMY5_MOUSE Adhesion G protein-coupled receptor L3 (Fragment) OS=Mus musculus OX=10090 GN=Adgrl3 PE=1 SV=1
PladumEVm011098	.
PladumEVm011224	sp|Q9CXI3|MOXD1_MOUSE DBH-like monooxygenase protein 1 OS=Mus musculus OX=10090 GN=Moxd1 PE=1 SV=1
PladumEVm011477	sp|Q91Y63|S13A3_MOUSE Solute carrier family 13 member 3 OS=Mus musculus OX=10090 GN=Slc13a3 PE=1 SV=1
PladumEVm011487	tr|Q6ZWQ9|Q6ZWQ9_MOUSE Myosin, light chain 12A, regulatory, non-sarcomeric OS=Mus musculus OX=10090 GN=Myl12a PE=1 SV=1
PladumEVm011541	sp|Q80XC3|US6NL_MOUSE USP6 N-terminal-like protein OS=Mus musculus OX=10090 GN=Usp6nl PE=1 SV=2
PladumEVm011638	.
PladumEVm011717	sp|Q8R2S9|ARP8_MOUSE Actin-related protein 8 OS=Mus musculus OX=10090 GN=Actr8 PE=2 SV=1
PladumEVm011853	sp|P48760|FOLC_MOUSE Folylpolyglutamate synthase, mitochondrial OS=Mus musculus OX=10090 GN=Fpgs PE=1 SV=3
PladumEVm012027	sp|Q8BJW6|EIF2A_MOUSE Eukaryotic translation initiation factor 2A OS=Mus musculus OX=10090 GN=Eif2a PE=1 SV=2
PladumEVm012147	.
PladumEVm012171	tr|E9QMR2|E9QMR2_MOUSE Dedicator of cytokinesis protein 9 OS=Mus musculus OX=10090 GN=Dock9 PE=1 SV=1
PladumEVm012336	sp|Q8BFQ6|DIRC2_MOUSE Solute carrier family 49 member 4 OS=Mus musculus OX=10090 GN=Slc49a4 PE=2 SV=1
PladumEVm012396	sp|Q8BHG9|CGBP1_MOUSE CGG triplet repeat-binding protein 1 OS=Mus musculus OX=10090 GN=Cggbp1 PE=1 SV=1
PladumEVm012439	sp|P49769|PSN1_MOUSE Presenilin-1 OS=Mus musculus OX=10090 GN=Psen1 PE=1 SV=1
PladumEVm012664	sp|Q9WTR0|MMP16_MOUSE Matrix metalloproteinase-16 OS=Mus musculus OX=10090 GN=Mmp16 PE=2 SV=3
PladumEVm012682	sp|Q61093|CY24B_MOUSE Cytochrome b-245 heavy chain OS=Mus musculus OX=10090 GN=Cybb PE=1 SV=1
PladumEVm012700	tr|E9Q5S3|E9Q5S3_MOUSE Histamine H3 receptor OS=Mus musculus OX=10090 GN=Hrh3 PE=1 SV=1
PladumEVm012724	.
PladumEVm012752	sp|O55055|TRDMT_MOUSE tRNA (cytosine(38)-C(5))-methyltransferase OS=Mus musculus OX=10090 GN=Trdmt1 PE=1 SV=2
PladumEVm012772	sp|Q9CXI3|MOXD1_MOUSE DBH-like monooxygenase protein 1 OS=Mus musculus OX=10090 GN=Moxd1 PE=1 SV=1
PladumEVm012830	tr|G3X9I0|G3X9I0_MOUSE Zinc finger protein 105 OS=Mus musculus OX=10090 GN=Zfp105 PE=4 SV=1
PladumEVm012896	.
PladumEVm013042	.
PladumEVm013053	sp|Q8K0H1|S47A1_MOUSE Multidrug and toxin extrusion protein 1 OS=Mus musculus OX=10090 GN=Slc47a1 PE=1 SV=2
PladumEVm013125	.
PladumEVm013184	sp|Q5DU02|UBP22_MOUSE Ubiquitin carboxyl-terminal hydrolase 22 OS=Mus musculus OX=10090 GN=Usp22 PE=2 SV=2
PladumEVm013367	sp|Q8BGV9|ATG4D_MOUSE Cysteine protease ATG4D OS=Mus musculus OX=10090 GN=Atg4d PE=1 SV=1
PladumEVm013397	.
PladumEVm013569	sp|Q99M87|DNJA3_MOUSE DnaJ homolog subfamily A member 3, mitochondrial OS=Mus musculus OX=10090 GN=Dnaja3 PE=1 SV=1
PladumEVm013575	sp|P80318|TCPG_MOUSE T-complex protein 1 subunit gamma OS=Mus musculus OX=10090 GN=Cct3 PE=1 SV=1
PladumEVm013667	sp|Q7M732|RTL1_MOUSE Retrotransposon-like protein 1 OS=Mus musculus OX=10090 GN=Rtl1 PE=2 SV=1
PladumEVm013688	tr|Q3ULP7|Q3ULP7_MOUSE Cathepsin L-like 3 OS=Mus musculus OX=10090 GN=Ctsll3 PE=2 SV=1
PladumEVm013708	.
PladumEVm013793	sp|Q6P542|ABCF1_MOUSE ATP-binding cassette sub-family F member 1 OS=Mus musculus OX=10090 GN=Abcf1 PE=1 SV=1
PladumEVm013813	sp|Q07076|ANXA7_MOUSE Annexin A7 OS=Mus musculus OX=10090 GN=Anxa7 PE=1 SV=2
PladumEVm013852	sp|Q61263|SOAT1_MOUSE Sterol O-acyltransferase 1 OS=Mus musculus OX=10090 GN=Soat1 PE=1 SV=2
PladumEVm013975	tr|F6YAM1|F6YAM1_MOUSE Zinc finger protein 930 OS=Mus musculus OX=10090 GN=Zfp930 PE=1 SV=1
PladumEVm014018	sp|Q9WVK4|EHD1_MOUSE EH domain-containing protein 1 OS=Mus musculus OX=10090 GN=Ehd1 PE=1 SV=1
PladumEVm014040	.
PladumEVm014049	sp|Q99LL5|PWP1_MOUSE Periodic tryptophan protein 1 homolog OS=Mus musculus OX=10090 GN=Pwp1 PE=1 SV=1
PladumEVm014056	tr|Q8JZN1|Q8JZN1_MOUSE Macrophage galactose N-acetyl-galactosamine-specific lectin 2 OS=Mus musculus OX=10090 GN=Mgl2 PE=1 SV=1
PladumEVm014067	.
PladumEVm014205	sp|P48281|VDR_MOUSE Vitamin D3 receptor OS=Mus musculus OX=10090 GN=Vdr PE=1 SV=2
PladumEVm014219	tr|E9QPG8|E9QPG8_MOUSE Deleted in malignant brain tumors 1 protein OS=Mus musculus OX=10090 GN=Dmbt1 PE=1 SV=1
PladumEVm014291	tr|W4VSQ0|W4VSQ0_MOUSE Ankyrin-3 OS=Mus musculus OX=10090 GN=Ank3 PE=1 SV=1
PladumEVm014329	sp|Q8VCW8|ACSF2_MOUSE Medium-chain acyl-CoA ligase ACSF2, mitochondrial OS=Mus musculus OX=10090 GN=Acsf2 PE=1 SV=1
PladumEVm014367	.
PladumEVm014461	.
PladumEVm014496	sp|Q8VCH6|DHC24_MOUSE Delta(24)-sterol reductase OS=Mus musculus OX=10090 GN=Dhcr24 PE=1 SV=1
PladumEVm014513	.
PladumEVm014538	sp|Q9Z315|SNUT1_MOUSE U4/U6.U5 tri-snRNP-associated protein 1 OS=Mus musculus OX=10090 GN=Sart1 PE=1 SV=1
PladumEVm014596	sp|Q61749|EI2BD_MOUSE Translation initiation factor eIF-2B subunit delta OS=Mus musculus OX=10090 GN=Eif2b4 PE=1 SV=2
PladumEVm014729	sp|Q9CYA0|CREL2_MOUSE Protein disulfide isomerase Creld2 OS=Mus musculus OX=10090 GN=Creld2 PE=1 SV=1
PladumEVm014768	.
PladumEVm014777	.
PladumEVm014799	sp|P11369|LORF2_MOUSE LINE-1 retrotransposable element ORF2 protein OS=Mus musculus OX=10090 GN=Pol PE=1 SV=2
PladumEVm014851	sp|P11369|LORF2_MOUSE LINE-1 retrotransposable element ORF2 protein OS=Mus musculus OX=10090 GN=Pol PE=1 SV=2
PladumEVm014854	sp|Q9JHI0|MMP19_MOUSE Matrix metalloproteinase-19 OS=Mus musculus OX=10090 GN=Mmp19 PE=2 SV=1
PladumEVm014857	tr|E9QK62|E9QK62_MOUSE Ephexin-1 OS=Mus musculus OX=10090 GN=Ngef PE=1 SV=1
PladumEVm014866	tr|G8JL40|G8JL40_MOUSE Lysine-specific histone demethylase 1A (Fragment) OS=Mus musculus OX=10090 GN=Kdm1a PE=1 SV=1
PladumEVm014900	tr|F8WHU7|F8WHU7_MOUSE Cohesin subunit SA-1 OS=Mus musculus OX=10090 GN=Stag1 PE=1 SV=1
PladumEVm014908	sp|Q64459|CP3AB_MOUSE Cytochrome P450 3A11 OS=Mus musculus OX=10090 GN=Cyp3a11 PE=1 SV=1
PladumEVm015090	sp|P07147|TYRP1_MOUSE 5,6-dihydroxyindole-2-carboxylic acid oxidase OS=Mus musculus OX=10090 GN=Tyrp1 PE=1 SV=1
PladumEVm015144	tr|L7N451|L7N451_MOUSE Interferon-induced very large GTPase 1 OS=Mus musculus OX=10090 GN=Gvin1 PE=1 SV=1
PladumEVm015161	sp|P50429|ARSB_MOUSE Arylsulfatase B OS=Mus musculus OX=10090 GN=Arsb PE=1 SV=3
PladumEVm015170	.
PladumEVm015197	.
PladumEVm015250	sp|Q8JZK9|HMCS1_MOUSE Hydroxymethylglutaryl-CoA synthase, cytoplasmic OS=Mus musculus OX=10090 GN=Hmgcs1 PE=1 SV=1
PladumEVm015286	tr|Q7TPQ8|Q7TPQ8_MOUSE Glucosaminyl (N-acetyl) transferase 2, I-branching enzyme OS=Mus musculus OX=10090 GN=Gcnt2 PE=1 SV=1
PladumEVm015381	.
PladumEVm015397	.
PladumEVm015444	tr|A0A571BE80|A0A571BE80_MOUSE Low-density lipoprotein receptor-related protein 8 OS=Mus musculus OX=10090 GN=Lrp8 PE=1 SV=1
PladumEVm015467	.
PladumEVm015539	.
PladumEVm015572	sp|Q9CZN8|GATA_MOUSE Glutamyl-tRNA(Gln) amidotransferase subunit A, mitochondrial OS=Mus musculus OX=10090 GN=Qrsl1 PE=1 SV=1
PladumEVm015630	.
PladumEVm015674	sp|Q8BJY1|PSMD5_MOUSE 26S proteasome non-ATPase regulatory subunit 5 OS=Mus musculus OX=10090 GN=Psmd5 PE=1 SV=4
PladumEVm015685	sp|Q14BX2|PRS55_MOUSE Serine protease 55 OS=Mus musculus OX=10090 GN=Prss55 PE=1 SV=2
PladumEVm015712	tr|A0A0A6YWS4|A0A0A6YWS4_MOUSE Transcription factor SOX-17 (Fragment) OS=Mus musculus OX=10090 GN=Sox17 PE=4 SV=1
PladumEVm015716	sp|Q5U4F6|DC2I2_MOUSE Cytoplasmic dynein 2 intermediate chain 2 OS=Mus musculus OX=10090 GN=Dync2i2 PE=1 SV=3
PladumEVm015925	.
PladumEVm016071	.
PladumEVm016084	.
PladumEVm016169	sp|Q3URF8|KCD21_MOUSE BTB/POZ domain-containing protein KCTD21 OS=Mus musculus OX=10090 GN=Kctd21 PE=1 SV=1
PladumEVm016321	.
PladumEVm016342	sp|Q5SSI6|UTP18_MOUSE U3 small nucleolar RNA-associated protein 18 homolog OS=Mus musculus OX=10090 GN=Utp18 PE=1 SV=1
PladumEVm016353	sp|Q3UMR0|ANR27_MOUSE Ankyrin repeat domain-containing protein 27 OS=Mus musculus OX=10090 GN=Ankrd27 PE=1 SV=2
PladumEVm016494	sp|Q6PDE8|MF13A_MOUSE Transmembrane protein 180 OS=Mus musculus OX=10090 GN=Mfsd13a PE=2 SV=1
PladumEVm016517	sp|Q5U4F6|DC2I2_MOUSE Cytoplasmic dynein 2 intermediate chain 2 OS=Mus musculus OX=10090 GN=Dync2i2 PE=1 SV=3
PladumEVm016564	sp|Q99JF5|MVD1_MOUSE Diphosphomevalonate decarboxylase OS=Mus musculus OX=10090 GN=Mvd PE=1 SV=2
PladumEVm016589	sp|Q9DC37|MFSD1_MOUSE Major facilitator superfamily domain-containing protein 1 OS=Mus musculus OX=10090 GN=Mfsd1 PE=1 SV=1
PladumEVm016606	tr|A0A3B2WD63|A0A3B2WD63_MOUSE Predicted gene 7356 OS=Mus musculus OX=10090 GN=Gm7356 PE=4 SV=1
PladumEVm016632	tr|E9QA37|E9QA37_MOUSE Testis-expressed protein 33 OS=Mus musculus OX=10090 GN=Tex33 PE=1 SV=1
PladumEVm016633	sp|B2RXR6|ANR44_MOUSE Serine/threonine-protein phosphatase 6 regulatory ankyrin repeat subunit B OS=Mus musculus OX=10090 GN=Ankrd44 PE=1 SV=1
PladumEVm016648	sp|Q61805|LBP_MOUSE Lipopolysaccharide-binding protein OS=Mus musculus OX=10090 GN=Lbp PE=1 SV=2
PladumEVm016733	.
PladumEVm016788	sp|Q7M732|RTL1_MOUSE Retrotransposon-like protein 1 OS=Mus musculus OX=10090 GN=Rtl1 PE=2 SV=1
PladumEVm016796	.
PladumEVm016818	tr|Q3UI33|Q3UI33_MOUSE Methionine aminopeptidase 2 OS=Mus musculus OX=10090 GN=Metap2 PE=1 SV=1
PladumEVm016825	sp|Q9DC37|MFSD1_MOUSE Major facilitator superfamily domain-containing protein 1 OS=Mus musculus OX=10090 GN=Mfsd1 PE=1 SV=1
PladumEVm017003	sp|P14211|CALR_MOUSE Calreticulin OS=Mus musculus OX=10090 GN=Calr PE=1 SV=1
PladumEVm017081	.
PladumEVm017230	.
PladumEVm017240	sp|Q9JL99|CLC1B_MOUSE C-type lectin domain family 1 member B OS=Mus musculus OX=10090 GN=Clec1b PE=1 SV=1
PladumEVm017247	sp|P08043|ZFP2_MOUSE Zinc finger protein 2 OS=Mus musculus OX=10090 GN=Zfp2 PE=2 SV=2
PladumEVm017328	.
PladumEVm017335	sp|P43352|RAD52_MOUSE DNA repair protein RAD52 homolog OS=Mus musculus OX=10090 GN=Rad52 PE=2 SV=1
PladumEVm017357	sp|Q9R1J0|NSDHL_MOUSE Sterol-4-alpha-carboxylate 3-dehydrogenase, decarboxylating OS=Mus musculus OX=10090 GN=Nsdhl PE=1 SV=1
PladumEVm017376	tr|A0A2I3BRV5|A0A2I3BRV5_MOUSE Matrilin-2 OS=Mus musculus OX=10090 GN=Matn2 PE=1 SV=1
PladumEVm017430	sp|Q03717|KCNB1_MOUSE Potassium voltage-gated channel subfamily B member 1 OS=Mus musculus OX=10090 GN=Kcnb1 PE=1 SV=2
PladumEVm017434	sp|P53996|CNBP_MOUSE Cellular nucleic acid-binding protein OS=Mus musculus OX=10090 GN=Cnbp PE=1 SV=2
PladumEVm017523	sp|Q925F4|RNF37_MOUSE RING finger protein 37 OS=Mus musculus OX=10090 GN=Ubox5 PE=1 SV=2
PladumEVm017543	.
PladumEVm017589	sp|Q80W65|PCSK9_MOUSE Proprotein convertase subtilisin/kexin type 9 OS=Mus musculus OX=10090 GN=Pcsk9 PE=1 SV=2
PladumEVm017882	.
PladumEVm017952	sp|Q8BYH3|TRM13_MOUSE tRNA:m(4)X modification enzyme TRM13 homolog OS=Mus musculus OX=10090 GN=Trmt13 PE=2 SV=1
PladumEVm017955	sp|Q8BGH2|SAM50_MOUSE Sorting and assembly machinery component 50 homolog OS=Mus musculus OX=10090 GN=Samm50 PE=1 SV=1
PladumEVm017969	sp|O70422|TF2H4_MOUSE General transcription factor IIH subunit 4 OS=Mus musculus OX=10090 GN=Gtf2h4 PE=1 SV=1
PladumEVm017970	sp|Q14AE4|WFDC3_MOUSE WAP four-disulfide core domain protein 3 OS=Mus musculus OX=10090 GN=Wfdc3 PE=2 SV=1
PladumEVm018094	tr|E9Q202|E9Q202_MOUSE Low-density lipoprotein receptor-related protein 1B OS=Mus musculus OX=10090 GN=Lrp1b PE=1 SV=2
PladumEVm018096	.
PladumEVm018153	sp|Q91WM2|HDHD5_MOUSE Haloacid dehalogenase-like hydrolase domain-containing 5 OS=Mus musculus OX=10090 GN=Hdhd5 PE=1 SV=1
PladumEVm018186	sp|Q9Z2L6|MINP1_MOUSE Multiple inositol polyphosphate phosphatase 1 OS=Mus musculus OX=10090 GN=Minpp1 PE=1 SV=3
PladumEVm018189	sp|Q07409|CNTN3_MOUSE Contactin-3 OS=Mus musculus OX=10090 GN=Cntn3 PE=1 SV=2
PladumEVm018199	tr|E9PX70|E9PX70_MOUSE Collagen alpha-1(XII) chain OS=Mus musculus OX=10090 GN=Col12a1 PE=1 SV=1
PladumEVm018269	.
PladumEVm018497	sp|Q62384|ZPR1_MOUSE Zinc finger protein ZPR1 OS=Mus musculus OX=10090 GN=Zpr1 PE=1 SV=1
PladumEVm018533	sp|Q9CPW9|MAP12_MOUSE Methionine aminopeptidase 1D, mitochondrial OS=Mus musculus OX=10090 GN=Metap1d PE=2 SV=1
PladumEVm018534	sp|Q8BGC3|MOT12_MOUSE Monocarboxylate transporter 12 OS=Mus musculus OX=10090 GN=Slc16a12 PE=1 SV=1
PladumEVm018620	sp|P05214|TBA3_MOUSE Tubulin alpha-3 chain OS=Mus musculus OX=10090 GN=Tuba3a PE=1 SV=1
PladumEVm018726	.
PladumEVm018810	.
PladumEVm018817	.
PladumEVm018824	tr|A0A0J9YUI9|A0A0J9YUI9_MOUSE General transcription factor II-I repeat domain-containing protein 1 (Fragment) OS=Mus musculus OX=10090 GN=Gtf2ird1 PE=1 SV=1
PladumEVm018887	.
PladumEVm018913	sp|P05214|TBA3_MOUSE Tubulin alpha-3 chain OS=Mus musculus OX=10090 GN=Tuba3a PE=1 SV=1
PladumEVm018927	.
PladumEVm018999	.
PladumEVm019011	.
PladumEVm019050	sp|Q920B9|SP16H_MOUSE FACT complex subunit SPT16 OS=Mus musculus OX=10090 GN=Supt16h PE=1 SV=2
PladumEVm019058	sp|P07147|TYRP1_MOUSE 5,6-dihydroxyindole-2-carboxylic acid oxidase OS=Mus musculus OX=10090 GN=Tyrp1 PE=1 SV=1
PladumEVm019135	tr|A0A571BG90|A0A571BG90_MOUSE Zinc transporter 10 OS=Mus musculus OX=10090 GN=Slc30a10 PE=1 SV=1
PladumEVm019153	sp|Q99LB7|SARDH_MOUSE Sarcosine dehydrogenase, mitochondrial OS=Mus musculus OX=10090 GN=Sardh PE=1 SV=1
PladumEVm019158	sp|P29812|TYRP2_MOUSE L-dopachrome tautomerase OS=Mus musculus OX=10090 GN=Dct PE=1 SV=2
PladumEVm019188	sp|Q8QZR1|ATTY_MOUSE Tyrosine aminotransferase OS=Mus musculus OX=10090 GN=Tat PE=1 SV=1
PladumEVm019226	sp|Q80W65|PCSK9_MOUSE Proprotein convertase subtilisin/kexin type 9 OS=Mus musculus OX=10090 GN=Pcsk9 PE=1 SV=2
PladumEVm019253	sp|Q9CX00|IST1_MOUSE IST1 homolog OS=Mus musculus OX=10090 GN=Ist1 PE=1 SV=1
PladumEVm019289	sp|Q61830|MRC1_MOUSE Macrophage mannose receptor 1 OS=Mus musculus OX=10090 GN=Mrc1 PE=1 SV=2
PladumEVm019296	sp|Q80W65|PCSK9_MOUSE Proprotein convertase subtilisin/kexin type 9 OS=Mus musculus OX=10090 GN=Pcsk9 PE=1 SV=2
PladumEVm019305	sp|Q8BML2|OACYL_MOUSE O-acyltransferase like protein OS=Mus musculus OX=10090 GN=Oacyl PE=2 SV=1
PladumEVm019310	sp|Q80WQ9|ZBED4_MOUSE Zinc finger BED domain-containing protein 4 OS=Mus musculus OX=10090 GN=Zbed4 PE=2 SV=1
PladumEVm019322	sp|Q9D8H7|OMA1_MOUSE Metalloendopeptidase OMA1, mitochondrial OS=Mus musculus OX=10090 GN=Oma1 PE=1 SV=1
PladumEVm019336	tr|A0A1N9MDH9|A0A1N9MDH9_MOUSE Probable G-protein-coupled receptor 19 OS=Mus musculus OX=10090 GN=Gpr19 PE=4 SV=1
PladumEVm019434	sp|Q9JLB4|CUBN_MOUSE Cubilin OS=Mus musculus OX=10090 GN=Cubn PE=1 SV=3
PladumEVm019453	sp|Q9Z0R9|FADS2_MOUSE Acyl-CoA 6-desaturase OS=Mus musculus OX=10090 GN=Fads2 PE=1 SV=1
PladumEVm019572	sp|Q91WA3|HDA11_MOUSE Histone deacetylase 11 OS=Mus musculus OX=10090 GN=Hdac11 PE=1 SV=1
PladumEVm019586	sp|Q91WA3|HDA11_MOUSE Histone deacetylase 11 OS=Mus musculus OX=10090 GN=Hdac11 PE=1 SV=1
PladumEVm019619	tr|Q8BVQ9|Q8BVQ9_MOUSE 26S proteasome AAA-ATPase subunit RPT1 OS=Mus musculus OX=10090 GN=Psmc2 PE=1 SV=1
PladumEVm019657	.
PladumEVm019658	sp|Q504N0|CBPA2_MOUSE Carboxypeptidase A2 OS=Mus musculus OX=10090 GN=Cpa2 PE=1 SV=1
PladumEVm019712	sp|Q9QXZ9|OPN4_MOUSE Melanopsin OS=Mus musculus OX=10090 GN=Opn4 PE=1 SV=1
PladumEVm020064	tr|D3Z482|D3Z482_MOUSE Ankyrin repeat domain-containing protein 26 OS=Mus musculus OX=10090 GN=Ankrd26 PE=1 SV=1
PladumEVm020223	sp|Q3U481|MFS12_MOUSE Major facilitator superfamily domain-containing protein 12 OS=Mus musculus OX=10090 GN=Mfsd12 PE=1 SV=1
PladumEVm020263	.
PladumEVm020392	tr|D6RI60|D6RI60_MOUSE Adhesion G protein-coupled receptor L1 OS=Mus musculus OX=10090 GN=Adgrl1 PE=1 SV=1
PladumEVm020399	sp|Q9CUX1|P52K_MOUSE 52 kDa repressor of the inhibitor of the protein kinase OS=Mus musculus OX=10090 GN=Thap12 PE=2 SV=2
PladumEVm020437	sp|Q3U9G9|LBR_MOUSE Delta(14)-sterol reductase LBR OS=Mus musculus OX=10090 GN=Lbr PE=1 SV=2
PladumEVm020438	sp|Q3U9G9|LBR_MOUSE Delta(14)-sterol reductase LBR OS=Mus musculus OX=10090 GN=Lbr PE=1 SV=2
PladumEVm020512	sp|Q8C5W3|TBCEL_MOUSE Tubulin-specific chaperone cofactor E-like protein OS=Mus musculus OX=10090 GN=Tbcel PE=1 SV=1
PladumEVm020573	tr|A0A0R4J0P7|A0A0R4J0P7_MOUSE Solute carrier family 22 member 18 OS=Mus musculus OX=10090 GN=Slc22a18 PE=1 SV=1
PladumEVm020586	tr|Q8BP65|Q8BP65_MOUSE Oxysterols receptor LXR-beta OS=Mus musculus OX=10090 GN=Nr1h2 PE=1 SV=1
PladumEVm020654	sp|P54775|PRS6B_MOUSE 26S proteasome regulatory subunit 6B OS=Mus musculus OX=10090 GN=Psmc4 PE=1 SV=2
PladumEVm020728	tr|A0A1L1SVF9|A0A1L1SVF9_MOUSE Serine beta-lactamase-like protein LACTB, mitochondrial OS=Mus musculus OX=10090 GN=Lactb PE=1 SV=1
PladumEVm020813	sp|P70236|MP2K6_MOUSE Dual specificity mitogen-activated protein kinase kinase 6 OS=Mus musculus OX=10090 GN=Map2k6 PE=1 SV=1
PladumEVm020869	.
PladumEVm020870	sp|P05214|TBA3_MOUSE Tubulin alpha-3 chain OS=Mus musculus OX=10090 GN=Tuba3a PE=1 SV=1
PladumEVm020973	tr|E9Q853|E9Q853_MOUSE Transmembrane protein 258 OS=Mus musculus OX=10090 GN=Tmem258 PE=3 SV=1
PladumEVm020989	sp|Q80UC8|GP139_MOUSE Probable G-protein coupled receptor 139 OS=Mus musculus OX=10090 GN=Gpr139 PE=2 SV=2
PladumEVm021059	sp|A2AIG8|1A1L1_MOUSE 1-aminocyclopropane-1-carboxylate synthase-like protein 1 OS=Mus musculus OX=10090 GN=Accs PE=2 SV=1
PladumEVm021116	sp|Q8QZY9|SF3B4_MOUSE Splicing factor 3B subunit 4 OS=Mus musculus OX=10090 GN=Sf3b4 PE=1 SV=1
PladumEVm021202	.
PladumEVm021218	sp|P23359|BMP7_MOUSE Bone morphogenetic protein 7 OS=Mus musculus OX=10090 GN=Bmp7 PE=1 SV=2
PladumEVm021235	.
PladumEVm021379	sp|Q8VCG3|WDR74_MOUSE WD repeat-containing protein 74 OS=Mus musculus OX=10090 GN=Wdr74 PE=2 SV=1
PladumEVm021483	.
PladumEVm021549	.
PladumEVm021563	.
PladumEVm021600	.
PladumEVm021635	.
PladumEVm021676	.
PladumEVm021764	tr|Q3TJ22|Q3TJ22_MOUSE Angio-associated migratory protein OS=Mus musculus OX=10090 GN=Aamp PE=1 SV=1
PladumEVm021921	.
PladumEVm021939	sp|Q8VE47|UBA5_MOUSE Ubiquitin-like modifier-activating enzyme 5 OS=Mus musculus OX=10090 GN=Uba5 PE=1 SV=2
PladumEVm021985	tr|Q8BRB0|Q8BRB0_MOUSE Conserved oligomeric Golgi complex subunit 6 OS=Mus musculus OX=10090 GN=Cog6 PE=1 SV=1
PladumEVm021999	tr|F8VQ39|F8VQ39_MOUSE Ankyrin repeat and death domain-containing 1A OS=Mus musculus OX=10090 GN=Ankdd1a PE=4 SV=1
PladumEVm022034	sp|Q9JMA2|TGT_MOUSE Queuine tRNA-ribosyltransferase catalytic subunit 1 OS=Mus musculus OX=10090 GN=Qtrt1 PE=1 SV=2
PladumEVm022039	tr|A0A1W2P6U8|A0A1W2P6U8_MOUSE RIKEN cDNA 4932415D10 gene OS=Mus musculus OX=10090 GN=4932415D10Rik PE=4 SV=1
PladumEVm022045	.
PladumEVm022053	.
PladumEVm022064	sp|A3KG59|P20D2_MOUSE Peptidase M20 domain-containing protein 2 OS=Mus musculus OX=10090 GN=Pm20d2 PE=1 SV=1
PladumEVm022066	.
PladumEVm022100	.
PladumEVm022128	.
PladumEVm022176	sp|Q8K157|GALM_MOUSE Galactose mutarotase OS=Mus musculus OX=10090 GN=Galm PE=1 SV=1
PladumEVm022229	sp|Q80W65|PCSK9_MOUSE Proprotein convertase subtilisin/kexin type 9 OS=Mus musculus OX=10090 GN=Pcsk9 PE=1 SV=2
PladumEVm022286	sp|P49442|INPP_MOUSE Inositol polyphosphate 1-phosphatase OS=Mus musculus OX=10090 GN=Inpp1 PE=1 SV=2
PladumEVm022348	sp|Q8BYW9|EOGT_MOUSE EGF domain-specific O-linked N-acetylglucosamine transferase OS=Mus musculus OX=10090 GN=Eogt PE=1 SV=1
PladumEVm022352	.
PladumEVm022384	sp|Q66PY1|SCUB3_MOUSE Signal peptide, CUB and EGF-like domain-containing protein 3 OS=Mus musculus OX=10090 GN=Scube3 PE=1 SV=1
PladumEVm022389	.
PladumEVm022411	.
PladumEVm022415	sp|Q60847|COCA1_MOUSE Collagen alpha-1(XII) chain OS=Mus musculus OX=10090 GN=Col12a1 PE=2 SV=3
PladumEVm022434	sp|Q8VE96|S35F6_MOUSE Solute carrier family 35 member F6 OS=Mus musculus OX=10090 GN=Slc35f6 PE=1 SV=1
PladumEVm022480	.
PladumEVm022492	.
PladumEVm022501	sp|Q8BGK6|YLAT2_MOUSE Y+L amino acid transporter 2 OS=Mus musculus OX=10090 GN=Slc7a6 PE=1 SV=1
PladumEVm022507	sp|Q9DAT5|MTU1_MOUSE Mitochondrial tRNA-specific 2-thiouridylase 1 OS=Mus musculus OX=10090 GN=Trmu PE=1 SV=1
PladumEVm022561	.
PladumEVm022599	sp|P61161|ARP2_MOUSE Actin-related protein 2 OS=Mus musculus OX=10090 GN=Actr2 PE=1 SV=1
PladumEVm022635	tr|Q80YQ1|Q80YQ1_MOUSE Thrombospondin-1 OS=Mus musculus OX=10090 GN=Thbs1 PE=1 SV=1
PladumEVm022653	sp|Q03350|TSP2_MOUSE Thrombospondin-2 OS=Mus musculus OX=10090 GN=Thbs2 PE=1 SV=2
PladumEVm022721	sp|Q99JF5|MVD1_MOUSE Diphosphomevalonate decarboxylase OS=Mus musculus OX=10090 GN=Mvd PE=1 SV=2
PladumEVm022760	sp|Q3UHX9|CI114_MOUSE Putative methyltransferase C9orf114 homolog OS=Mus musculus OX=10090 GN=Spout1 PE=1 SV=1
PladumEVm022781	.
PladumEVm022798	.
PladumEVm022801	sp|Q9WUE4|NPRL2_MOUSE GATOR complex protein NPRL2 OS=Mus musculus OX=10090 GN=Nprl2 PE=2 SV=1
PladumEVm022835	sp|O54910|IKBE_MOUSE NF-kappa-B inhibitor epsilon OS=Mus musculus OX=10090 GN=Nfkbie PE=1 SV=2
PladumEVm022853	.
PladumEVm022858	tr|Q8BII3|Q8BII3_MOUSE RIKEN cDNA D130040H23 gene OS=Mus musculus OX=10090 GN=D130040H23Rik PE=2 SV=1
PladumEVm023134	.
PladumEVm023136	tr|E9PWX9|E9PWX9_MOUSE Transmembrane protease serine 5 OS=Mus musculus OX=10090 GN=Tmprss5 PE=1 SV=1
PladumEVm023188	sp|Q9JL27|FUT2_MOUSE Galactoside alpha-(1,2)-fucosyltransferase 2 OS=Mus musculus OX=10090 GN=Fut2 PE=1 SV=1
PladumEVm023301	.
PladumEVm023396	.
PladumEVm023424	.
PladumEVm023486	sp|Q80UG2|PLXA4_MOUSE Plexin-A4 OS=Mus musculus OX=10090 GN=Plxna4 PE=1 SV=3
PladumEVm023487	sp|P59016|VP33B_MOUSE Vacuolar protein sorting-associated protein 33B OS=Mus musculus OX=10090 GN=Vps33b PE=1 SV=1
PladumEVm023495	.
PladumEVm023520	sp|P22907|HEM3_MOUSE Porphobilinogen deaminase OS=Mus musculus OX=10090 GN=Hmbs PE=1 SV=2
PladumEVm023547	tr|Q6DIC6|Q6DIC6_MOUSE Tro protein OS=Mus musculus OX=10090 GN=Tro PE=1 SV=1
PladumEVm023558	sp|Q810N9|CC172_MOUSE Coiled-coil domain-containing protein 172 OS=Mus musculus OX=10090 GN=Ccdc172 PE=1 SV=1
PladumEVm023581	tr|D3YTP1|D3YTP1_MOUSE RIKEN cDNA 2310057J18 gene OS=Mus musculus OX=10090 GN=2310057J18Rik PE=1 SV=1
PladumEVm023585	sp|Q9D4V0|EKI1_MOUSE Ethanolamine kinase 1 OS=Mus musculus OX=10090 GN=Etnk1 PE=1 SV=2
PladumEVm023590	tr|B1AR34|B1AR34_MOUSE Asialoglycoprotein receptor 1 OS=Mus musculus OX=10090 GN=Asgr1 PE=1 SV=1
PladumEVm023639	sp|Q8VCM4|LIPT_MOUSE Lipoyltransferase 1, mitochondrial OS=Mus musculus OX=10090 GN=Lipt1 PE=1 SV=1
PladumEVm023709	tr|J3QMY0|J3QMY0_MOUSE Asialoglycoprotein receptor 2 (Fragment) OS=Mus musculus OX=10090 GN=Asgr2 PE=1 SV=1
PladumEVm023749	.
PladumEVm023817	sp|P60710|ACTB_MOUSE Actin, cytoplasmic 1 OS=Mus musculus OX=10090 GN=Actb PE=1 SV=1
PladumEVm023818	sp|P60710|ACTB_MOUSE Actin, cytoplasmic 1 OS=Mus musculus OX=10090 GN=Actb PE=1 SV=1
PladumEVm023876	tr|G3UVT9|G3UVT9_MOUSE CD209f antigen OS=Mus musculus OX=10090 GN=Cd209f PE=1 SV=1
PladumEVm023923	.
PladumEVm023978	sp|P00329|ADH1_MOUSE Alcohol dehydrogenase 1 OS=Mus musculus OX=10090 GN=Adh1 PE=1 SV=2
PladumEVm024321	sp|P15105|GLNA_MOUSE Glutamine synthetase OS=Mus musculus OX=10090 GN=Glul PE=1 SV=6
PladumEVm024470	sp|Q09199|B4GN2_MOUSE Beta-1,4 N-acetylgalactosaminyltransferase 2 OS=Mus musculus OX=10090 GN=B4galnt2 PE=2 SV=1
PladumEVm024476	tr|A4QPF5|A4QPF5_MOUSE Layilin OS=Mus musculus OX=10090 GN=Layn PE=1 SV=1
PladumEVm024493	sp|P32067|LA_MOUSE Lupus La protein homolog OS=Mus musculus OX=10090 GN=Ssb PE=1 SV=1
PladumEVm024511	sp|Q01705|NOTC1_MOUSE Neurogenic locus notch homolog protein 1 OS=Mus musculus OX=10090 GN=Notch1 PE=1 SV=3
PladumEVm024512	.
PladumEVm024522	.
PladumEVm024538	sp|P56677|ST14_MOUSE Suppressor of tumorigenicity 14 protein homolog OS=Mus musculus OX=10090 GN=St14 PE=1 SV=2
PladumEVm024545	sp|Q7TNC8|GLRA2_MOUSE Glycine receptor subunit alpha-2 OS=Mus musculus OX=10090 GN=Glra2 PE=1 SV=1
PladumEVm024548	.
PladumEVm024582	.
PladumEVm024635	sp|Q61830|MRC1_MOUSE Macrophage mannose receptor 1 OS=Mus musculus OX=10090 GN=Mrc1 PE=1 SV=2
PladumEVm024642	.
PladumEVm024722	sp|Q8VC10|OSGI1_MOUSE Oxidative stress-induced growth inhibitor 1 OS=Mus musculus OX=10090 GN=Osgin1 PE=2 SV=1
PladumEVm024794	.
PladumEVm024830	sp|P61166|TM258_MOUSE Transmembrane protein 258 OS=Mus musculus OX=10090 GN=Tmem258 PE=1 SV=1
PladumEVm024837	sp|Q8BZA9|TIGAR_MOUSE Fructose-2,6-bisphosphatase TIGAR OS=Mus musculus OX=10090 GN=Tigar PE=1 SV=1
PladumEVm024854	sp|Q3UM45|PP1R7_MOUSE Protein phosphatase 1 regulatory subunit 7 OS=Mus musculus OX=10090 GN=Ppp1r7 PE=1 SV=2
PladumEVm024926	sp|O35516|NOTC2_MOUSE Neurogenic locus notch homolog protein 2 OS=Mus musculus OX=10090 GN=Notch2 PE=1 SV=2
PladumEVm024967	.
PladumEVm024974	.
PladumEVm024994	sp|Q8R5M2|WNT9A_MOUSE Protein Wnt-9a OS=Mus musculus OX=10090 GN=Wnt9a PE=2 SV=1
PladumEVm025056	.
PladumEVm025077	sp|Q9CXI3|MOXD1_MOUSE DBH-like monooxygenase protein 1 OS=Mus musculus OX=10090 GN=Moxd1 PE=1 SV=1
PladumEVm025133	sp|Q3TXU5|DHYS_MOUSE Deoxyhypusine synthase OS=Mus musculus OX=10090 GN=Dhps PE=1 SV=2
PladumEVm025269	.
PladumEVm025294	sp|Q3URS9|MITOK_MOUSE Mitochondrial potassium channel OS=Mus musculus OX=10090 GN=Ccdc51 PE=1 SV=1
PladumEVm025298	.
PladumEVm025377	tr|A2BGJ5|A2BGJ5_MOUSE Zinc finger, MYND domain-containing 12 OS=Mus musculus OX=10090 GN=Zmynd12 PE=2 SV=1
PladumEVm025408	tr|E9PWG9|E9PWG9_MOUSE Mitogen-activated protein kinase kinase kinase OS=Mus musculus OX=10090 GN=Map3k5 PE=1 SV=1
PladumEVm025455	tr|Q9DAY6|Q9DAY6_MOUSE Yae1 domain-containing 1 OS=Mus musculus OX=10090 GN=Yae1d1 PE=1 SV=1
PladumEVm025491	.
PladumEVm025562	tr|E9Q467|E9Q467_MOUSE ATP-binding cassette, sub-family C (CFTR/MRP), member 4 OS=Mus musculus OX=10090 GN=Abcc4 PE=1 SV=1
PladumEVm025572	sp|P51942|MATN1_MOUSE Cartilage matrix protein OS=Mus musculus OX=10090 GN=Matn1 PE=2 SV=2
PladumEVm025621	sp|Q61249|IGBP1_MOUSE Immunoglobulin-binding protein 1 OS=Mus musculus OX=10090 GN=Igbp1 PE=1 SV=1
PladumEVm025623	sp|Q61249|IGBP1_MOUSE Immunoglobulin-binding protein 1 OS=Mus musculus OX=10090 GN=Igbp1 PE=1 SV=1
PladumEVm025630	tr|E9PYY6|E9PYY6_MOUSE Major facilitator superfamily domain-containing 4B5 OS=Mus musculus OX=10090 GN=Mfsd4b5 PE=4 SV=1
PladumEVm025672	sp|Q8VCW8|ACSF2_MOUSE Medium-chain acyl-CoA ligase ACSF2, mitochondrial OS=Mus musculus OX=10090 GN=Acsf2 PE=1 SV=1
PladumEVm025681	.
PladumEVm025719	sp|P33534|OPRK_MOUSE Kappa-type opioid receptor OS=Mus musculus OX=10090 GN=Oprk1 PE=1 SV=1
PladumEVm025751	.
PladumEVm025759	.
PladumEVm025789	sp|Q9JII6|AK1A1_MOUSE Aldo-keto reductase family 1 member A1 OS=Mus musculus OX=10090 GN=Akr1a1 PE=1 SV=3
PladumEVm025829	.
PladumEVm025902	tr|F6RJ39|F6RJ39_MOUSE Apoptotic chromatin condensation inducer in the nucleus (Fragment) OS=Mus musculus OX=10090 GN=Acin1 PE=1 SV=1
PladumEVm025913	.
PladumEVm026099	sp|Q8BUB6|UST_MOUSE Uronyl 2-sulfotransferase OS=Mus musculus OX=10090 GN=Ust PE=2 SV=3
PladumEVm026173	.
PladumEVm026191	sp|Q9R1J0|NSDHL_MOUSE Sterol-4-alpha-carboxylate 3-dehydrogenase, decarboxylating OS=Mus musculus OX=10090 GN=Nsdhl PE=1 SV=1
PladumEVm026213	sp|A7RDN6|RNLS_MOUSE Renalase OS=Mus musculus OX=10090 GN=Rnls PE=1 SV=2
PladumEVm026238	.
PladumEVm026267	sp|Q9D668|ARRD2_MOUSE Arrestin domain-containing protein 2 OS=Mus musculus OX=10090 GN=Arrdc2 PE=2 SV=1
PladumEVm026330	.
PladumEVm026464	.
PladumEVm026470	sp|Q4U2R1|HERC2_MOUSE E3 ubiquitin-protein ligase HERC2 OS=Mus musculus OX=10090 GN=Herc2 PE=1 SV=3
PladumEVm026554	.
PladumEVm026606	sp|Q5QD04|TAAR9_MOUSE Trace amine-associated receptor 9 OS=Mus musculus OX=10090 GN=Taar9 PE=2 SV=1
PladumEVm026666	.
PladumEVm026685	tr|G3X9Y6|G3X9Y6_MOUSE Aldo-keto reductase family 1, member C19 OS=Mus musculus OX=10090 GN=Akr1c19 PE=1 SV=1
PladumEVm026730	sp|Q8C206|GP157_MOUSE G-protein coupled receptor 157 OS=Mus musculus OX=10090 GN=Gpr157 PE=1 SV=1
PladumEVm026761	tr|A0A1L1SRT5|A0A1L1SRT5_MOUSE Ubiquitin-like protein 7 (Fragment) OS=Mus musculus OX=10090 GN=Ubl7 PE=1 SV=1
PladumEVm026763	sp|Q9JM83|CALM4_MOUSE Calmodulin-4 OS=Mus musculus OX=10090 GN=Calm4 PE=2 SV=2
PladumEVm026793	.
PladumEVm026882	sp|Q8BK64|AHSA1_MOUSE Activator of 90 kDa heat shock protein ATPase homolog 1 OS=Mus musculus OX=10090 GN=Ahsa1 PE=1 SV=2
PladumEVm026904	tr|A0A5F8MQ17|A0A5F8MQ17_MOUSE Aquaporin-4 OS=Mus musculus OX=10090 GN=Aqp4 PE=1 SV=1
PladumEVm026960	sp|Q8CHP0|ZC3H3_MOUSE Zinc finger CCCH domain-containing protein 3 OS=Mus musculus OX=10090 GN=Zc3h3 PE=1 SV=1
PladumEVm026985	tr|B1AVP5|B1AVP5_MOUSE Gem-associated protein 8 OS=Mus musculus OX=10090 GN=Gemin8 PE=1 SV=1
PladumEVm026992	.
PladumEVm027005	.
PladumEVm027117	sp|A2AF47|DOC11_MOUSE Dedicator of cytokinesis protein 11 OS=Mus musculus OX=10090 GN=Dock11 PE=1 SV=1
PladumEVm027144	sp|Q8JZM0|TFB1M_MOUSE Dimethyladenosine transferase 1, mitochondrial OS=Mus musculus OX=10090 GN=Tfb1m PE=1 SV=1
PladumEVm027169	sp|P06797|CATL1_MOUSE Procathepsin L OS=Mus musculus OX=10090 GN=Ctsl PE=1 SV=2
PladumEVm027338	.
PladumEVm027415	sp|Q9EQQ9|OGA_MOUSE Protein O-GlcNAcase OS=Mus musculus OX=10090 GN=Oga PE=1 SV=2
PladumEVm027588	tr|A0A571BEC8|A0A571BEC8_MOUSE Low-density lipoprotein receptor-related protein 8 OS=Mus musculus OX=10090 GN=Lrp8 PE=1 SV=1
PladumEVm027655	sp|O35386|PAHX_MOUSE Phytanoyl-CoA dioxygenase, peroxisomal OS=Mus musculus OX=10090 GN=Phyh PE=1 SV=1
PladumEVm027848	.
PladumEVm027937	sp|P10605|CATB_MOUSE Cathepsin B OS=Mus musculus OX=10090 GN=Ctsb PE=1 SV=2
PladumEVm028048	.
PladumEVm028186	sp|Q8VCN9|TBCC_MOUSE Tubulin-specific chaperone C OS=Mus musculus OX=10090 GN=Tbcc PE=1 SV=1
PladumEVm028235	sp|O70624|MYOC_MOUSE Myocilin OS=Mus musculus OX=10090 GN=Myoc PE=1 SV=1
PladumEVm028280	sp|Q3UFB2|BCD1_MOUSE Box C/D snoRNA protein 1 OS=Mus musculus OX=10090 GN=Znhit6 PE=1 SV=2
PladumEVm028295	.
PladumEVm028305	sp|Q3UFB2|BCD1_MOUSE Box C/D snoRNA protein 1 OS=Mus musculus OX=10090 GN=Znhit6 PE=1 SV=2
PladumEVm028474	.
PladumEVm028479	sp|Q9CQM9|GLRX3_MOUSE Glutaredoxin-3 OS=Mus musculus OX=10090 GN=Glrx3 PE=1 SV=1
PladumEVm028645	sp|Q99L45|IF2B_MOUSE Eukaryotic translation initiation factor 2 subunit 2 OS=Mus musculus OX=10090 GN=Eif2s2 PE=1 SV=1
PladumEVm028654	sp|Q91XA9|CHIA_MOUSE Acidic mammalian chitinase OS=Mus musculus OX=10090 GN=Chia PE=1 SV=2
PladumEVm028670	.
PladumEVm028721	sp|Q9CQL0|MT21A_MOUSE Protein N-lysine methyltransferase METTL21A OS=Mus musculus OX=10090 GN=Mettl21A PE=2 SV=1
PladumEVm028864	sp|Q8VC97|BUP1_MOUSE Beta-ureidopropionase OS=Mus musculus OX=10090 GN=Upb1 PE=1 SV=1
PladumEVm028917	.
PladumEVm028928	.
PladumEVm028943	sp|Q9DC53|CPNE8_MOUSE Copine-8 OS=Mus musculus OX=10090 GN=Cpne8 PE=2 SV=3
PladumEVm028964	.
PladumEVm028978	.
PladumEVm028996	.
PladumEVm029038	.
PladumEVm029048	sp|Q9CQ24|FBX36_MOUSE F-box only protein 36 OS=Mus musculus OX=10090 GN=Fbxo36 PE=1 SV=1
PladumEVm029095	sp|Q69ZC8|GPAM1_MOUSE GPALPP motifs-containing protein 1 OS=Mus musculus OX=10090 GN=Gpalpp1 PE=1 SV=2
PladumEVm029109	.
PladumEVm029111	sp|Q8VE80|THOC3_MOUSE THO complex subunit 3 OS=Mus musculus OX=10090 GN=Thoc3 PE=2 SV=1
PladumEVm029225	sp|P45376|ALDR_MOUSE Aldo-keto reductase family 1 member B1 OS=Mus musculus OX=10090 GN=Akr1b1 PE=1 SV=3
PladumEVm029226	sp|P45376|ALDR_MOUSE Aldo-keto reductase family 1 member B1 OS=Mus musculus OX=10090 GN=Akr1b1 PE=1 SV=3
PladumEVm029248	.
PladumEVm029348	.
PladumEVm029454	tr|A0A0N4SVZ4|A0A0N4SVZ4_MOUSE von Willebrand factor D and EGF domain-containing protein OS=Mus musculus OX=10090 GN=Vwde PE=4 SV=1
PladumEVm029469	sp|P18762|ADRB2_MOUSE Beta-2 adrenergic receptor OS=Mus musculus OX=10090 GN=Adrb2 PE=1 SV=2
PladumEVm029492	.
PladumEVm029531	.
PladumEVm029599	sp|Q8BP78|F10C1_MOUSE Protein FRA10AC1 homolog OS=Mus musculus OX=10090 GN=Fra10ac1 PE=1 SV=3
PladumEVm029640	sp|Q03401|CRIS1_MOUSE Cysteine-rich secretory protein 1 OS=Mus musculus OX=10090 GN=Crisp1 PE=2 SV=1
PladumEVm029683	.
PladumEVm029751	.
PladumEVm029752	.
PladumEVm029846	sp|P0C872|JMJD7_MOUSE Bifunctional peptidase and (3S)-lysyl hydroxylase Jmjd7 OS=Mus musculus OX=10090 GN=Jmjd7 PE=1 SV=1
PladumEVm030128	sp|Q9CPW9|MAP12_MOUSE Methionine aminopeptidase 1D, mitochondrial OS=Mus musculus OX=10090 GN=Metap1d PE=2 SV=1
PladumEVm030202	.
PladumEVm030325	.
PladumEVm030335	sp|Q9D0K0|TBCD7_MOUSE TBC1 domain family member 7 OS=Mus musculus OX=10090 GN=Tbc1d7 PE=1 SV=1
PladumEVm030343	sp|Q8R1C6|MET22_MOUSE Methyltransferase-like protein 22 OS=Mus musculus OX=10090 GN=Mettl22 PE=2 SV=1
PladumEVm030351	.
PladumEVm030391	sp|P07147|TYRP1_MOUSE 5,6-dihydroxyindole-2-carboxylic acid oxidase OS=Mus musculus OX=10090 GN=Tyrp1 PE=1 SV=1
PladumEVm030408	sp|Q8BGS0|MAK16_MOUSE Protein MAK16 homolog OS=Mus musculus OX=10090 GN=Mak16 PE=1 SV=1
PladumEVm030514	.
PladumEVm030621	sp|P49183|DNAS1_MOUSE Deoxyribonuclease-1 OS=Mus musculus OX=10090 GN=Dnase1 PE=1 SV=2
PladumEVm030622	.
PladumEVm030649	tr|E9QLD5|E9QLD5_MOUSE Serine protease 29 OS=Mus musculus OX=10090 GN=Prss29 PE=4 SV=1
PladumEVm030734	sp|Q9CQK3|RDM1_MOUSE RAD52 motif-containing protein 1 OS=Mus musculus OX=10090 GN=Rdm1 PE=2 SV=1
PladumEVm030758	sp|Q9CPX6|ATG3_MOUSE Ubiquitin-like-conjugating enzyme ATG3 OS=Mus musculus OX=10090 GN=Atg3 PE=1 SV=1
PladumEVm030768	tr|E9Q9Q9|E9Q9Q9_MOUSE Adhesion G protein-coupled receptor L1 OS=Mus musculus OX=10090 GN=Adgrl1 PE=1 SV=1
PladumEVm030956	.
PladumEVm030980	tr|D3YXV1|D3YXV1_MOUSE Indoleamine 2,3-dioxygenase 1 OS=Mus musculus OX=10090 GN=Ido1 PE=1 SV=1
PladumEVm030982	.
PladumEVm031027	tr|A0A1L1SRJ4|A0A1L1SRJ4_MOUSE Tetraspanin OS=Mus musculus OX=10090 GN=Tspan3 PE=1 SV=1
PladumEVm031119	.
PladumEVm031238	.
PladumEVm031273	sp|Q00519|XDH_MOUSE Xanthine dehydrogenase/oxidase OS=Mus musculus OX=10090 GN=Xdh PE=1 SV=5
PladumEVm031297	tr|A2AP40|A2AP40_MOUSE Splicing factor 45 (Fragment) OS=Mus musculus OX=10090 GN=Rbm17 PE=1 SV=1
PladumEVm031596	sp|Q9DCT2|NDUS3_MOUSE NADH dehydrogenase [ubiquinone] iron-sulfur protein 3, mitochondrial OS=Mus musculus OX=10090 GN=Ndufs3 PE=1 SV=2
PladumEVm031652	tr|D3YUB9|D3YUB9_MOUSE Polyadenylate-binding protein 2 (Fragment) OS=Mus musculus OX=10090 GN=Pabpn1 PE=4 SV=2
PladumEVm031680	tr|E9Q462|E9Q462_MOUSE Zinc finger protein 758 OS=Mus musculus OX=10090 GN=Zfp758 PE=4 SV=1
PladumEVm031711	.
PladumEVm031732	.
PladumEVm031772	.
PladumEVm031809	sp|Q62356|FSTL1_MOUSE Follistatin-related protein 1 OS=Mus musculus OX=10090 GN=Fstl1 PE=1 SV=2
PladumEVm031864	sp|Q6IR37|ZDH24_MOUSE Probable palmitoyltransferase ZDHHC24 OS=Mus musculus OX=10090 GN=Zdhhc24 PE=2 SV=2
PladumEVm031997	.
PladumEVm032005	sp|Q3TQI7|TLS1_MOUSE Telomere length and silencing protein 1 homolog OS=Mus musculus OX=10090 PE=1 SV=2
PladumEVm032018	sp|Q9DB07|IFT46_MOUSE Intraflagellar transport protein 46 homolog OS=Mus musculus OX=10090 GN=Ift46 PE=1 SV=1
PladumEVm032024	sp|Q9CRA4|MSMO1_MOUSE Methylsterol monooxygenase 1 OS=Mus musculus OX=10090 GN=Msmo1 PE=1 SV=1
PladumEVm032044	tr|A0A1B0GR70|A0A1B0GR70_MOUSE Zinc finger protein 511 (Fragment) OS=Mus musculus OX=10090 GN=Zfp511 PE=1 SV=1
PladumEVm032057	.
PladumEVm032142	sp|P54116|STOM_MOUSE Stomatin OS=Mus musculus OX=10090 GN=Stom PE=1 SV=3
PladumEVm032158	sp|Q7M732|RTL1_MOUSE Retrotransposon-like protein 1 OS=Mus musculus OX=10090 GN=Rtl1 PE=2 SV=1
PladumEVm032210	sp|Q7TNR9|ARHG4_MOUSE Rho guanine nucleotide exchange factor 4 OS=Mus musculus OX=10090 GN=Arhgef4 PE=2 SV=2
PladumEVm032223	sp|Q8VBV3|EXOS2_MOUSE Exosome complex component RRP4 OS=Mus musculus OX=10090 GN=Exosc2 PE=1 SV=1
PladumEVm032289	.
PladumEVm032295	.
PladumEVm032388	.
PladumEVm032520	.
PladumEVm032537	sp|Q80T79|CSMD3_MOUSE CUB and sushi domain-containing protein 3 OS=Mus musculus OX=10090 GN=Csmd3 PE=1 SV=3
PladumEVm032557	tr|Z4YN00|Z4YN00_MOUSE F-box only protein 6 (Fragment) OS=Mus musculus OX=10090 GN=Fbxo6 PE=1 SV=1
PladumEVm032658	.
PladumEVm032775	.
PladumEVm032800	.
PladumEVm032839	.
PladumEVm032877	.
PladumEVm032992	.
PladumEVm033037	sp|Q9CWQ0|DPH5_MOUSE Diphthine methyl ester synthase OS=Mus musculus OX=10090 GN=Dph5 PE=1 SV=2
PladumEVm033046	tr|E9Q202|E9Q202_MOUSE Low-density lipoprotein receptor-related protein 1B OS=Mus musculus OX=10090 GN=Lrp1b PE=1 SV=2
PladumEVm033096	.
PladumEVm033185	tr|A0A087WSD2|A0A087WSD2_MOUSE Membrane-spanning 4-domains, subfamily A, member 14 OS=Mus musculus OX=10090 GN=Ms4a14 PE=3 SV=1
PladumEVm033214	.
PladumEVm033263	.
PladumEVm033270	.
PladumEVm033367	.
PladumEVm033612	sp|Q5U680|SAMC_MOUSE S-adenosylmethionine mitochondrial carrier protein OS=Mus musculus OX=10090 GN=Slc25a26 PE=1 SV=2
PladumEVm033637	.
PladumEVm033645	.
PladumEVm033676	.
PladumEVm033708	sp|Q62469|ITA2_MOUSE Integrin alpha-2 OS=Mus musculus OX=10090 GN=Itga2 PE=1 SV=2
PladumEVm033747	sp|Q9D1C9|RRP7A_MOUSE Ribosomal RNA-processing protein 7 homolog A OS=Mus musculus OX=10090 GN=Rrp7a PE=2 SV=1
PladumEVm033885	sp|Q9ESY9|GILT_MOUSE Gamma-interferon-inducible lysosomal thiol reductase OS=Mus musculus OX=10090 GN=Ifi30 PE=1 SV=3
PladumEVm033914	sp|Q99N05|M4A4D_MOUSE Membrane-spanning 4-domains subfamily A member 4D OS=Mus musculus OX=10090 GN=Ms4a4d PE=2 SV=1
PladumEVm034116	sp|Q3V1M1|IGS10_MOUSE Immunoglobulin superfamily member 10 OS=Mus musculus OX=10090 GN=Igsf10 PE=2 SV=2
PladumEVm034124	sp|P15089|CBPA3_MOUSE Mast cell carboxypeptidase A OS=Mus musculus OX=10090 GN=Cpa3 PE=2 SV=1
PladumEVm034155	.
PladumEVm034157	.
PladumEVm034248	tr|G3XA48|G3XA48_MOUSE Isopentenyl-diphosphate Delta-isomerase OS=Mus musculus OX=10090 GN=Idi1 PE=1 SV=1
PladumEVm034352	.
PladumEVm034401	sp|Q61627|GRID1_MOUSE Glutamate receptor ionotropic, delta-1 OS=Mus musculus OX=10090 GN=Grid1 PE=1 SV=2
PladumEVm034543	.
PladumEVm034553	sp|Q9D275|BATF3_MOUSE Basic leucine zipper transcriptional factor ATF-like 3 OS=Mus musculus OX=10090 GN=Batf3 PE=2 SV=1
PladumEVm034684	sp|P67778|PHB_MOUSE Prohibitin OS=Mus musculus OX=10090 GN=Phb PE=1 SV=1
PladumEVm034690	sp|Q9D939|ST1C2_MOUSE Sulfotransferase 1C2 OS=Mus musculus OX=10090 GN=Sult1c2 PE=1 SV=1
PladumEVm034696	.
PladumEVm034758	tr|E9Q3D4|E9Q3D4_MOUSE Hydroxysteroid (17-beta) dehydrogenase 14 OS=Mus musculus OX=10090 GN=Hsd17b14 PE=4 SV=1
PladumEVm034869	.
PladumEVm034998	.
PladumEVm035009	.
PladumEVm035183	.
PladumEVm035213	tr|G3UWH9|G3UWH9_MOUSE Component of oligomeric Golgi complex 4 (Fragment) OS=Mus musculus OX=10090 GN=Cog4 PE=1 SV=1
PladumEVm035246	sp|P41731|CD63_MOUSE CD63 antigen OS=Mus musculus OX=10090 GN=Cd63 PE=1 SV=2
PladumEVm035252	sp|Q8K1Z0|COQ9_MOUSE Ubiquinone biosynthesis protein COQ9, mitochondrial OS=Mus musculus OX=10090 GN=Coq9 PE=1 SV=1
PladumEVm035429	.
PladumEVm035551	.
PladumEVm035619	.
PladumEVm035624	sp|Q8BHN3|GANAB_MOUSE Neutral alpha-glucosidase AB OS=Mus musculus OX=10090 GN=Ganab PE=1 SV=1
PladumEVm035626	.
PladumEVm035697	.
PladumEVm035761	.
PladumEVm035802	sp|Q640P2|ANGL1_MOUSE Angiopoietin-related protein 1 OS=Mus musculus OX=10090 GN=Angptl1 PE=2 SV=1
PladumEVm036127	tr|D3YTT3|D3YTT3_MOUSE Vesicular glutamate transporter 3 OS=Mus musculus OX=10090 GN=Slc17a8 PE=1 SV=1
PladumEVm036230	.
PladumEVm036233	tr|A0A5F8MPH8|A0A5F8MPH8_MOUSE Tenascin XB OS=Mus musculus OX=10090 GN=Tnxb PE=1 SV=1
PladumEVm036244	.
PladumEVm036260	tr|Q3UYX7|Q3UYX7_MOUSE RWD domain-containing protein 3 OS=Mus musculus OX=10090 GN=Rwdd3 PE=1 SV=1
PladumEVm036307	sp|P11369|LORF2_MOUSE LINE-1 retrotransposable element ORF2 protein OS=Mus musculus OX=10090 GN=Pol PE=1 SV=2
PladumEVm036571	.
PladumEVm036584	sp|Q9Z120|TRMB_MOUSE tRNA (guanine-N(7)-)-methyltransferase OS=Mus musculus OX=10090 GN=Mettl1 PE=1 SV=1
PladumEVm036622	.
PladumEVm036691	sp|Q6P069|SORCN_MOUSE Sorcin OS=Mus musculus OX=10090 GN=Sri PE=1 SV=1
PladumEVm036842	sp|Q8C7V8|CC134_MOUSE Coiled-coil domain-containing protein 134 OS=Mus musculus OX=10090 GN=Ccdc134 PE=1 SV=1
PladumEVm036846	sp|Q8BFR6|ZFAN1_MOUSE AN1-type zinc finger protein 1 OS=Mus musculus OX=10090 GN=Zfand1 PE=1 SV=1
PladumEVm036980	tr|D3Z393|D3Z393_MOUSE Makorin, ring finger protein 2, opposite strand OS=Mus musculus OX=10090 GN=Mkrn2os PE=4 SV=1
PladumEVm036990	.
PladumEVm037026	tr|F7D4J0|F7D4J0_MOUSE Major facilitator superfamily domain-containing protein 4A (Fragment) OS=Mus musculus OX=10090 GN=Mfsd4a PE=1 SV=1
PladumEVm037056	tr|C8YIX4|C8YIX4_MOUSE P2X purinoceptor OS=Mus musculus OX=10090 GN=P2rx7 PE=1 SV=1
PladumEVm037075	.
PladumEVm037161	.
PladumEVm037244	.
PladumEVm037329	.
PladumEVm037364	sp|Q9JHU4|DYHC1_MOUSE Cytoplasmic dynein 1 heavy chain 1 OS=Mus musculus OX=10090 GN=Dync1h1 PE=1 SV=2
PladumEVm037423	.
PladumEVm037474	tr|F8VQE6|F8VQE6_MOUSE TatD DNase domain-containing 2 OS=Mus musculus OX=10090 GN=Tatdn2 PE=1 SV=1
PladumEVm037506	sp|Q9CPS7|PNO1_MOUSE RNA-binding protein PNO1 OS=Mus musculus OX=10090 GN=Pno1 PE=1 SV=1
PladumEVm037688	sp|Q9R0X0|MED20_MOUSE Mediator of RNA polymerase II transcription subunit 20 OS=Mus musculus OX=10090 GN=Med20 PE=1 SV=1
PladumEVm037704	sp|P68373|TBA1C_MOUSE Tubulin alpha-1C chain OS=Mus musculus OX=10090 GN=Tuba1c PE=1 SV=1
PladumEVm037781	tr|E9Q4D4|E9Q4D4_MOUSE Polycystic kidney disease protein 1-like 2 OS=Mus musculus OX=10090 GN=Pkd1l2 PE=3 SV=2
PladumEVm038028	tr|A0A140LHI8|A0A140LHI8_MOUSE Galectin OS=Mus musculus OX=10090 GN=Lgals4 PE=1 SV=1
PladumEVm038195	tr|H9KV01|H9KV01_MOUSE Protein SON OS=Mus musculus OX=10090 GN=Son PE=1 SV=1
PladumEVm038263	.
PladumEVm038272	sp|Q8BW00|PTH_MOUSE Probable peptidyl-tRNA hydrolase OS=Mus musculus OX=10090 GN=Ptrh1 PE=2 SV=1
PladumEVm038385	tr|F6R307|F6R307_MOUSE Methylglutaconyl-CoA hydratase, mitochondrial (Fragment) OS=Mus musculus OX=10090 GN=Auh PE=1 SV=1
PladumEVm038537	sp|O35969|GAMT_MOUSE Guanidinoacetate N-methyltransferase OS=Mus musculus OX=10090 GN=Gamt PE=1 SV=1
PladumEVm038586	tr|A2AEK1|A2AEK1_MOUSE AlphaCstF-64 variant 4 OS=Mus musculus OX=10090 GN=Cstf2 PE=1 SV=1
PladumEVm038587	sp|Q9D8N3|TM86A_MOUSE Lysoplasmalogenase-like protein TMEM86A OS=Mus musculus OX=10090 GN=Tmem86a PE=2 SV=1
PladumEVm038626	.
PladumEVm038663	sp|P15119|MCPT2_MOUSE Mast cell protease 2 OS=Mus musculus OX=10090 GN=Mcpt2 PE=2 SV=2
PladumEVm038832	.
PladumEVm038840	tr|Q7TQG5|Q7TQG5_MOUSE Neogenin OS=Mus musculus OX=10090 GN=Neo1 PE=1 SV=1
PladumEVm038995	.
PladumEVm039017	sp|Q8K2Q2|GSTO2_MOUSE Glutathione S-transferase omega-2 OS=Mus musculus OX=10090 GN=Gsto2 PE=1 SV=1
PladumEVm039031	sp|Q9Z2U1|PSA5_MOUSE Proteasome subunit alpha type-5 OS=Mus musculus OX=10090 GN=Psma5 PE=1 SV=1
PladumEVm039184	sp|Q571F5|SPSB3_MOUSE SPRY domain-containing SOCS box protein 3 OS=Mus musculus OX=10090 GN=Spsb3 PE=2 SV=2
PladumEVm039206	.
PladumEVm039281	sp|Q61982|NOTC3_MOUSE Neurogenic locus notch homolog protein 3 OS=Mus musculus OX=10090 GN=Notch3 PE=1 SV=1
PladumEVm039330	sp|Q8BVF2|PDCL3_MOUSE Phosducin-like protein 3 OS=Mus musculus OX=10090 GN=Pdcl3 PE=1 SV=1
PladumEVm039338	sp|Q9D287|SPF27_MOUSE Pre-mRNA-splicing factor SPF27 OS=Mus musculus OX=10090 GN=Bcas2 PE=1 SV=1
PladumEVm039366	.
PladumEVm039586	.
PladumEVm039600	.
PladumEVm039638	sp|Q60692|PSB6_MOUSE Proteasome subunit beta type-6 OS=Mus musculus OX=10090 GN=Psmb6 PE=1 SV=3
PladumEVm039713	.
PladumEVm039738	sp|Q8R023|PCGF1_MOUSE Polycomb group RING finger protein 1 OS=Mus musculus OX=10090 GN=Pcgf1 PE=2 SV=2
PladumEVm039745	sp|Q3UGC7|EI3JA_MOUSE Eukaryotic translation initiation factor 3 subunit J-A OS=Mus musculus OX=10090 GN=Eif3j1 PE=2 SV=1
PladumEVm039752	.
PladumEVm039890	sp|Q64464|CP3AD_MOUSE Cytochrome P450 3A13 OS=Mus musculus OX=10090 GN=Cyp3a13 PE=1 SV=1
PladumEVm039928	.
PladumEVm040160	.
PladumEVm040247	.
PladumEVm040274	sp|Q9EQC0|CHST1_MOUSE Carbohydrate sulfotransferase 1 OS=Mus musculus OX=10090 GN=Chst1 PE=2 SV=1
PladumEVm040500	.
PladumEVm040611	.
PladumEVm040617	tr|B1ASK8|B1ASK8_MOUSE Ubiquitin-conjugating enzyme E2 J2 OS=Mus musculus OX=10090 GN=Ube2j2 PE=1 SV=1
PladumEVm040753	sp|Q9D385|AR2BP_MOUSE ADP-ribosylation factor-like protein 2-binding protein OS=Mus musculus OX=10090 GN=Arl2bp PE=1 SV=1
PladumEVm040918	sp|Q9CZE3|RAB32_MOUSE Ras-related protein Rab-32 OS=Mus musculus OX=10090 GN=Rab32 PE=1 SV=3
PladumEVm040919	.
PladumEVm041048	.
PladumEVm041063	sp|Q9D7N6|RM30_MOUSE 39S ribosomal protein L30, mitochondrial OS=Mus musculus OX=10090 GN=Mrpl30 PE=1 SV=1
PladumEVm041064	sp|P68369|TBA1A_MOUSE Tubulin alpha-1A chain OS=Mus musculus OX=10090 GN=Tuba1a PE=1 SV=1
PladumEVm041119	sp|Q9CQA5|MED4_MOUSE Mediator of RNA polymerase II transcription subunit 4 OS=Mus musculus OX=10090 GN=Med4 PE=2 SV=1
PladumEVm041312	tr|Q3TMX5|Q3TMX5_MOUSE Mesencephalic astrocyte-derived neurotrophic factor OS=Mus musculus OX=10090 GN=Manf PE=1 SV=1
PladumEVm041331	.
PladumEVm041398	.
PladumEVm041426	sp|P11369|LORF2_MOUSE LINE-1 retrotransposable element ORF2 protein OS=Mus musculus OX=10090 GN=Pol PE=1 SV=2
PladumEVm041435	sp|Q3U5F4|YRDC_MOUSE YrdC domain-containing protein, mitochondrial OS=Mus musculus OX=10090 GN=Yrdc PE=1 SV=1
PladumEVm041716	.
PladumEVm041889	.
PladumEVm041938	sp|Q9Z0Z7|KLF5_MOUSE Krueppel-like factor 5 OS=Mus musculus OX=10090 GN=Klf5 PE=1 SV=2
PladumEVm041968	.
PladumEVm042049	tr|Q9ER05|Q9ER05_MOUSE Chymopasin OS=Mus musculus OX=10090 GN=Ctrl PE=1 SV=1
PladumEVm042112	sp|P60334|CDO1_MOUSE Cysteine dioxygenase type 1 OS=Mus musculus OX=10090 GN=Cdo1 PE=1 SV=1
PladumEVm042118	sp|Q9D1C8|VPS28_MOUSE Vacuolar protein sorting-associated protein 28 homolog OS=Mus musculus OX=10090 GN=Vps28 PE=1 SV=1
PladumEVm042304	sp|Q9CPY1|RM51_MOUSE 39S ribosomal protein L51, mitochondrial OS=Mus musculus OX=10090 GN=Mrpl51 PE=1 SV=1
PladumEVm042311	.
PladumEVm042322	.
PladumEVm042483	.
PladumEVm042527	tr|D3Z7P4|D3Z7P4_MOUSE Glutaminase OS=Mus musculus OX=10090 GN=Gls PE=1 SV=1
PladumEVm042546	sp|O08762|NETR_MOUSE Neurotrypsin OS=Mus musculus OX=10090 GN=Prss12 PE=1 SV=1
PladumEVm042687	.
PladumEVm042702	sp|Q8R0C0|RPC7L_MOUSE DNA-directed RNA polymerase III subunit RPC7-like OS=Mus musculus OX=10090 GN=Polr3gl PE=2 SV=2
PladumEVm042747	.
PladumEVm042765	sp|P48985|ATOH1_MOUSE Protein atonal homolog 1 OS=Mus musculus OX=10090 GN=Atoh1 PE=1 SV=1
PladumEVm042778	.
PladumEVm042786	sp|Q9CXI3|MOXD1_MOUSE DBH-like monooxygenase protein 1 OS=Mus musculus OX=10090 GN=Moxd1 PE=1 SV=1
PladumEVm042951	tr|E0CZE0|E0CZE0_MOUSE NEDD8-activating enzyme E1 regulatory subunit OS=Mus musculus OX=10090 GN=Nae1 PE=1 SV=1
PladumEVm042992	.
PladumEVm043018	sp|Q3V1V3|ESF1_MOUSE ESF1 homolog OS=Mus musculus OX=10090 GN=Esf1 PE=1 SV=1
PladumEVm043042	sp|Q9JHU4|DYHC1_MOUSE Cytoplasmic dynein 1 heavy chain 1 OS=Mus musculus OX=10090 GN=Dync1h1 PE=1 SV=2
PladumEVm043171	.
PladumEVm043216	.
PladumEVm043295	sp|Q9CU62|SMC1A_MOUSE Structural maintenance of chromosomes protein 1A OS=Mus musculus OX=10090 GN=Smc1a PE=1 SV=4
PladumEVm043321	.
PladumEVm043357	.
PladumEVm043462	.
PladumEVm043550	sp|O88593|PGRP1_MOUSE Peptidoglycan recognition protein 1 OS=Mus musculus OX=10090 GN=Pglyrp1 PE=1 SV=1
PladumEVm043556	.
PladumEVm043564	.
PladumEVm043578	.
PladumEVm043625	sp|Q9CZE3|RAB32_MOUSE Ras-related protein Rab-32 OS=Mus musculus OX=10090 GN=Rab32 PE=1 SV=3
PladumEVm043654	tr|A0A5K1VVQ9|A0A5K1VVQ9_MOUSE Titin OS=Mus musculus OX=10090 GN=Ttn PE=1 SV=1
PladumEVm043745	sp|A2AA28|MET23_MOUSE Methyltransferase-like protein 23 OS=Mus musculus OX=10090 GN=Mettl23 PE=2 SV=1
PladumEVm044054	.
PladumEVm044172	.
PladumEVm044194	.
PladumEVm044312	sp|Q8BHN3|GANAB_MOUSE Neutral alpha-glucosidase AB OS=Mus musculus OX=10090 GN=Ganab PE=1 SV=1
PladumEVm044338	.
PladumEVm044409	.
PladumEVm044424	tr|A0A6I8MWZ1|A0A6I8MWZ1_MOUSE DnaJ homolog subfamily C member 7 OS=Mus musculus OX=10090 GN=Dnajc7 PE=1 SV=1
PladumEVm044527	.
PladumEVm044571	.
PladumEVm044659	sp|Q8BJF9|CHM2B_MOUSE Charged multivesicular body protein 2b OS=Mus musculus OX=10090 GN=Chmp2b PE=1 SV=1
PladumEVm044687	sp|Q9JLY7|DUS14_MOUSE Dual specificity protein phosphatase 14 OS=Mus musculus OX=10090 GN=Dusp14 PE=2 SV=2
PladumEVm044693	.
PladumEVm044699	tr|F6ZAX1|F6ZAX1_MOUSE Polyadenylate-binding protein 1 (Fragment) OS=Mus musculus OX=10090 GN=Pabpc1 PE=1 SV=1
PladumEVm044738	.
PladumEVm044752	tr|O08643|O08643_MOUSE Granzyme M OS=Mus musculus OX=10090 GN=Gzmm PE=1 SV=1
PladumEVm044776	.
PladumEVm044898	.
PladumEVm044909	.
PladumEVm044971	.
PladumEVm045127	.
PladumEVm045204	.
PladumEVm045238	.
PladumEVm045269	tr|A0A0R4J099|A0A0R4J099_MOUSE Protein CUSTOS OS=Mus musculus OX=10090 GN=2210016L21Rik PE=1 SV=1
PladumEVm045301	sp|P61222|ABCE1_MOUSE ATP-binding cassette sub-family E member 1 OS=Mus musculus OX=10090 GN=Abce1 PE=1 SV=1
PladumEVm045450	sp|Q9CX80|CYGB_MOUSE Cytoglobin OS=Mus musculus OX=10090 GN=Cygb PE=1 SV=1
PladumEVm045530	.
PladumEVm045534	.
PladumEVm045579	.
PladumEVm045581	tr|F7CPB1|F7CPB1_MOUSE Zinc finger protein DPF3 (Fragment) OS=Mus musculus OX=10090 GN=Dpf3 PE=1 SV=1
PladumEVm045779	.
PladumEVm045787	sp|Q99J08|S14L2_MOUSE SEC14-like protein 2 OS=Mus musculus OX=10090 GN=Sec14l2 PE=1 SV=1
PladumEVm045815	.
PladumEVm045841	sp|P70697|DCUP_MOUSE Uroporphyrinogen decarboxylase OS=Mus musculus OX=10090 GN=Urod PE=1 SV=2
PladumEVm045989	.
PladumEVm045996	sp|P60766|CDC42_MOUSE Cell division control protein 42 homolog OS=Mus musculus OX=10090 GN=Cdc42 PE=1 SV=2
PladumEVm046022	.
PladumEVm046063	tr|Q9D3F6|Q9D3F6_MOUSE MS4A4C protein OS=Mus musculus OX=10090 GN=Ms4a4c PE=2 SV=1
PladumEVm046304	sp|Q8VHX6|FLNC_MOUSE Filamin-C OS=Mus musculus OX=10090 GN=Flnc PE=1 SV=3
PladumEVm046337	sp|Q9D8N0|EF1G_MOUSE Elongation factor 1-gamma OS=Mus musculus OX=10090 GN=Eef1g PE=1 SV=3
PladumEVm046442	sp|Q924Y0|BODG_MOUSE Gamma-butyrobetaine dioxygenase OS=Mus musculus OX=10090 GN=Bbox1 PE=1 SV=1
PladumEVm046496	.
PladumEVm046535	tr|E9Q6H6|E9Q6H6_MOUSE Polyunsaturated fatty acid 5-lipoxygenase OS=Mus musculus OX=10090 GN=Alox5 PE=1 SV=1
PladumEVm046698	.
PladumEVm046741	sp|Q7TMY4|THOC7_MOUSE THO complex subunit 7 homolog OS=Mus musculus OX=10090 GN=Thoc7 PE=1 SV=2
PladumEVm046765	tr|A0A3Q4EH04|A0A3Q4EH04_MOUSE Serine/arginine-rich-splicing factor 7 OS=Mus musculus OX=10090 GN=Srsf7 PE=1 SV=1
PladumEVm046788	.
PladumEVm046927	.
PladumEVm046930	.
PladumEVm046934	sp|O35943|FRDA_MOUSE Frataxin, mitochondrial OS=Mus musculus OX=10090 GN=Fxn PE=1 SV=1
PladumEVm046948	sp|Q9CXI3|MOXD1_MOUSE DBH-like monooxygenase protein 1 OS=Mus musculus OX=10090 GN=Moxd1 PE=1 SV=1
PladumEVm047036	.
PladumEVm047447	.
PladumEVm047458	.
PladumEVm047465	sp|P97478|COQ7_MOUSE 5-demethoxyubiquinone hydroxylase, mitochondrial OS=Mus musculus OX=10090 GN=Coq7 PE=1 SV=3
PladumEVm047627	.
PladumEVm047650	.
PladumEVm047697	.
PladumEVm047766	.
PladumEVm047773	sp|Q9D6X5|S52A3_MOUSE Solute carrier family 52, riboflavin transporter, member 3 OS=Mus musculus OX=10090 GN=Slc52a3 PE=1 SV=3
PladumEVm048016	sp|Q3UEB3|PUF60_MOUSE Poly(U)-binding-splicing factor PUF60 OS=Mus musculus OX=10090 GN=Puf60 PE=1 SV=2
PladumEVm048105	tr|D3Z2W7|D3Z2W7_MOUSE Unspecific monooxygenase OS=Mus musculus OX=10090 GN=Cyp3a59 PE=3 SV=1
PladumEVm048212	.
PladumEVm048242	tr|F8VPQ6|F8VPQ6_MOUSE Alkaline phosphatase OS=Mus musculus OX=10090 GN=Alpi PE=1 SV=1
PladumEVm048374	.
PladumEVm048474	.
PladumEVm048500	.
PladumEVm048508	.
PladumEVm048693	tr|D3YVX5|D3YVX5_MOUSE E3 ubiquitin-protein ligase TRIM56 (Fragment) OS=Mus musculus OX=10090 GN=Trim56 PE=1 SV=1
PladumEVm048856	.
PladumEVm048955	sp|P30204|MSRE_MOUSE Macrophage scavenger receptor types I and II OS=Mus musculus OX=10090 GN=Msr1 PE=1 SV=3
PladumEVm049000	.
PladumEVm049003	sp|Q9R060|NUBP1_MOUSE Cytosolic Fe-S cluster assembly factor NUBP1 OS=Mus musculus OX=10090 GN=Nubp1 PE=1 SV=1
PladumEVm049057	.
PladumEVm049118	sp|Q5DTZ0|NYNRI_MOUSE Protein NYNRIN OS=Mus musculus OX=10090 GN=Nynrin PE=2 SV=2
PladumEVm049250	.
PladumEVm049372	sp|Q9CQU3|RER1_MOUSE Protein RER1 OS=Mus musculus OX=10090 GN=Rer1 PE=1 SV=1
PladumEVm049484	.
PladumEVm049859	.
PladumEVm049867	.
PladumEVm050057	.
PladumEVm050078	.
PladumEVm050098	.
PladumEVm050456	sp|Q8BPT6|IMP2L_MOUSE Mitochondrial inner membrane protease subunit 2 OS=Mus musculus OX=10090 GN=Immp2l PE=1 SV=1
PladumEVm050459	.
PladumEVm050564	tr|Q3UXR7|Q3UXR7_MOUSE Protection of telomeres protein 1 OS=Mus musculus OX=10090 GN=Pot1a PE=1 SV=1
PladumEVm050676	.
PladumEVm050703	sp|Q8C8T8|TSR2_MOUSE Pre-rRNA-processing protein TSR2 homolog OS=Mus musculus OX=10090 GN=Tsr2 PE=1 SV=1
PladumEVm050707	.
PladumEVm050979	sp|Q9D1P0|RM13_MOUSE 39S ribosomal protein L13, mitochondrial OS=Mus musculus OX=10090 GN=Mrpl13 PE=1 SV=1
PladumEVm050996	sp|Q9Z1D1|EIF3G_MOUSE Eukaryotic translation initiation factor 3 subunit G OS=Mus musculus OX=10090 GN=Eif3g PE=1 SV=2
PladumEVm051069	.
PladumEVm051123	sp|Q8BGQ4|POMT2_MOUSE Protein O-mannosyl-transferase 2 OS=Mus musculus OX=10090 GN=Pomt2 PE=1 SV=1
PladumEVm051341	.
PladumEVm051612	.
PladumEVm051692	.
PladumEVm051850	.
PladumEVm051961	.
PladumEVm051988	sp|Q9QZB9|DCTN5_MOUSE Dynactin subunit 5 OS=Mus musculus OX=10090 GN=Dctn5 PE=1 SV=1
PladumEVm051989	.
PladumEVm052091	.
PladumEVm052302	.
PladumEVm052371	sp|Q60738|ZNT1_MOUSE Zinc transporter 1 OS=Mus musculus OX=10090 GN=Slc30a1 PE=1 SV=1
PladumEVm052481	.
PladumEVm052482	sp|O35930|GP1BA_MOUSE Platelet glycoprotein Ib alpha chain OS=Mus musculus OX=10090 GN=Gp1ba PE=1 SV=2
PladumEVm052516	.
PladumEVm052609	.
PladumEVm052995	sp|Q9Z1N5|DX39B_MOUSE Spliceosome RNA helicase Ddx39b OS=Mus musculus OX=10090 GN=Ddx39b PE=1 SV=1
PladumEVm053013	.
PladumEVm053023	.
PladumEVm053036	.
PladumEVm053093	.
PladumEVm053296	.
PladumEVm053313	sp|Q9CXK8|NIP7_MOUSE 60S ribosome subunit biogenesis protein NIP7 homolog OS=Mus musculus OX=10090 GN=Nip7 PE=1 SV=1
PladumEVm053680	.
PladumEVm053929	.
PladumEVm053979	.
PladumEVm054015	.
PladumEVm054032	.
PladumEVm054036	.
PladumEVm054076	sp|Q8R3U1|PLAT3_MOUSE Phospholipase A and acyltransferase 3 OS=Mus musculus OX=10090 GN=Plaat3 PE=1 SV=2
PladumEVm054189	sp|P53995|APC1_MOUSE Anaphase-promoting complex subunit 1 OS=Mus musculus OX=10090 GN=Anapc1 PE=1 SV=2
PladumEVm054276	.
PladumEVm054303	.
PladumEVm054383	.
PladumEVm054388	.
PladumEVm054402	tr|Q8R084|Q8R084_MOUSE UDP-glucuronosyltransferase OS=Mus musculus OX=10090 GN=Ugt2b1 PE=1 SV=1
PladumEVm054658	.
PladumEVm054665	sp|O70421|FZD1_MOUSE Frizzled-1 OS=Mus musculus OX=10090 GN=Fzd1 PE=1 SV=3
PladumEVm054711	.
PladumEVm054746	tr|A0A140LJJ2|A0A140LJJ2_MOUSE Predicted gene 13420 OS=Mus musculus OX=10090 GN=Gm13420 PE=3 SV=1
PladumEVm054900	sp|P60882|MEGF8_MOUSE Multiple epidermal growth factor-like domains protein 8 OS=Mus musculus OX=10090 GN=Megf8 PE=1 SV=2
PladumEVm054935	sp|Q9CQN7|RM41_MOUSE 39S ribosomal protein L41, mitochondrial OS=Mus musculus OX=10090 GN=Mrpl41 PE=1 SV=1
PladumEVm055209	.
PladumEVm055221	sp|Q80UG8|TTLL4_MOUSE Tubulin polyglutamylase TTLL4 OS=Mus musculus OX=10090 GN=Ttll4 PE=1 SV=3
PladumEVm055273	.
PladumEVm055314	.
PladumEVm055433	.
PladumEVm055434	.
PladumEVm055519	.
PladumEVm055661	sp|Q00519|XDH_MOUSE Xanthine dehydrogenase/oxidase OS=Mus musculus OX=10090 GN=Xdh PE=1 SV=5
PladumEVm055751	.
PladumEVm055818	.
PladumEVm055822	.
PladumEVm055882	.
PladumEVm055883	tr|A0A140LIZ5|A0A140LIZ5_MOUSE 26S proteasome AAA-ATPase subunit RPT3 OS=Mus musculus OX=10090 GN=Psmc4 PE=1 SV=1
PladumEVm056141	.
PladumEVm056280	sp|P30548|NK1R_MOUSE Substance-P receptor OS=Mus musculus OX=10090 GN=Tacr1 PE=2 SV=2
PladumEVm056629	.
PladumEVm056671	sp|Q9D8C6|MED11_MOUSE Mediator of RNA polymerase II transcription subunit 11 OS=Mus musculus OX=10090 GN=Med11 PE=1 SV=1
PladumEVm056676	sp|Q9D8C6|MED11_MOUSE Mediator of RNA polymerase II transcription subunit 11 OS=Mus musculus OX=10090 GN=Med11 PE=1 SV=1
PladumEVm056692	.
PladumEVm056805	sp|Q3TY86|AIFM3_MOUSE Apoptosis-inducing factor 3 OS=Mus musculus OX=10090 GN=Aifm3 PE=1 SV=1
PladumEVm056937	sp|Q9CQV5|RT24_MOUSE 28S ribosomal protein S24, mitochondrial OS=Mus musculus OX=10090 GN=Mrps24 PE=1 SV=1
PladumEVm056999	.
PladumEVm057004	sp|Q8K190|SMDC1_MOUSE SAYSvFN domain-containing protein 1 OS=Mus musculus OX=10090 GN=Saysd1 PE=1 SV=1
PladumEVm057049	sp|Q91WV0|NC2B_MOUSE Protein Dr1 OS=Mus musculus OX=10090 GN=Dr1 PE=1 SV=1
PladumEVm057155	.
PladumEVm057287	sp|P67984|RL22_MOUSE 60S ribosomal protein L22 OS=Mus musculus OX=10090 GN=Rpl22 PE=1 SV=2
PladumEVm057320	.
PladumEVm057334	sp|P49817|CAV1_MOUSE Caveolin-1 OS=Mus musculus OX=10090 GN=Cav1 PE=1 SV=1
PladumEVm057363	.
PladumEVm057856	.
PladumEVm057878	.
PladumEVm058069	.
PladumEVm058121	.
PladumEVm058181	.
PladumEVm058333	.
PladumEVm058335	sp|Q9CZU3|MTREX_MOUSE Exosome RNA helicase MTR4 OS=Mus musculus OX=10090 GN=Mtrex PE=1 SV=1
PladumEVm058422	sp|Q49B93|SC5AC_MOUSE Sodium-coupled monocarboxylate transporter 2 OS=Mus musculus OX=10090 GN=Slc5a12 PE=1 SV=1
PladumEVm058512	.
PladumEVm058601	tr|A0A3Q4EH04|A0A3Q4EH04_MOUSE Serine/arginine-rich-splicing factor 7 OS=Mus musculus OX=10090 GN=Srsf7 PE=1 SV=1
PladumEVm058603	sp|Q9Z0J0|NPC2_MOUSE NPC intracellular cholesterol transporter 2 OS=Mus musculus OX=10090 GN=Npc2 PE=1 SV=1
PladumEVm058705	.
PladumEVm058754	.
PladumEVm058895	.
PladumEVm058922	tr|A0A0G2JEG3|A0A0G2JEG3_MOUSE Solute carrier family 35 member F6 OS=Mus musculus OX=10090 GN=Slc35f6 PE=1 SV=1
PladumEVm058933	.
PladumEVm059036	sp|Q9D5I4|DYLT5_MOUSE Dynein light chain Tctex-type 5 OS=Mus musculus OX=10090 GN=Dynlt5 PE=2 SV=1
PladumEVm059046	.
PladumEVm059062	.
PladumEVm059220	.
PladumEVm059323	sp|Q9CQU8|IMP1L_MOUSE Mitochondrial inner membrane protease subunit 1 OS=Mus musculus OX=10090 GN=Immp1l PE=1 SV=1
PladumEVm059356	.
PladumEVm059365	tr|E9PUB2|E9PUB2_MOUSE Brain protein I3 OS=Mus musculus OX=10090 GN=Bri3 PE=1 SV=1
PladumEVm059496	sp|Q8C456|FRITZ_MOUSE WD repeat-containing and planar cell polarity effector protein fritz homolog OS=Mus musculus OX=10090 GN=Wdpcp PE=1 SV=1
PladumEVm059602	.
PladumEVm059703	sp|P68372|TBB4B_MOUSE Tubulin beta-4B chain OS=Mus musculus OX=10090 GN=Tubb4b PE=1 SV=1
PladumEVm059751	.
PladumEVm059901	tr|A2AEK1|A2AEK1_MOUSE AlphaCstF-64 variant 4 OS=Mus musculus OX=10090 GN=Cstf2 PE=1 SV=1
PladumEVm060001	sp|P47226|TES_MOUSE Testin OS=Mus musculus OX=10090 GN=Tes PE=1 SV=1
PladumEVm060127	.
PladumEVm060139	.
PladumEVm060437	sp|Q8VHP7|ILEUB_MOUSE Leukocyte elastase inhibitor B OS=Mus musculus OX=10090 GN=Serpinb1b PE=1 SV=1
PladumEVm060469	sp|Q80YP6|ZIK1_MOUSE Zinc finger protein interacting with ribonucleoprotein K OS=Mus musculus OX=10090 GN=Zik1 PE=1 SV=1
PladumEVm060533	tr|A0A0A0MQM0|A0A0A0MQM0_MOUSE Eukaryotic translation initiation factor 5A (Fragment) OS=Mus musculus OX=10090 GN=Eif5a PE=1 SV=1
PladumEVm060562	.
PladumEVm060570	.
PladumEVm060673	sp|P53996|CNBP_MOUSE Cellular nucleic acid-binding protein OS=Mus musculus OX=10090 GN=Cnbp PE=1 SV=2
PladumEVm060708	.
PladumEVm060831	.
PladumEVm060861	sp|O55234|PSB5_MOUSE Proteasome subunit beta type-5 OS=Mus musculus OX=10090 GN=Psmb5 PE=1 SV=3
PladumEVm060899	.
PladumEVm061079	.
PladumEVm061086	tr|F8VQL0|F8VQL0_MOUSE HGF/SF receptor OS=Mus musculus OX=10090 GN=Met PE=1 SV=1
PladumEVm061089	.
PladumEVm061102	tr|K4DI77|K4DI77_MOUSE WD repeat-containing protein 81 (Fragment) OS=Mus musculus OX=10090 GN=Wdr81 PE=1 SV=1
PladumEVm061130	.
PladumEVm061253	.
PladumEVm061270	.
PladumEVm061317	sp|P99029|PRDX5_MOUSE Peroxiredoxin-5, mitochondrial OS=Mus musculus OX=10090 GN=Prdx5 PE=1 SV=2
PladumEVm061437	.
PladumEVm061724	.
PladumEVm061745	.
PladumEVm061765	.
PladumEVm061933	.
PladumEVm061973	.
PladumEVm062118	sp|Q9CQ92|FIS1_MOUSE Mitochondrial fission 1 protein OS=Mus musculus OX=10090 GN=Fis1 PE=1 SV=1
PladumEVm062219	.
PladumEVm062328	tr|E9Q8K5|E9Q8K5_MOUSE Titin OS=Mus musculus OX=10090 GN=Ttn PE=1 SV=1
PladumEVm062582	.
PladumEVm062656	tr|A2AP88|A2AP88_MOUSE Zinc finger CCCH domain-containing protein 6 OS=Mus musculus OX=10090 GN=Zc3h6 PE=1 SV=1
PladumEVm062711	.
PladumEVm062726	sp|P11369|LORF2_MOUSE LINE-1 retrotransposable element ORF2 protein OS=Mus musculus OX=10090 GN=Pol PE=1 SV=2
PladumEVm062767	.
PladumEVm062801	.
PladumEVm062811	sp|Q9D198|SYF2_MOUSE Pre-mRNA-splicing factor SYF2 OS=Mus musculus OX=10090 GN=Syf2 PE=2 SV=1
PladumEVm062838	sp|P62754|RS6_MOUSE 40S ribosomal protein S6 OS=Mus musculus OX=10090 GN=Rps6 PE=1 SV=1
PladumEVm062870	.
PladumEVm063002	.
PladumEVm063032	.
PladumEVm063054	.
PladumEVm063073	sp|Q78S06|SYS1_MOUSE Protein SYS1 homolog OS=Mus musculus OX=10090 GN=Sys1 PE=2 SV=1
PladumEVm063112	.
PladumEVm063220	.
PladumEVm063276	tr|A2AH52|A2AH52_MOUSE Sarcosine dehydrogenase, mitochondrial (Fragment) OS=Mus musculus OX=10090 GN=Sardh PE=1 SV=1
PladumEVm063382	.
PladumEVm063384	.
PladumEVm063418	.
PladumEVm063724	.
PladumEVm063754	tr|Q9D524|Q9D524_MOUSE Copper transporter OS=Mus musculus OX=10090 GN=Slc31a2 PE=1 SV=1
PladumEVm063802	.
PladumEVm063961	.
PladumEVm064181	tr|Q6PGC9|Q6PGC9_MOUSE Zinc finger protein 341 OS=Mus musculus OX=10090 GN=Zfp341 PE=2 SV=2
PladumEVm064437	.
PladumEVm064601	tr|A2A7W0|A2A7W0_MOUSE CD300 molecule-like family member D2 OS=Mus musculus OX=10090 GN=Cd300ld2 PE=4 SV=1
PladumEVm064609	.
PladumEVm064671	.
PladumEVm064803	.
PladumEVm064830	sp|Q8CFV9|RIFK_MOUSE Riboflavin kinase OS=Mus musculus OX=10090 GN=Rfk PE=1 SV=2
PladumEVm064838	sp|Q8CFV9|RIFK_MOUSE Riboflavin kinase OS=Mus musculus OX=10090 GN=Rfk PE=1 SV=2
PladumEVm064979	.
PladumEVm065002	tr|A0A1B0GQY9|A0A1B0GQY9_MOUSE Leucine-rich repeat-containing 29 OS=Mus musculus OX=10090 GN=Lrrc29 PE=1 SV=1
PladumEVm065093	.
PladumEVm065213	.
PladumEVm065319	sp|Q9CPW4|ARPC5_MOUSE Actin-related protein 2/3 complex subunit 5 OS=Mus musculus OX=10090 GN=Arpc5 PE=1 SV=3
PladumEVm065381	.
PladumEVm065483	.
PladumEVm065521	.
PladumEVm065534	tr|A2ACC7|A2ACC7_MOUSE Ral GTPase-activating protein subunit beta (Fragment) OS=Mus musculus OX=10090 GN=Ralgapb PE=1 SV=2
PladumEVm065736	.
PladumEVm065745	sp|P0DP27|CALM2_MOUSE Calmodulin-2 OS=Mus musculus OX=10090 GN=Calm2 PE=1 SV=1
PladumEVm065798	.
PladumEVm065818	.
PladumEVm065906	.
PladumEVm066013	.
PladumEVm066038	.
PladumEVm066082	.
PladumEVm066127	.
PladumEVm066158	sp|Q7TMM9|TBB2A_MOUSE Tubulin beta-2A chain OS=Mus musculus OX=10090 GN=Tubb2a PE=1 SV=1
PladumEVm066305	.
PladumEVm066466	tr|A0A494BAB1|A0A494BAB1_MOUSE Glutathione-dependent dehydroascorbate reductase OS=Mus musculus OX=10090 GN=Gsto1 PE=1 SV=1
PladumEVm066493	sp|P46978|STT3A_MOUSE Dolichyl-diphosphooligosaccharide--protein glycosyltransferase subunit STT3A OS=Mus musculus OX=10090 GN=Stt3a PE=1 SV=1
PladumEVm066632	sp|Q923X4|GLRX2_MOUSE Glutaredoxin-2, mitochondrial OS=Mus musculus OX=10090 GN=Glrx2 PE=1 SV=1
PladumEVm066828	.
PladumEVm066842	sp|Q91WU4|TMCO4_MOUSE Transmembrane and coiled-coil domain-containing protein 4 OS=Mus musculus OX=10090 GN=Tmco4 PE=2 SV=2
PladumEVm067535	.
PladumEVm068013	sp|P60882|MEGF8_MOUSE Multiple epidermal growth factor-like domains protein 8 OS=Mus musculus OX=10090 GN=Megf8 PE=1 SV=2
PladumEVm068019	sp|Q7TN60|TMC6_MOUSE Transmembrane channel-like protein 6 OS=Mus musculus OX=10090 GN=Tmc6 PE=1 SV=2
PladumEVm068033	tr|H7BX71|H7BX71_MOUSE Ankyrin repeat and SOCS box protein 18 OS=Mus musculus OX=10090 GN=Asb18 PE=4 SV=1
PladumEVm068219	sp|P21126|UBL4A_MOUSE Ubiquitin-like protein 4A OS=Mus musculus OX=10090 GN=Ubl4a PE=1 SV=1
PladumEVm068251	.
PladumEVm068294	.
PladumEVm068428	.
PladumEVm068444	.
PladumEVm068518	.
PladumEVm068536	.
PladumEVm068635	.
PladumEVm068757	tr|G3UZ30|G3UZ30_MOUSE E3 ubiquitin-protein ligase PPP1R11 (Fragment) OS=Mus musculus OX=10090 GN=Ppp1r11 PE=1 SV=2
PladumEVm068879	tr|A0A1B0GQU8|A0A1B0GQU8_MOUSE 60S ribosomal protein L18 OS=Mus musculus OX=10090 GN=Rpl18 PE=1 SV=1
PladumEVm069020	.
PladumEVm069026	.
PladumEVm069106	.
PladumEVm069131	.
PladumEVm069512	.
PladumEVm069577	.
PladumEVm069834	.
PladumEVm069844	.
PladumEVm069904	.
PladumEVm069905	.
PladumEVm069979	.
PladumEVm070053	.
PladumEVm070288	.
PladumEVm070397	.
PladumEVm070434	sp|Q8VBX0|ASB13_MOUSE Ankyrin repeat and SOCS box protein 13 OS=Mus musculus OX=10090 GN=Asb13 PE=2 SV=1
PladumEVm070445	sp|Q03404|TFF2_MOUSE Trefoil factor 2 OS=Mus musculus OX=10090 GN=Tff2 PE=1 SV=2
PladumEVm070629	tr|Q8BXZ4|Q8BXZ4_MOUSE Alpha-1A adrenergic receptor OS=Mus musculus OX=10090 GN=Adra1a PE=2 SV=1
PladumEVm070844	.
PladumEVm070916	.
PladumEVm070999	.
PladumEVm071087	.
PladumEVm071091	.
PladumEVm071344	sp|P55050|FABPI_MOUSE Fatty acid-binding protein, intestinal OS=Mus musculus OX=10090 GN=Fabp2 PE=1 SV=2
PladumEVm071399	sp|P68373|TBA1C_MOUSE Tubulin alpha-1C chain OS=Mus musculus OX=10090 GN=Tuba1c PE=1 SV=1
PladumEVm071432	sp|O08762|NETR_MOUSE Neurotrypsin OS=Mus musculus OX=10090 GN=Prss12 PE=1 SV=1
PladumEVm071583	.
PladumEVm071587	.
PladumEVm071801	sp|Q9D8C8|PPR35_MOUSE Protein phosphatase 1 regulatory subunit 35 OS=Mus musculus OX=10090 GN=Ppp1r35 PE=1 SV=1
PladumEVm072071	.
PladumEVm072225	.
PladumEVm072349	sp|P59240|NPHP4_MOUSE Nephrocystin-4 OS=Mus musculus OX=10090 GN=Nphp4 PE=1 SV=2
PladumEVm072356	.
PladumEVm072368	sp|P11369|LORF2_MOUSE LINE-1 retrotransposable element ORF2 protein OS=Mus musculus OX=10090 GN=Pol PE=1 SV=2
PladumEVm072381	sp|Q80W65|PCSK9_MOUSE Proprotein convertase subtilisin/kexin type 9 OS=Mus musculus OX=10090 GN=Pcsk9 PE=1 SV=2
PladumEVm072399	.
PladumEVm072423	.
PladumEVm072489	sp|Q9D1A2|CNDP2_MOUSE Cytosolic non-specific dipeptidase OS=Mus musculus OX=10090 GN=Cndp2 PE=1 SV=1
PladumEVm072549	.
PladumEVm072556	.
PladumEVm072636	.
PladumEVm072702	.
PladumEVm072720	.
PladumEVm072824	sp|Q99JY9|ARP3_MOUSE Actin-related protein 3 OS=Mus musculus OX=10090 GN=Actr3 PE=1 SV=3
PladumEVm072888	tr|A0A3Q4EIC0|A0A3Q4EIC0_MOUSE Cysteine-rich motor neuron 1 protein (Fragment) OS=Mus musculus OX=10090 GN=Crim1 PE=1 SV=1
PladumEVm072899	tr|A0A1L1STY4|A0A1L1STY4_MOUSE Uveal autoantigen with coiled-coil domains and ankyrin repeats (Fragment) OS=Mus musculus OX=10090 GN=Uaca PE=1 SV=1
PladumEVm072949	.
PladumEVm072996	tr|H3BIY3|H3BIY3_MOUSE Low-density lipoprotein receptor-related protein 5 (Fragment) OS=Mus musculus OX=10090 GN=Lrp5 PE=1 SV=1
PladumEVm073361	.
PladumEVm073388	.
PladumEVm073449	.
PladumEVm073526	sp|Q8BLA8|TRPA1_MOUSE Transient receptor potential cation channel subfamily A member 1 OS=Mus musculus OX=10090 GN=Trpa1 PE=1 SV=1
PladumEVm073543	.
PladumEVm073766	.
PladumEVm073807	.
PladumEVm073868	.
PladumEVm073941	.
PladumEVm073972	.
PladumEVm073979	.
PladumEVm073999	sp|Q91ZF0|DJC24_MOUSE DnaJ homolog subfamily C member 24 OS=Mus musculus OX=10090 GN=Dnajc24 PE=1 SV=4
PladumEVm074051	.
PladumEVm074165	.
PladumEVm074441	.
PladumEVm074487	.
PladumEVm074495	.
PladumEVm074501	.
PladumEVm074522	sp|P58064|RT06_MOUSE 28S ribosomal protein S6, mitochondrial OS=Mus musculus OX=10090 GN=Mrps6 PE=1 SV=3
PladumEVm074580	.
PladumEVm074593	.
PladumEVm074601	.
PladumEVm074617	.
PladumEVm074627	.
PladumEVm074672	.
PladumEVm074725	.
PladumEVm074810	.
PladumEVm074870	sp|Q8BM39|PRP18_MOUSE Pre-mRNA-splicing factor 18 OS=Mus musculus OX=10090 GN=Prpf18 PE=1 SV=1
PladumEVm075189	sp|Q8CH62|LTO1_MOUSE Protein LTO1 homolog OS=Mus musculus OX=10090 GN=Lto1 PE=1 SV=1
PladumEVm075262	.
PladumEVm075352	sp|P16254|SRP14_MOUSE Signal recognition particle 14 kDa protein OS=Mus musculus OX=10090 GN=Srp14 PE=1 SV=1
PladumEVm075356	.
PladumEVm075384	.
PladumEVm075418	.
PladumEVm075426	.
PladumEVm075462	sp|P35951|LDLR_MOUSE Low-density lipoprotein receptor OS=Mus musculus OX=10090 GN=Ldlr PE=1 SV=2
PladumEVm075612	.
PladumEVm075628	.
PladumEVm075685	.
PladumEVm075702	sp|Q61687|ATRX_MOUSE Transcriptional regulator ATRX OS=Mus musculus OX=10090 GN=Atrx PE=1 SV=3
PladumEVm075726	.
PladumEVm075750	.
PladumEVm075788	.
PladumEVm075912	.
PladumEVm076132	.
PladumEVm076146	.
PladumEVm076400	.
PladumEVm076442	.
PladumEVm076569	.
PladumEVm076588	.
PladumEVm076666	.
PladumEVm076696	.
PladumEVm076743	.
PladumEVm076750	.
PladumEVm076798	.
PladumEVm076833	.
PladumEVm076915	.
PladumEVm076953	.
PladumEVm077057	tr|A2API5|A2API5_MOUSE Low-density lipoprotein receptor-related protein 1B OS=Mus musculus OX=10090 GN=Lrp1b PE=1 SV=2
PladumEVm077086	sp|Q8VEM8|MPCP_MOUSE Phosphate carrier protein, mitochondrial OS=Mus musculus OX=10090 GN=Slc25a3 PE=1 SV=1
PladumEVm077095	tr|Q3TSN9|Q3TSN9_MOUSE BTB/POZ domain-containing protein 3 OS=Mus musculus OX=10090 GN=Btbd3 PE=2 SV=1
PladumEVm077144	.
PladumEVm077190	.
PladumEVm077208	.
PladumEVm077268	sp|Q8VHG0|FMO4_MOUSE Dimethylaniline monooxygenase [N-oxide-forming] 4 OS=Mus musculus OX=10090 GN=Fmo4 PE=1 SV=3
PladumEVm077373	sp|Q8K1S3|UNC5B_MOUSE Netrin receptor UNC5B OS=Mus musculus OX=10090 GN=Unc5b PE=1 SV=1
PladumEVm077386	.
PladumEVm077427	.
PladumEVm077473	.
PladumEVm077511	.
PladumEVm077539	sp|Q91ZI8|IOD3_MOUSE Thyroxine 5-deiodinase OS=Mus musculus OX=10090 GN=Dio3 PE=1 SV=4
PladumEVm077599	tr|Z4YJW0|Z4YJW0_MOUSE ER membrane protein complex subunit 1 OS=Mus musculus OX=10090 GN=Emc1 PE=1 SV=1
PladumEVm077669	.
PladumEVm077868	sp|Q70KF4|CMYA5_MOUSE Cardiomyopathy-associated protein 5 OS=Mus musculus OX=10090 GN=Cmya5 PE=1 SV=2
PladumEVm077947	tr|E9Q3V0|E9Q3V0_MOUSE Sodium- and chloride-dependent glycine transporter 1 OS=Mus musculus OX=10090 GN=Slc6a9 PE=1 SV=1
PladumEVm078042	.
PladumEVm078085	.
PladumEVm078212	.
PladumEVm078310	.
PladumEVm078446	tr|A2AFH1|A2AFH1_MOUSE Ubiquitin-conjugating enzyme E2D N-terminal-like 1 OS=Mus musculus OX=10090 GN=Ube2dnl1 PE=3 SV=1
PladumEVm078564	.
PladumEVm078571	.
PladumEVm078608	sp|Q8C7X2|EMC1_MOUSE ER membrane protein complex subunit 1 OS=Mus musculus OX=10090 GN=Emc1 PE=1 SV=1
PladumEVm078615	.
PladumEVm078658	.
PladumEVm078796	.
PladumEVm079039	.
PladumEVm079081	.
PladumEVm079097	sp|Q8BGQ4|POMT2_MOUSE Protein O-mannosyl-transferase 2 OS=Mus musculus OX=10090 GN=Pomt2 PE=1 SV=1
PladumEVm079196	sp|P30416|FKBP4_MOUSE Peptidyl-prolyl cis-trans isomerase FKBP4 OS=Mus musculus OX=10090 GN=Fkbp4 PE=1 SV=5
PladumEVm079348	.
PladumEVm079350	.
PladumEVm079373	sp|G3UZ78|ADGB_MOUSE Androglobin OS=Mus musculus OX=10090 GN=Adgb PE=1 SV=1
PladumEVm079390	.
PladumEVm079425	.
PladumEVm079654	.
PladumEVm079676	.
PladumEVm079720	sp|Q8C784|MOSMO_MOUSE Modulator of smoothened protein OS=Mus musculus OX=10090 GN=Mosmo PE=2 SV=2
PladumEVm079773	.
PladumEVm079801	.
PladumEVm079919	sp|Q923L3|CSMD1_MOUSE CUB and sushi domain-containing protein 1 OS=Mus musculus OX=10090 GN=Csmd1 PE=1 SV=2
PladumEVm079938	.
PladumEVm079953	tr|E9Q6Z0|E9Q6Z0_MOUSE Cullin-5 OS=Mus musculus OX=10090 GN=Cul5 PE=1 SV=1
PladumEVm080020	tr|F8VPK0|F8VPK0_MOUSE Tetratricopeptide repeat domain 37 OS=Mus musculus OX=10090 GN=Ttc37 PE=1 SV=1
PladumEVm080476	.
PladumEVm080519	.
PladumEVm080558	.
PladumEVm080577	.
PladumEVm080660	.
PladumEVm080676	tr|E9Q3B1|E9Q3B1_MOUSE RCC1 and BTB domain-containing protein 2 OS=Mus musculus OX=10090 GN=Rcbtb2 PE=1 SV=1
PladumEVm080703	.
PladumEVm080912	sp|P59240|NPHP4_MOUSE Nephrocystin-4 OS=Mus musculus OX=10090 GN=Nphp4 PE=1 SV=2
PladumEVm081256	.
PladumEVm081349	.
PladumEVm081360	.
PladumEVm081425	.
PladumEVm081491	.
PladumEVm081531	.
PladumEVm081775	.
PladumEVm081990	.
PladumEVm082011	.
PladumEVm082027	.
PladumEVm082030	.
PladumEVm082043	.
PladumEVm082164	.
PladumEVm082270	.
PladumEVm082317	.
PladumEVm082406	.
PladumEVm082411	.
PladumEVm082569	.
PladumEVm082574	.
PladumEVm082630	.
PladumEVm082988	.
PladumEVm083030	.
PladumEVm083078	.
PladumEVm083103	.
PladumEVm083133	.
PladumEVm083270	.
PladumEVm083316	.
PladumEVm083395	tr|A0A0A0MQ76|A0A0A0MQ76_MOUSE Nucleolar protein 58 OS=Mus musculus OX=10090 GN=Nop58 PE=1 SV=1
PladumEVm083479	tr|A0A0R4IZY3|A0A0R4IZY3_MOUSE Fibroblast growth factor receptor OS=Mus musculus OX=10090 GN=Fgfr4 PE=3 SV=1
PladumEVm083677	.
PladumEVm083988	.
PladumEVm083993	tr|A0A0U1RNJ1|A0A0U1RNJ1_MOUSE 3-hydroxyacyl-[acyl-carrier-protein] dehydratase OS=Mus musculus OX=10090 GN=Fasn PE=1 SV=1
PladumEVm084148	sp|P05214|TBA3_MOUSE Tubulin alpha-3 chain OS=Mus musculus OX=10090 GN=Tuba3a PE=1 SV=1
PladumEVm084168	.
PladumEVm084234	.
PladumEVm084269	.
PladumEVm084289	.
PladumEVm084293	.
PladumEVm084380	tr|F7CWI0|F7CWI0_MOUSE TatD DNase domain-containing 2 (Fragment) OS=Mus musculus OX=10090 GN=Tatdn2 PE=1 SV=1
PladumEVm084507	.
PladumEVm084525	.
PladumEVm084957	.
PladumEVm084997	.
PladumEVm085092	.
PladumEVm085125	.
PladumEVm085194	.
PladumEVm085245	tr|F7CZG3|F7CZG3_MOUSE E3 ubiquitin-protein ligase MYCBP2 (Fragment) OS=Mus musculus OX=10090 GN=Mycbp2 PE=1 SV=1
PladumEVm085536	.
PladumEVm085650	.
PladumEVm085768	.
PladumEVm085772	sp|Q9JLN9|MTOR_MOUSE Serine/threonine-protein kinase mTOR OS=Mus musculus OX=10090 GN=Mtor PE=1 SV=2
PladumEVm085972	.
PladumEVm086017	.
PladumEVm086164	.
PladumEVm086195	sp|Q8R3A2|CDPF1_MOUSE Cysteine-rich DPF motif domain-containing protein 1 OS=Mus musculus OX=10090 GN=Cdpf1 PE=3 SV=2
PladumEVm086211	.
PladumEVm086219	.
PladumEVm086220	.
PladumEVm086233	.
PladumEVm086237	.
PladumEVm086596	.
PladumEVm086806	.
PladumEVm086835	.
PladumEVm086844	.
PladumEVm086868	.
PladumEVm086987	sp|Q91WR8|GPX6_MOUSE Glutathione peroxidase 6 OS=Mus musculus OX=10090 GN=Gpx6 PE=2 SV=2
PladumEVm087070	.
PladumEVm087130	.
PladumEVm087133	.
PladumEVm087165	.
PladumEVm087194	.
PladumEVm087203	.
PladumEVm087206	.
PladumEVm087207	.
PladumEVm087230	.
PladumEVm087475	.
PladumEVm087651	.
PladumEVm087653	.
PladumEVm087942	.
PladumEVm088063	.
PladumEVm088091	.
PladumEVm088142	.
PladumEVm088274	.
PladumEVm088384	.
PladumEVm088595	.
PladumEVm088745	tr|A0A140LHU9|A0A140LHU9_MOUSE Patatin-like phospholipase domain-containing protein 6 OS=Mus musculus OX=10090 GN=Pnpla6 PE=1 SV=1
PladumEVm088770	sp|Q9D8N0|EF1G_MOUSE Elongation factor 1-gamma OS=Mus musculus OX=10090 GN=Eef1g PE=1 SV=3
PladumEVm088799	tr|A0A494BAF4|A0A494BAF4_MOUSE H2-K region-expressed gene 6 OS=Mus musculus OX=10090 GN=H2-Ke6 PE=1 SV=1
PladumEVm088801	.
PladumEVm088807	.
PladumEVm088972	sp|Q9EPT5|SO2A1_MOUSE Solute carrier organic anion transporter family member 2A1 OS=Mus musculus OX=10090 GN=Slco2a1 PE=1 SV=2
PladumEVm089027	sp|Q78YY6|DJC15_MOUSE DnaJ homolog subfamily C member 15 OS=Mus musculus OX=10090 GN=Dnajc15 PE=1 SV=1
PladumEVm089065	.
PladumEVm089135	.
PladumEVm089172	.
PladumEVm089255	.
PladumEVm089397	.
PladumEVm089645	.
PladumEVm089667	.
PladumEVm089692	.
PladumEVm089827	.
PladumEVm089894	.
PladumEVm089948	.
PladumEVm089962	.
PladumEVm090039	sp|P63154|CRNL1_MOUSE Crooked neck-like protein 1 OS=Mus musculus OX=10090 GN=Crnkl1 PE=1 SV=1
PladumEVm090079	.
PladumEVm090194	.
PladumEVm090312	.
PladumEVm090333	.
PladumEVm090350	.
PladumEVm090377	.
PladumEVm090407	tr|G3UWE1|G3UWE1_MOUSE Very-long-chain enoyl-CoA reductase OS=Mus musculus OX=10090 GN=Tecr PE=1 SV=1
PladumEVm090512	.
PladumEVm090531	tr|A2ATM9|A2ATM9_MOUSE Laminin subunit gamma-3 (Fragment) OS=Mus musculus OX=10090 GN=Lamc3 PE=1 SV=1
PladumEVm090720	.
PladumEVm090905	sp|Q9R087|GPC6_MOUSE Glypican-6 OS=Mus musculus OX=10090 GN=Gpc6 PE=1 SV=1
PladumEVm090923	.
PladumEVm091058	.
PladumEVm091144	.
PladumEVm091243	.
PladumEVm091269	.
PladumEVm091337	sp|Q923L3|CSMD1_MOUSE CUB and sushi domain-containing protein 1 OS=Mus musculus OX=10090 GN=Csmd1 PE=1 SV=2
PladumEVm091349	.
PladumEVm091382	.
PladumEVm091395	.
PladumEVm091425	.
PladumEVm091547	.
PladumEVm091640	.
PladumEVm091684	tr|F6XJA1|F6XJA1_MOUSE Myelin expression factor 2 (Fragment) OS=Mus musculus OX=10090 GN=Myef2 PE=1 SV=1
PladumEVm092002	.
PladumEVm092265	.
PladumEVm092366	.
PladumEVm092367	.
PladumEVm092438	.
PladumEVm092511	.
PladumEVm092712	.
PladumEVm092772	.
PladumEVm092779	.
PladumEVm092809	.
PladumEVm093021	tr|B1AR28|B1AR28_MOUSE Very long-chain-specific acyl-CoA dehydrogenase, mitochondrial OS=Mus musculus OX=10090 GN=Acadvl PE=1 SV=1
PladumEVm093170	.
PladumEVm093287	.
PladumEVm093288	.
PladumEVm093392	.
PladumEVm093432	.
PladumEVm093574	.
PladumEVm093577	.
PladumEVm093632	sp|Q6DG52|CHUR_MOUSE Protein Churchill OS=Mus musculus OX=10090 GN=Churc1 PE=3 SV=1
PladumEVm093661	.
PladumEVm093709	.
PladumEVm093770	.
PladumEVm093815	.
PladumEVm093843	sp|Q3UL36|ARGL1_MOUSE Arginine and glutamate-rich protein 1 OS=Mus musculus OX=10090 GN=Arglu1 PE=1 SV=2
PladumEVm093879	.
PladumEVm093913	.
PladumEVm094140	.
PladumEVm094194	.
PladumEVm094271	.
PladumEVm094316	.
PladumEVm094338	.
PladumEVm094420	tr|B9EJ22|B9EJ22_MOUSE Mismatch repair endonuclease PMS2 OS=Mus musculus OX=10090 GN=Pms2 PE=1 SV=1
PladumEVm094451	.
PladumEVm094537	.
PladumEVm094559	sp|P62334|PRS10_MOUSE 26S proteasome regulatory subunit 10B OS=Mus musculus OX=10090 GN=Psmc6 PE=1 SV=1
PladumEVm094633	.
PladumEVm094635	sp|Q8C5H1|ANO4_MOUSE Anoctamin-4 OS=Mus musculus OX=10090 GN=Ano4 PE=1 SV=2
PladumEVm094731	.
PladumEVm094841	.
PladumEVm094936	.
PladumEVm095044	.
PladumEVm095129	tr|A0A1W2P7G7|A0A1W2P7G7_MOUSE cDNA sequence BC024063 OS=Mus musculus OX=10090 GN=BC024063 PE=4 SV=1
PladumEVm095155	.
PladumEVm095179	.
PladumEVm095244	tr|A2A7A1|A2A7A1_MOUSE Zinc finger protein 534 OS=Mus musculus OX=10090 GN=Zfp534 PE=4 SV=2
PladumEVm095251	.
PladumEVm095379	.
PladumEVm095633	sp|Q32KI9|ARSI_MOUSE Arylsulfatase I OS=Mus musculus OX=10090 GN=Arsi PE=2 SV=1
PladumEVm095640	tr|Q9CQM8|Q9CQM8_MOUSE 60S ribosomal protein L21 OS=Mus musculus OX=10090 GN=Rpl21 PE=1 SV=1
PladumEVm095757	.
PladumEVm095804	.
PladumEVm095812	.
PladumEVm095883	.
PladumEVm095966	.
PladumEVm095986	.
PladumEVm096046	.
PladumEVm096085	sp|P14148|RL7_MOUSE 60S ribosomal protein L7 OS=Mus musculus OX=10090 GN=Rpl7 PE=1 SV=2
PladumEVm096116	.
PladumEVm096341	.
PladumEVm096355	.
PladumEVm096369	.
PladumEVm096370	.
PladumEVm096373	.
PladumEVm096479	.
PladumEVm096491	.
PladumEVm096643	tr|A0A3B2WBF8|A0A3B2WBF8_MOUSE Xanthine dehydrogenase/oxidase (Fragment) OS=Mus musculus OX=10090 GN=Xdh PE=1 SV=1
PladumEVm096920	.
PladumEVm096940	.
PladumEVm096965	.
PladumEVm097098	sp|Q07235|GDN_MOUSE Glia-derived nexin OS=Mus musculus OX=10090 GN=Serpine2 PE=1 SV=2
PladumEVm097178	.
PladumEVm097182	.
PladumEVm097337	.
PladumEVm097465	sp|Q9CR13|FMC1_MOUSE Protein FMC1 homolog OS=Mus musculus OX=10090 GN=Fmc1 PE=1 SV=1
PladumEVm097517	.
PladumEVm097561	.
PladumEVm097727	.
PladumEVm097733	.
PladumEVm097763	.
PladumEVm097765	.
PladumEVm097803	.
PladumEVm097814	.
PladumEVm097839	sp|Q64449|MRC2_MOUSE C-type mannose receptor 2 OS=Mus musculus OX=10090 GN=Mrc2 PE=1 SV=3
PladumEVm097840	.
PladumEVm097853	.
PladumEVm097874	.
PladumEVm097901	.
PladumEVm097967	.
PladumEVm098031	sp|Q8BPM0|DAAM1_MOUSE Disheveled-associated activator of morphogenesis 1 OS=Mus musculus OX=10090 GN=Daam1 PE=1 SV=4
PladumEVm098316	.
PladumEVm098414	sp|P05214|TBA3_MOUSE Tubulin alpha-3 chain OS=Mus musculus OX=10090 GN=Tuba3a PE=1 SV=1
PladumEVm098488	sp|Q8K0P3|MEAK7_MOUSE MTOR-associated protein MEAK7 OS=Mus musculus OX=10090 GN=Meak7 PE=2 SV=1
PladumEVm098764	.
PladumEVm098825	.
PladumEVm098831	.
PladumEVm098983	.
PladumEVm099137	.
PladumEVm099188	.
PladumEVm099196	.
PladumEVm099207	.
PladumEVm099271	.
PladumEVm099334	.
PladumEVm099347	.
PladumEVm099349	.
PladumEVm099686	.
PladumEVm099688	sp|Q8K224|NAT10_MOUSE RNA cytidine acetyltransferase OS=Mus musculus OX=10090 GN=Nat10 PE=1 SV=1
PladumEVm099691	.
PladumEVm099968	.
PladumEVm099996	.
PladumEVm100113	.
PladumEVm100168	.
PladumEVm100189	.
PladumEVm100634	.
PladumEVm100883	.
PladumEVm101092	.
PladumEVm101110	sp|P09528|FRIH_MOUSE Ferritin heavy chain OS=Mus musculus OX=10090 GN=Fth1 PE=1 SV=2
PladumEVm101208	.
PladumEVm101444	.
PladumEVm101474	sp|Q9Z315|SNUT1_MOUSE U4/U6.U5 tri-snRNP-associated protein 1 OS=Mus musculus OX=10090 GN=Sart1 PE=1 SV=1
PladumEVm101479	.
PladumEVm101495	.
PladumEVm101678	.
PladumEVm101679	.
PladumEVm101875	tr|A0A0N4SVZ4|A0A0N4SVZ4_MOUSE von Willebrand factor D and EGF domain-containing protein OS=Mus musculus OX=10090 GN=Vwde PE=4 SV=1
PladumEVm101900	.
PladumEVm102091	.
PladumEVm102202	sp|Q8R071|IP3KA_MOUSE Inositol-trisphosphate 3-kinase A OS=Mus musculus OX=10090 GN=Itpka PE=1 SV=1
PladumEVm102355	.
PladumEVm102377	.
PladumEVm102557	.
PladumEVm102618	.
PladumEVm102624	tr|G3UYR4|G3UYR4_MOUSE Serpin B10 OS=Mus musculus OX=10090 GN=Serpinb10 PE=1 SV=1
PladumEVm102747	.
PladumEVm102806	.
PladumEVm102936	.
PladumEVm102976	.
PladumEVm103048	.
PladumEVm103114	.
PladumEVm103175	.
PladumEVm103270	.
PladumEVm103291	.
PladumEVm103310	sp|P11680|PROP_MOUSE Properdin OS=Mus musculus OX=10090 GN=Cfp PE=1 SV=2
PladumEVm103426	.
PladumEVm103469	.
PladumEVm103481	.
PladumEVm103500	.
PladumEVm103525	.
PladumEVm103615	.
PladumEVm103627	.
PladumEVm103875	.
PladumEVm104020	.
PladumEVm104197	.
PladumEVm104210	.
PladumEVm104228	.
PladumEVm104372	.
PladumEVm104391	.
PladumEVm104496	.
PladumEVm104531	sp|P97351|RS3A_MOUSE 40S ribosomal protein S3a OS=Mus musculus OX=10090 GN=Rps3a PE=1 SV=3
PladumEVm104534	.
PladumEVm104605	.
PladumEVm104815	.
PladumEVm104855	.
PladumEVm104866	.
PladumEVm104959	.
PladumEVm104979	.
PladumEVm104986	.
PladumEVm105096	.
PladumEVm105111	.
PladumEVm105157	.
PladumEVm105175	.
PladumEVm105184	sp|Q8BGQ4|POMT2_MOUSE Protein O-mannosyl-transferase 2 OS=Mus musculus OX=10090 GN=Pomt2 PE=1 SV=1
PladumEVm105193	.
PladumEVm105214	.
PladumEVm106207	.
PladumEVm106232	.
PladumEVm106251	.
PladumEVm106533	tr|A0A1B0GQU8|A0A1B0GQU8_MOUSE 60S ribosomal protein L18 OS=Mus musculus OX=10090 GN=Rpl18 PE=1 SV=1
PladumEVm106537	.
PladumEVm106583	sp|P62858|RS28_MOUSE 40S ribosomal protein S28 OS=Mus musculus OX=10090 GN=Rps28 PE=1 SV=1
PladumEVm106609	.
PladumEVm106745	.
PladumEVm106931	.
PladumEVm106945	.
PladumEVm106973	.
PladumEVm107254	.
PladumEVm107484	.
PladumEVm107837	.
PladumEVm107849	.
PladumEVm107906	.
PladumEVm107913	.
PladumEVm107943	.
PladumEVm108127	.
PladumEVm108301	.
PladumEVm108595	sp|Q4PZA2|ECE1_MOUSE Endothelin-converting enzyme 1 OS=Mus musculus OX=10090 GN=Ece1 PE=1 SV=1
PladumEVm108642	.
PladumEVm108657	.
PladumEVm108679	.
PladumEVm108868	.
PladumEVm109052	tr|J3QM60|J3QM60_MOUSE Ornithine decarboxylase antizyme 1 (Fragment) OS=Mus musculus OX=10090 GN=Oaz1 PE=3 SV=1
PladumEVm109405	sp|Q62018|CTR9_MOUSE RNA polymerase-associated protein CTR9 homolog OS=Mus musculus OX=10090 GN=Ctr9 PE=1 SV=2
PladumEVm109431	.
PladumEVm109534	.
PladumEVm109543	.
PladumEVm109557	tr|A0A1D5RLV7|A0A1D5RLV7_MOUSE WD repeat and FYVE domain-containing protein 3 OS=Mus musculus OX=10090 GN=Wdfy3 PE=1 SV=1
PladumEVm109647	.
PladumEVm109706	.
PladumEVm109715	.
PladumEVm109818	.
PladumEVm109883	.
PladumEVm109953	.
PladumEVm110075	.
PladumEVm110082	.
PladumEVm110089	.
PladumEVm110106	.
PladumEVm110148	.
PladumEVm110178	.
PladumEVm110184	.
PladumEVm110222	.
PladumEVm110224	.
PladumEVm110225	.
PladumEVm110303	sp|O88630|GOSR1_MOUSE Golgi SNAP receptor complex member 1 OS=Mus musculus OX=10090 GN=Gosr1 PE=1 SV=2
PladumEVm110304	.
PladumEVm110405	.
PladumEVm110421	sp|A2AF47|DOC11_MOUSE Dedicator of cytokinesis protein 11 OS=Mus musculus OX=10090 GN=Dock11 PE=1 SV=1
PladumEVm110424	.
PladumEVm110499	.
PladumEVm110633	sp|Q9CYA0|CREL2_MOUSE Protein disulfide isomerase Creld2 OS=Mus musculus OX=10090 GN=Creld2 PE=1 SV=1
PladumEVm110675	sp|O88379|BAZ1A_MOUSE Bromodomain adjacent to zinc finger domain protein 1A OS=Mus musculus OX=10090 GN=Baz1a PE=1 SV=3
PladumEVm110954	tr|E9Q3X4|E9Q3X4_MOUSE Hermansky-Pudlak syndrome 5 protein homolog OS=Mus musculus OX=10090 GN=Hps5 PE=1 SV=1
PladumEVm111150	.
PladumEVm111153	sp|P42337|PK3CA_MOUSE Phosphatidylinositol 4,5-bisphosphate 3-kinase catalytic subunit alpha isoform OS=Mus musculus OX=10090 GN=Pik3ca PE=1 SV=2
PladumEVm111184	sp|Q80W65|PCSK9_MOUSE Proprotein convertase subtilisin/kexin type 9 OS=Mus musculus OX=10090 GN=Pcsk9 PE=1 SV=2
PladumEVm111301	.
PladumEVm111306	.
PladumEVm111397	.
PladumEVm111452	.
PladumEVm111607	sp|Q9CPW5|SSRB_MOUSE Translocon-associated protein subunit beta OS=Mus musculus OX=10090 GN=Ssr2 PE=1 SV=1
PladumEVm111614	.
PladumEVm111663	.
PladumEVm111809	.
PladumEVm111850	.
PladumEVm111915	.
PladumEVm111917	.
PladumEVm112012	.
PladumEVm112132	.
PladumEVm112198	.
PladumEVm112290	.
PladumEVm112331	.
PladumEVm112356	.
PladumEVm112399	.
PladumEVm112455	.
PladumEVm112533	tr|J3QMC5|J3QMC5_MOUSE Midasin OS=Mus musculus OX=10090 GN=Mdn1 PE=1 SV=1
PladumEVm112604	.
PladumEVm112607	.
PladumEVm112708	tr|F6Q404|F6Q404_MOUSE Protein disulfide-isomerase A3 (Fragment) OS=Mus musculus OX=10090 GN=Pdia3 PE=1 SV=1
PladumEVm112730	.
PladumEVm113025	.
PladumEVm113213	.
PladumEVm113268	.
PladumEVm113351	.
PladumEVm113417	sp|P28662|BRI3_MOUSE Brain protein I3 OS=Mus musculus OX=10090 GN=Bri3 PE=2 SV=2
PladumEVm113547	.
PladumEVm113557	.
PladumEVm113694	.
PladumEVm113706	.
PladumEVm113758	.
PladumEVm113844	.
PladumEVm113933	.
PladumEVm113940	.
PladumEVm114168	.
PladumEVm114264	.
PladumEVm114595	.
PladumEVm114636	sp|P51410|RL9_MOUSE 60S ribosomal protein L9 OS=Mus musculus OX=10090 GN=Rpl9 PE=1 SV=2
PladumEVm115181	.
PladumEVm115243	.
PladumEVm115283	.
PladumEVm115315	.
PladumEVm115874	.
PladumEVm115996	.
PladumEVm116077	.
PladumEVm116116	.
PladumEVm116460	.
PladumEVm116479	.
PladumEVm116617	.
PladumEVm116679	.
PladumEVm116848	.
PladumEVm117039	.
PladumEVm117072	.
PladumEVm117433	.
PladumEVm117624	.
PladumEVm117820	.
PladumEVm117977	.
PladumEVm118195	.
PladumEVm118602	.
PladumEVm118859	.
PladumEVm119147	.
PladumEVm119282	.
PladumEVm119298	.
PladumEVm119452	.
PladumEVm119975	.
PladumEVm120112	.
PladumEVm120115	.
PladumEVm120337	sp|P11369|LORF2_MOUSE LINE-1 retrotransposable element ORF2 protein OS=Mus musculus OX=10090 GN=Pol PE=1 SV=2
PladumEVm120436	.
PladumEVm120482	.
PladumEVm120568	.
PladumEVm120772	.
PladumEVm120849	.
PladumEVm120916	.
PladumEVm121111	.
PladumEVm121206	.
PladumEVm121506	.
PladumEVm121736	.
PladumEVm121782	.
PladumEVm122288	.
PladumEVm122522	.
PladumEVm122584	.
PladumEVm123260	.
PladumEVm123665	.
PladumEVm123829	.
PladumEVm123980	.
PladumEVm124358	.
PladumEVm124428	.
PladumEVm124558	sp|Q3TXU5|DHYS_MOUSE Deoxyhypusine synthase OS=Mus musculus OX=10090 GN=Dhps PE=1 SV=2
PladumEVm125132	.
PladumEVm125227	.
PladumEVm125303	.
PladumEVm125635	.
PladumEVm125803	.
PladumEVm125903	.
PladumEVm126009	.
PladumEVm126026	.
PladumEVm126186	.
PladumEVm126485	.
PladumEVm126854	.
PladumEVm127873	.
PladumEVm128261	.
PladumEVm128439	.
PladumEVm128454	.
PladumEVm129452	.
PladumEVm129888	.
PladumEVm130007	.
PladumEVm130103	.
PladumEVm130108	.
PladumEVm130119	.
PladumEVm130198	.
PladumEVm130281	.
PladumEVm131116	.
PladumEVm131753	.
PladumEVm132653	.
PladumEVm133034	.
PladumEVm133268	.
PladumEVm133344	.
PladumEVm133435	.
PladumEVm133865	.
PladumEVm133872	.
PladumEVm134044	.
PladumEVm134792	.
PladumEVm135179	.
PladumEVm135899	.
PladumEVm136321	.
PladumEVm137559	.
PladumEVm137679	.
PladumEVm138489	.
PladumEVm139506	.
PladumEVm140492	.
PladumEVm141488	.
PladumEVm141510	.
PladumEVm141966	.
PladumEVm142337	.
PladumEVm142387	.
PladumEVm143066	.
PladumEVm143807	sp|Q9ERI6|RDH14_MOUSE Retinol dehydrogenase 14 OS=Mus musculus OX=10090 GN=Rdh14 PE=1 SV=1
PladumEVm143962	.
PladumEVm144505	.
PladumEVm144506	.
PladumEVm144640	.
PladumEVm145295	.
PladumEVm145568	.
PladumEVm145570	.
PladumEVm145640	.
PladumEVm145787	.
PladumEVm145815	.
PladumEVm146343	.
PladumEVm146537	.
PladumEVm146566	.
PladumEVm146758	.
PladumEVm147341	.
PladumEVm147682	.
PladumEVm147731	.
PladumEVm148812	.
PladumEVm148851	.
PladumEVm150902	.
PladumEVm150905	.
PladumEVm151359	.
PladumEVm151444	.
PladumEVm152852	.
PladumEVm152908	.
PladumEVm153371	.
PladumEVm154221	.
PladumEVm155593	.
PladumEVm156627	.
PladumEVm158145	.
PladumEVm158237	.
PladumEVm159125	.
PladumEVm160417	.
PladumEVm161713	.
PladumEVm161875	.
PladumEVm162349	.
PladumEVm162350	.
PladumEVm162351	.
PladumEVm162813	.
PladumEVm164275	.
PladumEVm166604	.
PladumEVm167149	.
PladumEVm167219	.
PladumEVm169756	.
PladumEVm175019	.
PladumEVm176449	.
PladumEVm185685	.
PladumEVm187058	.

## Sheet: Cluster4
Gene ID	Mouse
PladumEVm000032	tr|E9Q1Y3|E9Q1Y3_MOUSE Apolipoprotein B-100 (Fragment) OS=Mus musculus OX=10090 GN=Apob PE=1 SV=1
PladumEVm000060	sp|Q8VHE6|DYH5_MOUSE Dynein heavy chain 5, axonemal OS=Mus musculus OX=10090 GN=Dnah5 PE=1 SV=2
PladumEVm000070	tr|J3QMC5|J3QMC5_MOUSE Midasin OS=Mus musculus OX=10090 GN=Mdn1 PE=1 SV=1
PladumEVm000093	tr|H7BX05|H7BX05_MOUSE Non-specific serine/threonine protein kinase OS=Mus musculus OX=10090 GN=Obscn PE=1 SV=2
PladumEVm000100	sp|Q61789|LAMA3_MOUSE Laminin subunit alpha-3 OS=Mus musculus OX=10090 GN=Lama3 PE=1 SV=4
PladumEVm000116	tr|E9Q9X1|E9Q9X1_MOUSE Dystonin OS=Mus musculus OX=10090 GN=Dst PE=1 SV=2
PladumEVm000158	sp|Q99MV1|TDRD1_MOUSE Tudor domain-containing protein 1 OS=Mus musculus OX=10090 GN=Tdrd1 PE=1 SV=2
PladumEVm000226	sp|Q5DU37|ZFY26_MOUSE Zinc finger FYVE domain-containing protein 26 OS=Mus musculus OX=10090 GN=Zfyve26 PE=1 SV=2
PladumEVm000236	sp|Q9JLB4|CUBN_MOUSE Cubilin OS=Mus musculus OX=10090 GN=Cubn PE=1 SV=3
PladumEVm000270	sp|P11881|ITPR1_MOUSE Inositol 1,4,5-trisphosphate receptor type 1 OS=Mus musculus OX=10090 GN=Itpr1 PE=1 SV=2
PladumEVm000318	.
PladumEVm000368	sp|E9PVA8|GCN1_MOUSE eIF-2-alpha kinase activator GCN1 OS=Mus musculus OX=10090 GN=Gcn1 PE=1 SV=1
PladumEVm000392	sp|P19246|NFH_MOUSE Neurofilament heavy polypeptide OS=Mus musculus OX=10090 GN=Nefh PE=1 SV=3
PladumEVm000420	sp|P19096|FAS_MOUSE Fatty acid synthase OS=Mus musculus OX=10090 GN=Fasn PE=1 SV=2
PladumEVm000422	tr|F8VQ54|F8VQ54_MOUSE Endoribonuclease Dicer OS=Mus musculus OX=10090 GN=Dicer1 PE=1 SV=1
PladumEVm000423	sp|Q62559|IFT52_MOUSE Intraflagellar transport protein 52 homolog OS=Mus musculus OX=10090 GN=Ift52 PE=1 SV=2
PladumEVm000533	sp|Q61335|BAP31_MOUSE B-cell receptor-associated protein 31 OS=Mus musculus OX=10090 GN=Bcap31 PE=1 SV=4
PladumEVm000543	sp|P02463|CO4A1_MOUSE Collagen alpha-1(IV) chain OS=Mus musculus OX=10090 GN=Col4a1 PE=1 SV=4
PladumEVm000667	sp|O88799|ZAN_MOUSE Zonadhesin OS=Mus musculus OX=10090 GN=Zan PE=1 SV=1
PladumEVm000799	tr|E9QPJ5|E9QPJ5_MOUSE DNA segment, Chr 5, ERATO Doi 579,-expressed OS=Mus musculus OX=10090 GN=D5Ertd579e PE=1 SV=2
PladumEVm000846	sp|A8C756|THADA_MOUSE Thyroid adenoma-associated protein homolog OS=Mus musculus OX=10090 GN=Thada PE=1 SV=1
PladumEVm001048	sp|P54276|MSH6_MOUSE DNA mismatch repair protein Msh6 OS=Mus musculus OX=10090 GN=Msh6 PE=1 SV=3
PladumEVm001054	sp|Q9QYS2|GRM3_MOUSE Metabotropic glutamate receptor 3 OS=Mus musculus OX=10090 GN=Grm3 PE=1 SV=1
PladumEVm001069	.
PladumEVm001111	.
PladumEVm001133	.
PladumEVm001193	tr|E9PUN6|E9PUN6_MOUSE A disintegrin-like and metallopeptidase (reprolysin type) with thrombospondin type 1 motif, 9 OS=Mus musculus OX=10090 GN=Adamts9 PE=1 SV=1
PladumEVm001260	sp|Q80SX8|PIF1_MOUSE ATP-dependent DNA helicase PIF1 OS=Mus musculus OX=10090 GN=Pif1 PE=1 SV=2
PladumEVm001535	.
PladumEVm001567	sp|Q80SX8|PIF1_MOUSE ATP-dependent DNA helicase PIF1 OS=Mus musculus OX=10090 GN=Pif1 PE=1 SV=2
PladumEVm001644	sp|Q14BI7|TDRD9_MOUSE ATP-dependent RNA helicase TDRD9 OS=Mus musculus OX=10090 GN=Tdrd9 PE=1 SV=3
PladumEVm001777	sp|Q9EPU4|CPSF1_MOUSE Cleavage and polyadenylation specificity factor subunit 1 OS=Mus musculus OX=10090 GN=Cpsf1 PE=1 SV=1
PladumEVm001809	sp|Q8BGA3|LRRT2_MOUSE Leucine-rich repeat transmembrane neuronal protein 2 OS=Mus musculus OX=10090 GN=Lrrtm2 PE=2 SV=1
PladumEVm001942	tr|E9Q7L1|E9Q7L1_MOUSE URB2 ribosome biogenesis 2 homolog (S. cerevisiae) OS=Mus musculus OX=10090 GN=Urb2 PE=1 SV=1
PladumEVm001948	sp|Q6P5D3|DHX57_MOUSE Putative ATP-dependent RNA helicase DHX57 OS=Mus musculus OX=10090 GN=Dhx57 PE=1 SV=2
PladumEVm002000	sp|Q8K259|GIN1_MOUSE Gypsy retrotransposon integrase-like protein 1 OS=Mus musculus OX=10090 GN=Gin1 PE=2 SV=2
PladumEVm002015	sp|Q5DTZ0|NYNRI_MOUSE Protein NYNRIN OS=Mus musculus OX=10090 GN=Nynrin PE=2 SV=2
PladumEVm002159	tr|A0A1D5RLZ9|A0A1D5RLZ9_MOUSE SCO-spondin OS=Mus musculus OX=10090 GN=Sspo PE=3 SV=1
PladumEVm002160	sp|Q6PGC1|DHX29_MOUSE ATP-dependent RNA helicase DHX29 OS=Mus musculus OX=10090 GN=Dhx29 PE=1 SV=1
PladumEVm002161	sp|Q9Z1Q9|SYVC_MOUSE Valine--tRNA ligase OS=Mus musculus OX=10090 GN=Vars1 PE=1 SV=1
PladumEVm002222	.
PladumEVm002346	sp|Q8K259|GIN1_MOUSE Gypsy retrotransposon integrase-like protein 1 OS=Mus musculus OX=10090 GN=Gin1 PE=2 SV=2
PladumEVm002409	sp|Q5DTL9|S4A10_MOUSE Sodium-driven chloride bicarbonate exchanger OS=Mus musculus OX=10090 GN=Slc4a10 PE=1 SV=2
PladumEVm002422	sp|Q6P5D4|CP135_MOUSE Centrosomal protein of 135 kDa OS=Mus musculus OX=10090 GN=Cep135 PE=1 SV=1
PladumEVm002425	.
PladumEVm002435	.
PladumEVm002468	tr|E9Q2Q9|E9Q2Q9_MOUSE SH3 domain-binding glutamic acid-rich protein (Fragment) OS=Mus musculus OX=10090 GN=Sh3bgr PE=1 SV=1
PladumEVm002474	sp|Q5DTZ0|NYNRI_MOUSE Protein NYNRIN OS=Mus musculus OX=10090 GN=Nynrin PE=2 SV=2
PladumEVm002525	sp|Q9JJ28|FLII_MOUSE Protein flightless-1 homolog OS=Mus musculus OX=10090 GN=Flii PE=1 SV=1
PladumEVm002567	sp|Q7M732|RTL1_MOUSE Retrotransposon-like protein 1 OS=Mus musculus OX=10090 GN=Rtl1 PE=2 SV=1
PladumEVm002651	sp|Q5DTZ0|NYNRI_MOUSE Protein NYNRIN OS=Mus musculus OX=10090 GN=Nynrin PE=2 SV=2
PladumEVm002733	tr|D3YVZ5|D3YVZ5_MOUSE Tubulin polyglutamylase TTLL5 OS=Mus musculus OX=10090 GN=Ttll5 PE=1 SV=1
PladumEVm002926	sp|Q7TPV4|MBB1A_MOUSE Myb-binding protein 1A OS=Mus musculus OX=10090 GN=Mybbp1a PE=1 SV=2
PladumEVm003142	sp|P11369|LORF2_MOUSE LINE-1 retrotransposable element ORF2 protein OS=Mus musculus OX=10090 GN=Pol PE=1 SV=2
PladumEVm003186	sp|Q6NS60|FBX41_MOUSE F-box only protein 41 OS=Mus musculus OX=10090 GN=Fbxo41 PE=1 SV=3
PladumEVm003221	sp|P11369|LORF2_MOUSE LINE-1 retrotransposable element ORF2 protein OS=Mus musculus OX=10090 GN=Pol PE=1 SV=2
PladumEVm003279	tr|B1AQN2|B1AQN2_MOUSE Protein-tyrosine-phosphatase OS=Mus musculus OX=10090 GN=Ptprt PE=1 SV=1
PladumEVm003312	tr|D3Z499|D3Z499_MOUSE MAM domain-containing glycosylphosphatidylinositol anchor protein 1 OS=Mus musculus OX=10090 GN=Mdga1 PE=1 SV=1
PladumEVm003336	sp|Q4VA61|DSCL1_MOUSE Down syndrome cell adhesion molecule-like protein 1 homolog OS=Mus musculus OX=10090 GN=Dscaml1 PE=1 SV=2
PladumEVm003379	sp|Q80TB7|ZSWM6_MOUSE Zinc finger SWIM domain-containing protein 6 OS=Mus musculus OX=10090 GN=Zswim6 PE=1 SV=3
PladumEVm003448	tr|A0A0R4J0S2|A0A0R4J0S2_MOUSE Insulin-like growth factor-binding protein complex acid labile subunit OS=Mus musculus OX=10090 GN=Igfals PE=1 SV=1
PladumEVm003476	tr|A0A6Q6QXN1|A0A6Q6QXN1_MOUSE ATP-dependent DNA helicase PIF1 OS=Mus musculus OX=10090 GN=Pif1 PE=1 SV=1
PladumEVm003628	.
PladumEVm003664	sp|Q60675|LAMA2_MOUSE Laminin subunit alpha-2 OS=Mus musculus OX=10090 GN=Lama2 PE=1 SV=2
PladumEVm003773	sp|Q61686|CBX5_MOUSE Chromobox protein homolog 5 OS=Mus musculus OX=10090 GN=Cbx5 PE=1 SV=1
PladumEVm003796	sp|P11369|LORF2_MOUSE LINE-1 retrotransposable element ORF2 protein OS=Mus musculus OX=10090 GN=Pol PE=1 SV=2
PladumEVm003944	sp|P41183|BCL6_MOUSE B-cell lymphoma 6 protein homolog OS=Mus musculus OX=10090 GN=Bcl6 PE=1 SV=1
PladumEVm003965	tr|E9PY86|E9PY86_MOUSE Lysyl oxidase homolog 4 (Fragment) OS=Mus musculus OX=10090 GN=Loxl4 PE=4 SV=8
PladumEVm004126	sp|Q9Z1Q9|SYVC_MOUSE Valine--tRNA ligase OS=Mus musculus OX=10090 GN=Vars1 PE=1 SV=1
PladumEVm004135	sp|Q7M732|RTL1_MOUSE Retrotransposon-like protein 1 OS=Mus musculus OX=10090 GN=Rtl1 PE=2 SV=1
PladumEVm004145	sp|Q6TL19|GUC2G_MOUSE Guanylate cyclase 2G OS=Mus musculus OX=10090 GN=Gucy2g PE=1 SV=1
PladumEVm004162	sp|P11369|LORF2_MOUSE LINE-1 retrotransposable element ORF2 protein OS=Mus musculus OX=10090 GN=Pol PE=1 SV=2
PladumEVm004262	sp|P11369|LORF2_MOUSE LINE-1 retrotransposable element ORF2 protein OS=Mus musculus OX=10090 GN=Pol PE=1 SV=2
PladumEVm004367	sp|Q64737|PUR2_MOUSE Trifunctional purine biosynthetic protein adenosine-3 OS=Mus musculus OX=10090 GN=Gart PE=1 SV=3
PladumEVm004429	sp|Q9D071|MMS19_MOUSE MMS19 nucleotide excision repair protein homolog OS=Mus musculus OX=10090 GN=Mms19 PE=1 SV=1
PladumEVm004431	.
PladumEVm004486	sp|P11369|LORF2_MOUSE LINE-1 retrotransposable element ORF2 protein OS=Mus musculus OX=10090 GN=Pol PE=1 SV=2
PladumEVm004512	.
PladumEVm004551	sp|Q9R1S0|B9D1_MOUSE B9 domain-containing protein 1 OS=Mus musculus OX=10090 GN=B9d1 PE=1 SV=1
PladumEVm004585	.
PladumEVm004614	.
PladumEVm004617	.
PladumEVm004662	tr|K4DI61|K4DI61_MOUSE PHD finger protein 10 OS=Mus musculus OX=10090 GN=Phf10 PE=1 SV=1
PladumEVm004692	.
PladumEVm004716	tr|A0A0G2JF17|A0A0G2JF17_MOUSE Gamma-secretase-activating protein (Fragment) OS=Mus musculus OX=10090 GN=Gsap PE=1 SV=4
PladumEVm004733	tr|E9Q1K0|E9Q1K0_MOUSE Sorting nexin-25 OS=Mus musculus OX=10090 GN=Snx25 PE=1 SV=1
PladumEVm004745	sp|Q8C4J7|TBL3_MOUSE Transducin beta-like protein 3 OS=Mus musculus OX=10090 GN=Tbl3 PE=2 SV=1
PladumEVm004762	sp|Q8K2V6|IPO11_MOUSE Importin-11 OS=Mus musculus OX=10090 GN=Ipo11 PE=1 SV=1
PladumEVm004848	tr|A0A0G2JEG2|A0A0G2JEG2_MOUSE Brings lots of money 7 OS=Mus musculus OX=10090 GN=Khdc4 PE=1 SV=1
PladumEVm004992	tr|G5E8J9|G5E8J9_MOUSE SCY1-like protein 2 OS=Mus musculus OX=10090 GN=Scyl2 PE=1 SV=1
PladumEVm005122	.
PladumEVm005140	sp|Q6DI86|FAKD1_MOUSE FAST kinase domain-containing protein 1, mitochondrial OS=Mus musculus OX=10090 GN=Fastkd1 PE=2 SV=1
PladumEVm005160	sp|Q8BHB4|WDR3_MOUSE WD repeat-containing protein 3 OS=Mus musculus OX=10090 GN=Wdr3 PE=1 SV=1
PladumEVm005252	sp|Q8R3N1|NOP14_MOUSE Nucleolar protein 14 OS=Mus musculus OX=10090 GN=Nop14 PE=1 SV=2
PladumEVm005294	sp|P11369|LORF2_MOUSE LINE-1 retrotransposable element ORF2 protein OS=Mus musculus OX=10090 GN=Pol PE=1 SV=2
PladumEVm005385	.
PladumEVm005389	sp|P58854|GCP3_MOUSE Gamma-tubulin complex component 3 OS=Mus musculus OX=10090 GN=Tubgcp3 PE=1 SV=2
PladumEVm005452	sp|Q8VDM4|PSMD2_MOUSE 26S proteasome non-ATPase regulatory subunit 2 OS=Mus musculus OX=10090 GN=Psmd2 PE=1 SV=1
PladumEVm005457	.
PladumEVm005618	sp|Q80V31|CE104_MOUSE Centrosomal protein of 104 kDa OS=Mus musculus OX=10090 GN=Cep104 PE=1 SV=1
PladumEVm005752	sp|P11369|LORF2_MOUSE LINE-1 retrotransposable element ORF2 protein OS=Mus musculus OX=10090 GN=Pol PE=1 SV=2
PladumEVm005781	.
PladumEVm005819	.
PladumEVm005857	.
PladumEVm005942	.
PladumEVm005967	sp|Q9DBT9|M2GD_MOUSE Dimethylglycine dehydrogenase, mitochondrial OS=Mus musculus OX=10090 GN=Dmgdh PE=1 SV=1
PladumEVm006082	tr|G3X8Y3|G3X8Y3_MOUSE N-alpha-acetyltransferase 15, NatA auxiliary subunit OS=Mus musculus OX=10090 GN=Naa15 PE=1 SV=1
PladumEVm006106	sp|Q8CD92|TTC27_MOUSE Tetratricopeptide repeat protein 27 OS=Mus musculus OX=10090 GN=Ttc27 PE=1 SV=2
PladumEVm006187	sp|Q8K4L0|DDX54_MOUSE ATP-dependent RNA helicase DDX54 OS=Mus musculus OX=10090 GN=Ddx54 PE=1 SV=1
PladumEVm006195	.
PladumEVm006247	sp|P58501|PAXB1_MOUSE PAX3- and PAX7-binding protein 1 OS=Mus musculus OX=10090 GN=Paxbp1 PE=1 SV=3
PladumEVm006250	sp|Q9JJ59|ABCB9_MOUSE ATP-binding cassette sub-family B member 9 OS=Mus musculus OX=10090 GN=Abcb9 PE=2 SV=1
PladumEVm006252	tr|E9QL65|E9QL65_MOUSE Component of oligomeric Golgi complex 3 OS=Mus musculus OX=10090 GN=Cog3 PE=1 SV=1
PladumEVm006268	sp|Q8BGG7|UBS3B_MOUSE Ubiquitin-associated and SH3 domain-containing protein B OS=Mus musculus OX=10090 GN=Ubash3b PE=1 SV=1
PladumEVm006302	sp|P16056|MET_MOUSE Hepatocyte growth factor receptor OS=Mus musculus OX=10090 GN=Met PE=1 SV=1
PladumEVm006346	.
PladumEVm006367	sp|Q6PGF3|MED16_MOUSE Mediator of RNA polymerase II transcription subunit 16 OS=Mus musculus OX=10090 GN=Med16 PE=2 SV=2
PladumEVm006396	sp|Q8BYI8|F234B_MOUSE Protein FAM234B OS=Mus musculus OX=10090 GN=Fam234b PE=1 SV=1
PladumEVm006500	sp|Q01705|NOTC1_MOUSE Neurogenic locus notch homolog protein 1 OS=Mus musculus OX=10090 GN=Notch1 PE=1 SV=3
PladumEVm006528	sp|Q3U821|WDR75_MOUSE WD repeat-containing protein 75 OS=Mus musculus OX=10090 GN=Wdr75 PE=1 SV=1
PladumEVm006616	sp|Q3UHL1|CAMKV_MOUSE CaM kinase-like vesicle-associated protein OS=Mus musculus OX=10090 GN=Camkv PE=1 SV=2
PladumEVm006666	sp|P11369|LORF2_MOUSE LINE-1 retrotransposable element ORF2 protein OS=Mus musculus OX=10090 GN=Pol PE=1 SV=2
PladumEVm006700	sp|P11369|LORF2_MOUSE LINE-1 retrotransposable element ORF2 protein OS=Mus musculus OX=10090 GN=Pol PE=1 SV=2
PladumEVm006790	sp|Q62052|P_MOUSE P protein OS=Mus musculus OX=10090 GN=Oca2 PE=1 SV=1
PladumEVm006897	.
PladumEVm007065	sp|P11369|LORF2_MOUSE LINE-1 retrotransposable element ORF2 protein OS=Mus musculus OX=10090 GN=Pol PE=1 SV=2
PladumEVm007091	sp|Q3V1V3|ESF1_MOUSE ESF1 homolog OS=Mus musculus OX=10090 GN=Esf1 PE=1 SV=1
PladumEVm007097	sp|E9PVB3|CC175_MOUSE Coiled-coil domain-containing protein 175 OS=Mus musculus OX=10090 GN=Ccdc175 PE=4 SV=1
PladumEVm007110	.
PladumEVm007113	.
PladumEVm007178	.
PladumEVm007201	tr|Q5SUH7|Q5SUH7_MOUSE Clathrin interactor 1 OS=Mus musculus OX=10090 GN=Clint1 PE=1 SV=1
PladumEVm007219	.
PladumEVm007222	.
PladumEVm007361	tr|E9Q467|E9Q467_MOUSE ATP-binding cassette, sub-family C (CFTR/MRP), member 4 OS=Mus musculus OX=10090 GN=Abcc4 PE=1 SV=1
PladumEVm007488	sp|A2AJN7|S4A11_MOUSE Sodium bicarbonate transporter-like protein 11 OS=Mus musculus OX=10090 GN=Slc4a11 PE=2 SV=1
PladumEVm007546	tr|F8VPV8|F8VPV8_MOUSE Tetratricopeptide repeat protein 41 OS=Mus musculus OX=10090 GN=Ttc41 PE=4 SV=1
PladumEVm007561	sp|Q3U288|ZN710_MOUSE Zinc finger protein 710 OS=Mus musculus OX=10090 GN=Znf710 PE=2 SV=1
PladumEVm007669	tr|E9Q6K1|E9Q6K1_MOUSE General transcription and DNA repair factor IIH helicase subunit XPD OS=Mus musculus OX=10090 GN=Ercc2 PE=1 SV=1
PladumEVm007690	.
PladumEVm007697	tr|E9QN31|E9QN31_MOUSE Probable 28S rRNA (cytosine-C(5))-methyltransferase OS=Mus musculus OX=10090 GN=Nop2 PE=1 SV=1
PladumEVm007719	.
PladumEVm007739	.
PladumEVm007767	sp|Q921N6|DDX27_MOUSE Probable ATP-dependent RNA helicase DDX27 OS=Mus musculus OX=10090 GN=Ddx27 PE=1 SV=3
PladumEVm007838	sp|P11369|LORF2_MOUSE LINE-1 retrotransposable element ORF2 protein OS=Mus musculus OX=10090 GN=Pol PE=1 SV=2
PladumEVm007894	tr|D3Z6P9|D3Z6P9_MOUSE RNA helicase OS=Mus musculus OX=10090 GN=Ddx43 PE=1 SV=1
PladumEVm007931	sp|P11369|LORF2_MOUSE LINE-1 retrotransposable element ORF2 protein OS=Mus musculus OX=10090 GN=Pol PE=1 SV=2
PladumEVm007965	sp|Q9JLM8|DCLK1_MOUSE Serine/threonine-protein kinase DCLK1 OS=Mus musculus OX=10090 GN=Dclk1 PE=1 SV=1
PladumEVm008099	sp|Q91VR5|DDX1_MOUSE ATP-dependent RNA helicase DDX1 OS=Mus musculus OX=10090 GN=Ddx1 PE=1 SV=1
PladumEVm008152	sp|Q9JIK5|DDX21_MOUSE Nucleolar RNA helicase 2 OS=Mus musculus OX=10090 GN=Ddx21 PE=1 SV=3
PladumEVm008312	.
PladumEVm008386	tr|A0A0G2JE89|A0A0G2JE89_MOUSE Phospholipid-transporting ATPase (Fragment) OS=Mus musculus OX=10090 GN=Atp11b PE=1 SV=1
PladumEVm008402	tr|A2ACQ1|A2ACQ1_MOUSE RNA helicase OS=Mus musculus OX=10090 GN=Dhx35 PE=1 SV=1
PladumEVm008413	sp|Q91VU7|PUS7_MOUSE Pseudouridylate synthase 7 homolog OS=Mus musculus OX=10090 GN=Pus7 PE=2 SV=2
PladumEVm008486	tr|C8YIX4|C8YIX4_MOUSE P2X purinoceptor OS=Mus musculus OX=10090 GN=P2rx7 PE=1 SV=1
PladumEVm008554	sp|P11369|LORF2_MOUSE LINE-1 retrotransposable element ORF2 protein OS=Mus musculus OX=10090 GN=Pol PE=1 SV=2
PladumEVm008637	.
PladumEVm008704	sp|Q91YJ5|IF2M_MOUSE Translation initiation factor IF-2, mitochondrial OS=Mus musculus OX=10090 GN=Mtif2 PE=1 SV=2
PladumEVm008823	sp|Q8R2K4|TAF6L_MOUSE TAF6-like RNA polymerase II p300/CBP-associated factor-associated factor 65 kDa subunit 6L OS=Mus musculus OX=10090 GN=Taf6l PE=1 SV=1
PladumEVm008918	tr|Q9CPN9|Q9CPN9_MOUSE RIKEN cDNA 2210010C04 gene OS=Mus musculus OX=10090 GN=2210010C04Rik PE=1 SV=1
PladumEVm008952	sp|Q8K259|GIN1_MOUSE Gypsy retrotransposon integrase-like protein 1 OS=Mus musculus OX=10090 GN=Gin1 PE=2 SV=2
PladumEVm009029	tr|H3BKB7|H3BKB7_MOUSE POU domain protein OS=Mus musculus OX=10090 GN=Pou2f2 PE=1 SV=1
PladumEVm009068	sp|Q925I1|ATAD3_MOUSE ATPase family AAA domain-containing protein 3 OS=Mus musculus OX=10090 GN=Atad3 PE=1 SV=1
PladumEVm009074	sp|Q922X9|ANM7_MOUSE Protein arginine N-methyltransferase 7 OS=Mus musculus OX=10090 GN=Prmt7 PE=1 SV=1
PladumEVm009100	sp|P03975|IGEB_MOUSE IgE-binding protein OS=Mus musculus OX=10090 GN=Iap PE=2 SV=1
PladumEVm009113	.
PladumEVm009174	tr|A2ARR7|A2ARR7_MOUSE Predicted gene 14412 OS=Mus musculus OX=10090 GN=Gm14412 PE=4 SV=1
PladumEVm009175	tr|A2AI52|A2AI52_MOUSE Ubiquitin carboxyl-terminal hydrolase 8 OS=Mus musculus OX=10090 GN=Usp8 PE=1 SV=1
PladumEVm009177	.
PladumEVm009205	sp|Q5RJG1|NOL10_MOUSE Nucleolar protein 10 OS=Mus musculus OX=10090 GN=Nol10 PE=2 SV=1
PladumEVm009221	.
PladumEVm009245	tr|A0A3Q4EHJ0|A0A3Q4EHJ0_MOUSE Calmodulin-1 OS=Mus musculus OX=10090 GN=Calm1 PE=1 SV=1
PladumEVm009251	tr|A0A0U1RPX7|A0A0U1RPX7_MOUSE Unconventional myosin-VIIa OS=Mus musculus OX=10090 GN=Myo7a PE=1 SV=1
PladumEVm009269	.
PladumEVm009295	sp|Q9D2R0|AACS_MOUSE Acetoacetyl-CoA synthetase OS=Mus musculus OX=10090 GN=Aacs PE=1 SV=1
PladumEVm009328	sp|Q91WV7|SLC31_MOUSE Neutral and basic amino acid transport protein rBAT OS=Mus musculus OX=10090 GN=Slc3a1 PE=1 SV=1
PladumEVm009389	.
PladumEVm009391	sp|O35594|IFT81_MOUSE Intraflagellar transport protein 81 homolog OS=Mus musculus OX=10090 GN=Ift81 PE=1 SV=4
PladumEVm009462	tr|A0A1L1STY4|A0A1L1STY4_MOUSE Uveal autoantigen with coiled-coil domains and ankyrin repeats (Fragment) OS=Mus musculus OX=10090 GN=Uaca PE=1 SV=1
PladumEVm009507	sp|Q8K301|DDX52_MOUSE Probable ATP-dependent RNA helicase DDX52 OS=Mus musculus OX=10090 GN=Ddx52 PE=2 SV=2
PladumEVm009554	sp|P11369|LORF2_MOUSE LINE-1 retrotransposable element ORF2 protein OS=Mus musculus OX=10090 GN=Pol PE=1 SV=2
PladumEVm009629	sp|O35516|NOTC2_MOUSE Neurogenic locus notch homolog protein 2 OS=Mus musculus OX=10090 GN=Notch2 PE=1 SV=2
PladumEVm009631	sp|P97358|TAF1B_MOUSE TATA box-binding protein-associated factor RNA polymerase I subunit B OS=Mus musculus OX=10090 GN=Taf1b PE=1 SV=2
PladumEVm009634	.
PladumEVm009973	tr|E9PUN6|E9PUN6_MOUSE A disintegrin-like and metallopeptidase (reprolysin type) with thrombospondin type 1 motif, 9 OS=Mus musculus OX=10090 GN=Adamts9 PE=1 SV=1
PladumEVm010001	sp|Q8BKS9|PUM3_MOUSE Pumilio homolog 3 OS=Mus musculus OX=10090 GN=Pum3 PE=1 SV=2
PladumEVm010028	.
PladumEVm010097	sp|P28571|SC6A9_MOUSE Sodium- and chloride-dependent glycine transporter 1 OS=Mus musculus OX=10090 GN=Slc6a9 PE=1 SV=3
PladumEVm010113	sp|P31649|S6A13_MOUSE Sodium- and chloride-dependent GABA transporter 2 OS=Mus musculus OX=10090 GN=Slc6a13 PE=1 SV=1
PladumEVm010277	sp|Q9Z2G0|FEM1B_MOUSE Protein fem-1 homolog B OS=Mus musculus OX=10090 GN=Fem1b PE=1 SV=1
PladumEVm010283	.
PladumEVm010309	sp|Q9CY00|TT30B_MOUSE Tetratricopeptide repeat protein 30B OS=Mus musculus OX=10090 GN=Ttc30b PE=1 SV=1
PladumEVm010374	tr|B9EJA3|B9EJA3_MOUSE Protein-tyrosine-phosphatase OS=Mus musculus OX=10090 GN=Ptprd PE=1 SV=1
PladumEVm010472	sp|Q8BQM4|HEAT3_MOUSE HEAT repeat-containing protein 3 OS=Mus musculus OX=10090 GN=Heatr3 PE=1 SV=1
PladumEVm010526	.
PladumEVm010548	sp|Q3UTQ7|PRD10_MOUSE PR domain zinc finger protein 10 OS=Mus musculus OX=10090 GN=Prdm10 PE=1 SV=2
PladumEVm010566	tr|A0A0R4J049|A0A0R4J049_MOUSE Protein arginine N-methyltransferase 5 OS=Mus musculus OX=10090 GN=Prmt5 PE=1 SV=1
PladumEVm010691	sp|Q64727|VINC_MOUSE Vinculin OS=Mus musculus OX=10090 GN=Vcl PE=1 SV=4
PladumEVm010728	sp|Q8BLQ7|CTR4_MOUSE Cationic amino acid transporter 4 OS=Mus musculus OX=10090 GN=Slc7a4 PE=1 SV=1
PladumEVm010751	.
PladumEVm010766	.
PladumEVm010821	tr|Q3UWJ5|Q3UWJ5_MOUSE X-linked retinitis pigmentosa GTPase regulator OS=Mus musculus OX=10090 GN=Rpgr PE=1 SV=1
PladumEVm010872	sp|P54103|DNJC2_MOUSE DnaJ homolog subfamily C member 2 OS=Mus musculus OX=10090 GN=Dnajc2 PE=1 SV=2
PladumEVm010967	sp|Q91VN6|DDX41_MOUSE Probable ATP-dependent RNA helicase DDX41 OS=Mus musculus OX=10090 GN=Ddx41 PE=1 SV=2
PladumEVm010998	.
PladumEVm011077	tr|E0CXC2|E0CXC2_MOUSE E3 ubiquitin-protein ligase RNF8 OS=Mus musculus OX=10090 GN=Gm28043 PE=3 SV=1
PladumEVm011392	sp|P15089|CBPA3_MOUSE Mast cell carboxypeptidase A OS=Mus musculus OX=10090 GN=Cpa3 PE=2 SV=1
PladumEVm011396	sp|Q49B93|SC5AC_MOUSE Sodium-coupled monocarboxylate transporter 2 OS=Mus musculus OX=10090 GN=Slc5a12 PE=1 SV=1
PladumEVm011447	sp|Q6V595|KLHL6_MOUSE Kelch-like protein 6 OS=Mus musculus OX=10090 GN=Klhl6 PE=2 SV=2
PladumEVm011609	.
PladumEVm011617	tr|Q8C214|Q8C214_MOUSE Transmembrane protein 209 OS=Mus musculus OX=10090 GN=Tmem209 PE=1 SV=1
PladumEVm011706	.
PladumEVm011727	sp|Q91YQ5|RPN1_MOUSE Dolichyl-diphosphooligosaccharide--protein glycosyltransferase subunit 1 OS=Mus musculus OX=10090 GN=Rpn1 PE=1 SV=1
PladumEVm011752	sp|Q9Z0H1|WDR46_MOUSE WD repeat-containing protein 46 OS=Mus musculus OX=10090 GN=Wdr46 PE=2 SV=1
PladumEVm011777	sp|P11369|LORF2_MOUSE LINE-1 retrotransposable element ORF2 protein OS=Mus musculus OX=10090 GN=Pol PE=1 SV=2
PladumEVm011787	sp|Q3UY23|FDXA1_MOUSE Ferredoxin-fold anticodon-binding domain-containing protein 1 homolog OS=Mus musculus OX=10090 GN=Fdxacb1 PE=2 SV=2
PladumEVm011963	tr|A0A0J9YUX7|A0A0J9YUX7_MOUSE Solute carrier family 23 member 4 OS=Mus musculus OX=10090 GN=Slc23a4 PE=3 SV=1
PladumEVm012036	sp|Q8VCY6|UTP6_MOUSE U3 small nucleolar RNA-associated protein 6 homolog OS=Mus musculus OX=10090 GN=Utp6 PE=2 SV=1
PladumEVm012045	sp|Q9JLT2|TREA_MOUSE Trehalase OS=Mus musculus OX=10090 GN=Treh PE=1 SV=1
PladumEVm012122	sp|Q5DTZ0|NYNRI_MOUSE Protein NYNRIN OS=Mus musculus OX=10090 GN=Nynrin PE=2 SV=2
PladumEVm012164	sp|P50096|IMDH1_MOUSE Inosine-5-monophosphate dehydrogenase 1 OS=Mus musculus OX=10090 GN=Impdh1 PE=1 SV=2
PladumEVm012182	sp|Q3V050|S47A2_MOUSE Multidrug and toxin extrusion protein 2 OS=Mus musculus OX=10090 GN=Slc47a2 PE=1 SV=1
PladumEVm012202	sp|Q64676|CGT_MOUSE 2-hydroxyacylsphingosine 1-beta-galactosyltransferase OS=Mus musculus OX=10090 GN=Ugt8 PE=1 SV=2
PladumEVm012266	sp|Q9WTW5|S22A3_MOUSE Solute carrier family 22 member 3 OS=Mus musculus OX=10090 GN=Slc22a3 PE=2 SV=1
PladumEVm012274	sp|Q8VHI7|DRC2_MOUSE Dynein regulatory complex subunit 2 OS=Mus musculus OX=10090 GN=Ccdc65 PE=1 SV=1
PladumEVm012275	sp|Q9JK24|P2R3C_MOUSE Serine/threonine-protein phosphatase 2A regulatory subunit B subunit gamma OS=Mus musculus OX=10090 GN=Ppp2r3c PE=1 SV=2
PladumEVm012314	sp|Q922L6|NELFD_MOUSE Negative elongation factor D OS=Mus musculus OX=10090 GN=Nelfcd PE=1 SV=2
PladumEVm012390	tr|E9PWD4|E9PWD4_MOUSE tRNA (guanine(26)-N(2))-dimethyltransferase OS=Mus musculus OX=10090 GN=Trmt1 PE=1 SV=1
PladumEVm012555	sp|Q8BWL5|RBMS3_MOUSE RNA-binding motif, single-stranded-interacting protein 3 OS=Mus musculus OX=10090 GN=Rbms3 PE=2 SV=2
PladumEVm012574	sp|Q61503|5NTD_MOUSE 5-nucleotidase OS=Mus musculus OX=10090 GN=Nt5e PE=1 SV=2
PladumEVm012663	sp|Q8BYF6|SC5A8_MOUSE Sodium-coupled monocarboxylate transporter 1 OS=Mus musculus OX=10090 GN=Slc5a8 PE=1 SV=1
PladumEVm012769	tr|G3X8Q8|G3X8Q8_MOUSE Protein RRNAD1 OS=Mus musculus OX=10090 GN=Rrnad1 PE=1 SV=1
PladumEVm012828	sp|Q8BMT9|HHAT_MOUSE Protein-cysteine N-palmitoyltransferase HHAT OS=Mus musculus OX=10090 GN=Hhat PE=2 SV=1
PladumEVm012971	sp|Q9WTR0|MMP16_MOUSE Matrix metalloproteinase-16 OS=Mus musculus OX=10090 GN=Mmp16 PE=2 SV=3
PladumEVm012984	sp|Q9R111|GUAD_MOUSE Guanine deaminase OS=Mus musculus OX=10090 GN=Gda PE=1 SV=1
PladumEVm013081	tr|H3BL52|H3BL52_MOUSE Low-density lipoprotein receptor-related protein 5 OS=Mus musculus OX=10090 GN=Lrp5 PE=1 SV=1
PladumEVm013082	sp|Q3ULD5|MCCB_MOUSE Methylcrotonoyl-CoA carboxylase beta chain, mitochondrial OS=Mus musculus OX=10090 GN=Mccc2 PE=1 SV=1
PladumEVm013166	sp|P47962|RL5_MOUSE 60S ribosomal protein L5 OS=Mus musculus OX=10090 GN=Rpl5 PE=1 SV=3
PladumEVm013193	.
PladumEVm013293	sp|Q8VBW6|ULA1_MOUSE NEDD8-activating enzyme E1 regulatory subunit OS=Mus musculus OX=10090 GN=Nae1 PE=1 SV=1
PladumEVm013299	sp|Q91VT4|CBR4_MOUSE Carbonyl reductase family member 4 OS=Mus musculus OX=10090 GN=Cbr4 PE=1 SV=2
PladumEVm013378	tr|F8VQL0|F8VQL0_MOUSE HGF/SF receptor OS=Mus musculus OX=10090 GN=Met PE=1 SV=1
PladumEVm013464	sp|Q6X1Y6|ASIC3_MOUSE Acid-sensing ion channel 3 OS=Mus musculus OX=10090 GN=Asic3 PE=1 SV=2
PladumEVm013496	tr|E9Q236|E9Q236_MOUSE ATP-binding cassette, sub-family C (CFTR/MRP), member 4 OS=Mus musculus OX=10090 GN=Abcc4 PE=1 SV=1
PladumEVm013547	tr|Q59IX1|Q59IX1_MOUSE Origin recognition complex subunit 2 OS=Mus musculus OX=10090 GN=Orc2 PE=1 SV=1
PladumEVm013568	sp|Q3TTY0|PLB1_MOUSE Phospholipase B1, membrane-associated OS=Mus musculus OX=10090 GN=Plb1 PE=1 SV=2
PladumEVm013588	.
PladumEVm013604	sp|O08966|S22A1_MOUSE Solute carrier family 22 member 1 OS=Mus musculus OX=10090 GN=Slc22a1 PE=1 SV=2
PladumEVm013610	sp|D3Z5L6|S18B1_MOUSE MFS-type transporter SLC18B1 OS=Mus musculus OX=10090 GN=Slc18b1 PE=2 SV=2
PladumEVm013697	sp|P61965|WDR5_MOUSE WD repeat-containing protein 5 OS=Mus musculus OX=10090 GN=Wdr5 PE=1 SV=1
PladumEVm013789	sp|Q9JIS5|SV2A_MOUSE Synaptic vesicle glycoprotein 2A OS=Mus musculus OX=10090 GN=Sv2a PE=1 SV=1
PladumEVm013989	tr|A0A0J9YUX7|A0A0J9YUX7_MOUSE Solute carrier family 23 member 4 OS=Mus musculus OX=10090 GN=Slc23a4 PE=3 SV=1
PladumEVm014080	sp|Q91XA9|CHIA_MOUSE Acidic mammalian chitinase OS=Mus musculus OX=10090 GN=Chia PE=1 SV=2
PladumEVm014092	tr|Q3V1D7|Q3V1D7_MOUSE BPI fold-containing family C protein OS=Mus musculus OX=10090 GN=Bpifc PE=2 SV=1
PladumEVm014126	sp|Q8C7V3|UTP15_MOUSE U3 small nucleolar RNA-associated protein 15 homolog OS=Mus musculus OX=10090 GN=Utp15 PE=1 SV=1
PladumEVm014189	.
PladumEVm014224	sp|Q9Z2Z6|MCAT_MOUSE Mitochondrial carnitine/acylcarnitine carrier protein OS=Mus musculus OX=10090 GN=Slc25a20 PE=1 SV=1
PladumEVm014339	tr|Q32MG3|Q32MG3_MOUSE L-Fucosyltransferase OS=Mus musculus OX=10090 GN=Fut1 PE=2 SV=1
PladumEVm014557	.
PladumEVm014838	tr|F6TN13|F6TN13_MOUSE RNA-binding region-containing protein 3 (Fragment) OS=Mus musculus OX=10090 GN=Rnpc3 PE=1 SV=1
PladumEVm014856	sp|Q9JMA1|UBP14_MOUSE Ubiquitin carboxyl-terminal hydrolase 14 OS=Mus musculus OX=10090 GN=Usp14 PE=1 SV=3
PladumEVm014886	sp|P33434|MMP2_MOUSE 72 kDa type IV collagenase OS=Mus musculus OX=10090 GN=Mmp2 PE=1 SV=1
PladumEVm014901	sp|Q80XH4|WSCD1_MOUSE WSC domain-containing protein 1 OS=Mus musculus OX=10090 GN=Wscd1 PE=2 SV=1
PladumEVm014978	sp|Q9CX97|WDR55_MOUSE WD repeat-containing protein 55 OS=Mus musculus OX=10090 GN=Wdr55 PE=1 SV=2
PladumEVm014988	sp|Q64459|CP3AB_MOUSE Cytochrome P450 3A11 OS=Mus musculus OX=10090 GN=Cyp3a11 PE=1 SV=1
PladumEVm015062	tr|D3YVQ1|D3YVQ1_MOUSE Interactor protein for cytohesin exchange factors 1 (Fragment) OS=Mus musculus OX=10090 GN=Ipcef1 PE=1 SV=1
PladumEVm015080	sp|O70310|NMT1_MOUSE Glycylpeptide N-tetradecanoyltransferase 1 OS=Mus musculus OX=10090 GN=Nmt1 PE=1 SV=1
PladumEVm015088	sp|Q8BFT9|SVOP_MOUSE Synaptic vesicle 2-related protein OS=Mus musculus OX=10090 GN=Svop PE=1 SV=1
PladumEVm015289	sp|Q8K0E3|SC5AB_MOUSE Sodium/myo-inositol cotransporter 2 OS=Mus musculus OX=10090 GN=Slc5a11 PE=1 SV=1
PladumEVm015340	sp|Q99M31|HSP7E_MOUSE Heat shock 70 kDa protein 14 OS=Mus musculus OX=10090 GN=Hspa14 PE=1 SV=2
PladumEVm015343	sp|Q61830|MRC1_MOUSE Macrophage mannose receptor 1 OS=Mus musculus OX=10090 GN=Mrc1 PE=1 SV=2
PladumEVm015354	sp|A2AVZ9|S43A3_MOUSE Solute carrier family 43 member 3 OS=Mus musculus OX=10090 GN=Slc43a3 PE=1 SV=1
PladumEVm015435	sp|Q99KP6|PRP19_MOUSE Pre-mRNA-processing factor 19 OS=Mus musculus OX=10090 GN=Prpf19 PE=1 SV=1
PladumEVm015461	sp|Q9DAW6|PRP4_MOUSE U4/U6 small nuclear ribonucleoprotein Prp4 OS=Mus musculus OX=10090 GN=Prpf4 PE=1 SV=1
PladumEVm015463	sp|Q9DAW6|PRP4_MOUSE U4/U6 small nuclear ribonucleoprotein Prp4 OS=Mus musculus OX=10090 GN=Prpf4 PE=1 SV=1
PladumEVm015481	tr|J3QNS5|J3QNS5_MOUSE Major facilitator superfamily domain-containing 4B4 OS=Mus musculus OX=10090 GN=Mfsd4b4 PE=4 SV=1
PladumEVm015519	sp|P26638|SYSC_MOUSE Serine--tRNA ligase, cytoplasmic OS=Mus musculus OX=10090 GN=Sars1 PE=1 SV=3
PladumEVm015592	sp|Q8BGK6|YLAT2_MOUSE Y+L amino acid transporter 2 OS=Mus musculus OX=10090 GN=Slc7a6 PE=1 SV=1
PladumEVm015633	sp|P11369|LORF2_MOUSE LINE-1 retrotransposable element ORF2 protein OS=Mus musculus OX=10090 GN=Pol PE=1 SV=2
PladumEVm015638	tr|A0A0A6YWU2|A0A0A6YWU2_MOUSE Neural cell adhesion molecule 1 OS=Mus musculus OX=10090 GN=Ncam1 PE=1 SV=1
PladumEVm015742	sp|Q60641|NR1H4_MOUSE Bile acid receptor OS=Mus musculus OX=10090 GN=Nr1h4 PE=1 SV=3
PladumEVm015818	.
PladumEVm015831	sp|Q3TIX9|SNUT2_MOUSE U4/U6.U5 tri-snRNP-associated protein 2 OS=Mus musculus OX=10090 GN=Usp39 PE=1 SV=2
PladumEVm015864	sp|Q8C669|PELI1_MOUSE E3 ubiquitin-protein ligase pellino homolog 1 OS=Mus musculus OX=10090 GN=Peli1 PE=1 SV=2
PladumEVm015918	sp|Q6IMP4|PANX2_MOUSE Pannexin-2 OS=Mus musculus OX=10090 GN=Panx2 PE=1 SV=2
PladumEVm015931	sp|Q8CE96|TRM6_MOUSE tRNA (adenine(58)-N(1))-methyltransferase non-catalytic subunit TRM6 OS=Mus musculus OX=10090 GN=Trmt6 PE=1 SV=1
PladumEVm015986	sp|Q8K0C4|CP51A_MOUSE Lanosterol 14-alpha demethylase OS=Mus musculus OX=10090 GN=Cyp51a1 PE=1 SV=1
PladumEVm016014	sp|Q3TB48|TM104_MOUSE Transmembrane protein 104 OS=Mus musculus OX=10090 GN=Tmem104 PE=1 SV=1
PladumEVm016090	sp|P11369|LORF2_MOUSE LINE-1 retrotransposable element ORF2 protein OS=Mus musculus OX=10090 GN=Pol PE=1 SV=2
PladumEVm016128	.
PladumEVm016151	tr|F6WMY5|F6WMY5_MOUSE Adhesion G protein-coupled receptor L3 (Fragment) OS=Mus musculus OX=10090 GN=Adgrl3 PE=1 SV=1
PladumEVm016182	sp|Q60676|PPP5_MOUSE Serine/threonine-protein phosphatase 5 OS=Mus musculus OX=10090 GN=Ppp5c PE=1 SV=3
PladumEVm016206	sp|Q3TV65|MPND_MOUSE MPN domain-containing protein OS=Mus musculus OX=10090 GN=Mpnd PE=2 SV=2
PladumEVm016217	sp|Q8C0C7|SYFA_MOUSE Phenylalanine--tRNA ligase alpha subunit OS=Mus musculus OX=10090 GN=Farsa PE=1 SV=1
PladumEVm016236	sp|Q80Y81|RNZ2_MOUSE Zinc phosphodiesterase ELAC protein 2 OS=Mus musculus OX=10090 GN=Elac2 PE=1 SV=1
PladumEVm016247	sp|Q99LM2|CK5P3_MOUSE CDK5 regulatory subunit-associated protein 3 OS=Mus musculus OX=10090 GN=Cdk5rap3 PE=1 SV=1
PladumEVm016250	sp|O08966|S22A1_MOUSE Solute carrier family 22 member 1 OS=Mus musculus OX=10090 GN=Slc22a1 PE=1 SV=2
PladumEVm016354	.
PladumEVm016485	.
PladumEVm016622	sp|B7ZMP1|XPP3_MOUSE Xaa-Pro aminopeptidase 3 OS=Mus musculus OX=10090 GN=Xpnpep3 PE=1 SV=1
PladumEVm016675	sp|Q68FH4|GALK2_MOUSE N-acetylgalactosamine kinase OS=Mus musculus OX=10090 GN=Galk2 PE=1 SV=1
PladumEVm016742	sp|Q61805|LBP_MOUSE Lipopolysaccharide-binding protein OS=Mus musculus OX=10090 GN=Lbp PE=1 SV=2
PladumEVm016862	sp|P49582|ACHA7_MOUSE Neuronal acetylcholine receptor subunit alpha-7 OS=Mus musculus OX=10090 GN=Chrna7 PE=2 SV=1
PladumEVm016895	sp|Q8BWH0|S38A7_MOUSE Putative sodium-coupled neutral amino acid transporter 7 OS=Mus musculus OX=10090 GN=Slc38a7 PE=1 SV=1
PladumEVm016911	tr|A0A140LJB7|A0A140LJB7_MOUSE COP9 signalosome complex subunit 1 OS=Mus musculus OX=10090 GN=Gps1 PE=1 SV=1
PladumEVm016941	sp|Q9JJL8|SYSM_MOUSE Serine--tRNA ligase, mitochondrial OS=Mus musculus OX=10090 GN=Sars2 PE=1 SV=2
PladumEVm016945	sp|E9Q6E9|SIMC1_MOUSE SUMO-interacting motif-containing protein 1 OS=Mus musculus OX=10090 GN=Simc1 PE=1 SV=1
PladumEVm017026	tr|A2ARD6|A2ARD6_MOUSE Kynureninase OS=Mus musculus OX=10090 GN=Kynu PE=1 SV=1
PladumEVm017031	.
PladumEVm017085	sp|Q7TMW6|CIAO3_MOUSE Cytosolic iron-sulfur assembly component 3 OS=Mus musculus OX=10090 GN=Ciao3 PE=1 SV=2
PladumEVm017192	sp|P16675|PPGB_MOUSE Lysosomal protective protein OS=Mus musculus OX=10090 GN=Ctsa PE=1 SV=1
PladumEVm017198	.
PladumEVm017248	sp|B0V2N1|PTPRS_MOUSE Receptor-type tyrosine-protein phosphatase S OS=Mus musculus OX=10090 GN=Ptprs PE=1 SV=1
PladumEVm017410	sp|O35929|REM1_MOUSE GTP-binding protein REM 1 OS=Mus musculus OX=10090 GN=Rem1 PE=1 SV=1
PladumEVm017431	sp|Q9CYF5|RCC1L_MOUSE RCC1-like G exchanging factor-like protein OS=Mus musculus OX=10090 GN=Rcc1l PE=1 SV=1
PladumEVm017461	sp|Q91WN4|KMO_MOUSE Kynurenine 3-monooxygenase OS=Mus musculus OX=10090 GN=Kmo PE=1 SV=1
PladumEVm017618	tr|Q4JJC0|Q4JJC0_MOUSE PAR3 splice variant (Fragment) OS=Mus musculus OX=10090 GN=Pard3 PE=1 SV=1
PladumEVm017666	sp|P53996|CNBP_MOUSE Cellular nucleic acid-binding protein OS=Mus musculus OX=10090 GN=Cnbp PE=1 SV=2
PladumEVm017791	sp|Q9D174|S18L2_MOUSE SS18-like protein 2 OS=Mus musculus OX=10090 GN=Ss18l2 PE=3 SV=1
PladumEVm017863	.
PladumEVm017899	sp|P97770|THUM3_MOUSE THUMP domain-containing protein 3 OS=Mus musculus OX=10090 GN=Thumpd3 PE=1 SV=1
PladumEVm017922	sp|Q7TMY8|HUWE1_MOUSE E3 ubiquitin-protein ligase HUWE1 OS=Mus musculus OX=10090 GN=Huwe1 PE=1 SV=5
PladumEVm017923	sp|Q8BJ51|MFS11_MOUSE UNC93-like protein MFSD11 OS=Mus musculus OX=10090 GN=Mfsd11 PE=1 SV=1
PladumEVm018069	sp|Q91XA9|CHIA_MOUSE Acidic mammalian chitinase OS=Mus musculus OX=10090 GN=Chia PE=1 SV=2
PladumEVm018134	.
PladumEVm018226	sp|Q8BGC3|MOT12_MOUSE Monocarboxylate transporter 12 OS=Mus musculus OX=10090 GN=Slc16a12 PE=1 SV=1
PladumEVm018303	.
PladumEVm018384	.
PladumEVm018419	sp|Q9DB72|BTBDH_MOUSE BTB/POZ domain-containing protein 17 OS=Mus musculus OX=10090 GN=Btbd17 PE=1 SV=1
PladumEVm018537	sp|Q9CPW9|MAP12_MOUSE Methionine aminopeptidase 1D, mitochondrial OS=Mus musculus OX=10090 GN=Metap1d PE=2 SV=1
PladumEVm018559	tr|A2ALB2|A2ALB2_MOUSE RNA exonuclease 4 OS=Mus musculus OX=10090 GN=Rexo4 PE=1 SV=1
PladumEVm018587	sp|Q3UIK4|MET14_MOUSE N6-adenosine-methyltransferase non-catalytic subunit OS=Mus musculus OX=10090 GN=Mettl14 PE=1 SV=1
PladumEVm018648	sp|Q4VBE8|WDR18_MOUSE WD repeat-containing protein 18 OS=Mus musculus OX=10090 GN=Wdr18 PE=1 SV=1
PladumEVm018686	sp|Q31125|S39A7_MOUSE Zinc transporter SLC39A7 OS=Mus musculus OX=10090 GN=Slc39a7 PE=1 SV=2
PladumEVm018700	.
PladumEVm018734	sp|Q9D880|TIM50_MOUSE Mitochondrial import inner membrane translocase subunit TIM50 OS=Mus musculus OX=10090 GN=Timm50 PE=1 SV=1
PladumEVm018735	sp|P27808|MGAT1_MOUSE Alpha-1,3-mannosyl-glycoprotein 2-beta-N-acetylglucosaminyltransferase OS=Mus musculus OX=10090 GN=Mgat1 PE=1 SV=1
PladumEVm018751	sp|Q52KR2|LRIG2_MOUSE Leucine-rich repeats and immunoglobulin-like domains protein 2 OS=Mus musculus OX=10090 GN=Lrig2 PE=1 SV=1
PladumEVm018763	sp|Q8VCW8|ACSF2_MOUSE Medium-chain acyl-CoA ligase ACSF2, mitochondrial OS=Mus musculus OX=10090 GN=Acsf2 PE=1 SV=1
PladumEVm018791	.
PladumEVm018801	sp|O35638|STAG2_MOUSE Cohesin subunit SA-2 OS=Mus musculus OX=10090 GN=Stag2 PE=1 SV=3
PladumEVm018807	tr|Q08BU3|Q08BU3_MOUSE OTTMUSG00000016588 protein OS=Mus musculus OX=10090 GN=Zfp970 PE=2 SV=1
PladumEVm018854	.
PladumEVm019061	.
PladumEVm019128	sp|P57787|MOT4_MOUSE Monocarboxylate transporter 4 OS=Mus musculus OX=10090 GN=Slc16a3 PE=1 SV=1
PladumEVm019129	.
PladumEVm019186	sp|P11416|RARA_MOUSE Retinoic acid receptor alpha OS=Mus musculus OX=10090 GN=Rara PE=1 SV=1
PladumEVm019190	.
PladumEVm019202	sp|Q61830|MRC1_MOUSE Macrophage mannose receptor 1 OS=Mus musculus OX=10090 GN=Mrc1 PE=1 SV=2
PladumEVm019222	.
PladumEVm019230	sp|Q9D668|ARRD2_MOUSE Arrestin domain-containing protein 2 OS=Mus musculus OX=10090 GN=Arrdc2 PE=2 SV=1
PladumEVm019283	sp|P97452|BOP1_MOUSE Ribosome biogenesis protein BOP1 OS=Mus musculus OX=10090 GN=Bop1 PE=1 SV=1
PladumEVm019383	sp|Q8BWY3|ERF1_MOUSE Eukaryotic peptide chain release factor subunit 1 OS=Mus musculus OX=10090 GN=Etf1 PE=1 SV=4
PladumEVm019473	tr|A0A140LJC7|A0A140LJC7_MOUSE Predicted gene, 19410 OS=Mus musculus OX=10090 GN=Gm19410 PE=4 SV=1
PladumEVm019501	sp|Q9CXT6|KDM8_MOUSE Bifunctional peptidase and arginyl-hydroxylase JMJD5 OS=Mus musculus OX=10090 GN=Kdm8 PE=1 SV=1
PladumEVm019589	.
PladumEVm019617	sp|Q8BWH0|S38A7_MOUSE Putative sodium-coupled neutral amino acid transporter 7 OS=Mus musculus OX=10090 GN=Slc38a7 PE=1 SV=1
PladumEVm019632	sp|Q60738|ZNT1_MOUSE Zinc transporter 1 OS=Mus musculus OX=10090 GN=Slc30a1 PE=1 SV=1
PladumEVm019662	sp|Q8BG32|PSD11_MOUSE 26S proteasome non-ATPase regulatory subunit 11 OS=Mus musculus OX=10090 GN=Psmd11 PE=1 SV=3
PladumEVm019695	sp|P48776|T23O_MOUSE Tryptophan 2,3-dioxygenase OS=Mus musculus OX=10090 GN=Tdo2 PE=1 SV=2
PladumEVm019815	.
PladumEVm019829	sp|Q91XP5|GLRA3_MOUSE Glycine receptor subunit alpha-3 OS=Mus musculus OX=10090 GN=Glra3 PE=1 SV=2
PladumEVm019886	sp|O54825|BYST_MOUSE Bystin OS=Mus musculus OX=10090 GN=Bysl PE=1 SV=3
PladumEVm019923	.
PladumEVm019945	.
PladumEVm020141	tr|E9Q5Z7|E9Q5Z7_MOUSE FRAS1-related extracellular matrix protein 1 OS=Mus musculus OX=10090 GN=Frem1 PE=1 SV=1
PladumEVm020460	sp|P26262|KLKB1_MOUSE Plasma kallikrein OS=Mus musculus OX=10090 GN=Klkb1 PE=1 SV=2
PladumEVm020650	sp|Q9D6N1|CAH13_MOUSE Carbonic anhydrase 13 OS=Mus musculus OX=10090 GN=Ca13 PE=1 SV=1
PladumEVm020681	tr|Q3UKP1|Q3UKP1_MOUSE NAD-dependent protein deacetylase sirtuin-6 OS=Mus musculus OX=10090 GN=Sirt6 PE=1 SV=1
PladumEVm020949	.
PladumEVm020959	sp|Q9JKV1|ADRM1_MOUSE Proteasomal ubiquitin receptor ADRM1 OS=Mus musculus OX=10090 GN=Adrm1 PE=1 SV=2
PladumEVm020991	sp|Q80WQ9|ZBED4_MOUSE Zinc finger BED domain-containing protein 4 OS=Mus musculus OX=10090 GN=Zbed4 PE=2 SV=1
PladumEVm021185	sp|Q5NCQ5|DPH1_MOUSE 2-(3-amino-3-carboxypropyl)histidine synthase subunit 1 OS=Mus musculus OX=10090 GN=Dph1 PE=1 SV=1
PladumEVm021229	sp|Q5NCQ5|DPH1_MOUSE 2-(3-amino-3-carboxypropyl)histidine synthase subunit 1 OS=Mus musculus OX=10090 GN=Dph1 PE=1 SV=1
PladumEVm021280	tr|G3X8Z7|G3X8Z7_MOUSE Cholinergic receptor, nicotinic, alpha polypeptide 9 OS=Mus musculus OX=10090 GN=Chrna9 PE=3 SV=1
PladumEVm021457	.
PladumEVm021464	.
PladumEVm021530	sp|Q3V1H9|SAMD5_MOUSE Sterile alpha motif domain-containing protein 5 OS=Mus musculus OX=10090 GN=Samd5 PE=1 SV=1
PladumEVm021546	sp|Q8C767|PPR3B_MOUSE Protein phosphatase 1 regulatory subunit 3B OS=Mus musculus OX=10090 GN=Ppp1r3b PE=1 SV=1
PladumEVm021753	sp|P58269|DPF3_MOUSE Zinc finger protein DPF3 OS=Mus musculus OX=10090 GN=Dpf3 PE=1 SV=2
PladumEVm021794	.
PladumEVm021814	tr|F6RJV6|F6RJV6_MOUSE LanC-like protein 2 (Fragment) OS=Mus musculus OX=10090 GN=Lancl2 PE=1 SV=1
PladumEVm021859	sp|P63271|SPT4A_MOUSE Transcription elongation factor SPT4-A OS=Mus musculus OX=10090 GN=Supt4h1a PE=2 SV=1
PladumEVm021862	sp|Q922Y2|TRI59_MOUSE Tripartite motif-containing protein 59 OS=Mus musculus OX=10090 GN=Trim59 PE=1 SV=2
PladumEVm021907	.
PladumEVm021960	sp|P17439|GLCM_MOUSE Lysosomal acid glucosylceramidase OS=Mus musculus OX=10090 GN=Gba PE=1 SV=1
PladumEVm022033	.
PladumEVm022049	.
PladumEVm022054	sp|O35490|BHMT1_MOUSE Betaine--homocysteine S-methyltransferase 1 OS=Mus musculus OX=10090 GN=Bhmt PE=1 SV=1
PladumEVm022173	sp|P62334|PRS10_MOUSE 26S proteasome regulatory subunit 10B OS=Mus musculus OX=10090 GN=Psmc6 PE=1 SV=1
PladumEVm022182	.
PladumEVm022225	sp|Q6IMP4|PANX2_MOUSE Pannexin-2 OS=Mus musculus OX=10090 GN=Panx2 PE=1 SV=2
PladumEVm022241	.
PladumEVm022260	.
PladumEVm022333	sp|Q8BYF6|SC5A8_MOUSE Sodium-coupled monocarboxylate transporter 1 OS=Mus musculus OX=10090 GN=Slc5a8 PE=1 SV=1
PladumEVm022704	tr|A0A0A6YWB3|A0A0A6YWB3_MOUSE G patch domain-containing protein 4 (Fragment) OS=Mus musculus OX=10090 GN=Gpatch4 PE=1 SV=1
PladumEVm022726	sp|Q99JF5|MVD1_MOUSE Diphosphomevalonate decarboxylase OS=Mus musculus OX=10090 GN=Mvd PE=1 SV=2
PladumEVm022740	sp|Q99JF5|MVD1_MOUSE Diphosphomevalonate decarboxylase OS=Mus musculus OX=10090 GN=Mvd PE=1 SV=2
PladumEVm022762	sp|B2RU80|PTPRB_MOUSE Receptor-type tyrosine-protein phosphatase beta OS=Mus musculus OX=10090 GN=Ptprb PE=1 SV=1
PladumEVm022802	.
PladumEVm022806	sp|Q9D0R9|WDR89_MOUSE WD repeat-containing protein 89 OS=Mus musculus OX=10090 GN=Wdr89 PE=2 SV=1
PladumEVm022989	.
PladumEVm022997	tr|A0A1B0GSZ6|A0A1B0GSZ6_MOUSE Fibroblast growth factor receptor 1 (Fragment) OS=Mus musculus OX=10090 GN=Fgfr1 PE=1 SV=1
PladumEVm023013	sp|Q922Q9|CHID1_MOUSE Chitinase domain-containing protein 1 OS=Mus musculus OX=10090 GN=Chid1 PE=1 SV=1
PladumEVm023220	sp|O35226|PSMD4_MOUSE 26S proteasome non-ATPase regulatory subunit 4 OS=Mus musculus OX=10090 GN=Psmd4 PE=1 SV=1
PladumEVm023315	.
PladumEVm023339	tr|J3QPW5|J3QPW5_MOUSE Major facilitator superfamily domain-containing 4B4 OS=Mus musculus OX=10090 GN=Mfsd4b4 PE=4 SV=1
PladumEVm023425	.
PladumEVm023459	sp|P68033|ACTC_MOUSE Actin, alpha cardiac muscle 1 OS=Mus musculus OX=10090 GN=Actc1 PE=1 SV=1
PladumEVm023460	.
PladumEVm023549	.
PladumEVm023602	sp|Q8BGP6|S2540_MOUSE Solute carrier family 25 member 40 OS=Mus musculus OX=10090 GN=Slc25a40 PE=1 SV=1
PladumEVm023606	sp|Q91ZW2|OFUT1_MOUSE GDP-fucose protein O-fucosyltransferase 1 OS=Mus musculus OX=10090 GN=Pofut1 PE=1 SV=1
PladumEVm023703	sp|Q9QZM2|DPOG2_MOUSE DNA polymerase subunit gamma-2, mitochondrial OS=Mus musculus OX=10090 GN=Polg2 PE=1 SV=2
PladumEVm023735	.
PladumEVm023780	.
PladumEVm023793	tr|A0A571BEC8|A0A571BEC8_MOUSE Low-density lipoprotein receptor-related protein 8 OS=Mus musculus OX=10090 GN=Lrp8 PE=1 SV=1
PladumEVm023798	.
PladumEVm023950	sp|Q9JJT0|RCL1_MOUSE RNA 3-terminal phosphate cyclase-like protein OS=Mus musculus OX=10090 GN=Rcl1 PE=2 SV=1
PladumEVm023989	.
PladumEVm023997	tr|E0CZ22|E0CZ22_MOUSE Maestro heat-like repeat family member 1 OS=Mus musculus OX=10090 GN=Mroh1 PE=1 SV=1
PladumEVm024098	sp|P60710|ACTB_MOUSE Actin, cytoplasmic 1 OS=Mus musculus OX=10090 GN=Actb PE=1 SV=1
PladumEVm024108	.
PladumEVm024208	tr|A2RSX2|A2RSX2_MOUSE Motor neuron and pancreas homeobox 1 OS=Mus musculus OX=10090 GN=Mnx1 PE=2 SV=1
PladumEVm024234	sp|A7MCT6|EKI2_MOUSE Ethanolamine kinase 2 OS=Mus musculus OX=10090 GN=Etnk2 PE=1 SV=1
PladumEVm024276	sp|Q3UZW7|EF2KT_MOUSE Protein-lysine N-methyltransferase EEF2KMT OS=Mus musculus OX=10090 GN=Eef2kmt PE=1 SV=1
PladumEVm024287	tr|A0A1D5RMB0|A0A1D5RMB0_MOUSE Alcohol dehydrogenase 6B (class V) OS=Mus musculus OX=10090 GN=Adh6b PE=3 SV=1
PladumEVm024305	sp|Q80XL7|MPPE1_MOUSE Metallophosphoesterase 1 OS=Mus musculus OX=10090 GN=Mppe1 PE=2 SV=1
PladumEVm024325	sp|P35412|GPR12_MOUSE G-protein coupled receptor 12 OS=Mus musculus OX=10090 GN=Gpr12 PE=2 SV=1
PladumEVm024365	.
PladumEVm024570	sp|Q9JK81|MYG1_MOUSE MYG1 exonuclease OS=Mus musculus OX=10090 GN=Myg1 PE=1 SV=1
PladumEVm024577	tr|A0A0N4SVN9|A0A0N4SVN9_MOUSE Lithostathine-2 (Fragment) OS=Mus musculus OX=10090 GN=Reg2 PE=1 SV=3
PladumEVm024619	sp|Q9QXA6|BAT1_MOUSE b(0,+)-type amino acid transporter 1 OS=Mus musculus OX=10090 GN=Slc7a9 PE=1 SV=1
PladumEVm024651	.
PladumEVm024693	sp|Q9D8V0|HM13_MOUSE Minor histocompatibility antigen H13 OS=Mus musculus OX=10090 GN=Hm13 PE=1 SV=1
PladumEVm024803	.
PladumEVm024806	sp|Q9CYH6|RRS1_MOUSE Ribosome biogenesis regulatory protein homolog OS=Mus musculus OX=10090 GN=Rrs1 PE=1 SV=1
PladumEVm024834	sp|P32233|DRG1_MOUSE Developmentally-regulated GTP-binding protein 1 OS=Mus musculus OX=10090 GN=Drg1 PE=1 SV=1
PladumEVm024893	sp|Q920E5|FPPS_MOUSE Farnesyl pyrophosphate synthase OS=Mus musculus OX=10090 GN=Fdps PE=1 SV=1
PladumEVm024908	sp|Q76LL6|FHOD3_MOUSE FH1/FH2 domain-containing protein 3 OS=Mus musculus OX=10090 GN=Fhod3 PE=1 SV=1
PladumEVm024965	sp|Q9JMB0|GKAP1_MOUSE G kinase-anchoring protein 1 OS=Mus musculus OX=10090 GN=Gkap1 PE=1 SV=1
PladumEVm024998	.
PladumEVm025095	sp|Q9Z186|G6PC2_MOUSE Glucose-6-phosphatase 2 OS=Mus musculus OX=10090 GN=G6pc2 PE=1 SV=1
PladumEVm025223	sp|O88697|STK16_MOUSE Serine/threonine-protein kinase 16 OS=Mus musculus OX=10090 GN=Stk16 PE=1 SV=3
PladumEVm025238	.
PladumEVm025548	sp|O35490|BHMT1_MOUSE Betaine--homocysteine S-methyltransferase 1 OS=Mus musculus OX=10090 GN=Bhmt PE=1 SV=1
PladumEVm025564	sp|Q9EQC0|CHST1_MOUSE Carbohydrate sulfotransferase 1 OS=Mus musculus OX=10090 GN=Chst1 PE=2 SV=1
PladumEVm025573	.
PladumEVm025587	sp|A4FUP9|GL1D1_MOUSE Glycosyltransferase 1 domain-containing protein 1 OS=Mus musculus OX=10090 GN=Glt1d1 PE=2 SV=2
PladumEVm025616	sp|Q61249|IGBP1_MOUSE Immunoglobulin-binding protein 1 OS=Mus musculus OX=10090 GN=Igbp1 PE=1 SV=1
PladumEVm025633	sp|Q9Z0F0|B3GT4_MOUSE Beta-1,3-galactosyltransferase 4 OS=Mus musculus OX=10090 GN=B3galt4 PE=1 SV=1
PladumEVm025713	sp|Q99J36|THUM1_MOUSE THUMP domain-containing protein 1 OS=Mus musculus OX=10090 GN=Thumpd1 PE=1 SV=1
PladumEVm025754	tr|A0A0U1RP69|A0A0U1RP69_MOUSE Coiled-coil domain-containing protein 97 (Fragment) OS=Mus musculus OX=10090 GN=Ccdc97 PE=1 SV=1
PladumEVm025823	sp|O35710|NOCT_MOUSE Nocturnin OS=Mus musculus OX=10090 GN=Noct PE=1 SV=3
PladumEVm025831	.
PladumEVm025908	.
PladumEVm025933	.
PladumEVm026003	sp|Q8VID5|RECQ5_MOUSE ATP-dependent DNA helicase Q5 OS=Mus musculus OX=10090 GN=Recql5 PE=1 SV=1
PladumEVm026160	sp|Q8R2M2|TDIF2_MOUSE Deoxynucleotidyltransferase terminal-interacting protein 2 OS=Mus musculus OX=10090 GN=Dnttip2 PE=1 SV=1
PladumEVm026178	sp|O09037|REG3A_MOUSE Regenerating islet-derived protein 3-alpha OS=Mus musculus OX=10090 GN=Reg3a PE=1 SV=1
PladumEVm026195	sp|Q9JIF0|ANM1_MOUSE Protein arginine N-methyltransferase 1 OS=Mus musculus OX=10090 GN=Prmt1 PE=1 SV=1
PladumEVm026245	sp|Q9D4C9|CLVS1_MOUSE Clavesin-1 OS=Mus musculus OX=10090 GN=Clvs1 PE=1 SV=1
PladumEVm026352	.
PladumEVm026382	sp|Q925H0|ASIC2_MOUSE Acid-sensing ion channel 2 OS=Mus musculus OX=10090 GN=Asic2 PE=1 SV=1
PladumEVm026423	.
PladumEVm026427	sp|Q9CXT6|KDM8_MOUSE Bifunctional peptidase and arginyl-hydroxylase JMJD5 OS=Mus musculus OX=10090 GN=Kdm8 PE=1 SV=1
PladumEVm026515	sp|Q6PE01|SNR40_MOUSE U5 small nuclear ribonucleoprotein 40 kDa protein OS=Mus musculus OX=10090 GN=Snrnp40 PE=1 SV=1
PladumEVm026535	.
PladumEVm026544	sp|Q8BGC3|MOT12_MOUSE Monocarboxylate transporter 12 OS=Mus musculus OX=10090 GN=Slc16a12 PE=1 SV=1
PladumEVm026590	sp|Q80VC6|TSAP1_MOUSE tRNA selenocysteine 1-associated protein 1 OS=Mus musculus OX=10090 GN=Trnau1ap PE=1 SV=2
PladumEVm026715	sp|Q8C165|P20D1_MOUSE N-fatty-acyl-amino acid synthase/hydrolase PM20D1 OS=Mus musculus OX=10090 GN=Pm20d1 PE=1 SV=1
PladumEVm026755	sp|P52432|RPAC1_MOUSE DNA-directed RNA polymerases I and III subunit RPAC1 OS=Mus musculus OX=10090 GN=Polr1c PE=1 SV=3
PladumEVm026756	sp|P52432|RPAC1_MOUSE DNA-directed RNA polymerases I and III subunit RPAC1 OS=Mus musculus OX=10090 GN=Polr1c PE=1 SV=3
PladumEVm026822	sp|Q8VE96|S35F6_MOUSE Solute carrier family 35 member F6 OS=Mus musculus OX=10090 GN=Slc35f6 PE=1 SV=1
PladumEVm026912	sp|Q8C142|ARH_MOUSE Low density lipoprotein receptor adapter protein 1 OS=Mus musculus OX=10090 GN=Ldlrap1 PE=1 SV=3
PladumEVm026996	sp|P70279|SURF6_MOUSE Surfeit locus protein 6 OS=Mus musculus OX=10090 GN=Surf6 PE=1 SV=1
PladumEVm027038	sp|P11369|LORF2_MOUSE LINE-1 retrotransposable element ORF2 protein OS=Mus musculus OX=10090 GN=Pol PE=1 SV=2
PladumEVm027102	tr|A2AQR4|A2AQR4_MOUSE Zinc finger protein 64 OS=Mus musculus OX=10090 GN=Zfp64 PE=1 SV=1
PladumEVm027110	.
PladumEVm027279	.
PladumEVm027517	.
PladumEVm027529	.
PladumEVm027545	sp|P61965|WDR5_MOUSE WD repeat-containing protein 5 OS=Mus musculus OX=10090 GN=Wdr5 PE=1 SV=1
PladumEVm027552	.
PladumEVm027595	tr|A0A087WQB0|A0A087WQB0_MOUSE Mortality factor 4-like protein 1 OS=Mus musculus OX=10090 GN=Morf4l1 PE=1 SV=1
PladumEVm027596	sp|Q9Z2G0|FEM1B_MOUSE Protein fem-1 homolog B OS=Mus musculus OX=10090 GN=Fem1b PE=1 SV=1
PladumEVm027844	sp|Q9CPW9|MAP12_MOUSE Methionine aminopeptidase 1D, mitochondrial OS=Mus musculus OX=10090 GN=Metap1d PE=2 SV=1
PladumEVm027895	sp|Q504N0|CBPA2_MOUSE Carboxypeptidase A2 OS=Mus musculus OX=10090 GN=Cpa2 PE=1 SV=1
PladumEVm027930	sp|Q9DB96|NGDN_MOUSE Neuroguidin OS=Mus musculus OX=10090 GN=Ngdn PE=1 SV=1
PladumEVm028054	sp|P47199|QOR_MOUSE Quinone oxidoreductase OS=Mus musculus OX=10090 GN=Cryz PE=1 SV=1
PladumEVm028071	sp|Q3TVC7|CCDB1_MOUSE Cyclin-D1-binding protein 1 OS=Mus musculus OX=10090 GN=Ccndbp1 PE=1 SV=1
PladumEVm028110	sp|Q3U5F4|YRDC_MOUSE YrdC domain-containing protein, mitochondrial OS=Mus musculus OX=10090 GN=Yrdc PE=1 SV=1
PladumEVm028208	sp|P53995|APC1_MOUSE Anaphase-promoting complex subunit 1 OS=Mus musculus OX=10090 GN=Anapc1 PE=1 SV=2
PladumEVm028232	.
PladumEVm028268	sp|Q9D939|ST1C2_MOUSE Sulfotransferase 1C2 OS=Mus musculus OX=10090 GN=Sult1c2 PE=1 SV=1
PladumEVm028287	.
PladumEVm028326	.
PladumEVm028497	.
PladumEVm028515	tr|A0A5F8MPH8|A0A5F8MPH8_MOUSE Tenascin XB OS=Mus musculus OX=10090 GN=Tnxb PE=1 SV=1
PladumEVm028673	sp|Q9CWD3|NUD17_MOUSE Nucleoside diphosphate-linked moiety X motif 17 OS=Mus musculus OX=10090 GN=Nudt17 PE=2 SV=1
PladumEVm028761	sp|Q9DCU6|RM04_MOUSE 39S ribosomal protein L4, mitochondrial OS=Mus musculus OX=10090 GN=Mrpl4 PE=1 SV=1
PladumEVm028874	tr|A0A087WSB9|A0A087WSB9_MOUSE Membrane-spanning 4-domains, subfamily A, member 12 OS=Mus musculus OX=10090 GN=Ms4a12 PE=3 SV=1
PladumEVm028894	.
PladumEVm028903	.
PladumEVm028915	sp|Q8BYK4|RDH12_MOUSE Retinol dehydrogenase 12 OS=Mus musculus OX=10090 GN=Rdh12 PE=2 SV=1
PladumEVm028948	.
PladumEVm028984	sp|Q80XH4|WSCD1_MOUSE WSC domain-containing protein 1 OS=Mus musculus OX=10090 GN=Wscd1 PE=2 SV=1
PladumEVm029130	.
PladumEVm029140	sp|Q8BYK4|RDH12_MOUSE Retinol dehydrogenase 12 OS=Mus musculus OX=10090 GN=Rdh12 PE=2 SV=1
PladumEVm029186	sp|Q8CCB5|MET24_MOUSE Methyltransferase-like protein 24 OS=Mus musculus OX=10090 GN=Mettl24 PE=2 SV=1
PladumEVm029290	.
PladumEVm029370	tr|E9Q2X2|E9Q2X2_MOUSE Neurexin-3-beta OS=Mus musculus OX=10090 GN=Nrxn3 PE=1 SV=1
PladumEVm029438	sp|Q6IMP4|PANX2_MOUSE Pannexin-2 OS=Mus musculus OX=10090 GN=Panx2 PE=1 SV=2
PladumEVm029516	.
PladumEVm029521	tr|A0A0A6YW72|A0A0A6YW72_MOUSE Dachsous cadherin-related 2 OS=Mus musculus OX=10090 GN=Dchs2 PE=4 SV=1
PladumEVm029554	sp|P05208|CEL2A_MOUSE Chymotrypsin-like elastase family member 2A OS=Mus musculus OX=10090 GN=Cela2a PE=1 SV=1
PladumEVm029579	sp|Q9CRD2|EMC2_MOUSE ER membrane protein complex subunit 2 OS=Mus musculus OX=10090 GN=Emc2 PE=1 SV=1
PladumEVm029583	sp|Q60809|CNOT7_MOUSE CCR4-NOT transcription complex subunit 7 OS=Mus musculus OX=10090 GN=Cnot7 PE=1 SV=1
PladumEVm029584	.
PladumEVm029617	sp|Q9DB05|SNAA_MOUSE Alpha-soluble NSF attachment protein OS=Mus musculus OX=10090 GN=Napa PE=1 SV=1
PladumEVm029695	sp|Q8R1B8|RORB_MOUSE Nuclear receptor ROR-beta OS=Mus musculus OX=10090 GN=Rorb PE=1 SV=3
PladumEVm029767	.
PladumEVm029826	sp|Q9DCA5|BRX1_MOUSE Ribosome biogenesis protein BRX1 homolog OS=Mus musculus OX=10090 GN=Brix1 PE=1 SV=3
PladumEVm029961	.
PladumEVm029973	sp|O70579|PM34_MOUSE Peroxisomal membrane protein PMP34 OS=Mus musculus OX=10090 GN=Slc25a17 PE=1 SV=1
PladumEVm029985	tr|A0A384DV69|A0A384DV69_MOUSE Protein eva-1 homolog C OS=Mus musculus OX=10090 GN=Eva1c PE=1 SV=1
PladumEVm029988	sp|Q9JIN6|KCMB4_MOUSE Calcium-activated potassium channel subunit beta-4 OS=Mus musculus OX=10090 GN=Kcnmb4 PE=1 SV=1
PladumEVm030020	sp|B1AS42|NB5R5_MOUSE NADH-cytochrome b5 reductase-like OS=Mus musculus OX=10090 GN=Cyb5rl PE=2 SV=1
PladumEVm030060	sp|Q9DB40|MED27_MOUSE Mediator of RNA polymerase II transcription subunit 27 OS=Mus musculus OX=10090 GN=Med27 PE=2 SV=2
PladumEVm030102	tr|D3YU12|D3YU12_MOUSE NmrA-like family domain-containing protein 1 OS=Mus musculus OX=10090 GN=Nmral1 PE=1 SV=1
PladumEVm030221	.
PladumEVm030266	sp|Q8CHP8|PGP_MOUSE Glycerol-3-phosphate phosphatase OS=Mus musculus OX=10090 GN=Pgp PE=1 SV=1
PladumEVm030439	.
PladumEVm030529	sp|Q80X95|RRAGA_MOUSE Ras-related GTP-binding protein A OS=Mus musculus OX=10090 GN=Rraga PE=1 SV=1
PladumEVm030539	.
PladumEVm030668	sp|Q3USF0|B3GN6_MOUSE Acetylgalactosaminyl-O-glycosyl-glycoprotein beta-1,3-N-acetylglucosaminyltransferase OS=Mus musculus OX=10090 GN=B3gnt6 PE=2 SV=2
PladumEVm030815	.
PladumEVm030839	sp|P27046|MA2A1_MOUSE Alpha-mannosidase 2 OS=Mus musculus OX=10090 GN=Man2a1 PE=1 SV=2
PladumEVm030847	.
PladumEVm030994	sp|Q9D939|ST1C2_MOUSE Sulfotransferase 1C2 OS=Mus musculus OX=10090 GN=Sult1c2 PE=1 SV=1
PladumEVm031007	sp|Q9CY27|TECR_MOUSE Very-long-chain enoyl-CoA reductase OS=Mus musculus OX=10090 GN=Tecr PE=1 SV=1
PladumEVm031014	.
PladumEVm031040	sp|O88822|SC5D_MOUSE Lathosterol oxidase OS=Mus musculus OX=10090 GN=Sc5d PE=2 SV=2
PladumEVm031117	sp|Q99LN9|DOHH_MOUSE Deoxyhypusine hydroxylase OS=Mus musculus OX=10090 GN=Dohh PE=1 SV=2
PladumEVm031207	.
PladumEVm031249	sp|Q8R3S2|TSN33_MOUSE Tetraspanin-33 OS=Mus musculus OX=10090 GN=Tspan33 PE=1 SV=1
PladumEVm031300	tr|B2RXV6|B2RXV6_MOUSE Adhesion G-protein-coupled receptor D1 OS=Mus musculus OX=10090 GN=Adgrd1 PE=2 SV=1
PladumEVm031305	.
PladumEVm031317	tr|E9QNL5|E9QNL5_MOUSE Sulfotransferase OS=Mus musculus OX=10090 GN=Sult1a1 PE=1 SV=2
PladumEVm031333	.
PladumEVm031442	sp|Q8C9A2|ENDOV_MOUSE Endonuclease V OS=Mus musculus OX=10090 GN=Endov PE=1 SV=2
PladumEVm031632	sp|Q5DTZ0|NYNRI_MOUSE Protein NYNRIN OS=Mus musculus OX=10090 GN=Nynrin PE=2 SV=2
PladumEVm031706	sp|Q9D939|ST1C2_MOUSE Sulfotransferase 1C2 OS=Mus musculus OX=10090 GN=Sult1c2 PE=1 SV=1
PladumEVm031755	sp|Q9CY21|BUD23_MOUSE Probable 18S rRNA (guanine-N(7))-methyltransferase OS=Mus musculus OX=10090 GN=Bud23 PE=1 SV=1
PladumEVm031757	sp|O35075|VP26C_MOUSE Vacuolar protein sorting-associated protein 26C OS=Mus musculus OX=10090 GN=Vps26c PE=1 SV=1
PladumEVm031786	.
PladumEVm031933	.
PladumEVm032022	tr|A0A1L1SRD6|A0A1L1SRD6_MOUSE Neogenin (Fragment) OS=Mus musculus OX=10090 GN=Neo1 PE=1 SV=1
PladumEVm032052	sp|Q9CRA4|MSMO1_MOUSE Methylsterol monooxygenase 1 OS=Mus musculus OX=10090 GN=Msmo1 PE=1 SV=1
PladumEVm032177	sp|Q9DB77|QCR2_MOUSE Cytochrome b-c1 complex subunit 2, mitochondrial OS=Mus musculus OX=10090 GN=Uqcrc2 PE=1 SV=1
PladumEVm032213	.
PladumEVm032277	.
PladumEVm032382	sp|Q9CRD2|EMC2_MOUSE ER membrane protein complex subunit 2 OS=Mus musculus OX=10090 GN=Emc2 PE=1 SV=1
PladumEVm032401	sp|P0DPE0|EFMT4_MOUSE EEF1A lysine methyltransferase 4 OS=Mus musculus OX=10090 GN=Eef1akmt4 PE=2 SV=1
PladumEVm032422	tr|F6WPW1|F6WPW1_MOUSE Polyprenol reductase OS=Mus musculus OX=10090 GN=Srd5a3 PE=1 SV=1
PladumEVm032536	.
PladumEVm032667	sp|Q9DC16|ERGI1_MOUSE Endoplasmic reticulum-Golgi intermediate compartment protein 1 OS=Mus musculus OX=10090 GN=Ergic1 PE=1 SV=1
PladumEVm032705	tr|D3YX34|D3YX34_MOUSE Dynactin subunit 1 OS=Mus musculus OX=10090 GN=Dctn1 PE=1 SV=1
PladumEVm032721	.
PladumEVm033021	sp|Q9D1R2|KTI12_MOUSE Protein KTI12 homolog OS=Mus musculus OX=10090 GN=Kti12 PE=1 SV=1
PladumEVm033129	tr|A0A6Q6QXN1|A0A6Q6QXN1_MOUSE ATP-dependent DNA helicase PIF1 OS=Mus musculus OX=10090 GN=Pif1 PE=1 SV=1
PladumEVm033153	.
PladumEVm033169	sp|Q9CZT6|CMS1_MOUSE Protein CMSS1 OS=Mus musculus OX=10090 GN=Cmss1 PE=2 SV=1
PladumEVm033220	.
PladumEVm033254	sp|Q9D0U1|DTWD2_MOUSE tRNA-uridine aminocarboxypropyltransferase 2 OS=Mus musculus OX=10090 GN=Dtwd2 PE=2 SV=1
PladumEVm033278	tr|H7BX14|H7BX14_MOUSE tRNA-splicing endonuclease subunit Sen34 OS=Mus musculus OX=10090 GN=Tsen34 PE=1 SV=1
PladumEVm033293	.
PladumEVm033347	tr|A0A087WPT7|A0A087WPT7_MOUSE Phosphatidylinositol-3,4,5-trisphosphate 5-phosphatase (Fragment) OS=Mus musculus OX=10090 GN=Inppl1 PE=1 SV=1
PladumEVm033378	sp|P05214|TBA3_MOUSE Tubulin alpha-3 chain OS=Mus musculus OX=10090 GN=Tuba3a PE=1 SV=1
PladumEVm033394	.
PladumEVm033424	.
PladumEVm033433	sp|Q91X58|ZFN2B_MOUSE AN1-type zinc finger protein 2B OS=Mus musculus OX=10090 GN=Zfand2b PE=1 SV=1
PladumEVm033444	.
PladumEVm033464	.
PladumEVm033491	.
PladumEVm033511	sp|Q9D3W4|GPN3_MOUSE GPN-loop GTPase 3 OS=Mus musculus OX=10090 GN=Gpn3 PE=2 SV=1
PladumEVm033629	sp|Q9D1C9|RRP7A_MOUSE Ribosomal RNA-processing protein 7 homolog A OS=Mus musculus OX=10090 GN=Rrp7a PE=2 SV=1
PladumEVm033631	sp|Q9R1P4|PSA1_MOUSE Proteasome subunit alpha type-1 OS=Mus musculus OX=10090 GN=Psma1 PE=1 SV=1
PladumEVm033649	.
PladumEVm033664	sp|Q8CG64|FKRP_MOUSE Fukutin-related protein OS=Mus musculus OX=10090 GN=Fkrp PE=1 SV=1
PladumEVm033705	.
PladumEVm033753	.
PladumEVm033782	.
PladumEVm033797	.
PladumEVm033851	sp|Q9EST4|PSMG2_MOUSE Proteasome assembly chaperone 2 OS=Mus musculus OX=10090 GN=Psmg2 PE=1 SV=1
PladumEVm033861	sp|Q3U1C6|TATD3_MOUSE Putative deoxyribonuclease TATDN3 OS=Mus musculus OX=10090 GN=Tatdn3 PE=1 SV=1
PladumEVm033903	tr|Q8R5L1|Q8R5L1_MOUSE Complement component 1 Q subcomponent-binding protein, mitochondrial OS=Mus musculus OX=10090 GN=C1qbp PE=1 SV=1
PladumEVm033974	sp|P68372|TBB4B_MOUSE Tubulin beta-4B chain OS=Mus musculus OX=10090 GN=Tubb4b PE=1 SV=1
PladumEVm033987	tr|E9Q3D4|E9Q3D4_MOUSE Hydroxysteroid (17-beta) dehydrogenase 14 OS=Mus musculus OX=10090 GN=Hsd17b14 PE=4 SV=1
PladumEVm034019	sp|Q5DTZ0|NYNRI_MOUSE Protein NYNRIN OS=Mus musculus OX=10090 GN=Nynrin PE=2 SV=2
PladumEVm034027	.
PladumEVm034088	sp|Q8BTW3|EXOS6_MOUSE Exosome complex component MTR3 OS=Mus musculus OX=10090 GN=Exosc6 PE=1 SV=1
PladumEVm034136	tr|B1B0X0|B1B0X0_MOUSE Predicted gene 15107 OS=Mus musculus OX=10090 GN=Gm15107 PE=4 SV=1
PladumEVm034222	.
PladumEVm034238	.
PladumEVm034474	sp|P14106|C1QB_MOUSE Complement C1q subcomponent subunit B OS=Mus musculus OX=10090 GN=C1qb PE=1 SV=2
PladumEVm034730	.
PladumEVm034748	sp|Q921N7|TMM70_MOUSE Transmembrane protein 70, mitochondrial OS=Mus musculus OX=10090 GN=Tmem70 PE=2 SV=2
PladumEVm034755	tr|E9Q3D4|E9Q3D4_MOUSE Hydroxysteroid (17-beta) dehydrogenase 14 OS=Mus musculus OX=10090 GN=Hsd17b14 PE=4 SV=1
PladumEVm034807	sp|P55088|AQP4_MOUSE Aquaporin-4 OS=Mus musculus OX=10090 GN=Aqp4 PE=1 SV=2
PladumEVm034864	sp|P47963|RL13_MOUSE 60S ribosomal protein L13 OS=Mus musculus OX=10090 GN=Rpl13 PE=1 SV=3
PladumEVm034993	.
PladumEVm035002	.
PladumEVm035094	sp|Q9CQF4|MRES1_MOUSE Mitochondrial transcription rescue factor 1 OS=Mus musculus OX=10090 GN=Mtres1 PE=1 SV=1
PladumEVm035135	.
PladumEVm035166	.
PladumEVm035249	.
PladumEVm035292	sp|Q7M732|RTL1_MOUSE Retrotransposon-like protein 1 OS=Mus musculus OX=10090 GN=Rtl1 PE=2 SV=1
PladumEVm035343	.
PladumEVm035377	tr|Q9CPS5|Q9CPS5_MOUSE 26S proteasome non-ATPase regulatory subunit 8 OS=Mus musculus OX=10090 GN=Psmd8 PE=1 SV=2
PladumEVm035416	sp|P97470|PP4C_MOUSE Serine/threonine-protein phosphatase 4 catalytic subunit OS=Mus musculus OX=10090 GN=Ppp4c PE=1 SV=2
PladumEVm035447	tr|B2RX82|B2RX82_MOUSE Cholinergic receptor, nicotinic, alpha polypeptide 10 OS=Mus musculus OX=10090 GN=Chrna10 PE=2 SV=1
PladumEVm035531	sp|Q9R061|NUBP2_MOUSE Cytosolic Fe-S cluster assembly factor NUBP2 OS=Mus musculus OX=10090 GN=Nubp2 PE=1 SV=1
PladumEVm035570	tr|E9Q3D4|E9Q3D4_MOUSE Hydroxysteroid (17-beta) dehydrogenase 14 OS=Mus musculus OX=10090 GN=Hsd17b14 PE=4 SV=1
PladumEVm035658	.
PladumEVm035798	.
PladumEVm035835	.
PladumEVm035903	.
PladumEVm035926	tr|Q80V76|Q80V76_MOUSE Pygopus 2 OS=Mus musculus OX=10090 GN=Pygo2 PE=1 SV=1
PladumEVm035948	.
PladumEVm035973	sp|Q91VT4|CBR4_MOUSE Carbonyl reductase family member 4 OS=Mus musculus OX=10090 GN=Cbr4 PE=1 SV=2
PladumEVm035984	sp|Q3UMF9|FAXC_MOUSE Failed axon connections homolog OS=Mus musculus OX=10090 GN=Faxc PE=2 SV=1
PladumEVm035996	.
PladumEVm036067	tr|F8VQ39|F8VQ39_MOUSE Ankyrin repeat and death domain-containing 1A OS=Mus musculus OX=10090 GN=Ankdd1a PE=4 SV=1
PladumEVm036142	sp|Q7TQI3|OTUB1_MOUSE Ubiquitin thioesterase OTUB1 OS=Mus musculus OX=10090 GN=Otub1 PE=1 SV=2
PladumEVm036242	sp|O55239|NNMT_MOUSE Nicotinamide N-methyltransferase OS=Mus musculus OX=10090 GN=Nnmt PE=1 SV=1
PladumEVm036343	.
PladumEVm036386	sp|O35425|BOK_MOUSE Bcl-2-related ovarian killer protein OS=Mus musculus OX=10090 GN=Bok PE=1 SV=1
PladumEVm036645	sp|Q9CR35|CTRB1_MOUSE Chymotrypsinogen B OS=Mus musculus OX=10090 GN=Ctrb1 PE=1 SV=1
PladumEVm036686	.
PladumEVm036699	.
PladumEVm036789	sp|Q8BFR6|ZFAN1_MOUSE AN1-type zinc finger protein 1 OS=Mus musculus OX=10090 GN=Zfand1 PE=1 SV=1
PladumEVm036809	sp|P99026|PSB4_MOUSE Proteasome subunit beta type-4 OS=Mus musculus OX=10090 GN=Psmb4 PE=1 SV=1
PladumEVm036835	.
PladumEVm036961	sp|Q80UC8|GP139_MOUSE Probable G-protein coupled receptor 139 OS=Mus musculus OX=10090 GN=Gpr139 PE=2 SV=2
PladumEVm036965	sp|Q9D5W8|TEX47_MOUSE Testis-expressed protein 47 OS=Mus musculus OX=10090 GN=Tex47 PE=2 SV=1
PladumEVm037096	.
PladumEVm037108	sp|O35375|NRP2_MOUSE Neuropilin-2 OS=Mus musculus OX=10090 GN=Nrp2 PE=1 SV=2
PladumEVm037118	.
PladumEVm037128	sp|Q9CZJ1|UTP11_MOUSE Probable U3 small nucleolar RNA-associated protein 11 OS=Mus musculus OX=10090 GN=Utp11 PE=2 SV=1
PladumEVm037177	.
PladumEVm037221	.
PladumEVm037256	sp|Q8K385|FRRS1_MOUSE Ferric-chelate reductase 1 OS=Mus musculus OX=10090 GN=FRRS1 PE=1 SV=1
PladumEVm037394	.
PladumEVm037404	sp|Q9WUA2|SYFB_MOUSE Phenylalanine--tRNA ligase beta subunit OS=Mus musculus OX=10090 GN=Farsb PE=1 SV=2
PladumEVm037446	.
PladumEVm037449	sp|Q3U0B3|DHR11_MOUSE Dehydrogenase/reductase SDR family member 11 OS=Mus musculus OX=10090 GN=Dhrs11 PE=1 SV=1
PladumEVm037562	.
PladumEVm037579	.
PladumEVm037683	tr|H7BX15|H7BX15_MOUSE Adhesion G protein-coupled receptor L1 OS=Mus musculus OX=10090 GN=Adgrl1 PE=1 SV=1
PladumEVm037694	.
PladumEVm037697	sp|Q9CWH6|PSMA8_MOUSE Proteasome subunit alpha type-8 OS=Mus musculus OX=10090 GN=Psma8 PE=1 SV=1
PladumEVm037726	tr|A0A087WPM9|A0A087WPM9_MOUSE High affinity immunoglobulin epsilon receptor subunit beta OS=Mus musculus OX=10090 GN=Ms4a2 PE=1 SV=1
PladumEVm037911	.
PladumEVm037945	.
PladumEVm037978	.
PladumEVm037988	.
PladumEVm038038	.
PladumEVm038194	sp|Q60692|PSB6_MOUSE Proteasome subunit beta type-6 OS=Mus musculus OX=10090 GN=Psmb6 PE=1 SV=3
PladumEVm038219	.
PladumEVm038409	sp|Q8BH95|ECHM_MOUSE Enoyl-CoA hydratase, mitochondrial OS=Mus musculus OX=10090 GN=Echs1 PE=1 SV=1
PladumEVm038532	sp|Q9JM83|CALM4_MOUSE Calmodulin-4 OS=Mus musculus OX=10090 GN=Calm4 PE=2 SV=2
PladumEVm038542	sp|O35969|GAMT_MOUSE Guanidinoacetate N-methyltransferase OS=Mus musculus OX=10090 GN=Gamt PE=1 SV=1
PladumEVm038635	.
PladumEVm038748	.
PladumEVm038776	.
PladumEVm038828	sp|Q9CYW4|HDHD3_MOUSE Haloacid dehalogenase-like hydrolase domain-containing protein 3 OS=Mus musculus OX=10090 GN=Hdhd3 PE=1 SV=1
PladumEVm038882	.
PladumEVm038936	tr|Q9ER05|Q9ER05_MOUSE Chymopasin OS=Mus musculus OX=10090 GN=Ctrl PE=1 SV=1
PladumEVm039020	sp|Q9Z2U1|PSA5_MOUSE Proteasome subunit alpha type-5 OS=Mus musculus OX=10090 GN=Psma5 PE=1 SV=1
PladumEVm039038	sp|Q61282|PGCA_MOUSE Aggrecan core protein OS=Mus musculus OX=10090 GN=Acan PE=1 SV=2
PladumEVm039051	.
PladumEVm039129	.
PladumEVm039137	.
PladumEVm039190	.
PladumEVm039193	.
PladumEVm039233	.
PladumEVm039318	sp|P24369|PPIB_MOUSE Peptidyl-prolyl cis-trans isomerase B OS=Mus musculus OX=10090 GN=Ppib PE=1 SV=2
PladumEVm039356	sp|Q99P30|NUDT7_MOUSE Peroxisomal coenzyme A diphosphatase NUDT7 OS=Mus musculus OX=10090 GN=Nudt7 PE=1 SV=2
PladumEVm039448	.
PladumEVm039508	tr|E9Q3D4|E9Q3D4_MOUSE Hydroxysteroid (17-beta) dehydrogenase 14 OS=Mus musculus OX=10090 GN=Hsd17b14 PE=4 SV=1
PladumEVm039727	.
PladumEVm039932	.
PladumEVm039972	sp|P62843|RS15_MOUSE 40S ribosomal protein S15 OS=Mus musculus OX=10090 GN=Rps15 PE=1 SV=2
PladumEVm040053	sp|P49722|PSA2_MOUSE Proteasome subunit alpha type-2 OS=Mus musculus OX=10090 GN=Psma2 PE=1 SV=3
PladumEVm040354	.
PladumEVm040421	sp|P51410|RL9_MOUSE 60S ribosomal protein L9 OS=Mus musculus OX=10090 GN=Rpl9 PE=1 SV=2
PladumEVm040440	sp|Q62348|TSN_MOUSE Translin OS=Mus musculus OX=10090 GN=Tsn PE=1 SV=1
PladumEVm040633	sp|Q60739|BAG1_MOUSE BAG family molecular chaperone regulator 1 OS=Mus musculus OX=10090 GN=Bag1 PE=1 SV=3
PladumEVm040892	sp|Q9D0V8|CINP_MOUSE Cyclin-dependent kinase 2-interacting protein OS=Mus musculus OX=10090 GN=Cinp PE=2 SV=1
PladumEVm040931	sp|Q2VLH6|C163A_MOUSE Scavenger receptor cysteine-rich type 1 protein M130 OS=Mus musculus OX=10090 GN=Cd163 PE=1 SV=2
PladumEVm040943	tr|Q923F1|Q923F1_MOUSE Chloride channel, nucleotide sensitive 1A OS=Mus musculus OX=10090 GN=Clns1a PE=1 SV=1
PladumEVm041090	sp|P70245|EBP_MOUSE 3-beta-hydroxysteroid-Delta(8),Delta(7)-isomerase OS=Mus musculus OX=10090 GN=Ebp PE=1 SV=3
PladumEVm041102	tr|A2RSE7|A2RSE7_MOUSE Synaptonemal complex protein 3 OS=Mus musculus OX=10090 GN=Sycp3 PE=1 SV=1
PladumEVm041104	.
PladumEVm041167	sp|Q9JHF7|HPGDS_MOUSE Hematopoietic prostaglandin D synthase OS=Mus musculus OX=10090 GN=Hpgds PE=1 SV=3
PladumEVm041247	sp|Q99PW4|PRPK_MOUSE EKC/KEOPS complex subunit Tp53rk OS=Mus musculus OX=10090 GN=Tp53rk PE=2 SV=1
PladumEVm041316	sp|Q9CQG6|TM147_MOUSE Transmembrane protein 147 OS=Mus musculus OX=10090 GN=Tmem147 PE=1 SV=1
PladumEVm041351	.
PladumEVm041464	.
PladumEVm041488	.
PladumEVm041522	sp|Q5DU56|NLRC3_MOUSE Protein NLRC3 OS=Mus musculus OX=10090 GN=Nlrc3 PE=1 SV=2
PladumEVm041624	.
PladumEVm041626	sp|Q5SWZ9|PLD6_MOUSE Mitochondrial cardiolipin hydrolase OS=Mus musculus OX=10090 GN=Pld6 PE=1 SV=1
PladumEVm041721	.
PladumEVm041728	tr|E9Q7U0|E9Q7U0_MOUSE Potassium large conductance calcium-activated channel, subfamily M, beta member 3 OS=Mus musculus OX=10090 GN=Kcnmb3 PE=4 SV=1
PladumEVm042005	sp|O35130|NEP1_MOUSE Ribosomal RNA small subunit methyltransferase NEP1 OS=Mus musculus OX=10090 GN=Emg1 PE=1 SV=1
PladumEVm042017	sp|Q76EC5|CHST9_MOUSE Carbohydrate sulfotransferase 9 OS=Mus musculus OX=10090 GN=Chst9 PE=2 SV=1
PladumEVm042137	sp|Q8C436|MT21D_MOUSE Protein-lysine methyltransferase METTL21D OS=Mus musculus OX=10090 GN=Vcpkmt PE=2 SV=2
PladumEVm042292	.
PladumEVm042319	sp|P0DP27|CALM2_MOUSE Calmodulin-2 OS=Mus musculus OX=10090 GN=Calm2 PE=1 SV=1
PladumEVm042344	.
PladumEVm042351	sp|P24472|GSTA4_MOUSE Glutathione S-transferase A4 OS=Mus musculus OX=10090 GN=Gsta4 PE=1 SV=3
PladumEVm042439	sp|Q8CHP5|PYM1_MOUSE Partner of Y14 and mago OS=Mus musculus OX=10090 GN=Pym1 PE=1 SV=2
PladumEVm042528	.
PladumEVm042575	sp|Q8C6I2|SDHF2_MOUSE Succinate dehydrogenase assembly factor 2, mitochondrial OS=Mus musculus OX=10090 GN=Sdhaf2 PE=1 SV=1
PladumEVm042721	sp|Q9D2Z4|SENP8_MOUSE Sentrin-specific protease 8 OS=Mus musculus OX=10090 GN=Senp8 PE=1 SV=2
PladumEVm042740	.
[truncated: 916 more rows]

## Sheet: Cluster5
Gene ID	Mouse
[truncated: 1,356 more rows]

## Sheet: Cluster6
Gene ID	Mouse
[truncated: 4,077 more rows]

[truncated: 6 more sheets: Cluster7, Cluster8, Cluster9, Cluster10, Cluster11, Cluster12]
